# Supplementary material for: Action Priority: Early Neurophysiological Interaction of Conceptual and Motor Representations
Source: PLoS One. 2016 Dec 14;11(12):e0165882. doi: 10.1371/journal.pone.0165882 (PMC5156427; doi:10.1371/journal.pone.0165882)
Supplement: S1 Dataset — (TXT) [file pone.0165882.s001.txt]

VPNr	Z_RT_kon_P	Z_MT_kon_P	Z_RT_inkon_P	Z_MT_inkon_P	Z_RT_abstr_P	Z_MT_abstr_P	Z_RT_kon_K	Z_MT_kon_K	Z_RT_inkon_K	Z_MT_inkon_K	Z_RT_abstr_K	Z_MT_abstr_K	Z_RT_mitte	Z_MT_mitte
VP01	885.850666666667	3679.68762068965	854.189172413793	3563.41153333333	841.190827586207	3656.3152	888.986967741935	3457.47241935484	845.630814814815	3574.86986666667	863.40735483871	3321.38367741935	726.888033333333	3366.99223333333
VP02	897.280222222222	2233.53807142857	852.438068965517	2162.50006666667	894.314259259259	2150.26053333333	885.602714285714	2465.12289285714	910.964413793104	2308.659	956.961678571429	2384.44013333333	850.210384615385	2087.28448275862
VP03	1015.77530769231	2399.935	1009.83546428571	2404.23387096774	1001.54629166667	2444.30231034483	1047.88527586207	2476.96672413793	968.817448275862	2421.28926666667	1087.67359259259	2510.67713333333	841.517857142857	2236.00263333333
VP04	934.269961538462	2135.8724	956.956269230769	2177.73439285714	914.572173913043	2129.75273333333	933.061136363636	2073.54531034483	889.2188	2073.24214285714	866.85075862069	1997.85787096774	839.318038461538	2043.37293103448
VP05	1010.15636	2769.0104	939.338176470588	2689.90896666667	1001.30219047619	2853.90636666667	939.313642857143	2629.53629032258	1022.29829166667	2742.5132	1094.9624137931	2829.32216129032	972.005166666667	2725.82172413793
VP06	904.645857142857	2428.38543333333	891.601692307692	2343.94533333333	891.25	2447.59123333333	1110.92141666667	2595.23172413793	1087.23966666667	2651.1719	1050.18686956522	2504.03241935484	929.537346153846	2489.02220689655
VP07	942.925388888889	2012.45968965517	935.546857142857	1971.54032142857	942.5049375	1927.73448275862	772.16795	1807.5522	803.5157	1905.07816666667	849.864173913043	1929.4271	648.3398	1691.53235483871
VP08	987.136310344828	2218.8802	941.536466666667	2212.82566666667	1063.47653571429	2400.2605	864.358862068966	2073.43763333333	911.900142857143	2122.78656666667	889.509035714286	2106.16190322581	846.713482758621	2058.02677419355
VP09	968.401285714286	2499.23275	940.800172413793	2657.05817241379	951.374	2656.18272413793	904.427133333333	2568.4245	945.447275862069	2661.36865517241	1082.35686666667	2735.1563	771.14775862069	2216.4714
VP10	939.662428571429	2370.60553571429	930.091655172414	2322.80448275862	905.643965517241	2325.32566666667	938.085966666667	2236.51712903226	913.932333333333	2197.59126666667	1002.86003571429	2401.04173333333	769.531344827586	2026.17203333333
VP11	1118.56192592593	3399.52266666667	1280.72430769231	3574.42803571429	1306.93007407407	3544.71989655172	1377.58092857143	3362.17453333333	1269.80068965517	3369.20576666667	1182.74743333333	3208.52866666667	1027.72180645161	3131.23751612903
VP12	1042.71413043478	2689.38088888889	991.654954545455	2581.6945862069	1071.06376923077	2791.95855172414	1082.3568	2783.2031	1303.01346428571	3858.68203225806	999.849807692308	2579.068	1001.54633333333	2560.48183333333
VP13	639.778733333333	1838.06824242424	676.888133333333	1888.86090322581	691.755142857143	1995.96356666667	770.263625	1964.6345	767.299071428571	1981.7058	744.06252	1966.86427586207	647.562034482759	1902.53903333333
VP14	720.972586206897	1651.75196969697	703.631407407407	1627.624625	771.282310344828	1626.44922580645	639.682137931035	1548.88238888889	593.994208333333	1569.53137142857	574.092709677419	1510.11035294118	710.411730769231	1548.82819354839
VP15	820.046136363636	1674.2188	786.684826086956	1614.25786666667	829.4532	1598.95836666667	780.790470588235	1524.44775862069	803.328739130435	1570.96353333333	840.18347826087	1625.53886206897	604.58995	1350.37678571429
VP16	740.234476190476	2144.87104347826	696.940166666667	2248.56084210526	751.0744	2239.2579	727.590526315789	2006.73825	753.551181818182	2038.52977272727	753.227	2063.85869565217	575.427904761905	1890.00363636364
VP17	931.707896551724	2992.05733333333	933.454142857143	3044.53133333333	956.090925925926	3192.8386	933.384535714286	3004.53625806452	971.889071428571	3250.9766	982.566481481481	2946.71640625	843.052464285714	2881.6407
VP18	623.553333333333	1785.03032258065	580.512185185185	1801.7579	602.313807692308	1833.52873333333	674.444894736842	1902.92251851852	700.665518518519	1946.67973333333	699.744615384615	1936.08572413793	646.556777777778	1869.95964516129
VP19	750.940407407407	1890.82713793103	718.099	1868.6199	746.744866666667	1855.0782	658.084787878788	1659.26857575758	675.444551724138	1826.6277	691.127321428571	1768.52110344828	562.500071428571	1621.29575862069
VP20	614.858807692308	1886.2474137931	613.550724137931	1920.9637	623.674714285714	1933.32434482759	651.982074074074	1936.89389655172	683.245	1938.17355172414	697.410259259259	1929.26903571429	541.922464285714	1780.34317857143
VP21	945.095481481481	1691.33889655172	896.339814814815	1477.53917857143	923.558793103448	1484.57033333333	883.007866666667	1465.1694	916.852642857143	1502.7995	1020.57293333333	1624.02353333333	781.871409090909	1309.18830434783
VP22	984.592037037037	2625.7162	1023.047	2658.46356666667	1157.07630769231	2943.16413333333	950.404678571429	2769.32920689655	1026.75783333333	2813.0208	1062.83668965517	2875.60617241379	874.932724137931	2642.83863333333
VP23	808.232148148148	2235.90964285714	790.813551724138	2022.49465517241	763.323071428571	2062.98832142857	730.208366666667	2007.74756666667	722.149888888889	1974.74406896552	801.627733333333	2040.75533333333	610.452724137931	1878.36755172414
VP24	813.038896551724	2153.90636666667	825.585966666667	2177.40896666667	830.845464285714	2151.8881	764.364967741936	1879.15832258065	809.82362962963	1981.1199	753.339290322581	1822.58064516129	622.140107142857	1819.93448387097
VP25	1435.05864285714	2874.93035714286	1257.89395833333	2846.435625	1330.51218518519	2867.76633333333	1594.76281481481	3075.12564285714	1511.98831034483	3111.73231034483	1431.20662962963	2904.51403703704	1289.68744	2840.93756
VP26	856.681068965517	2279.97048275862	770.476419354839	2269.59422580645	1104.39780645161	2573.14777419355	899.784551724138	2280.92456666667	1111.73227586207	2465.9214137931	877.424551724138	2314.1164137931	694.556516129032	2061.55496774194
VP27	15345.703	3068.2619	NA	2411.67538888889	NA	2308.48527777778	1259.766	2381.83592857143	1941.406	2293.31352941176	NA	2364.32313333333	NA	2255.20841666667
VP28	944.77375862069	3328.93320689655	909.1797	3559.17976666667	933.661172413793	3529.09486206897	952.539166666667	3358.3334	962.284551724138	3488.82013793103	1011.84903333333	3607.87763333333	771.419333333333	3391.6667
