# Supplementary material for: Action Priority: Early Neurophysiological Interaction of Conceptual and Motor Representations
Source: PLoS One. 2016 Dec 14;11(12):e0165882. doi: 10.1371/journal.pone.0165882 (PMC5156427; doi:10.1371/journal.pone.0165882)
Supplement: S2 Dataset — (TXT) [file pone.0165882.s002.txt]

VPNr	RT_kon_P	MT_kon_P	RT_inkon_P	MT_inkon_P	RT_abstr_P	MT_abstr_P	RT_kon_K	MT_kon_K	RT_inkon_K	MT_inkon_K	RT_abstr_K	MT_abstr_K	RT_G_mitte	MT_G_mitte
VP01	765.269890909091	1558.39518644068	765.480425925926	1565.8529	728.724964285714	1554.91928813559	751.840442307692	1477.4191754386	746.910581818182	1484.66806666667	761.012319148936	1494.14069090909	628.71096	1370.80085
VP02	850.272089285714	1474.17165517241	835.407898305085	1454.36206666667	832.063916666667	1467.64325	799.170824561403	1331.73838333333	830.483490566038	1368.24689830508	806.072418181818	1339.59973214286	783.997694915254	1318.9779
VP03	944.23835	1527.76996363636	808.724066666667	1482.78362962963	837.053785714286	1463.89981666667	769.014352941176	1335.41942857143	888.37596969697	1421.18570588235	947.75396875	1434.42011538462	806.477944444444	1307.05625531915
VP04	830.07816	1673.69571186441	813.895142857143	1688.5417	854.584396226415	1702.99036206897	813.878745098039	1545.38544067797	835.815479166667	1555.53395	854.79275	1608.55263157895	736.253115384615	1474.44389830508
VP05	835.311094339623	1414.70232758621	818.509711538461	1394.00817857143	795.170509090909	1391.05538983051	735.733782608696	1328.99305555556	771.804109090909	1340.68565517241	740.114836734694	1317.71967241379	837.002927272727	1378.1990862069
VP06	813.964931818182	1777.50925423729	784.137239130435	1699.64913559322	792.091857142857	1703.87376666667	823.597363636364	1677.63511864407	802.821177777778	1681.21037288136	778.0816	1616.42801851852	778.070604651163	1624.02351724138
VP07	788.352181818182	1461.73205084746	743.001395833333	1375.7283559322	819.263648148148	1470.06334482759	772.523361702128	1406.564	814.637490566038	1431.67374576271	790.51611627907	1435.82596428571	677.814102040816	1297.11489473684
VP08	846.500428571429	1443.01064285714	834.397653846154	1417.14128813559	876.79692	1472.42452542373	835.2734	1404.83574137931	789.772795454545	1388.94134482759	821.844431372549	1379.64718965517	703.929235294118	1232.45682142857
VP09	810.10149122807	1457.73860344828	737.850966101695	1407.11077966102	763.043	1444.38562711864	720.15498245614	1316.95454385965	752.019355932203	1349.44665	728.448327586207	1324.95967241379	594.875644067797	1223.3846440678
VP10	783.528722222222	1403.58075	794.716438596491	1417.6108	814.158377358491	1441.34125	797.38137037037	1350.61968965517	795.809690909091	1343.6524	802.255339622641	1361.36305357143	677.308272727273	1205.25255357143
VP11	970.063379310345	1963.86722413793	973.807285714286	1923.32303448276	1041.69034545455	1999.33801694915	1027.37867857143	1805.48201694915	998.325910714286	1771.4513220339	979.079134615385	1792.79747368421	936.062886792453	1818.02263793103
VP12	1001.87803846154	1856.41170689655	966.273696428571	1837.14198333333	1012.08733962264	1889.36715254237	1049.93379245283	1837.10941666667	1012.01364150943	1818.7635	1121.28167307692	1949.68230508475	863.239808510638	1634.137875
VP13	711.20562745098	1302.52127272727	713.636418181818	1303.77829310345	749.436634615385	1338.902125	705.041320754717	1204.05029824561	674.804839285714	1161.63796551724	702.546388888889	1199.32342857143	612.004307692308	1116.7258
VP14	669.730411764706	1595.56846551724	685.7096875	1628.90635	758.324071428571	1608.24952542373	731.896173076923	1497.25240677966	785.200704545455	1551.34405084746	734.774590909091	1490.02889473684	674.21886	1474.34903333333
VP15	933.820953488372	1512.09571929825	953.484868421053	1490.12590740741	1057.88361363636	1565.42967857143	1001.13081578947	1460.32722916667	1061.63844117647	1501.03895744681	1034.75566666667	1475.64128301887	775.455833333333	1336.865325
VP16	815.767090909091	1532.26158928571	819.06262	1539.58575	855.055653846154	1563.90492982456	862.304791666667	1469.10514545455	873.919595744681	1483.43335714286	845.264795918367	1467.70114814815	692.921	1343.78761538462
VP17	915.42978	1705.59219298246	941.556538461538	1721.02868333333	876.519259259259	1689.28477586207	900.031959183674	1579.94112280702	936.748865384615	1648.50381355932	951.835339622642	1668.41424561404	935.546944444444	1643.45365517241
VP18	799.327837209302	1608.46819642857	765.375787234042	1575.33010344828	851.72193877551	1620.99450847458	806.401551020408	1544.78489473684	788.773222222222	1539.80336206897	827.148522727273	1516.32028813559	770.146277777778	1487.53556363636
VP19	764.076034482759	1388.17540677966	749.218745454545	1360.16321052632	768.366315789474	1381.64061666667	746.419333333333	1273.79261818182	781.6762	1292.46370689655	763.157912280702	1273.63616949153	605.87998245614	1122.3516779661
VP20	724.649367346939	1404.22717857143	693.865759259259	1377.3113	783.948945454545	1459.57045	723.933326923077	1328.01850909091	719.634509433962	1329.93869642857	723.577622641509	1337.1835862069	584.018771929825	1181.80906896552
VP21	828.588508474576	1257.91183050847	812.301457627119	1277.24449152542	881.975482142857	1309.31333333333	813.005206896552	1245.04987931034	814.621603448276	1224.83723333333	850.181913793103	1262.86372413793	639.109689655172	1029.80205172414
VP22	791.743352941176	1550.7475862069	722.005235294118	1471.36522033898	830.866865384615	1588.35410169492	774.966152173913	1404.74236842105	792.379226415094	1428.19013333333	793.119038461538	1411.20031034483	639.241583333333	1311.76769642857
VP23	852.404413793103	1587.22857627119	891.341166666667	1632.35678333333	833.715086206897	1531.21696610169	849.129807017544	1472.95939655172	874.205576271186	1468.1316	907.394948275862	1520.97927586207	716.796907407407	1355.85251785714
VP24	818.323927272727	1560.64796551724	777.458725490196	1541.35246551724	831.435423728814	1580.98963333333	797.526087719298	1451.93338983051	824.289872727273	1505.72470689655	770.207384615385	1438.26728571429	661.494611111111	1346.02278181818
VP25	1078.68784745763	1867.88274576271	1055.94319642857	1840.35777192982	1120.93103333333	1889.45318333333	1037.36749056604	1689.27567272727	1051.90681355932	1704.6146779661	1095.21483928571	1742.04807142857	981.495016949153	1634.46772881356
VP26	885.916678571429	1761.23051785714	904.164593220339	1784.22927118644	907.517877192982	1782.19293103448	909.765690909091	1584.49836842105	863.17849122807	1534.91652631579	927.636766666667	1602.63678333333	737.897642857143	1409.19630508475
VP27	1282.08714285714	1982.83314035088	1307.72566666667	1997.00310344828	1330.078	1954.64786440678	1417.96871428571	1863.41156666667	1291.797	1829.1016	1359.37525	1813.61136206897	1309.082	1843.15422033898
VP28	1087.56518518519	2313.76594444444	1070.81765517241	2308.89693103448	1077.92644067797	2293.73020338983	1043.7095862069	2215.51727586207	1121.41933333333	2317.9688	1129.9986779661	2293.49845762712	941.755035714286	2070.83573214286
