# Supplementary material for: Action Priority: Early Neurophysiological Interaction of Conceptual and Motor Representations
Source: PLoS One. 2016 Dec 14;11(12):e0165882. doi: 10.1371/journal.pone.0165882 (PMC5156427; doi:10.1371/journal.pone.0165882)
Supplement: S3 Dataset — (DAT) [file pone.0165882.s003.dat]

ERPset	bin	chindex	chlabel	value
VP01_ERPs_armw	1	1	Fp1	4.065
VP01_ERPs_armw	1	2	Fpz	3.906
VP01_ERPs_armw	1	3	Fp2	3.238
VP01_ERPs_armw	1	4	F7	2.737
VP01_ERPs_armw	1	5	F3	0.952
VP01_ERPs_armw	1	6	Fz	0.941
VP01_ERPs_armw	1	7	F4	-1.011
VP01_ERPs_armw	1	8	F8	2.285
VP01_ERPs_armw	1	9	FC5	1.467
VP01_ERPs_armw	1	10	FC1	-1.463
VP01_ERPs_armw	1	11	FC2	-0.502
VP01_ERPs_armw	1	12	FC6	1
VP01_ERPs_armw	1	13	T7	0.529
VP01_ERPs_armw	1	14	C3	-0.928
VP01_ERPs_armw	1	15	Cz	0.431
VP01_ERPs_armw	1	16	C4	-0.431
VP01_ERPs_armw	1	17	T8	2.055
VP01_ERPs_armw	1	18	CP5	-0.545
VP01_ERPs_armw	1	19	CP1	0.641
VP01_ERPs_armw	1	20	CP2	1.116
VP01_ERPs_armw	1	21	CP6	1.556
VP01_ERPs_armw	1	22	P7	0.194
VP01_ERPs_armw	1	23	P3	0.862
VP01_ERPs_armw	1	24	Pz	0.789
VP01_ERPs_armw	1	25	P4	1.516
VP01_ERPs_armw	1	26	P8	0.487
VP01_ERPs_armw	1	27	POz	1.655
VP01_ERPs_armw	1	28	O1	0.718
VP01_ERPs_armw	1	29	Oz	1
VP01_ERPs_armw	1	30	O2	1.611
VP01_ERPs_armw	1	31	AF7	2.819
VP01_ERPs_armw	1	32	AF3	0.907
VP01_ERPs_armw	1	33	AF4	0.954
VP01_ERPs_armw	1	34	AF8	2.501
VP01_ERPs_armw	1	35	F5	0.762
VP01_ERPs_armw	1	36	F1	0.962
VP01_ERPs_armw	1	37	F2	0.278
VP01_ERPs_armw	1	38	F6	0.081
VP01_ERPs_armw	1	39	FC3	-1.045
VP01_ERPs_armw	1	40	FCz	0.223
VP01_ERPs_armw	1	41	FC4	-1.33
VP01_ERPs_armw	1	42	C5	0.085
VP01_ERPs_armw	1	43	C1	-0.092
VP01_ERPs_armw	1	44	C2	-0.237
VP01_ERPs_armw	1	45	C6	1.03
VP01_ERPs_armw	1	46	CP3	0.726
VP01_ERPs_armw	1	47	CPz	0.993
VP01_ERPs_armw	1	48	CP4	0.476
VP01_ERPs_armw	1	49	P5	0.483
VP01_ERPs_armw	1	50	P1	0.941
VP01_ERPs_armw	1	51	P2	0.896
VP01_ERPs_armw	1	52	P6	1.722
VP01_ERPs_armw	1	53	PO5	1.256
VP01_ERPs_armw	1	54	PO3	1.202
VP01_ERPs_armw	1	55	PO4	1.313
VP01_ERPs_armw	1	56	PO6	1.335
VP01_ERPs_armw	1	57	FT7	1.509
VP01_ERPs_armw	1	58	FT8	2.656
VP01_ERPs_armw	1	59	TP7	0.567
VP01_ERPs_armw	1	60	TP8	0.898
VP01_ERPs_armw	1	61	PO7	1.254
VP01_ERPs_armw	1	62	PO8	1.417
VP01_ERPs_armw	1	63	VEOG	0
VP01_ERPs_armw	1	64	HEOG	0
VP01_ERPs_armw	2	1	Fp1	4.407
VP01_ERPs_armw	2	2	Fpz	3.994
VP01_ERPs_armw	2	3	Fp2	2.293
VP01_ERPs_armw	2	4	F7	3.239
VP01_ERPs_armw	2	5	F3	0.866
VP01_ERPs_armw	2	6	Fz	0.141
VP01_ERPs_armw	2	7	F4	-3.201
VP01_ERPs_armw	2	8	F8	1.826
VP01_ERPs_armw	2	9	FC5	1.09
VP01_ERPs_armw	2	10	FC1	-1.901
VP01_ERPs_armw	2	11	FC2	-2.448
VP01_ERPs_armw	2	12	FC6	-0.38
VP01_ERPs_armw	2	13	T7	1.086
VP01_ERPs_armw	2	14	C3	-1.003
VP01_ERPs_armw	2	15	Cz	-0.542
VP01_ERPs_armw	2	16	C4	-4.338
VP01_ERPs_armw	2	17	T8	-0.046
VP01_ERPs_armw	2	18	CP5	-1.478
VP01_ERPs_armw	2	19	CP1	-0.297
VP01_ERPs_armw	2	20	CP2	-0.515
VP01_ERPs_armw	2	21	CP6	-0.514
VP01_ERPs_armw	2	22	P7	-0.22
VP01_ERPs_armw	2	23	P3	0.544
VP01_ERPs_armw	2	24	Pz	0.357
VP01_ERPs_armw	2	25	P4	-0.014
VP01_ERPs_armw	2	26	P8	-1.832
VP01_ERPs_armw	2	27	POz	1.218
VP01_ERPs_armw	2	28	O1	1.843
VP01_ERPs_armw	2	29	Oz	0.983
VP01_ERPs_armw	2	30	O2	1.153
VP01_ERPs_armw	2	31	AF7	3.41
VP01_ERPs_armw	2	32	AF3	1.099
VP01_ERPs_armw	2	33	AF4	-0.08
VP01_ERPs_armw	2	34	AF8	1.237
VP01_ERPs_armw	2	35	F5	0.559
VP01_ERPs_armw	2	36	F1	0.855
VP01_ERPs_armw	2	37	F2	-1.522
VP01_ERPs_armw	2	38	F6	-1.708
VP01_ERPs_armw	2	39	FC3	-1.85
VP01_ERPs_armw	2	40	FCz	-1.4
VP01_ERPs_armw	2	41	FC4	-3.924
VP01_ERPs_armw	2	42	C5	0.126
VP01_ERPs_armw	2	43	C1	-0.636
VP01_ERPs_armw	2	44	C2	-1.952
VP01_ERPs_armw	2	45	C6	-0.997
VP01_ERPs_armw	2	46	CP3	-0.29
VP01_ERPs_armw	2	47	CPz	0.478
VP01_ERPs_armw	2	48	CP4	-0.637
VP01_ERPs_armw	2	49	P5	0.216
VP01_ERPs_armw	2	50	P1	0.572
VP01_ERPs_armw	2	51	P2	0.121
VP01_ERPs_armw	2	52	P6	-0.206
VP01_ERPs_armw	2	53	PO5	0.58
VP01_ERPs_armw	2	54	PO3	0.554
VP01_ERPs_armw	2	55	PO4	0.802
VP01_ERPs_armw	2	56	PO6	0.878
VP01_ERPs_armw	2	57	FT7	1.702
VP01_ERPs_armw	2	58	FT8	1.12
VP01_ERPs_armw	2	59	TP7	1.14
VP01_ERPs_armw	2	60	TP8	-1.344
VP01_ERPs_armw	2	61	PO7	0.634
VP01_ERPs_armw	2	62	PO8	0.87
VP01_ERPs_armw	2	63	VEOG	0
VP01_ERPs_armw	2	64	HEOG	0
VP01_ERPs_armw	4	1	Fp1	3.242
VP01_ERPs_armw	4	2	Fpz	3.019
VP01_ERPs_armw	4	3	Fp2	3.057
VP01_ERPs_armw	4	4	F7	3.053
VP01_ERPs_armw	4	5	F3	-0.522
VP01_ERPs_armw	4	6	Fz	-0.128
VP01_ERPs_armw	4	7	F4	-1.675
VP01_ERPs_armw	4	8	F8	2.434
VP01_ERPs_armw	4	9	FC5	-0.11
VP01_ERPs_armw	4	10	FC1	-3.434
VP01_ERPs_armw	4	11	FC2	-2.202
VP01_ERPs_armw	4	12	FC6	-0.071
VP01_ERPs_armw	4	13	T7	0.949
VP01_ERPs_armw	4	14	C3	-1.892
VP01_ERPs_armw	4	15	Cz	-1.058
VP01_ERPs_armw	4	16	C4	-4.105
VP01_ERPs_armw	4	17	T8	1.376
VP01_ERPs_armw	4	18	CP5	-0.705
VP01_ERPs_armw	4	19	CP1	-0.183
VP01_ERPs_armw	4	20	CP2	-0.071
VP01_ERPs_armw	4	21	CP6	0.333
VP01_ERPs_armw	4	22	P7	0.175
VP01_ERPs_armw	4	23	P3	0.676
VP01_ERPs_armw	4	24	Pz	-0.322
VP01_ERPs_armw	4	25	P4	0.525
VP01_ERPs_armw	4	26	P8	-0.208
VP01_ERPs_armw	4	27	POz	1.43
VP01_ERPs_armw	4	28	O1	2.199
VP01_ERPs_armw	4	29	Oz	1.523
VP01_ERPs_armw	4	30	O2	1.758
VP01_ERPs_armw	4	31	AF7	2.62
VP01_ERPs_armw	4	32	AF3	-0.08
VP01_ERPs_armw	4	33	AF4	0.764
VP01_ERPs_armw	4	34	AF8	2.159
VP01_ERPs_armw	4	35	F5	-1.15
VP01_ERPs_armw	4	36	F1	-0.503
VP01_ERPs_armw	4	37	F2	-0.91
VP01_ERPs_armw	4	38	F6	-0.606
VP01_ERPs_armw	4	39	FC3	-2.529
VP01_ERPs_armw	4	40	FCz	-2.124
VP01_ERPs_armw	4	41	FC4	-1.904
VP01_ERPs_armw	4	42	C5	-1.264
VP01_ERPs_armw	4	43	C1	-2.62
VP01_ERPs_armw	4	44	C2	-1.826
VP01_ERPs_armw	4	45	C6	0.06
VP01_ERPs_armw	4	46	CP3	-0.494
VP01_ERPs_armw	4	47	CPz	-0.17
VP01_ERPs_armw	4	48	CP4	-0.096
VP01_ERPs_armw	4	49	P5	1.399
VP01_ERPs_armw	4	50	P1	0.615
VP01_ERPs_armw	4	51	P2	-0.177
VP01_ERPs_armw	4	52	P6	1.189
VP01_ERPs_armw	4	53	PO5	1.992
VP01_ERPs_armw	4	54	PO3	1.914
VP01_ERPs_armw	4	55	PO4	1.601
VP01_ERPs_armw	4	56	PO6	1.553
VP01_ERPs_armw	4	57	FT7	1.83
VP01_ERPs_armw	4	58	FT8	2.068
VP01_ERPs_armw	4	59	TP7	0.937
VP01_ERPs_armw	4	60	TP8	0.337
VP01_ERPs_armw	4	61	PO7	1.884
VP01_ERPs_armw	4	62	PO8	1.612
VP01_ERPs_armw	4	63	VEOG	0
VP01_ERPs_armw	4	64	HEOG	0
VP01_ERPs_armw	5	1	Fp1	2.434
VP01_ERPs_armw	5	2	Fpz	2.866
VP01_ERPs_armw	5	3	Fp2	1.818
VP01_ERPs_armw	5	4	F7	1.301
VP01_ERPs_armw	5	5	F3	-0.084
VP01_ERPs_armw	5	6	Fz	-0.302
VP01_ERPs_armw	5	7	F4	-3.296
VP01_ERPs_armw	5	8	F8	0.518
VP01_ERPs_armw	5	9	FC5	0.261
VP01_ERPs_armw	5	10	FC1	-2.562
VP01_ERPs_armw	5	11	FC2	-1.889
VP01_ERPs_armw	5	12	FC6	-0.238
VP01_ERPs_armw	5	13	T7	1.393
VP01_ERPs_armw	5	14	C3	-1.13
VP01_ERPs_armw	5	15	Cz	0.08
VP01_ERPs_armw	5	16	C4	-2.592
VP01_ERPs_armw	5	17	T8	0.603
VP01_ERPs_armw	5	18	CP5	-0.788
VP01_ERPs_armw	5	19	CP1	1.002
VP01_ERPs_armw	5	20	CP2	0.765
VP01_ERPs_armw	5	21	CP6	0.838
VP01_ERPs_armw	5	22	P7	0.964
VP01_ERPs_armw	5	23	P3	1.731
VP01_ERPs_armw	5	24	Pz	1.256
VP01_ERPs_armw	5	25	P4	1.295
VP01_ERPs_armw	5	26	P8	0.201
VP01_ERPs_armw	5	27	POz	2.465
VP01_ERPs_armw	5	28	O1	2.736
VP01_ERPs_armw	5	29	Oz	2.235
VP01_ERPs_armw	5	30	O2	2.122
VP01_ERPs_armw	5	31	AF7	1.812
VP01_ERPs_armw	5	32	AF3	0.146
VP01_ERPs_armw	5	33	AF4	-0.839
VP01_ERPs_armw	5	34	AF8	0.696
VP01_ERPs_armw	5	35	F5	0.009
VP01_ERPs_armw	5	36	F1	-0.098
VP01_ERPs_armw	5	37	F2	-1.668
VP01_ERPs_armw	5	38	F6	-1.068
VP01_ERPs_armw	5	39	FC3	-2.07
VP01_ERPs_armw	5	40	FCz	-0.977
VP01_ERPs_armw	5	41	FC4	-3.155
VP01_ERPs_armw	5	42	C5	0.116
VP01_ERPs_armw	5	43	C1	-0.702
VP01_ERPs_armw	5	44	C2	-1.226
VP01_ERPs_armw	5	45	C6	0.361
VP01_ERPs_armw	5	46	CP3	0.524
VP01_ERPs_armw	5	47	CPz	1.095
VP01_ERPs_armw	5	48	CP4	0.205
VP01_ERPs_armw	5	49	P5	1.178
VP01_ERPs_armw	5	50	P1	1.746
VP01_ERPs_armw	5	51	P2	2.033
VP01_ERPs_armw	5	52	P6	1.404
VP01_ERPs_armw	5	53	PO5	2.327
VP01_ERPs_armw	5	54	PO3	2.384
VP01_ERPs_armw	5	55	PO4	1.852
VP01_ERPs_armw	5	56	PO6	1.79
VP01_ERPs_armw	5	57	FT7	-0.013
VP01_ERPs_armw	5	58	FT8	0.273
VP01_ERPs_armw	5	59	TP7	1.394
VP01_ERPs_armw	5	60	TP8	0.684
VP01_ERPs_armw	5	61	PO7	2.323
VP01_ERPs_armw	5	62	PO8	1.747
VP01_ERPs_armw	5	63	VEOG	0
VP01_ERPs_armw	5	64	HEOG	0
VP02_ERPs_armw	1	1	Fp1	1.491
VP02_ERPs_armw	1	2	Fpz	1.969
VP02_ERPs_armw	1	3	Fp2	1.177
VP02_ERPs_armw	1	4	F7	0.444
VP02_ERPs_armw	1	5	F3	2.332
VP02_ERPs_armw	1	6	Fz	2.571
VP02_ERPs_armw	1	7	F4	1.891
VP02_ERPs_armw	1	8	F8	2.032
VP02_ERPs_armw	1	9	FC5	2.131
VP02_ERPs_armw	1	10	FC1	3.201
VP02_ERPs_armw	1	11	FC2	3.12
VP02_ERPs_armw	1	12	FC6	2.051
VP02_ERPs_armw	1	13	T7	1.07
VP02_ERPs_armw	1	14	C3	2.475
VP02_ERPs_armw	1	15	Cz	3.756
VP02_ERPs_armw	1	16	C4	2.945
VP02_ERPs_armw	1	17	T8	1.72
VP02_ERPs_armw	1	18	CP5	1.873
VP02_ERPs_armw	1	19	CP1	3.409
VP02_ERPs_armw	1	20	CP2	3.355
VP02_ERPs_armw	1	21	CP6	2.675
VP02_ERPs_armw	1	22	P7	0.346
VP02_ERPs_armw	1	23	P3	2.213
VP02_ERPs_armw	1	24	Pz	3.661
VP02_ERPs_armw	1	25	P4	3.027
VP02_ERPs_armw	1	26	P8	3.268
VP02_ERPs_armw	1	27	POz	3.038
VP02_ERPs_armw	1	28	O1	1.5
VP02_ERPs_armw	1	29	Oz	1.851
VP02_ERPs_armw	1	30	O2	2.684
VP02_ERPs_armw	1	31	AF7	0.818
VP02_ERPs_armw	1	32	AF3	2.206
VP02_ERPs_armw	1	33	AF4	2.017
VP02_ERPs_armw	1	34	AF8	1.286
VP02_ERPs_armw	1	35	F5	2.374
VP02_ERPs_armw	1	36	F1	2.306
VP02_ERPs_armw	1	37	F2	2.579
VP02_ERPs_armw	1	38	F6	2.634
VP02_ERPs_armw	1	39	FC3	2.724
VP02_ERPs_armw	1	40	FCz	3.733
VP02_ERPs_armw	1	41	FC4	2.411
VP02_ERPs_armw	1	42	C5	1.659
VP02_ERPs_armw	1	43	C1	3.545
VP02_ERPs_armw	1	44	C2	3.101
VP02_ERPs_armw	1	45	C6	2.059
VP02_ERPs_armw	1	46	CP3	2.338
VP02_ERPs_armw	1	47	CPz	3.389
VP02_ERPs_armw	1	48	CP4	2.887
VP02_ERPs_armw	1	49	P5	1.335
VP02_ERPs_armw	1	50	P1	3.178
VP02_ERPs_armw	1	51	P2	3.583
VP02_ERPs_armw	1	52	P6	3.105
VP02_ERPs_armw	1	53	PO5	0.963
VP02_ERPs_armw	1	54	PO3	1.669
VP02_ERPs_armw	1	55	PO4	3.045
VP02_ERPs_armw	1	56	PO6	2.613
VP02_ERPs_armw	1	57	FT7	0.347
VP02_ERPs_armw	1	58	FT8	2.202
VP02_ERPs_armw	1	59	TP7	-0.63
VP02_ERPs_armw	1	60	TP8	1.289
VP02_ERPs_armw	1	61	PO7	1.02
VP02_ERPs_armw	1	62	PO8	2.474
VP02_ERPs_armw	1	63	VEOG	0
VP02_ERPs_armw	1	64	HEOG	0
VP02_ERPs_armw	2	1	Fp1	-0.064
VP02_ERPs_armw	2	2	Fpz	-0.574
VP02_ERPs_armw	2	3	Fp2	-0.612
VP02_ERPs_armw	2	4	F7	0.501
VP02_ERPs_armw	2	5	F3	0.716
VP02_ERPs_armw	2	6	Fz	0.592
VP02_ERPs_armw	2	7	F4	0.578
VP02_ERPs_armw	2	8	F8	-0.397
VP02_ERPs_armw	2	9	FC5	0.796
VP02_ERPs_armw	2	10	FC1	1.575
VP02_ERPs_armw	2	11	FC2	1.414
VP02_ERPs_armw	2	12	FC6	-0.056
VP02_ERPs_armw	2	13	T7	0.136
VP02_ERPs_armw	2	14	C3	2.046
VP02_ERPs_armw	2	15	Cz	2.681
VP02_ERPs_armw	2	16	C4	0.909
VP02_ERPs_armw	2	17	T8	-0.049
VP02_ERPs_armw	2	18	CP5	2.22
VP02_ERPs_armw	2	19	CP1	3.419
VP02_ERPs_armw	2	20	CP2	2.815
VP02_ERPs_armw	2	21	CP6	0.652
VP02_ERPs_armw	2	22	P7	-0.392
VP02_ERPs_armw	2	23	P3	2.413
VP02_ERPs_armw	2	24	Pz	3.455
VP02_ERPs_armw	2	25	P4	1.73
VP02_ERPs_armw	2	26	P8	1.163
VP02_ERPs_armw	2	27	POz	2.723
VP02_ERPs_armw	2	28	O1	1.361
VP02_ERPs_armw	2	29	Oz	1.884
VP02_ERPs_armw	2	30	O2	1.438
VP02_ERPs_armw	2	31	AF7	-0.285
VP02_ERPs_armw	2	32	AF3	0.634
VP02_ERPs_armw	2	33	AF4	-0.124
VP02_ERPs_armw	2	34	AF8	-1.497
VP02_ERPs_armw	2	35	F5	0.658
VP02_ERPs_armw	2	36	F1	0.665
VP02_ERPs_armw	2	37	F2	0.447
VP02_ERPs_armw	2	38	F6	-0.252
VP02_ERPs_armw	2	39	FC3	1.377
VP02_ERPs_armw	2	40	FCz	1.879
VP02_ERPs_armw	2	41	FC4	0.425
VP02_ERPs_armw	2	42	C5	1.092
VP02_ERPs_armw	2	43	C1	2.527
VP02_ERPs_armw	2	44	C2	2.032
VP02_ERPs_armw	2	45	C6	0.463
VP02_ERPs_armw	2	46	CP3	2.008
VP02_ERPs_armw	2	47	CPz	3.414
VP02_ERPs_armw	2	48	CP4	1.874
VP02_ERPs_armw	2	49	P5	1.29
VP02_ERPs_armw	2	50	P1	3.079
VP02_ERPs_armw	2	51	P2	2.785
VP02_ERPs_armw	2	52	P6	1.243
VP02_ERPs_armw	2	53	PO5	1.134
VP02_ERPs_armw	2	54	PO3	2.213
VP02_ERPs_armw	2	55	PO4	1.879
VP02_ERPs_armw	2	56	PO6	1.646
VP02_ERPs_armw	2	57	FT7	0.87
VP02_ERPs_armw	2	58	FT8	-0.18
VP02_ERPs_armw	2	59	TP7	-0.471
VP02_ERPs_armw	2	60	TP8	-0.339
VP02_ERPs_armw	2	61	PO7	1.069
VP02_ERPs_armw	2	62	PO8	1.61
VP02_ERPs_armw	2	63	VEOG	0
VP02_ERPs_armw	2	64	HEOG	0
VP02_ERPs_armw	4	1	Fp1	-0.93
VP02_ERPs_armw	4	2	Fpz	-1.46
VP02_ERPs_armw	4	3	Fp2	0.04
VP02_ERPs_armw	4	4	F7	-0.588
VP02_ERPs_armw	4	5	F3	-1.682
VP02_ERPs_armw	4	6	Fz	-1.212
VP02_ERPs_armw	4	7	F4	-1.065
VP02_ERPs_armw	4	8	F8	-1.406
VP02_ERPs_armw	4	9	FC5	-1.45
VP02_ERPs_armw	4	10	FC1	-1.09
VP02_ERPs_armw	4	11	FC2	-0.704
VP02_ERPs_armw	4	12	FC6	-0.978
VP02_ERPs_armw	4	13	T7	-1.266
VP02_ERPs_armw	4	14	C3	-0.991
VP02_ERPs_armw	4	15	Cz	-0.113
VP02_ERPs_armw	4	16	C4	-0.262
VP02_ERPs_armw	4	17	T8	-0.593
VP02_ERPs_armw	4	18	CP5	-0.731
VP02_ERPs_armw	4	19	CP1	0.026
VP02_ERPs_armw	4	20	CP2	-0.04
VP02_ERPs_armw	4	21	CP6	-0.337
VP02_ERPs_armw	4	22	P7	-1.41
VP02_ERPs_armw	4	23	P3	-0.712
VP02_ERPs_armw	4	24	Pz	0.195
VP02_ERPs_armw	4	25	P4	0.288
VP02_ERPs_armw	4	26	P8	0.853
VP02_ERPs_armw	4	27	POz	-0.047
VP02_ERPs_armw	4	28	O1	-0.265
VP02_ERPs_armw	4	29	Oz	-0.145
VP02_ERPs_armw	4	30	O2	0.553
VP02_ERPs_armw	4	31	AF7	-1.165
VP02_ERPs_armw	4	32	AF3	-1.717
VP02_ERPs_armw	4	33	AF4	-0.696
VP02_ERPs_armw	4	34	AF8	-0.333
VP02_ERPs_armw	4	35	F5	-1.652
VP02_ERPs_armw	4	36	F1	-1.626
VP02_ERPs_armw	4	37	F2	-1.116
VP02_ERPs_armw	4	38	F6	-1.06
VP02_ERPs_armw	4	39	FC3	-1.564
VP02_ERPs_armw	4	40	FCz	-0.589
VP02_ERPs_armw	4	41	FC4	-1.054
VP02_ERPs_armw	4	42	C5	-1.506
VP02_ERPs_armw	4	43	C1	-0.533
VP02_ERPs_armw	4	44	C2	-0.311
VP02_ERPs_armw	4	45	C6	-0.575
VP02_ERPs_armw	4	46	CP3	-0.805
VP02_ERPs_armw	4	47	CPz	0.084
VP02_ERPs_armw	4	48	CP4	-0.526
VP02_ERPs_armw	4	49	P5	-1.108
VP02_ERPs_armw	4	50	P1	-0.596
VP02_ERPs_armw	4	51	P2	0.254
VP02_ERPs_armw	4	52	P6	0.828
VP02_ERPs_armw	4	53	PO5	-0.375
VP02_ERPs_armw	4	54	PO3	-0.334
VP02_ERPs_armw	4	55	PO4	0.223
VP02_ERPs_armw	4	56	PO6	0.842
VP02_ERPs_armw	4	57	FT7	-0.811
VP02_ERPs_armw	4	58	FT8	-0.71
VP02_ERPs_armw	4	59	TP7	-1.682
VP02_ERPs_armw	4	60	TP8	-0.754
VP02_ERPs_armw	4	61	PO7	-0.348
VP02_ERPs_armw	4	62	PO8	0.794
VP02_ERPs_armw	4	63	VEOG	0
VP02_ERPs_armw	4	64	HEOG	0
VP02_ERPs_armw	5	1	Fp1	0.176
VP02_ERPs_armw	5	2	Fpz	-0.25
VP02_ERPs_armw	5	3	Fp2	0.504
VP02_ERPs_armw	5	4	F7	0.584
VP02_ERPs_armw	5	5	F3	0.69
VP02_ERPs_armw	5	6	Fz	1.218
VP02_ERPs_armw	5	7	F4	1.875
VP02_ERPs_armw	5	8	F8	1.875
VP02_ERPs_armw	5	9	FC5	0.279
VP02_ERPs_armw	5	10	FC1	1.545
VP02_ERPs_armw	5	11	FC2	2.407
VP02_ERPs_armw	5	12	FC6	2.057
VP02_ERPs_armw	5	13	T7	0.917
VP02_ERPs_armw	5	14	C3	1.621
VP02_ERPs_armw	5	15	Cz	3.059
VP02_ERPs_armw	5	16	C4	3.045
VP02_ERPs_armw	5	17	T8	2.316
VP02_ERPs_armw	5	18	CP5	1.654
VP02_ERPs_armw	5	19	CP1	3.502
VP02_ERPs_armw	5	20	CP2	3.712
VP02_ERPs_armw	5	21	CP6	2.822
VP02_ERPs_armw	5	22	P7	-0.204
VP02_ERPs_armw	5	23	P3	2.417
VP02_ERPs_armw	5	24	Pz	4.033
VP02_ERPs_armw	5	25	P4	3.133
VP02_ERPs_armw	5	26	P8	3.144
VP02_ERPs_armw	5	27	POz	3.018
VP02_ERPs_armw	5	28	O1	1.56
VP02_ERPs_armw	5	29	Oz	2.898
VP02_ERPs_armw	5	30	O2	3.269
VP02_ERPs_armw	5	31	AF7	0.204
VP02_ERPs_armw	5	32	AF3	0.63
VP02_ERPs_armw	5	33	AF4	1.286
VP02_ERPs_armw	5	34	AF8	1.001
VP02_ERPs_armw	5	35	F5	0.632
VP02_ERPs_armw	5	36	F1	0.731
VP02_ERPs_armw	5	37	F2	1.824
VP02_ERPs_armw	5	38	F6	1.627
VP02_ERPs_armw	5	39	FC3	1.528
VP02_ERPs_armw	5	40	FCz	2.093
VP02_ERPs_armw	5	41	FC4	2.676
VP02_ERPs_armw	5	42	C5	0.992
VP02_ERPs_armw	5	43	C1	2.269
VP02_ERPs_armw	5	44	C2	3.384
VP02_ERPs_armw	5	45	C6	2.55
VP02_ERPs_armw	5	46	CP3	1.961
VP02_ERPs_armw	5	47	CPz	3.562
VP02_ERPs_armw	5	48	CP4	3.237
VP02_ERPs_armw	5	49	P5	1.131
VP02_ERPs_armw	5	50	P1	3.637
VP02_ERPs_armw	5	51	P2	3.835
VP02_ERPs_armw	5	52	P6	3.39
VP02_ERPs_armw	5	53	PO5	0.765
VP02_ERPs_armw	5	54	PO3	1.483
VP02_ERPs_armw	5	55	PO4	3.183
VP02_ERPs_armw	5	56	PO6	3.462
VP02_ERPs_armw	5	57	FT7	0.317
VP02_ERPs_armw	5	58	FT8	2.007
VP02_ERPs_armw	5	59	TP7	-0.04
VP02_ERPs_armw	5	60	TP8	1.634
VP02_ERPs_armw	5	61	PO7	0.752
VP02_ERPs_armw	5	62	PO8	3.37
VP02_ERPs_armw	5	63	VEOG	0
VP02_ERPs_armw	5	64	HEOG	0
VP03_ERPs_armw	1	1	Fp1	0.271
VP03_ERPs_armw	1	2	Fpz	-0.309
VP03_ERPs_armw	1	3	Fp2	0.489
VP03_ERPs_armw	1	4	F7	0.183
VP03_ERPs_armw	1	5	F3	0.1
VP03_ERPs_armw	1	6	Fz	-0.552
VP03_ERPs_armw	1	7	F4	-0.839
VP03_ERPs_armw	1	8	F8	1.298
VP03_ERPs_armw	1	9	FC5	0.964
VP03_ERPs_armw	1	10	FC1	0.028
VP03_ERPs_armw	1	11	FC2	-0.253
VP03_ERPs_armw	1	12	FC6	-0.136
VP03_ERPs_armw	1	13	T7	0.838
VP03_ERPs_armw	1	14	C3	0.338
VP03_ERPs_armw	1	15	Cz	-0.423
VP03_ERPs_armw	1	16	C4	-0.531
VP03_ERPs_armw	1	17	T8	0.719
VP03_ERPs_armw	1	18	CP5	1.586
VP03_ERPs_armw	1	19	CP1	0.646
VP03_ERPs_armw	1	20	CP2	-0.578
VP03_ERPs_armw	1	21	CP6	0.082
VP03_ERPs_armw	1	22	P7	1.84
VP03_ERPs_armw	1	23	P3	0.496
VP03_ERPs_armw	1	24	Pz	-0.203
VP03_ERPs_armw	1	25	P4	0.283
VP03_ERPs_armw	1	26	P8	0.325
VP03_ERPs_armw	1	27	POz	0.893
VP03_ERPs_armw	1	28	O1	2.018
VP03_ERPs_armw	1	29	Oz	1.072
VP03_ERPs_armw	1	30	O2	0.059
VP03_ERPs_armw	1	31	AF7	-0.03
VP03_ERPs_armw	1	32	AF3	-0.132
VP03_ERPs_armw	1	33	AF4	-0.877
VP03_ERPs_armw	1	34	AF8	0.761
VP03_ERPs_armw	1	35	F5	0.709
VP03_ERPs_armw	1	36	F1	0.044
VP03_ERPs_armw	1	37	F2	-0.561
VP03_ERPs_armw	1	38	F6	-0.633
VP03_ERPs_armw	1	39	FC3	-0.003
VP03_ERPs_armw	1	40	FCz	-0.154
VP03_ERPs_armw	1	41	FC4	-0.541
VP03_ERPs_armw	1	42	C5	0.455
VP03_ERPs_armw	1	43	C1	-0.154
VP03_ERPs_armw	1	44	C2	-0.533
VP03_ERPs_armw	1	45	C6	0.654
VP03_ERPs_armw	1	46	CP3	0.326
VP03_ERPs_armw	1	47	CPz	-0.172
VP03_ERPs_armw	1	48	CP4	0.12
VP03_ERPs_armw	1	49	P5	1.871
VP03_ERPs_armw	1	50	P1	0.532
VP03_ERPs_armw	1	51	P2	0.215
VP03_ERPs_armw	1	52	P6	0.144
VP03_ERPs_armw	1	53	PO5	1.76
VP03_ERPs_armw	1	54	PO3	1.648
VP03_ERPs_armw	1	55	PO4	-0.171
VP03_ERPs_armw	1	56	PO6	0.494
VP03_ERPs_armw	1	57	FT7	0.776
VP03_ERPs_armw	1	58	FT8	1.952
VP03_ERPs_armw	1	59	TP7	2.528
VP03_ERPs_armw	1	60	TP8	0.304
VP03_ERPs_armw	1	61	PO7	1.721
VP03_ERPs_armw	1	62	PO8	0.397
VP03_ERPs_armw	1	63	VEOG	-0.001
VP03_ERPs_armw	1	64	HEOG	0
VP03_ERPs_armw	2	1	Fp1	1.757
VP03_ERPs_armw	2	2	Fpz	1.858
VP03_ERPs_armw	2	3	Fp2	2.111
VP03_ERPs_armw	2	4	F7	1.755
VP03_ERPs_armw	2	5	F3	0.725
VP03_ERPs_armw	2	6	Fz	-0.53
VP03_ERPs_armw	2	7	F4	-1.107
VP03_ERPs_armw	2	8	F8	-0.873
VP03_ERPs_armw	2	9	FC5	0.163
VP03_ERPs_armw	2	10	FC1	-0.021
VP03_ERPs_armw	2	11	FC2	-0.649
VP03_ERPs_armw	2	12	FC6	-1.725
VP03_ERPs_armw	2	13	T7	-0.225
VP03_ERPs_armw	2	14	C3	-0.809
VP03_ERPs_armw	2	15	Cz	-1.731
VP03_ERPs_armw	2	16	C4	-1.9
VP03_ERPs_armw	2	17	T8	-1.17
VP03_ERPs_armw	2	18	CP5	-0.721
VP03_ERPs_armw	2	19	CP1	-2.087
VP03_ERPs_armw	2	20	CP2	-2.352
VP03_ERPs_armw	2	21	CP6	-1.995
VP03_ERPs_armw	2	22	P7	-1.975
VP03_ERPs_armw	2	23	P3	-2.428
VP03_ERPs_armw	2	24	Pz	-2.722
VP03_ERPs_armw	2	25	P4	-1.989
VP03_ERPs_armw	2	26	P8	-1.14
VP03_ERPs_armw	2	27	POz	-2.657
VP03_ERPs_armw	2	28	O1	-0.619
VP03_ERPs_armw	2	29	Oz	-0.871
VP03_ERPs_armw	2	30	O2	-0.661
VP03_ERPs_armw	2	31	AF7	2.386
VP03_ERPs_armw	2	32	AF3	0.936
VP03_ERPs_armw	2	33	AF4	-0.381
VP03_ERPs_armw	2	34	AF8	0.407
VP03_ERPs_armw	2	35	F5	1.726
VP03_ERPs_armw	2	36	F1	0.646
VP03_ERPs_armw	2	37	F2	-0.413
VP03_ERPs_armw	2	38	F6	-1.661
VP03_ERPs_armw	2	39	FC3	0.021
VP03_ERPs_armw	2	40	FCz	-0.714
VP03_ERPs_armw	2	41	FC4	-1.509
VP03_ERPs_armw	2	42	C5	-0.438
VP03_ERPs_armw	2	43	C1	-1.318
VP03_ERPs_armw	2	44	C2	-1.662
VP03_ERPs_armw	2	45	C6	-1.363
VP03_ERPs_armw	2	46	CP3	-2.224
VP03_ERPs_armw	2	47	CPz	-2.461
VP03_ERPs_armw	2	48	CP4	-2.067
VP03_ERPs_armw	2	49	P5	-1.902
VP03_ERPs_armw	2	50	P1	-2.533
VP03_ERPs_armw	2	51	P2	-2.566
VP03_ERPs_armw	2	52	P6	-0.966
VP03_ERPs_armw	2	53	PO5	-2.265
VP03_ERPs_armw	2	54	PO3	-2.333
VP03_ERPs_armw	2	55	PO4	-2.482
VP03_ERPs_armw	2	56	PO6	-0.556
VP03_ERPs_armw	2	57	FT7	-0.045
VP03_ERPs_armw	2	58	FT8	-1.05
VP03_ERPs_armw	2	59	TP7	-1.418
VP03_ERPs_armw	2	60	TP8	-1.501
VP03_ERPs_armw	2	61	PO7	-2.324
VP03_ERPs_armw	2	62	PO8	-0.574
VP03_ERPs_armw	2	63	VEOG	0
VP03_ERPs_armw	2	64	HEOG	-0.001
VP03_ERPs_armw	4	1	Fp1	-2.397
VP03_ERPs_armw	4	2	Fpz	-3.329
VP03_ERPs_armw	4	3	Fp2	-4.856
VP03_ERPs_armw	4	4	F7	-1.643
VP03_ERPs_armw	4	5	F3	-4.146
VP03_ERPs_armw	4	6	Fz	-5.601
VP03_ERPs_armw	4	7	F4	-5.828
VP03_ERPs_armw	4	8	F8	-7.276
VP03_ERPs_armw	4	9	FC5	-4.554
VP03_ERPs_armw	4	10	FC1	-5.107
VP03_ERPs_armw	4	11	FC2	-6.762
VP03_ERPs_armw	4	12	FC6	-7.227
VP03_ERPs_armw	4	13	T7	-4.018
VP03_ERPs_armw	4	14	C3	-5.744
VP03_ERPs_armw	4	15	Cz	-6.701
VP03_ERPs_armw	4	16	C4	-6.79
VP03_ERPs_armw	4	17	T8	-7.481
VP03_ERPs_armw	4	18	CP5	-5.57
VP03_ERPs_armw	4	19	CP1	-6.671
VP03_ERPs_armw	4	20	CP2	-6.285
VP03_ERPs_armw	4	21	CP6	-6.57
VP03_ERPs_armw	4	22	P7	-4.865
VP03_ERPs_armw	4	23	P3	-5.989
VP03_ERPs_armw	4	24	Pz	-5.985
VP03_ERPs_armw	4	25	P4	-5.757
VP03_ERPs_armw	4	26	P8	-4.655
VP03_ERPs_armw	4	27	POz	-6.223
VP03_ERPs_armw	4	28	O1	-5.522
VP03_ERPs_armw	4	29	Oz	-5.279
VP03_ERPs_armw	4	30	O2	-3.968
VP03_ERPs_armw	4	31	AF7	-1.687
VP03_ERPs_armw	4	32	AF3	-3.253
VP03_ERPs_armw	4	33	AF4	-5.482
VP03_ERPs_armw	4	34	AF8	-5.627
VP03_ERPs_armw	4	35	F5	-3.39
VP03_ERPs_armw	4	36	F1	-4.045
VP03_ERPs_armw	4	37	F2	-5.707
VP03_ERPs_armw	4	38	F6	-6.865
VP03_ERPs_armw	4	39	FC3	-4.959
VP03_ERPs_armw	4	40	FCz	-5.346
VP03_ERPs_armw	4	41	FC4	-6.018
VP03_ERPs_armw	4	42	C5	-5.597
VP03_ERPs_armw	4	43	C1	-6.317
VP03_ERPs_armw	4	44	C2	-5.516
VP03_ERPs_armw	4	45	C6	-7.584
VP03_ERPs_armw	4	46	CP3	-5.98
VP03_ERPs_armw	4	47	CPz	-7.11
VP03_ERPs_armw	4	48	CP4	-5.864
VP03_ERPs_armw	4	49	P5	-5.042
VP03_ERPs_armw	4	50	P1	-5.932
VP03_ERPs_armw	4	51	P2	-6.276
VP03_ERPs_armw	4	52	P6	-5.126
VP03_ERPs_armw	4	53	PO5	-5.158
VP03_ERPs_armw	4	54	PO3	-5.263
VP03_ERPs_armw	4	55	PO4	-4.865
VP03_ERPs_armw	4	56	PO6	-4.807
VP03_ERPs_armw	4	57	FT7	-3.778
VP03_ERPs_armw	4	58	FT8	-6.691
VP03_ERPs_armw	4	59	TP7	-5.079
VP03_ERPs_armw	4	60	TP8	-7.013
VP03_ERPs_armw	4	61	PO7	-5.104
VP03_ERPs_armw	4	62	PO8	-4.835
VP03_ERPs_armw	4	63	VEOG	0.002
VP03_ERPs_armw	4	64	HEOG	0
VP03_ERPs_armw	5	1	Fp1	5.503
VP03_ERPs_armw	5	2	Fpz	4.792
VP03_ERPs_armw	5	3	Fp2	5.486
VP03_ERPs_armw	5	4	F7	4.919
VP03_ERPs_armw	5	5	F3	3.005
VP03_ERPs_armw	5	6	Fz	1.586
VP03_ERPs_armw	5	7	F4	0.942
VP03_ERPs_armw	5	8	F8	2.257
VP03_ERPs_armw	5	9	FC5	2.038
VP03_ERPs_armw	5	10	FC1	1.14
VP03_ERPs_armw	5	11	FC2	0.7
VP03_ERPs_armw	5	12	FC6	1.187
VP03_ERPs_armw	5	13	T7	2.118
VP03_ERPs_armw	5	14	C3	0.477
VP03_ERPs_armw	5	15	Cz	0.139
VP03_ERPs_armw	5	16	C4	-0.051
VP03_ERPs_armw	5	17	T8	2.001
VP03_ERPs_armw	5	18	CP5	0.955
VP03_ERPs_armw	5	19	CP1	0.273
VP03_ERPs_armw	5	20	CP2	0.009
VP03_ERPs_armw	5	21	CP6	1.232
VP03_ERPs_armw	5	22	P7	0.874
VP03_ERPs_armw	5	23	P3	0.401
VP03_ERPs_armw	5	24	Pz	-0.013
VP03_ERPs_armw	5	25	P4	0.686
VP03_ERPs_armw	5	26	P8	2.19
VP03_ERPs_armw	5	27	POz	-0.121
VP03_ERPs_armw	5	28	O1	1.866
VP03_ERPs_armw	5	29	Oz	1.322
VP03_ERPs_armw	5	30	O2	1.685
VP03_ERPs_armw	5	31	AF7	5.444
VP03_ERPs_armw	5	32	AF3	3.56
VP03_ERPs_armw	5	33	AF4	2.742
VP03_ERPs_armw	5	34	AF8	3.326
VP03_ERPs_armw	5	35	F5	3.578
VP03_ERPs_armw	5	36	F1	2.988
VP03_ERPs_armw	5	37	F2	1.455
VP03_ERPs_armw	5	38	F6	1.573
VP03_ERPs_armw	5	39	FC3	1.101
VP03_ERPs_armw	5	40	FCz	1.118
VP03_ERPs_armw	5	41	FC4	0.698
VP03_ERPs_armw	5	42	C5	1.135
VP03_ERPs_armw	5	43	C1	0.385
VP03_ERPs_armw	5	44	C2	0.393
VP03_ERPs_armw	5	45	C6	0.884
VP03_ERPs_armw	5	46	CP3	0.15
VP03_ERPs_armw	5	47	CPz	-0.389
VP03_ERPs_armw	5	48	CP4	0.871
VP03_ERPs_armw	5	49	P5	0.768
VP03_ERPs_armw	5	50	P1	0.389
VP03_ERPs_armw	5	51	P2	0.218
VP03_ERPs_armw	5	52	P6	1.186
VP03_ERPs_armw	5	53	PO5	0.971
VP03_ERPs_armw	5	54	PO3	0.891
VP03_ERPs_armw	5	55	PO4	0.854
VP03_ERPs_armw	5	56	PO6	1.659
VP03_ERPs_armw	5	57	FT7	2.211
VP03_ERPs_armw	5	58	FT8	1.159
VP03_ERPs_armw	5	59	TP7	1.223
VP03_ERPs_armw	5	60	TP8	2.319
VP03_ERPs_armw	5	61	PO7	1.09
VP03_ERPs_armw	5	62	PO8	1.668
VP03_ERPs_armw	5	63	VEOG	0
VP03_ERPs_armw	5	64	HEOG	0
VP04_ERPs_armw	1	1	Fp1	2.746
VP04_ERPs_armw	1	2	Fpz	3.411
VP04_ERPs_armw	1	3	Fp2	0.822
VP04_ERPs_armw	1	4	F7	-0.534
VP04_ERPs_armw	1	5	F3	3.431
VP04_ERPs_armw	1	6	Fz	3.549
VP04_ERPs_armw	1	7	F4	3.259
VP04_ERPs_armw	1	8	F8	1.878
VP04_ERPs_armw	1	9	FC5	1.586
VP04_ERPs_armw	1	10	FC1	3.493
VP04_ERPs_armw	1	11	FC2	3.602
VP04_ERPs_armw	1	12	FC6	2.807
VP04_ERPs_armw	1	13	T7	0.799
VP04_ERPs_armw	1	14	C3	2.845
VP04_ERPs_armw	1	15	Cz	3.163
VP04_ERPs_armw	1	16	C4	3.571
VP04_ERPs_armw	1	17	T8	1.584
VP04_ERPs_armw	1	18	CP5	2.093
VP04_ERPs_armw	1	19	CP1	3.596
VP04_ERPs_armw	1	20	CP2	3.012
VP04_ERPs_armw	1	21	CP6	2.916
VP04_ERPs_armw	1	22	P7	3.546
VP04_ERPs_armw	1	23	P3	3.63
VP04_ERPs_armw	1	24	Pz	3.31
VP04_ERPs_armw	1	25	P4	3.04
VP04_ERPs_armw	1	26	P8	2.811
VP04_ERPs_armw	1	27	POz	3.317
VP04_ERPs_armw	1	28	O1	4.415
VP04_ERPs_armw	1	29	Oz	4.014
VP04_ERPs_armw	1	30	O2	2.977
VP04_ERPs_armw	1	31	AF7	-0.445
VP04_ERPs_armw	1	32	AF3	2.244
VP04_ERPs_armw	1	33	AF4	2.754
VP04_ERPs_armw	1	34	AF8	1.96
VP04_ERPs_armw	1	35	F5	3.403
VP04_ERPs_armw	1	36	F1	3.503
VP04_ERPs_armw	1	37	F2	3.412
VP04_ERPs_armw	1	38	F6	1.944
VP04_ERPs_armw	1	39	FC3	3.028
VP04_ERPs_armw	1	40	FCz	3.581
VP04_ERPs_armw	1	41	FC4	3.489
VP04_ERPs_armw	1	42	C5	2.066
VP04_ERPs_armw	1	43	C1	2.889
VP04_ERPs_armw	1	44	C2	3.228
VP04_ERPs_armw	1	45	C6	2.791
VP04_ERPs_armw	1	46	CP3	3.144
VP04_ERPs_armw	1	47	CPz	3.335
VP04_ERPs_armw	1	48	CP4	3.548
VP04_ERPs_armw	1	49	P5	3.521
VP04_ERPs_armw	1	50	P1	3.662
VP04_ERPs_armw	1	51	P2	2.982
VP04_ERPs_armw	1	52	P6	2.905
VP04_ERPs_armw	1	53	PO5	3.543
VP04_ERPs_armw	1	54	PO3	3.478
VP04_ERPs_armw	1	55	PO4	3.044
VP04_ERPs_armw	1	56	PO6	2.92
VP04_ERPs_armw	1	57	FT7	-2.568
VP04_ERPs_armw	1	58	FT8	1.842
VP04_ERPs_armw	1	59	TP7	0.919
VP04_ERPs_armw	1	60	TP8	2.946
VP04_ERPs_armw	1	61	PO7	3.465
VP04_ERPs_armw	1	62	PO8	2.962
VP04_ERPs_armw	1	63	VEOG	0
VP04_ERPs_armw	1	64	HEOG	0
VP04_ERPs_armw	2	1	Fp1	-1.059
VP04_ERPs_armw	2	2	Fpz	-0.24
VP04_ERPs_armw	2	3	Fp2	-2.451
VP04_ERPs_armw	2	4	F7	-0.732
VP04_ERPs_armw	2	5	F3	1.681
VP04_ERPs_armw	2	6	Fz	1.821
VP04_ERPs_armw	2	7	F4	2.239
VP04_ERPs_armw	2	8	F8	1.655
VP04_ERPs_armw	2	9	FC5	3.282
VP04_ERPs_armw	2	10	FC1	3.134
VP04_ERPs_armw	2	11	FC2	2.934
VP04_ERPs_armw	2	12	FC6	3.397
VP04_ERPs_armw	2	13	T7	2.815
VP04_ERPs_armw	2	14	C3	5.253
VP04_ERPs_armw	2	15	Cz	3.681
VP04_ERPs_armw	2	16	C4	2.969
VP04_ERPs_armw	2	17	T8	3.237
VP04_ERPs_armw	2	18	CP5	5.518
VP04_ERPs_armw	2	19	CP1	5.836
VP04_ERPs_armw	2	20	CP2	4.163
VP04_ERPs_armw	2	21	CP6	4.089
VP04_ERPs_armw	2	22	P7	5.322
VP04_ERPs_armw	2	23	P3	5.939
VP04_ERPs_armw	2	24	Pz	4.28
VP04_ERPs_armw	2	25	P4	4.15
VP04_ERPs_armw	2	26	P8	3.948
VP04_ERPs_armw	2	27	POz	4.393
VP04_ERPs_armw	2	28	O1	4.139
VP04_ERPs_armw	2	29	Oz	5.058
VP04_ERPs_armw	2	30	O2	4.034
VP04_ERPs_armw	2	31	AF7	-2.429
VP04_ERPs_armw	2	32	AF3	0.054
VP04_ERPs_armw	2	33	AF4	1.237
VP04_ERPs_armw	2	34	AF8	-0.728
VP04_ERPs_armw	2	35	F5	1.678
VP04_ERPs_armw	2	36	F1	1.765
VP04_ERPs_armw	2	37	F2	2.229
VP04_ERPs_armw	2	38	F6	1.783
VP04_ERPs_armw	2	39	FC3	3.053
VP04_ERPs_armw	2	40	FCz	2.982
VP04_ERPs_armw	2	41	FC4	3.022
VP04_ERPs_armw	2	42	C5	4.596
VP04_ERPs_armw	2	43	C1	4.306
VP04_ERPs_armw	2	44	C2	3.697
VP04_ERPs_armw	2	45	C6	3.83
VP04_ERPs_armw	2	46	CP3	5.345
VP04_ERPs_armw	2	47	CPz	4.391
VP04_ERPs_armw	2	48	CP4	3.037
VP04_ERPs_armw	2	49	P5	5.296
VP04_ERPs_armw	2	50	P1	5.87
VP04_ERPs_armw	2	51	P2	4.11
VP04_ERPs_armw	2	52	P6	4.093
VP04_ERPs_armw	2	53	PO5	5.343
VP04_ERPs_armw	2	54	PO3	5.283
VP04_ERPs_armw	2	55	PO4	4.134
VP04_ERPs_armw	2	56	PO6	4.121
VP04_ERPs_armw	2	57	FT7	-0.317
VP04_ERPs_armw	2	58	FT8	1.836
VP04_ERPs_armw	2	59	TP7	4.217
VP04_ERPs_armw	2	60	TP8	4.033
VP04_ERPs_armw	2	61	PO7	5.339
VP04_ERPs_armw	2	62	PO8	4.006
VP04_ERPs_armw	2	63	VEOG	0
VP04_ERPs_armw	2	64	HEOG	0
VP04_ERPs_armw	4	1	Fp1	0.997
VP04_ERPs_armw	4	2	Fpz	1.194
VP04_ERPs_armw	4	3	Fp2	-0.093
VP04_ERPs_armw	4	4	F7	1.005
VP04_ERPs_armw	4	5	F3	1.22
VP04_ERPs_armw	4	6	Fz	1.285
VP04_ERPs_armw	4	7	F4	1.217
VP04_ERPs_armw	4	8	F8	1.074
VP04_ERPs_armw	4	9	FC5	0.69
VP04_ERPs_armw	4	10	FC1	1.95
VP04_ERPs_armw	4	11	FC2	1.541
VP04_ERPs_armw	4	12	FC6	1.21
VP04_ERPs_armw	4	13	T7	1.212
VP04_ERPs_armw	4	14	C3	1.692
VP04_ERPs_armw	4	15	Cz	1.326
VP04_ERPs_armw	4	16	C4	1.494
VP04_ERPs_armw	4	17	T8	1.18
VP04_ERPs_armw	4	18	CP5	1.876
VP04_ERPs_armw	4	19	CP1	2.299
VP04_ERPs_armw	4	20	CP2	1.075
VP04_ERPs_armw	4	21	CP6	1.031
VP04_ERPs_armw	4	22	P7	3.306
VP04_ERPs_armw	4	23	P3	2.471
VP04_ERPs_armw	4	24	Pz	1.399
VP04_ERPs_armw	4	25	P4	1.029
VP04_ERPs_armw	4	26	P8	0.955
VP04_ERPs_armw	4	27	POz	1.476
VP04_ERPs_armw	4	28	O1	2.734
VP04_ERPs_armw	4	29	Oz	2.309
VP04_ERPs_armw	4	30	O2	1.063
VP04_ERPs_armw	4	31	AF7	-0.19
VP04_ERPs_armw	4	32	AF3	1.025
VP04_ERPs_armw	4	33	AF4	1.194
VP04_ERPs_armw	4	34	AF8	-0.144
VP04_ERPs_armw	4	35	F5	1.292
VP04_ERPs_armw	4	36	F1	1.319
VP04_ERPs_armw	4	37	F2	1.337
VP04_ERPs_armw	4	38	F6	1.244
VP04_ERPs_armw	4	39	FC3	0.784
VP04_ERPs_armw	4	40	FCz	1.526
VP04_ERPs_armw	4	41	FC4	1.429
VP04_ERPs_armw	4	42	C5	2.734
VP04_ERPs_armw	4	43	C1	1.761
VP04_ERPs_armw	4	44	C2	1.039
VP04_ERPs_armw	4	45	C6	1.048
VP04_ERPs_armw	4	46	CP3	2.079
VP04_ERPs_armw	4	47	CPz	1.386
VP04_ERPs_armw	4	48	CP4	1.516
VP04_ERPs_armw	4	49	P5	3.013
VP04_ERPs_armw	4	50	P1	2.289
VP04_ERPs_armw	4	51	P2	1.069
VP04_ERPs_armw	4	52	P6	0.96
VP04_ERPs_armw	4	53	PO5	3.326
VP04_ERPs_armw	4	54	PO3	3.185
VP04_ERPs_armw	4	55	PO4	1.014
VP04_ERPs_armw	4	56	PO6	0.967
VP04_ERPs_armw	4	57	FT7	-1.499
VP04_ERPs_armw	4	58	FT8	1.169
VP04_ERPs_armw	4	59	TP7	1.706
VP04_ERPs_armw	4	60	TP8	1.034
VP04_ERPs_armw	4	61	PO7	3.341
VP04_ERPs_armw	4	62	PO8	0.917
VP04_ERPs_armw	4	63	VEOG	0
VP04_ERPs_armw	4	64	HEOG	0
VP04_ERPs_armw	5	1	Fp1	0.734
VP04_ERPs_armw	5	2	Fpz	1.559
VP04_ERPs_armw	5	3	Fp2	0.633
VP04_ERPs_armw	5	4	F7	0.062
VP04_ERPs_armw	5	5	F3	2.703
VP04_ERPs_armw	5	6	Fz	2.824
VP04_ERPs_armw	5	7	F4	3.79
VP04_ERPs_armw	5	8	F8	2.315
VP04_ERPs_armw	5	9	FC5	2.28
VP04_ERPs_armw	5	10	FC1	3.835
VP04_ERPs_armw	5	11	FC2	3.987
VP04_ERPs_armw	5	12	FC6	3.648
VP04_ERPs_armw	5	13	T7	0.991
VP04_ERPs_armw	5	14	C3	3.735
VP04_ERPs_armw	5	15	Cz	3.092
VP04_ERPs_armw	5	16	C4	3.984
VP04_ERPs_armw	5	17	T8	2.102
VP04_ERPs_armw	5	18	CP5	2.89
VP04_ERPs_armw	5	19	CP1	4.886
VP04_ERPs_armw	5	20	CP2	3.978
VP04_ERPs_armw	5	21	CP6	3.931
VP04_ERPs_armw	5	22	P7	4.421
VP04_ERPs_armw	5	23	P3	4.518
VP04_ERPs_armw	5	24	Pz	4.017
VP04_ERPs_armw	5	25	P4	4.017
VP04_ERPs_armw	5	26	P8	3.795
VP04_ERPs_armw	5	27	POz	4.075
VP04_ERPs_armw	5	28	O1	5.735
VP04_ERPs_armw	5	29	Oz	5.203
VP04_ERPs_armw	5	30	O2	3.951
VP04_ERPs_armw	5	31	AF7	-1.105
VP04_ERPs_armw	5	32	AF3	1.526
VP04_ERPs_armw	5	33	AF4	2.797
VP04_ERPs_armw	5	34	AF8	0.735
VP04_ERPs_armw	5	35	F5	2.558
VP04_ERPs_armw	5	36	F1	2.685
VP04_ERPs_armw	5	37	F2	3.85
VP04_ERPs_armw	5	38	F6	2.389
VP04_ERPs_armw	5	39	FC3	2.199
VP04_ERPs_armw	5	40	FCz	3.966
VP04_ERPs_armw	5	41	FC4	4.02
VP04_ERPs_armw	5	42	C5	2.102
VP04_ERPs_armw	5	43	C1	4.224
VP04_ERPs_armw	5	44	C2	4.274
VP04_ERPs_armw	5	45	C6	3.87
VP04_ERPs_armw	5	46	CP3	4.328
VP04_ERPs_armw	5	47	CPz	4.099
VP04_ERPs_armw	5	48	CP4	4.018
VP04_ERPs_armw	5	49	P5	4.429
VP04_ERPs_armw	5	50	P1	4.894
VP04_ERPs_armw	5	51	P2	3.907
VP04_ERPs_armw	5	52	P6	3.85
VP04_ERPs_armw	5	53	PO5	4.519
VP04_ERPs_armw	5	54	PO3	4.474
VP04_ERPs_armw	5	55	PO4	3.987
VP04_ERPs_armw	5	56	PO6	3.883
VP04_ERPs_armw	5	57	FT7	-1.551
VP04_ERPs_armw	5	58	FT8	2.311
VP04_ERPs_armw	5	59	TP7	1.424
VP04_ERPs_armw	5	60	TP8	3.845
VP04_ERPs_armw	5	61	PO7	4.508
VP04_ERPs_armw	5	62	PO8	3.784
VP04_ERPs_armw	5	63	VEOG	0
VP04_ERPs_armw	5	64	HEOG	0
VP05_ERPs_armw	1	1	Fp1	2.761
VP05_ERPs_armw	1	2	Fpz	1.966
VP05_ERPs_armw	1	3	Fp2	1.795
VP05_ERPs_armw	1	4	F7	2.406
VP05_ERPs_armw	1	5	F3	5.568
VP05_ERPs_armw	1	6	Fz	5.277
VP05_ERPs_armw	1	7	F4	3.45
VP05_ERPs_armw	1	8	F8	0.069
VP05_ERPs_armw	1	9	FC5	3.805
VP05_ERPs_armw	1	10	FC1	6.613
VP05_ERPs_armw	1	11	FC2	5.489
VP05_ERPs_armw	1	12	FC6	1.561
VP05_ERPs_armw	1	13	T7	1.801
VP05_ERPs_armw	1	14	C3	5.118
VP05_ERPs_armw	1	15	Cz	5.946
VP05_ERPs_armw	1	16	C4	2.787
VP05_ERPs_armw	1	17	T8	0.019
VP05_ERPs_armw	1	18	CP5	2.502
VP05_ERPs_armw	1	19	CP1	3.863
VP05_ERPs_armw	1	20	CP2	4.354
VP05_ERPs_armw	1	21	CP6	1.56
VP05_ERPs_armw	1	22	P7	0.22
VP05_ERPs_armw	1	23	P3	3.014
VP05_ERPs_armw	1	24	Pz	4.218
VP05_ERPs_armw	1	25	P4	2.265
VP05_ERPs_armw	1	26	P8	1.227
VP05_ERPs_armw	1	27	POz	2.398
VP05_ERPs_armw	1	28	O1	1.039
VP05_ERPs_armw	1	29	Oz	1.466
VP05_ERPs_armw	1	30	O2	2.203
VP05_ERPs_armw	1	31	AF7	2.442
VP05_ERPs_armw	1	32	AF3	4.283
VP05_ERPs_armw	1	33	AF4	3.429
VP05_ERPs_armw	1	34	AF8	-0.165
VP05_ERPs_armw	1	35	F5	5.044
VP05_ERPs_armw	1	36	F1	5.585
VP05_ERPs_armw	1	37	F2	3.444
VP05_ERPs_armw	1	38	F6	3.344
VP05_ERPs_armw	1	39	FC3	6.149
VP05_ERPs_armw	1	40	FCz	5.405
VP05_ERPs_armw	1	41	FC4	3.477
VP05_ERPs_armw	1	42	C5	3.542
VP05_ERPs_armw	1	43	C1	5.959
VP05_ERPs_armw	1	44	C2	5.432
VP05_ERPs_armw	1	45	C6	1.402
VP05_ERPs_armw	1	46	CP3	5.357
VP05_ERPs_armw	1	47	CPz	4.218
VP05_ERPs_armw	1	48	CP4	2.76
VP05_ERPs_armw	1	49	P5	2.669
VP05_ERPs_armw	1	50	P1	3.907
VP05_ERPs_armw	1	51	P2	2.702
VP05_ERPs_armw	1	52	P6	2.205
VP05_ERPs_armw	1	53	PO5	2.094
VP05_ERPs_armw	1	54	PO3	2.093
VP05_ERPs_armw	1	55	PO4	2.667
VP05_ERPs_armw	1	56	PO6	2.197
VP05_ERPs_armw	1	57	FT7	2.424
VP05_ERPs_armw	1	58	FT8	-0.035
VP05_ERPs_armw	1	59	TP7	1.839
VP05_ERPs_armw	1	60	TP8	1.107
VP05_ERPs_armw	1	61	PO7	2.046
VP05_ERPs_armw	1	62	PO8	2.194
VP05_ERPs_armw	1	63	VEOG	0
VP05_ERPs_armw	1	64	HEOG	-0.001
VP05_ERPs_armw	2	1	Fp1	0.653
VP05_ERPs_armw	2	2	Fpz	-0.37
VP05_ERPs_armw	2	3	Fp2	-0.476
VP05_ERPs_armw	2	4	F7	0.033
VP05_ERPs_armw	2	5	F3	2.35
VP05_ERPs_armw	2	6	Fz	1.962
VP05_ERPs_armw	2	7	F4	0.858
VP05_ERPs_armw	2	8	F8	-0.997
VP05_ERPs_armw	2	9	FC5	1.911
VP05_ERPs_armw	2	10	FC1	3.252
VP05_ERPs_armw	2	11	FC2	2.959
VP05_ERPs_armw	2	12	FC6	-0.451
VP05_ERPs_armw	2	13	T7	0.495
VP05_ERPs_armw	2	14	C3	3.555
VP05_ERPs_armw	2	15	Cz	3.845
VP05_ERPs_armw	2	16	C4	1.672
VP05_ERPs_armw	2	17	T8	-0.236
VP05_ERPs_armw	2	18	CP5	0.877
VP05_ERPs_armw	2	19	CP1	2.694
VP05_ERPs_armw	2	20	CP2	2.728
VP05_ERPs_armw	2	21	CP6	0.628
VP05_ERPs_armw	2	22	P7	-0.73
VP05_ERPs_armw	2	23	P3	2.994
VP05_ERPs_armw	2	24	Pz	3.072
VP05_ERPs_armw	2	25	P4	1.913
VP05_ERPs_armw	2	26	P8	0.757
VP05_ERPs_armw	2	27	POz	1.731
VP05_ERPs_armw	2	28	O1	0.525
VP05_ERPs_armw	2	29	Oz	1.456
VP05_ERPs_armw	2	30	O2	1.933
VP05_ERPs_armw	2	31	AF7	0.149
VP05_ERPs_armw	2	32	AF3	0.869
VP05_ERPs_armw	2	33	AF4	0.422
VP05_ERPs_armw	2	34	AF8	-1.179
VP05_ERPs_armw	2	35	F5	1.818
VP05_ERPs_armw	2	36	F1	2.349
VP05_ERPs_armw	2	37	F2	0.82
VP05_ERPs_armw	2	38	F6	0.853
VP05_ERPs_armw	2	39	FC3	4.033
VP05_ERPs_armw	2	40	FCz	2.987
VP05_ERPs_armw	2	41	FC4	0.925
VP05_ERPs_armw	2	42	C5	1.744
VP05_ERPs_armw	2	43	C1	3.925
VP05_ERPs_armw	2	44	C2	2.855
VP05_ERPs_armw	2	45	C6	0.578
VP05_ERPs_armw	2	46	CP3	3.607
VP05_ERPs_armw	2	47	CPz	3.089
VP05_ERPs_armw	2	48	CP4	1.604
VP05_ERPs_armw	2	49	P5	0.865
VP05_ERPs_armw	2	50	P1	2.665
VP05_ERPs_armw	2	51	P2	3.429
VP05_ERPs_armw	2	52	P6	1.972
VP05_ERPs_armw	2	53	PO5	1.416
VP05_ERPs_armw	2	54	PO3	1.486
VP05_ERPs_armw	2	55	PO4	2.693
VP05_ERPs_armw	2	56	PO6	1.986
VP05_ERPs_armw	2	57	FT7	0.072
VP05_ERPs_armw	2	58	FT8	-1.026
VP05_ERPs_armw	2	59	TP7	0.518
VP05_ERPs_armw	2	60	TP8	0.534
VP05_ERPs_armw	2	61	PO7	1.399
VP05_ERPs_armw	2	62	PO8	1.984
VP05_ERPs_armw	2	63	VEOG	0
VP05_ERPs_armw	2	64	HEOG	-0.001
VP05_ERPs_armw	4	1	Fp1	1.369
VP05_ERPs_armw	4	2	Fpz	1.994
VP05_ERPs_armw	4	3	Fp2	1.868
VP05_ERPs_armw	4	4	F7	0.989
VP05_ERPs_armw	4	5	F3	2.092
VP05_ERPs_armw	4	6	Fz	1.628
VP05_ERPs_armw	4	7	F4	0.236
VP05_ERPs_armw	4	8	F8	-1.59
VP05_ERPs_armw	4	9	FC5	2.309
VP05_ERPs_armw	4	10	FC1	3.693
VP05_ERPs_armw	4	11	FC2	1.959
VP05_ERPs_armw	4	12	FC6	0.021
VP05_ERPs_armw	4	13	T7	0.166
VP05_ERPs_armw	4	14	C3	4.617
VP05_ERPs_armw	4	15	Cz	3.745
VP05_ERPs_armw	4	16	C4	2.013
VP05_ERPs_armw	4	17	T8	0.053
VP05_ERPs_armw	4	18	CP5	1.161
VP05_ERPs_armw	4	19	CP1	3.077
VP05_ERPs_armw	4	20	CP2	2.521
VP05_ERPs_armw	4	21	CP6	0.606
VP05_ERPs_armw	4	22	P7	-2.524
VP05_ERPs_armw	4	23	P3	2.048
VP05_ERPs_armw	4	24	Pz	3.415
VP05_ERPs_armw	4	25	P4	2.082
VP05_ERPs_armw	4	26	P8	1.864
VP05_ERPs_armw	4	27	POz	0.968
VP05_ERPs_armw	4	28	O1	-1.346
VP05_ERPs_armw	4	29	Oz	1.504
VP05_ERPs_armw	4	30	O2	2.072
VP05_ERPs_armw	4	31	AF7	1.121
VP05_ERPs_armw	4	32	AF3	1.559
VP05_ERPs_armw	4	33	AF4	0.22
VP05_ERPs_armw	4	34	AF8	-0.458
VP05_ERPs_armw	4	35	F5	1.792
VP05_ERPs_armw	4	36	F1	2.188
VP05_ERPs_armw	4	37	F2	0.202
VP05_ERPs_armw	4	38	F6	0.164
VP05_ERPs_armw	4	39	FC3	3.391
VP05_ERPs_armw	4	40	FCz	2.051
VP05_ERPs_armw	4	41	FC4	0.337
VP05_ERPs_armw	4	42	C5	2.15
VP05_ERPs_armw	4	43	C1	3.732
VP05_ERPs_armw	4	44	C2	1.989
VP05_ERPs_armw	4	45	C6	0.519
VP05_ERPs_armw	4	46	CP3	3.458
VP05_ERPs_armw	4	47	CPz	3.418
VP05_ERPs_armw	4	48	CP4	2.114
VP05_ERPs_armw	4	49	P5	-0.191
VP05_ERPs_armw	4	50	P1	3.181
VP05_ERPs_armw	4	51	P2	2.285
VP05_ERPs_armw	4	52	P6	2.083
VP05_ERPs_armw	4	53	PO5	0.522
VP05_ERPs_armw	4	54	PO3	0.602
VP05_ERPs_armw	4	55	PO4	2.322
VP05_ERPs_armw	4	56	PO6	2.011
VP05_ERPs_armw	4	57	FT7	0.9
VP05_ERPs_armw	4	58	FT8	-1.621
VP05_ERPs_armw	4	59	TP7	0.229
VP05_ERPs_armw	4	60	TP8	0.961
VP05_ERPs_armw	4	61	PO7	0.501
VP05_ERPs_armw	4	62	PO8	2.07
VP05_ERPs_armw	4	63	VEOG	0
VP05_ERPs_armw	4	64	HEOG	-0.001
VP05_ERPs_armw	5	1	Fp1	2.67
VP05_ERPs_armw	5	2	Fpz	1.796
VP05_ERPs_armw	5	3	Fp2	1.749
VP05_ERPs_armw	5	4	F7	2.05
VP05_ERPs_armw	5	5	F3	2.697
VP05_ERPs_armw	5	6	Fz	2.452
VP05_ERPs_armw	5	7	F4	1.408
VP05_ERPs_armw	5	8	F8	-0.944
VP05_ERPs_armw	5	9	FC5	1.299
VP05_ERPs_armw	5	10	FC1	3.006
VP05_ERPs_armw	5	11	FC2	2.526
VP05_ERPs_armw	5	12	FC6	-0.428
VP05_ERPs_armw	5	13	T7	-1.306
VP05_ERPs_armw	5	14	C3	2.061
VP05_ERPs_armw	5	15	Cz	2.58
VP05_ERPs_armw	5	16	C4	1.698
VP05_ERPs_armw	5	17	T8	0.372
VP05_ERPs_armw	5	18	CP5	-0.531
VP05_ERPs_armw	5	19	CP1	0.841
VP05_ERPs_armw	5	20	CP2	1.899
VP05_ERPs_armw	5	21	CP6	2.055
VP05_ERPs_armw	5	22	P7	-3.609
VP05_ERPs_armw	5	23	P3	0.81
VP05_ERPs_armw	5	24	Pz	1.156
VP05_ERPs_armw	5	25	P4	2.828
VP05_ERPs_armw	5	26	P8	2.289
VP05_ERPs_armw	5	27	POz	0.063
VP05_ERPs_armw	5	28	O1	0.082
VP05_ERPs_armw	5	29	Oz	1.147
VP05_ERPs_armw	5	30	O2	2.809
VP05_ERPs_armw	5	31	AF7	2.18
VP05_ERPs_armw	5	32	AF3	1.852
VP05_ERPs_armw	5	33	AF4	1.248
VP05_ERPs_armw	5	34	AF8	-0.135
VP05_ERPs_armw	5	35	F5	2.45
VP05_ERPs_armw	5	36	F1	2.707
VP05_ERPs_armw	5	37	F2	1.394
VP05_ERPs_armw	5	38	F6	1.326
VP05_ERPs_armw	5	39	FC3	3.088
VP05_ERPs_armw	5	40	FCz	2.556
VP05_ERPs_armw	5	41	FC4	1.411
VP05_ERPs_armw	5	42	C5	1.077
VP05_ERPs_armw	5	43	C1	2.621
VP05_ERPs_armw	5	44	C2	2.543
VP05_ERPs_armw	5	45	C6	2.001
VP05_ERPs_armw	5	46	CP3	1.631
VP05_ERPs_armw	5	47	CPz	1.075
VP05_ERPs_armw	5	48	CP4	1.806
VP05_ERPs_armw	5	49	P5	-0.714
VP05_ERPs_armw	5	50	P1	0.906
VP05_ERPs_armw	5	51	P2	2.042
VP05_ERPs_armw	5	52	P6	2.773
VP05_ERPs_armw	5	53	PO5	-0.583
VP05_ERPs_armw	5	54	PO3	-0.553
VP05_ERPs_armw	5	55	PO4	1.984
VP05_ERPs_armw	5	56	PO6	2.799
VP05_ERPs_armw	5	57	FT7	2.072
VP05_ERPs_armw	5	58	FT8	-0.98
VP05_ERPs_armw	5	59	TP7	-1.376
VP05_ERPs_armw	5	60	TP8	1.938
VP05_ERPs_armw	5	61	PO7	-0.621
VP05_ERPs_armw	5	62	PO8	2.766
VP05_ERPs_armw	5	63	VEOG	0
VP05_ERPs_armw	5	64	HEOG	-0.002
VP06_ERPs_armw	1	1	Fp1	0.121
VP06_ERPs_armw	1	2	Fpz	-0.538
VP06_ERPs_armw	1	3	Fp2	-1.744
VP06_ERPs_armw	1	4	F7	0.166
VP06_ERPs_armw	1	5	F3	0.975
VP06_ERPs_armw	1	6	Fz	1.97
VP06_ERPs_armw	1	7	F4	1.624
VP06_ERPs_armw	1	8	F8	-0.963
VP06_ERPs_armw	1	9	FC5	1.285
VP06_ERPs_armw	1	10	FC1	2.629
VP06_ERPs_armw	1	11	FC2	1.848
VP06_ERPs_armw	1	12	FC6	0.657
VP06_ERPs_armw	1	13	T7	1.037
VP06_ERPs_armw	1	14	C3	2.757
VP06_ERPs_armw	1	15	Cz	2.119
VP06_ERPs_armw	1	16	C4	1.318
VP06_ERPs_armw	1	17	T8	-0.639
VP06_ERPs_armw	1	18	CP5	1.823
VP06_ERPs_armw	1	19	CP1	2.045
VP06_ERPs_armw	1	20	CP2	1.486
VP06_ERPs_armw	1	21	CP6	0.568
VP06_ERPs_armw	1	22	P7	1.074
VP06_ERPs_armw	1	23	P3	2.151
VP06_ERPs_armw	1	24	Pz	1.997
VP06_ERPs_armw	1	25	P4	1.633
VP06_ERPs_armw	1	26	P8	-0.773
VP06_ERPs_armw	1	27	POz	2.585
VP06_ERPs_armw	1	28	O1	2.592
VP06_ERPs_armw	1	29	Oz	2.046
VP06_ERPs_armw	1	30	O2	1.601
VP06_ERPs_armw	1	31	AF7	0.778
VP06_ERPs_armw	1	32	AF3	1.02
VP06_ERPs_armw	1	33	AF4	0.95
VP06_ERPs_armw	1	34	AF8	-1.004
VP06_ERPs_armw	1	35	F5	0.077
VP06_ERPs_armw	1	36	F1	2.298
VP06_ERPs_armw	1	37	F2	1.617
VP06_ERPs_armw	1	38	F6	-0.298
VP06_ERPs_armw	1	39	FC3	2.879
VP06_ERPs_armw	1	40	FCz	2.1
VP06_ERPs_armw	1	41	FC4	1.022
VP06_ERPs_armw	1	42	C5	1.263
VP06_ERPs_armw	1	43	C1	2.351
VP06_ERPs_armw	1	44	C2	1.795
VP06_ERPs_armw	1	45	C6	0.816
VP06_ERPs_armw	1	46	CP3	2.404
VP06_ERPs_armw	1	47	CPz	2.139
VP06_ERPs_armw	1	48	CP4	1.707
VP06_ERPs_armw	1	49	P5	2.497
VP06_ERPs_armw	1	50	P1	2.22
VP06_ERPs_armw	1	51	P2	1.944
VP06_ERPs_armw	1	52	P6	1.518
VP06_ERPs_armw	1	53	PO5	2.527
VP06_ERPs_armw	1	54	PO3	2.633
VP06_ERPs_armw	1	55	PO4	1.723
VP06_ERPs_armw	1	56	PO6	1.731
VP06_ERPs_armw	1	57	FT7	-0.265
VP06_ERPs_armw	1	58	FT8	-0.574
VP06_ERPs_armw	1	59	TP7	0.721
VP06_ERPs_armw	1	60	TP8	-0.617
VP06_ERPs_armw	1	61	PO7	2.532
VP06_ERPs_armw	1	62	PO8	1.663
VP06_ERPs_armw	1	63	VEOG	0
VP06_ERPs_armw	1	64	HEOG	0
VP06_ERPs_armw	2	1	Fp1	-1.652
VP06_ERPs_armw	2	2	Fpz	-1.528
VP06_ERPs_armw	2	3	Fp2	-1.75
VP06_ERPs_armw	2	4	F7	-0.892
VP06_ERPs_armw	2	5	F3	0.438
VP06_ERPs_armw	2	6	Fz	0.529
VP06_ERPs_armw	2	7	F4	0.301
VP06_ERPs_armw	2	8	F8	-2.179
VP06_ERPs_armw	2	9	FC5	0.791
VP06_ERPs_armw	2	10	FC1	1.13
VP06_ERPs_armw	2	11	FC2	0.422
VP06_ERPs_armw	2	12	FC6	-0.469
VP06_ERPs_armw	2	13	T7	0.532
VP06_ERPs_armw	2	14	C3	1.335
VP06_ERPs_armw	2	15	Cz	0.645
VP06_ERPs_armw	2	16	C4	-0.044
VP06_ERPs_armw	2	17	T8	-0.809
VP06_ERPs_armw	2	18	CP5	2.043
VP06_ERPs_armw	2	19	CP1	1.202
VP06_ERPs_armw	2	20	CP2	0.011
VP06_ERPs_armw	2	21	CP6	-0.34
VP06_ERPs_armw	2	22	P7	0.992
VP06_ERPs_armw	2	23	P3	1.323
VP06_ERPs_armw	2	24	Pz	0.894
VP06_ERPs_armw	2	25	P4	0.366
VP06_ERPs_armw	2	26	P8	-0.084
VP06_ERPs_armw	2	27	POz	1.028
VP06_ERPs_armw	2	28	O1	2.351
VP06_ERPs_armw	2	29	Oz	0.996
VP06_ERPs_armw	2	30	O2	0.351
VP06_ERPs_armw	2	31	AF7	-0.89
VP06_ERPs_armw	2	32	AF3	0.507
VP06_ERPs_armw	2	33	AF4	-0.027
VP06_ERPs_armw	2	34	AF8	-2.272
VP06_ERPs_armw	2	35	F5	-0.078
VP06_ERPs_armw	2	36	F1	0.917
VP06_ERPs_armw	2	37	F2	0.267
VP06_ERPs_armw	2	38	F6	0.147
VP06_ERPs_armw	2	39	FC3	1.645
VP06_ERPs_armw	2	40	FCz	0.892
VP06_ERPs_armw	2	41	FC4	-0.256
VP06_ERPs_armw	2	42	C5	1.402
VP06_ERPs_armw	2	43	C1	1.311
VP06_ERPs_armw	2	44	C2	0.431
VP06_ERPs_armw	2	45	C6	-0.403
VP06_ERPs_armw	2	46	CP3	1.334
VP06_ERPs_armw	2	47	CPz	1.148
VP06_ERPs_armw	2	48	CP4	-0.205
VP06_ERPs_armw	2	49	P5	1.598
VP06_ERPs_armw	2	50	P1	1.269
VP06_ERPs_armw	2	51	P2	0.738
VP06_ERPs_armw	2	52	P6	0.459
VP06_ERPs_armw	2	53	PO5	1.822
VP06_ERPs_armw	2	54	PO3	1.814
VP06_ERPs_armw	2	55	PO4	0.4
VP06_ERPs_armw	2	56	PO6	0.498
VP06_ERPs_armw	2	57	FT7	-1.029
VP06_ERPs_armw	2	58	FT8	-1.869
VP06_ERPs_armw	2	59	TP7	0.729
VP06_ERPs_armw	2	60	TP8	-0.836
VP06_ERPs_armw	2	61	PO7	1.753
VP06_ERPs_armw	2	62	PO8	0.396
VP06_ERPs_armw	2	63	VEOG	0
VP06_ERPs_armw	2	64	HEOG	0
VP06_ERPs_armw	4	1	Fp1	-1.041
VP06_ERPs_armw	4	2	Fpz	-0.944
VP06_ERPs_armw	4	3	Fp2	-3.081
VP06_ERPs_armw	4	4	F7	-0.424
VP06_ERPs_armw	4	5	F3	0.66
VP06_ERPs_armw	4	6	Fz	0.634
VP06_ERPs_armw	4	7	F4	0.765
VP06_ERPs_armw	4	8	F8	-1.933
VP06_ERPs_armw	4	9	FC5	1.166
VP06_ERPs_armw	4	10	FC1	1.203
VP06_ERPs_armw	4	11	FC2	0.796
VP06_ERPs_armw	4	12	FC6	0.035
VP06_ERPs_armw	4	13	T7	0.959
VP06_ERPs_armw	4	14	C3	1.467
VP06_ERPs_armw	4	15	Cz	1.465
VP06_ERPs_armw	4	16	C4	0.993
VP06_ERPs_armw	4	17	T8	-0.566
VP06_ERPs_armw	4	18	CP5	0.751
VP06_ERPs_armw	4	19	CP1	1.517
VP06_ERPs_armw	4	20	CP2	1.202
VP06_ERPs_armw	4	21	CP6	0.664
VP06_ERPs_armw	4	22	P7	0.931
VP06_ERPs_armw	4	23	P3	1.768
VP06_ERPs_armw	4	24	Pz	2.154
VP06_ERPs_armw	4	25	P4	2.142
VP06_ERPs_armw	4	26	P8	0.899
VP06_ERPs_armw	4	27	POz	2.657
VP06_ERPs_armw	4	28	O1	2.839
VP06_ERPs_armw	4	29	Oz	2.407
VP06_ERPs_armw	4	30	O2	2.157
VP06_ERPs_armw	4	31	AF7	-0.261
VP06_ERPs_armw	4	32	AF3	0.614
VP06_ERPs_armw	4	33	AF4	0.883
VP06_ERPs_armw	4	34	AF8	-3.422
VP06_ERPs_armw	4	35	F5	0.364
VP06_ERPs_armw	4	36	F1	1.279
VP06_ERPs_armw	4	37	F2	0.779
VP06_ERPs_armw	4	38	F6	0.153
VP06_ERPs_armw	4	39	FC3	1.073
VP06_ERPs_armw	4	40	FCz	0.976
VP06_ERPs_armw	4	41	FC4	0.382
VP06_ERPs_armw	4	42	C5	1
VP06_ERPs_armw	4	43	C1	1.398
VP06_ERPs_armw	4	44	C2	1.208
VP06_ERPs_armw	4	45	C6	0.381
VP06_ERPs_armw	4	46	CP3	1.26
VP06_ERPs_armw	4	47	CPz	1.573
VP06_ERPs_armw	4	48	CP4	1.28
VP06_ERPs_armw	4	49	P5	1.41
VP06_ERPs_armw	4	50	P1	1.81
VP06_ERPs_armw	4	51	P2	2.084
VP06_ERPs_armw	4	52	P6	1.224
VP06_ERPs_armw	4	53	PO5	2.333
VP06_ERPs_armw	4	54	PO3	2.291
VP06_ERPs_armw	4	55	PO4	2.191
VP06_ERPs_armw	4	56	PO6	2.182
VP06_ERPs_armw	4	57	FT7	-0.857
VP06_ERPs_armw	4	58	FT8	-1.694
VP06_ERPs_armw	4	59	TP7	0.543
VP06_ERPs_armw	4	60	TP8	-0.697
VP06_ERPs_armw	4	61	PO7	2.332
VP06_ERPs_armw	4	62	PO8	2.177
VP06_ERPs_armw	4	63	VEOG	0
VP06_ERPs_armw	4	64	HEOG	0
VP06_ERPs_armw	5	1	Fp1	0.264
VP06_ERPs_armw	5	2	Fpz	-2.365
VP06_ERPs_armw	5	3	Fp2	-4.027
VP06_ERPs_armw	5	4	F7	-0.131
VP06_ERPs_armw	5	5	F3	2.306
VP06_ERPs_armw	5	6	Fz	4.148
VP06_ERPs_armw	5	7	F4	4.111
VP06_ERPs_armw	5	8	F8	-1.827
VP06_ERPs_armw	5	9	FC5	1.685
VP06_ERPs_armw	5	10	FC1	4.626
VP06_ERPs_armw	5	11	FC2	4.25
VP06_ERPs_armw	5	12	FC6	2.201
VP06_ERPs_armw	5	13	T7	1.464
VP06_ERPs_armw	5	14	C3	4.95
VP06_ERPs_armw	5	15	Cz	4.871
VP06_ERPs_armw	5	16	C4	4.426
VP06_ERPs_armw	5	17	T8	0.399
VP06_ERPs_armw	5	18	CP5	3.853
VP06_ERPs_armw	5	19	CP1	4.98
VP06_ERPs_armw	5	20	CP2	4.516
VP06_ERPs_armw	5	21	CP6	2.692
VP06_ERPs_armw	5	22	P7	2.138
VP06_ERPs_armw	5	23	P3	4.997
VP06_ERPs_armw	5	24	Pz	5.322
VP06_ERPs_armw	5	25	P4	4.537
VP06_ERPs_armw	5	26	P8	1.182
VP06_ERPs_armw	5	27	POz	5.621
VP06_ERPs_armw	5	28	O1	5.682
VP06_ERPs_armw	5	29	Oz	5.047
VP06_ERPs_armw	5	30	O2	4.476
VP06_ERPs_armw	5	31	AF7	1.218
VP06_ERPs_armw	5	32	AF3	2.344
VP06_ERPs_armw	5	33	AF4	2.632
VP06_ERPs_armw	5	34	AF8	-4.484
VP06_ERPs_armw	5	35	F5	1.37
VP06_ERPs_armw	5	36	F1	4.285
VP06_ERPs_armw	5	37	F2	4.183
VP06_ERPs_armw	5	38	F6	-0.747
VP06_ERPs_armw	5	39	FC3	4.443
VP06_ERPs_armw	5	40	FCz	4.784
VP06_ERPs_armw	5	41	FC4	2.945
VP06_ERPs_armw	5	42	C5	1.648
VP06_ERPs_armw	5	43	C1	4.971
VP06_ERPs_armw	5	44	C2	4.522
VP06_ERPs_armw	5	45	C6	2.7
VP06_ERPs_armw	5	46	CP3	4.959
VP06_ERPs_armw	5	47	CPz	5.067
VP06_ERPs_armw	5	48	CP4	4.646
VP06_ERPs_armw	5	49	P5	4.59
VP06_ERPs_armw	5	50	P1	5.03
VP06_ERPs_armw	5	51	P2	5.299
VP06_ERPs_armw	5	52	P6	3.884
VP06_ERPs_armw	5	53	PO5	5.448
VP06_ERPs_armw	5	54	PO3	5.458
VP06_ERPs_armw	5	55	PO4	4.655
VP06_ERPs_armw	5	56	PO6	4.597
VP06_ERPs_armw	5	57	FT7	-2.108
VP06_ERPs_armw	5	58	FT8	-1.443
VP06_ERPs_armw	5	59	TP7	0.973
VP06_ERPs_armw	5	60	TP8	0.353
VP06_ERPs_armw	5	61	PO7	5.426
VP06_ERPs_armw	5	62	PO8	4.568
VP06_ERPs_armw	5	63	VEOG	0
VP06_ERPs_armw	5	64	HEOG	0
VP07_ERPs_armw	1	1	Fp1	-2.731
VP07_ERPs_armw	1	2	Fpz	-0.676
VP07_ERPs_armw	1	3	Fp2	-2.543
VP07_ERPs_armw	1	4	F7	-2.016
VP07_ERPs_armw	1	5	F3	-3.449
VP07_ERPs_armw	1	6	Fz	-3.046
VP07_ERPs_armw	1	7	F4	-3.121
VP07_ERPs_armw	1	8	F8	-2.562
VP07_ERPs_armw	1	9	FC5	-1.902
VP07_ERPs_armw	1	10	FC1	-1.504
VP07_ERPs_armw	1	11	FC2	-2.593
VP07_ERPs_armw	1	12	FC6	-3.354
VP07_ERPs_armw	1	13	T7	0.807
VP07_ERPs_armw	1	14	C3	1.445
VP07_ERPs_armw	1	15	Cz	-0.515
VP07_ERPs_armw	1	16	C4	0.84
VP07_ERPs_armw	1	17	T8	-0.545
VP07_ERPs_armw	1	18	CP5	3.334
VP07_ERPs_armw	1	19	CP1	0.982
VP07_ERPs_armw	1	20	CP2	0.267
VP07_ERPs_armw	1	21	CP6	-0.043
VP07_ERPs_armw	1	22	P7	3.491
VP07_ERPs_armw	1	23	P3	3.402
VP07_ERPs_armw	1	24	Pz	1.132
VP07_ERPs_armw	1	25	P4	0.129
VP07_ERPs_armw	1	26	P8	-0.298
VP07_ERPs_armw	1	27	POz	0.35
VP07_ERPs_armw	1	28	O1	4.132
VP07_ERPs_armw	1	29	Oz	2.624
VP07_ERPs_armw	1	30	O2	2.229
VP07_ERPs_armw	1	31	AF7	-1.477
VP07_ERPs_armw	1	32	AF3	-4.047
VP07_ERPs_armw	1	33	AF4	-2.721
VP07_ERPs_armw	1	34	AF8	-1.979
VP07_ERPs_armw	1	35	F5	-2.222
VP07_ERPs_armw	1	36	F1	-3.382
VP07_ERPs_armw	1	37	F2	-2.646
VP07_ERPs_armw	1	38	F6	-3.129
VP07_ERPs_armw	1	39	FC3	-1.136
VP07_ERPs_armw	1	40	FCz	-1.313
VP07_ERPs_armw	1	41	FC4	-2.536
VP07_ERPs_armw	1	42	C5	0.665
VP07_ERPs_armw	1	43	C1	0.306
VP07_ERPs_armw	1	44	C2	0.702
VP07_ERPs_armw	1	45	C6	-1.179
VP07_ERPs_armw	1	46	CP3	3.145
VP07_ERPs_armw	1	47	CPz	0.374
VP07_ERPs_armw	1	48	CP4	1.022
VP07_ERPs_armw	1	49	P5	3.557
VP07_ERPs_armw	1	50	P1	3.32
VP07_ERPs_armw	1	51	P2	-0.02
VP07_ERPs_armw	1	52	P6	0.603
VP07_ERPs_armw	1	53	PO5	3.874
VP07_ERPs_armw	1	54	PO3	3.95
VP07_ERPs_armw	1	55	PO4	0.451
VP07_ERPs_armw	1	56	PO6	0.445
VP07_ERPs_armw	1	57	FT7	-0.39
VP07_ERPs_armw	1	58	FT8	-3.272
VP07_ERPs_armw	1	59	TP7	1.029
VP07_ERPs_armw	1	60	TP8	0.138
VP07_ERPs_armw	1	61	PO7	3.812
VP07_ERPs_armw	1	62	PO8	0.413
VP07_ERPs_armw	1	63	VEOG	0
VP07_ERPs_armw	1	64	HEOG	0
VP07_ERPs_armw	2	1	Fp1	0.43
VP07_ERPs_armw	2	2	Fpz	1.009
VP07_ERPs_armw	2	3	Fp2	1.326
VP07_ERPs_armw	2	4	F7	-0.38
VP07_ERPs_armw	2	5	F3	-1.448
VP07_ERPs_armw	2	6	Fz	-1.592
VP07_ERPs_armw	2	7	F4	-0.847
VP07_ERPs_armw	2	8	F8	-0.13
VP07_ERPs_armw	2	9	FC5	-0.326
VP07_ERPs_armw	2	10	FC1	-0.373
VP07_ERPs_armw	2	11	FC2	-0.814
VP07_ERPs_armw	2	12	FC6	-1.369
VP07_ERPs_armw	2	13	T7	0.67
VP07_ERPs_armw	2	14	C3	1.917
VP07_ERPs_armw	2	15	Cz	0.565
VP07_ERPs_armw	2	16	C4	1.345
VP07_ERPs_armw	2	17	T8	-0.783
VP07_ERPs_armw	2	18	CP5	2.561
VP07_ERPs_armw	2	19	CP1	1.885
VP07_ERPs_armw	2	20	CP2	1.404
VP07_ERPs_armw	2	21	CP6	0.226
VP07_ERPs_armw	2	22	P7	2.923
VP07_ERPs_armw	2	23	P3	2.727
VP07_ERPs_armw	2	24	Pz	1.499
VP07_ERPs_armw	2	25	P4	0.89
VP07_ERPs_armw	2	26	P8	0.547
VP07_ERPs_armw	2	27	POz	0.833
VP07_ERPs_armw	2	28	O1	3.271
VP07_ERPs_armw	2	29	Oz	2.503
VP07_ERPs_armw	2	30	O2	1.981
VP07_ERPs_armw	2	31	AF7	0.523
VP07_ERPs_armw	2	32	AF3	-1.587
VP07_ERPs_armw	2	33	AF4	-0.317
VP07_ERPs_armw	2	34	AF8	1.361
VP07_ERPs_armw	2	35	F5	-0.552
VP07_ERPs_armw	2	36	F1	-1.442
VP07_ERPs_armw	2	37	F2	-0.935
VP07_ERPs_armw	2	38	F6	-0.873
VP07_ERPs_armw	2	39	FC3	-0.111
VP07_ERPs_armw	2	40	FCz	-0.369
VP07_ERPs_armw	2	41	FC4	-0.759
VP07_ERPs_armw	2	42	C5	0.967
VP07_ERPs_armw	2	43	C1	1.407
VP07_ERPs_armw	2	44	C2	0.684
VP07_ERPs_armw	2	45	C6	-0.723
VP07_ERPs_armw	2	46	CP3	2.969
VP07_ERPs_armw	2	47	CPz	1.156
VP07_ERPs_armw	2	48	CP4	0.419
VP07_ERPs_armw	2	49	P5	2.931
VP07_ERPs_armw	2	50	P1	2.652
VP07_ERPs_armw	2	51	P2	1.228
VP07_ERPs_armw	2	52	P6	0.93
VP07_ERPs_armw	2	53	PO5	3.38
VP07_ERPs_armw	2	54	PO3	3.335
VP07_ERPs_armw	2	55	PO4	0.788
VP07_ERPs_armw	2	56	PO6	0.75
VP07_ERPs_armw	2	57	FT7	-0.538
VP07_ERPs_armw	2	58	FT8	-1.037
VP07_ERPs_armw	2	59	TP7	1.032
VP07_ERPs_armw	2	60	TP8	0.655
VP07_ERPs_armw	2	61	PO7	3.357
VP07_ERPs_armw	2	62	PO8	0.839
VP07_ERPs_armw	2	63	VEOG	0
VP07_ERPs_armw	2	64	HEOG	0
VP07_ERPs_armw	4	1	Fp1	-1.042
VP07_ERPs_armw	4	2	Fpz	-0.567
VP07_ERPs_armw	4	3	Fp2	0.029
VP07_ERPs_armw	4	4	F7	-0.234
VP07_ERPs_armw	4	5	F3	-2.087
VP07_ERPs_armw	4	6	Fz	-2.316
VP07_ERPs_armw	4	7	F4	-0.607
VP07_ERPs_armw	4	8	F8	-0.194
VP07_ERPs_armw	4	9	FC5	-0.07
VP07_ERPs_armw	4	10	FC1	-0.737
VP07_ERPs_armw	4	11	FC2	-0.869
VP07_ERPs_armw	4	12	FC6	-2.174
VP07_ERPs_armw	4	13	T7	2.608
VP07_ERPs_armw	4	14	C3	2.477
VP07_ERPs_armw	4	15	Cz	0.851
VP07_ERPs_armw	4	16	C4	1.238
VP07_ERPs_armw	4	17	T8	0.104
VP07_ERPs_armw	4	18	CP5	4.446
VP07_ERPs_armw	4	19	CP1	1.872
VP07_ERPs_armw	4	20	CP2	1.799
VP07_ERPs_armw	4	21	CP6	0.889
VP07_ERPs_armw	4	22	P7	5.057
VP07_ERPs_armw	4	23	P3	2.698
VP07_ERPs_armw	4	24	Pz	1.855
VP07_ERPs_armw	4	25	P4	1.157
VP07_ERPs_armw	4	26	P8	1.549
VP07_ERPs_armw	4	27	POz	1.676
VP07_ERPs_armw	4	28	O1	4.892
VP07_ERPs_armw	4	29	Oz	3.754
VP07_ERPs_armw	4	30	O2	3.514
VP07_ERPs_armw	4	31	AF7	1.028
VP07_ERPs_armw	4	32	AF3	-2.987
VP07_ERPs_armw	4	33	AF4	-1.072
VP07_ERPs_armw	4	34	AF8	1.991
VP07_ERPs_armw	4	35	F5	-0.634
VP07_ERPs_armw	4	36	F1	-2.131
VP07_ERPs_armw	4	37	F2	-0.936
VP07_ERPs_armw	4	38	F6	-0.525
VP07_ERPs_armw	4	39	FC3	-1.005
VP07_ERPs_armw	4	40	FCz	-1.037
VP07_ERPs_armw	4	41	FC4	-0.882
VP07_ERPs_armw	4	42	C5	2.423
VP07_ERPs_armw	4	43	C1	1.784
VP07_ERPs_armw	4	44	C2	0.903
VP07_ERPs_armw	4	45	C6	-0.432
VP07_ERPs_armw	4	46	CP3	4.143
VP07_ERPs_armw	4	47	CPz	1.208
VP07_ERPs_armw	4	48	CP4	2.371
VP07_ERPs_armw	4	49	P5	5.057
VP07_ERPs_armw	4	50	P1	2.707
VP07_ERPs_armw	4	51	P2	1.244
VP07_ERPs_armw	4	52	P6	1.986
VP07_ERPs_armw	4	53	PO5	5.226
VP07_ERPs_armw	4	54	PO3	5.117
VP07_ERPs_armw	4	55	PO4	1.48
VP07_ERPs_armw	4	56	PO6	1.441
VP07_ERPs_armw	4	57	FT7	1.099
VP07_ERPs_armw	4	58	FT8	-1.155
VP07_ERPs_armw	4	59	TP7	3.017
VP07_ERPs_armw	4	60	TP8	0.874
VP07_ERPs_armw	4	61	PO7	5.262
VP07_ERPs_armw	4	62	PO8	1.465
VP07_ERPs_armw	4	63	VEOG	0
VP07_ERPs_armw	4	64	HEOG	0
VP07_ERPs_armw	5	1	Fp1	-1.17
VP07_ERPs_armw	5	2	Fpz	0.627
VP07_ERPs_armw	5	3	Fp2	0.744
VP07_ERPs_armw	5	4	F7	-2.51
VP07_ERPs_armw	5	5	F3	-1.072
VP07_ERPs_armw	5	6	Fz	-0.709
VP07_ERPs_armw	5	7	F4	0.419
VP07_ERPs_armw	5	8	F8	-0.973
VP07_ERPs_armw	5	9	FC5	-0.14
VP07_ERPs_armw	5	10	FC1	0.431
VP07_ERPs_armw	5	11	FC2	0.644
VP07_ERPs_armw	5	12	FC6	0.301
VP07_ERPs_armw	5	13	T7	1.449
VP07_ERPs_armw	5	14	C3	3.27
VP07_ERPs_armw	5	15	Cz	2.37
VP07_ERPs_armw	5	16	C4	4.044
VP07_ERPs_armw	5	17	T8	1.135
VP07_ERPs_armw	5	18	CP5	4.612
VP07_ERPs_armw	5	19	CP1	3.871
VP07_ERPs_armw	5	20	CP2	3.528
VP07_ERPs_armw	5	21	CP6	3.69
VP07_ERPs_armw	5	22	P7	5.503
VP07_ERPs_armw	5	23	P3	4.746
VP07_ERPs_armw	5	24	Pz	3.932
VP07_ERPs_armw	5	25	P4	3.032
VP07_ERPs_armw	5	26	P8	3.652
VP07_ERPs_armw	5	27	POz	3.441
VP07_ERPs_armw	5	28	O1	6.184
VP07_ERPs_armw	5	29	Oz	4.628
VP07_ERPs_armw	5	30	O2	5.19
VP07_ERPs_armw	5	31	AF7	-1.171
VP07_ERPs_armw	5	32	AF3	-2.829
VP07_ERPs_armw	5	33	AF4	0.842
VP07_ERPs_armw	5	34	AF8	2.077
VP07_ERPs_armw	5	35	F5	-2.017
VP07_ERPs_armw	5	36	F1	-0.967
VP07_ERPs_armw	5	37	F2	0.563
VP07_ERPs_armw	5	38	F6	0.519
VP07_ERPs_armw	5	39	FC3	-0.204
VP07_ERPs_armw	5	40	FCz	0.438
VP07_ERPs_armw	5	41	FC4	0.781
VP07_ERPs_armw	5	42	C5	1.661
VP07_ERPs_armw	5	43	C1	2.918
VP07_ERPs_armw	5	44	C2	2.717
VP07_ERPs_armw	5	45	C6	2.026
VP07_ERPs_armw	5	46	CP3	4.902
VP07_ERPs_armw	5	47	CPz	3.718
VP07_ERPs_armw	5	48	CP4	3.856
VP07_ERPs_armw	5	49	P5	5.627
VP07_ERPs_armw	5	50	P1	4.71
VP07_ERPs_armw	5	51	P2	3.445
VP07_ERPs_armw	5	52	P6	4.176
VP07_ERPs_armw	5	53	PO5	6.306
VP07_ERPs_armw	5	54	PO3	6.277
VP07_ERPs_armw	5	55	PO4	3.826
VP07_ERPs_armw	5	56	PO6	3.814
VP07_ERPs_armw	5	57	FT7	0.697
VP07_ERPs_armw	5	58	FT8	-2.291
VP07_ERPs_armw	5	59	TP7	1.881
VP07_ERPs_armw	5	60	TP8	3.18
VP07_ERPs_armw	5	61	PO7	6.288
VP07_ERPs_armw	5	62	PO8	3.698
VP07_ERPs_armw	5	63	VEOG	0
VP07_ERPs_armw	5	64	HEOG	0
VP08_ERPs_armw	1	1	Fp1	2.756
VP08_ERPs_armw	1	2	Fpz	0.375
VP08_ERPs_armw	1	3	Fp2	-0.165
VP08_ERPs_armw	1	4	F7	-0.584
VP08_ERPs_armw	1	5	F3	-1.039
VP08_ERPs_armw	1	6	Fz	-0.975
VP08_ERPs_armw	1	7	F4	-0.779
VP08_ERPs_armw	1	8	F8	0.22
VP08_ERPs_armw	1	9	FC5	-0.946
VP08_ERPs_armw	1	10	FC1	-0.788
VP08_ERPs_armw	1	11	FC2	-0.69
VP08_ERPs_armw	1	12	FC6	0.339
VP08_ERPs_armw	1	13	T7	-0.864
VP08_ERPs_armw	1	14	C3	-1.128
VP08_ERPs_armw	1	15	Cz	-0.26
VP08_ERPs_armw	1	16	C4	-1.202
VP08_ERPs_armw	1	17	T8	0.142
VP08_ERPs_armw	1	18	CP5	-0.939
VP08_ERPs_armw	1	19	CP1	-0.89
VP08_ERPs_armw	1	20	CP2	-0.015
VP08_ERPs_armw	1	21	CP6	-0.441
VP08_ERPs_armw	1	22	P7	1.09
VP08_ERPs_armw	1	23	P3	-0.764
VP08_ERPs_armw	1	24	Pz	0.333
VP08_ERPs_armw	1	25	P4	0.846
VP08_ERPs_armw	1	26	P8	1.621
VP08_ERPs_armw	1	27	POz	0.833
VP08_ERPs_armw	1	28	O1	0.64
VP08_ERPs_armw	1	29	Oz	1.124
VP08_ERPs_armw	1	30	O2	1.753
VP08_ERPs_armw	1	31	AF7	2.884
VP08_ERPs_armw	1	32	AF3	-0.005
VP08_ERPs_armw	1	33	AF4	0.369
VP08_ERPs_armw	1	34	AF8	0.792
VP08_ERPs_armw	1	35	F5	-0.985
VP08_ERPs_armw	1	36	F1	-1.054
VP08_ERPs_armw	1	37	F2	-0.764
VP08_ERPs_armw	1	38	F6	0.509
VP08_ERPs_armw	1	39	FC3	-1.373
VP08_ERPs_armw	1	40	FCz	-0.75
VP08_ERPs_armw	1	41	FC4	-0.825
VP08_ERPs_armw	1	42	C5	-1.499
VP08_ERPs_armw	1	43	C1	-0.159
VP08_ERPs_armw	1	44	C2	-0.36
VP08_ERPs_armw	1	45	C6	-1.105
VP08_ERPs_armw	1	46	CP3	-0.889
VP08_ERPs_armw	1	47	CPz	-0.241
VP08_ERPs_armw	1	48	CP4	0.63
VP08_ERPs_armw	1	49	P5	-0.707
VP08_ERPs_armw	1	50	P1	-0.402
VP08_ERPs_armw	1	51	P2	0.054
VP08_ERPs_armw	1	52	P6	1.451
VP08_ERPs_armw	1	53	PO5	0.624
VP08_ERPs_armw	1	54	PO3	0.545
VP08_ERPs_armw	1	55	PO4	1.644
VP08_ERPs_armw	1	56	PO6	1.669
VP08_ERPs_armw	1	57	FT7	-0.984
VP08_ERPs_armw	1	58	FT8	0.133
VP08_ERPs_armw	1	59	TP7	-0.18
VP08_ERPs_armw	1	60	TP8	0.886
VP08_ERPs_armw	1	61	PO7	0.63
VP08_ERPs_armw	1	62	PO8	1.734
VP08_ERPs_armw	1	63	VEOG	0
VP08_ERPs_armw	1	64	HEOG	0
VP08_ERPs_armw	2	1	Fp1	1.8
VP08_ERPs_armw	2	2	Fpz	-0.532
VP08_ERPs_armw	2	3	Fp2	0.638
VP08_ERPs_armw	2	4	F7	-1.352
VP08_ERPs_armw	2	5	F3	-2.313
VP08_ERPs_armw	2	6	Fz	-2.175
VP08_ERPs_armw	2	7	F4	-1.849
VP08_ERPs_armw	2	8	F8	-1.965
VP08_ERPs_armw	2	9	FC5	-0.718
VP08_ERPs_armw	2	10	FC1	-1.752
VP08_ERPs_armw	2	11	FC2	-1.816
VP08_ERPs_armw	2	12	FC6	-1.827
VP08_ERPs_armw	2	13	T7	0.595
VP08_ERPs_armw	2	14	C3	0.716
VP08_ERPs_armw	2	15	Cz	-0.497
VP08_ERPs_armw	2	16	C4	-1.88
VP08_ERPs_armw	2	17	T8	-1.32
VP08_ERPs_armw	2	18	CP5	1.799
VP08_ERPs_armw	2	19	CP1	1.352
VP08_ERPs_armw	2	20	CP2	0.759
VP08_ERPs_armw	2	21	CP6	0.597
VP08_ERPs_armw	2	22	P7	3.38
VP08_ERPs_armw	2	23	P3	2.199
VP08_ERPs_armw	2	24	Pz	1.57
VP08_ERPs_armw	2	25	P4	2.068
VP08_ERPs_armw	2	26	P8	1.712
VP08_ERPs_armw	2	27	POz	2.363
VP08_ERPs_armw	2	28	O1	2.192
VP08_ERPs_armw	2	29	Oz	2.282
VP08_ERPs_armw	2	30	O2	2.762
VP08_ERPs_armw	2	31	AF7	1.089
VP08_ERPs_armw	2	32	AF3	-1.046
VP08_ERPs_armw	2	33	AF4	-1.809
VP08_ERPs_armw	2	34	AF8	0.461
VP08_ERPs_armw	2	35	F5	-2.206
VP08_ERPs_armw	2	36	F1	-2.292
VP08_ERPs_armw	2	37	F2	-1.953
VP08_ERPs_armw	2	38	F6	-1.833
VP08_ERPs_armw	2	39	FC3	-1.035
VP08_ERPs_armw	2	40	FCz	-1.745
VP08_ERPs_armw	2	41	FC4	-1.772
VP08_ERPs_armw	2	42	C5	-0.205
VP08_ERPs_armw	2	43	C1	0.296
VP08_ERPs_armw	2	44	C2	-0.532
VP08_ERPs_armw	2	45	C6	-1.24
VP08_ERPs_armw	2	46	CP3	1.552
VP08_ERPs_armw	2	47	CPz	0.797
VP08_ERPs_armw	2	48	CP4	0.971
VP08_ERPs_armw	2	49	P5	2.105
VP08_ERPs_armw	2	50	P1	1.834
VP08_ERPs_armw	2	51	P2	1.628
VP08_ERPs_armw	2	52	P6	1.721
VP08_ERPs_armw	2	53	PO5	2.177
VP08_ERPs_armw	2	54	PO3	2.194
VP08_ERPs_armw	2	55	PO4	2.744
VP08_ERPs_armw	2	56	PO6	2.752
VP08_ERPs_armw	2	57	FT7	-0.744
VP08_ERPs_armw	2	58	FT8	-2.689
VP08_ERPs_armw	2	59	TP7	1.534
VP08_ERPs_armw	2	60	TP8	0.471
VP08_ERPs_armw	2	61	PO7	2.175
VP08_ERPs_armw	2	62	PO8	2.8
VP08_ERPs_armw	2	63	VEOG	0
VP08_ERPs_armw	2	64	HEOG	0
VP08_ERPs_armw	4	1	Fp1	1.001
VP08_ERPs_armw	4	2	Fpz	0.079
VP08_ERPs_armw	4	3	Fp2	-0.115
VP08_ERPs_armw	4	4	F7	-0.024
VP08_ERPs_armw	4	5	F3	-2.564
VP08_ERPs_armw	4	6	Fz	-2.599
VP08_ERPs_armw	4	7	F4	-2.527
VP08_ERPs_armw	4	8	F8	-1.646
VP08_ERPs_armw	4	9	FC5	-1.008
VP08_ERPs_armw	4	10	FC1	-2.517
VP08_ERPs_armw	4	11	FC2	-2.542
VP08_ERPs_armw	4	12	FC6	-1.966
VP08_ERPs_armw	4	13	T7	-0.304
VP08_ERPs_armw	4	14	C3	-1.245
VP08_ERPs_armw	4	15	Cz	-2.299
VP08_ERPs_armw	4	16	C4	-2.031
VP08_ERPs_armw	4	17	T8	-1.683
VP08_ERPs_armw	4	18	CP5	-0.641
VP08_ERPs_armw	4	19	CP1	-1.133
VP08_ERPs_armw	4	20	CP2	-1.742
VP08_ERPs_armw	4	21	CP6	-1.12
VP08_ERPs_armw	4	22	P7	1.339
VP08_ERPs_armw	4	23	P3	-1
VP08_ERPs_armw	4	24	Pz	-1.484
VP08_ERPs_armw	4	25	P4	-0.882
VP08_ERPs_armw	4	26	P8	-0.126
VP08_ERPs_armw	4	27	POz	-1.381
VP08_ERPs_armw	4	28	O1	-1.243
VP08_ERPs_armw	4	29	Oz	-1.042
VP08_ERPs_armw	4	30	O2	-0.45
VP08_ERPs_armw	4	31	AF7	2.057
VP08_ERPs_armw	4	32	AF3	-1.198
VP08_ERPs_armw	4	33	AF4	-1.652
VP08_ERPs_armw	4	34	AF8	-0.085
VP08_ERPs_armw	4	35	F5	-2.628
VP08_ERPs_armw	4	36	F1	-2.545
VP08_ERPs_armw	4	37	F2	-2.513
VP08_ERPs_armw	4	38	F6	-1.793
VP08_ERPs_armw	4	39	FC3	-1.947
VP08_ERPs_armw	4	40	FCz	-2.641
VP08_ERPs_armw	4	41	FC4	-2.584
VP08_ERPs_armw	4	42	C5	-0.623
VP08_ERPs_armw	4	43	C1	-1.737
VP08_ERPs_armw	4	44	C2	-2.47
VP08_ERPs_armw	4	45	C6	-2.209
VP08_ERPs_armw	4	46	CP3	-1.22
VP08_ERPs_armw	4	47	CPz	-1.357
VP08_ERPs_armw	4	48	CP4	-1.769
VP08_ERPs_armw	4	49	P5	-1.023
VP08_ERPs_armw	4	50	P1	-1.498
VP08_ERPs_armw	4	51	P2	-1.417
VP08_ERPs_armw	4	52	P6	-0.137
VP08_ERPs_armw	4	53	PO5	-1.204
VP08_ERPs_armw	4	54	PO3	-1.136
VP08_ERPs_armw	4	55	PO4	-0.458
VP08_ERPs_armw	4	56	PO6	-0.471
VP08_ERPs_armw	4	57	FT7	-1.04
VP08_ERPs_armw	4	58	FT8	-2.114
VP08_ERPs_armw	4	59	TP7	0.516
VP08_ERPs_armw	4	60	TP8	-1.493
VP08_ERPs_armw	4	61	PO7	-1.098
VP08_ERPs_armw	4	62	PO8	-0.551
VP08_ERPs_armw	4	63	VEOG	0
VP08_ERPs_armw	4	64	HEOG	0
VP08_ERPs_armw	5	1	Fp1	-1.096
VP08_ERPs_armw	5	2	Fpz	-1.477
VP08_ERPs_armw	5	3	Fp2	-0.43
VP08_ERPs_armw	5	4	F7	-2.193
VP08_ERPs_armw	5	5	F3	-3.066
VP08_ERPs_armw	5	6	Fz	-3.189
VP08_ERPs_armw	5	7	F4	-2.364
VP08_ERPs_armw	5	8	F8	-1.527
VP08_ERPs_armw	5	9	FC5	-1.933
VP08_ERPs_armw	5	10	FC1	-2.556
VP08_ERPs_armw	5	11	FC2	-2.431
VP08_ERPs_armw	5	12	FC6	-0.867
VP08_ERPs_armw	5	13	T7	-1.689
VP08_ERPs_armw	5	14	C3	-1.21
VP08_ERPs_armw	5	15	Cz	-2.257
[truncated: 5,169 more rows]
