# Supplementary material for: Action Priority: Early Neurophysiological Interaction of Conceptual and Motor Representations
Source: PLoS One. 2016 Dec 14;11(12):e0165882. doi: 10.1371/journal.pone.0165882 (PMC5156427; doi:10.1371/journal.pone.0165882)
Supplement: S4 Dataset — (DAT) [file pone.0165882.s004.dat]

ERPset	bin	chindex	chlabel	value
VP01_ERPs_armw	1	1	Fp1	5.186
VP01_ERPs_armw	1	2	Fpz	4.76
VP01_ERPs_armw	1	3	Fp2	3.844
VP01_ERPs_armw	1	4	F7	5.037
VP01_ERPs_armw	1	5	F3	3.25
VP01_ERPs_armw	1	6	Fz	2.486
VP01_ERPs_armw	1	7	F4	0.845
VP01_ERPs_armw	1	8	F8	4.28
VP01_ERPs_armw	1	9	FC5	3.525
VP01_ERPs_armw	1	10	FC1	0.159
VP01_ERPs_armw	1	11	FC2	0.607
VP01_ERPs_armw	1	12	FC6	3.136
VP01_ERPs_armw	1	13	T7	1.171
VP01_ERPs_armw	1	14	C3	1.468
VP01_ERPs_armw	1	15	Cz	1.291
VP01_ERPs_armw	1	16	C4	1.382
VP01_ERPs_armw	1	17	T8	3.493
VP01_ERPs_armw	1	18	CP5	1.328
VP01_ERPs_armw	1	19	CP1	2.358
VP01_ERPs_armw	1	20	CP2	2.959
VP01_ERPs_armw	1	21	CP6	4.427
VP01_ERPs_armw	1	22	P7	1.642
VP01_ERPs_armw	1	23	P3	3.083
VP01_ERPs_armw	1	24	Pz	2.037
VP01_ERPs_armw	1	25	P4	4.358
VP01_ERPs_armw	1	26	P8	2.891
VP01_ERPs_armw	1	27	POz	4.671
VP01_ERPs_armw	1	28	O1	2.421
VP01_ERPs_armw	1	29	Oz	2.99
VP01_ERPs_armw	1	30	O2	4.266
VP01_ERPs_armw	1	31	AF7	3.831
VP01_ERPs_armw	1	32	AF3	2.937
VP01_ERPs_armw	1	33	AF4	2.201
VP01_ERPs_armw	1	34	AF8	3.895
VP01_ERPs_armw	1	35	F5	2.936
VP01_ERPs_armw	1	36	F1	3.23
VP01_ERPs_armw	1	37	F2	1.785
VP01_ERPs_armw	1	38	F6	1.845
VP01_ERPs_armw	1	39	FC3	1.152
VP01_ERPs_armw	1	40	FCz	1.511
VP01_ERPs_armw	1	41	FC4	0.352
VP01_ERPs_armw	1	42	C5	1.826
VP01_ERPs_armw	1	43	C1	1.402
VP01_ERPs_armw	1	44	C2	0.793
VP01_ERPs_armw	1	45	C6	3.081
VP01_ERPs_armw	1	46	CP3	3.046
VP01_ERPs_armw	1	47	CPz	2.272
VP01_ERPs_armw	1	48	CP4	2.956
VP01_ERPs_armw	1	49	P5	2.976
VP01_ERPs_armw	1	50	P1	3.123
VP01_ERPs_armw	1	51	P2	3.677
VP01_ERPs_armw	1	52	P6	4.953
VP01_ERPs_armw	1	53	PO5	3.827
VP01_ERPs_armw	1	54	PO3	3.864
VP01_ERPs_armw	1	55	PO4	4.14
VP01_ERPs_armw	1	56	PO6	4.216
VP01_ERPs_armw	1	57	FT7	2.599
VP01_ERPs_armw	1	58	FT8	4.362
VP01_ERPs_armw	1	59	TP7	1.202
VP01_ERPs_armw	1	60	TP8	2.147
VP01_ERPs_armw	1	61	PO7	3.869
VP01_ERPs_armw	1	62	PO8	4.309
VP01_ERPs_armw	1	63	VEOG	0
VP01_ERPs_armw	1	64	HEOG	0
VP01_ERPs_armw	2	1	Fp1	4.414
VP01_ERPs_armw	2	2	Fpz	4.382
VP01_ERPs_armw	2	3	Fp2	2.006
VP01_ERPs_armw	2	4	F7	4.135
VP01_ERPs_armw	2	5	F3	2.675
VP01_ERPs_armw	2	6	Fz	1.841
VP01_ERPs_armw	2	7	F4	-1.232
VP01_ERPs_armw	2	8	F8	3.828
VP01_ERPs_armw	2	9	FC5	1.551
VP01_ERPs_armw	2	10	FC1	0.075
VP01_ERPs_armw	2	11	FC2	-0.324
VP01_ERPs_armw	2	12	FC6	2.659
VP01_ERPs_armw	2	13	T7	1.231
VP01_ERPs_armw	2	14	C3	1.266
VP01_ERPs_armw	2	15	Cz	1.191
VP01_ERPs_armw	2	16	C4	-1.786
VP01_ERPs_armw	2	17	T8	2.067
VP01_ERPs_armw	2	18	CP5	-0.072
VP01_ERPs_armw	2	19	CP1	2.312
VP01_ERPs_armw	2	20	CP2	2.527
VP01_ERPs_armw	2	21	CP6	3.552
VP01_ERPs_armw	2	22	P7	0.82
VP01_ERPs_armw	2	23	P3	3.508
VP01_ERPs_armw	2	24	Pz	2.764
VP01_ERPs_armw	2	25	P4	4.194
VP01_ERPs_armw	2	26	P8	1.772
VP01_ERPs_armw	2	27	POz	5.302
VP01_ERPs_armw	2	28	O1	4.808
VP01_ERPs_armw	2	29	Oz	3.511
VP01_ERPs_armw	2	30	O2	5.169
VP01_ERPs_armw	2	31	AF7	3.299
VP01_ERPs_armw	2	32	AF3	2.612
VP01_ERPs_armw	2	33	AF4	0.996
VP01_ERPs_armw	2	34	AF8	2.279
VP01_ERPs_armw	2	35	F5	1.508
VP01_ERPs_armw	2	36	F1	2.68
VP01_ERPs_armw	2	37	F2	0.055
VP01_ERPs_armw	2	38	F6	-0.102
VP01_ERPs_armw	2	39	FC3	-0.066
VP01_ERPs_armw	2	40	FCz	0.438
VP01_ERPs_armw	2	41	FC4	-1.573
VP01_ERPs_armw	2	42	C5	1.13
VP01_ERPs_armw	2	43	C1	1.751
VP01_ERPs_armw	2	44	C2	0.322
VP01_ERPs_armw	2	45	C6	2.895
VP01_ERPs_armw	2	46	CP3	2.425
VP01_ERPs_armw	2	47	CPz	2.743
VP01_ERPs_armw	2	48	CP4	3.371
VP01_ERPs_armw	2	49	P5	3.161
VP01_ERPs_armw	2	50	P1	3.532
VP01_ERPs_armw	2	51	P2	3.99
VP01_ERPs_armw	2	52	P6	3.907
VP01_ERPs_armw	2	53	PO5	3.621
VP01_ERPs_armw	2	54	PO3	3.58
VP01_ERPs_armw	2	55	PO4	4.924
VP01_ERPs_armw	2	56	PO6	4.964
VP01_ERPs_armw	2	57	FT7	2.058
VP01_ERPs_armw	2	58	FT8	2.985
VP01_ERPs_armw	2	59	TP7	1.337
VP01_ERPs_armw	2	60	TP8	1.639
VP01_ERPs_armw	2	61	PO7	3.658
VP01_ERPs_armw	2	62	PO8	4.923
VP01_ERPs_armw	2	63	VEOG	0
VP01_ERPs_armw	2	64	HEOG	0
VP01_ERPs_armw	4	1	Fp1	3.493
VP01_ERPs_armw	4	2	Fpz	4.281
VP01_ERPs_armw	4	3	Fp2	3.99
VP01_ERPs_armw	4	4	F7	4.416
VP01_ERPs_armw	4	5	F3	1.387
VP01_ERPs_armw	4	6	Fz	2.038
VP01_ERPs_armw	4	7	F4	-0.106
VP01_ERPs_armw	4	8	F8	4.828
VP01_ERPs_armw	4	9	FC5	1.71
VP01_ERPs_armw	4	10	FC1	-2.333
VP01_ERPs_armw	4	11	FC2	-0.705
VP01_ERPs_armw	4	12	FC6	2.533
VP01_ERPs_armw	4	13	T7	1.381
VP01_ERPs_armw	4	14	C3	-0.472
VP01_ERPs_armw	4	15	Cz	0.543
VP01_ERPs_armw	4	16	C4	-2.767
VP01_ERPs_armw	4	17	T8	3.288
VP01_ERPs_armw	4	18	CP5	0.13
VP01_ERPs_armw	4	19	CP1	1.621
VP01_ERPs_armw	4	20	CP2	1.9
VP01_ERPs_armw	4	21	CP6	3.322
VP01_ERPs_armw	4	22	P7	0.653
VP01_ERPs_armw	4	23	P3	2.631
VP01_ERPs_armw	4	24	Pz	1.174
VP01_ERPs_armw	4	25	P4	2.913
VP01_ERPs_armw	4	26	P8	1.874
VP01_ERPs_armw	4	27	POz	4.194
VP01_ERPs_armw	4	28	O1	4.059
VP01_ERPs_armw	4	29	Oz	3.199
VP01_ERPs_armw	4	30	O2	4.013
VP01_ERPs_armw	4	31	AF7	2.814
VP01_ERPs_armw	4	32	AF3	1.746
VP01_ERPs_armw	4	33	AF4	2.191
VP01_ERPs_armw	4	34	AF8	3.614
VP01_ERPs_armw	4	35	F5	-0.024
VP01_ERPs_armw	4	36	F1	1.404
VP01_ERPs_armw	4	37	F2	1.203
VP01_ERPs_armw	4	38	F6	1.09
VP01_ERPs_armw	4	39	FC3	-0.555
VP01_ERPs_armw	4	40	FCz	-0.455
VP01_ERPs_armw	4	41	FC4	-0.056
VP01_ERPs_armw	4	42	C5	-0.228
VP01_ERPs_armw	4	43	C1	-1.498
VP01_ERPs_armw	4	44	C2	-0.255
VP01_ERPs_armw	4	45	C6	2.661
VP01_ERPs_armw	4	46	CP3	0.939
VP01_ERPs_armw	4	47	CPz	1.406
VP01_ERPs_armw	4	48	CP4	2.463
VP01_ERPs_armw	4	49	P5	3.435
VP01_ERPs_armw	4	50	P1	2.646
VP01_ERPs_armw	4	51	P2	2.13
VP01_ERPs_armw	4	52	P6	4.287
VP01_ERPs_armw	4	53	PO5	4.204
VP01_ERPs_armw	4	54	PO3	4.103
VP01_ERPs_armw	4	55	PO4	3.808
VP01_ERPs_armw	4	56	PO6	3.824
VP01_ERPs_armw	4	57	FT7	2.343
VP01_ERPs_armw	4	58	FT8	3.913
VP01_ERPs_armw	4	59	TP7	1.351
VP01_ERPs_armw	4	60	TP8	2.155
VP01_ERPs_armw	4	61	PO7	4.116
VP01_ERPs_armw	4	62	PO8	3.875
VP01_ERPs_armw	4	63	VEOG	0
VP01_ERPs_armw	4	64	HEOG	0
VP01_ERPs_armw	5	1	Fp1	2.323
VP01_ERPs_armw	5	2	Fpz	3.429
VP01_ERPs_armw	5	3	Fp2	1.674
VP01_ERPs_armw	5	4	F7	2.029
VP01_ERPs_armw	5	5	F3	2.03
VP01_ERPs_armw	5	6	Fz	1.571
VP01_ERPs_armw	5	7	F4	-2.531
VP01_ERPs_armw	5	8	F8	2.37
VP01_ERPs_armw	5	9	FC5	1.699
VP01_ERPs_armw	5	10	FC1	-1.184
VP01_ERPs_armw	5	11	FC2	-0.546
VP01_ERPs_armw	5	12	FC6	1.881
VP01_ERPs_armw	5	13	T7	1.91
VP01_ERPs_armw	5	14	C3	0.649
VP01_ERPs_armw	5	15	Cz	1.423
VP01_ERPs_armw	5	16	C4	-2.281
VP01_ERPs_armw	5	17	T8	2.127
VP01_ERPs_armw	5	18	CP5	0.257
VP01_ERPs_armw	5	19	CP1	2.247
VP01_ERPs_armw	5	20	CP2	2.335
VP01_ERPs_armw	5	21	CP6	3.08
VP01_ERPs_armw	5	22	P7	1.36
VP01_ERPs_armw	5	23	P3	3.223
VP01_ERPs_armw	5	24	Pz	2.477
VP01_ERPs_armw	5	25	P4	3.176
VP01_ERPs_armw	5	26	P8	1.488
VP01_ERPs_armw	5	27	POz	4.181
VP01_ERPs_armw	5	28	O1	3.911
VP01_ERPs_armw	5	29	Oz	3.08
VP01_ERPs_armw	5	30	O2	3.479
VP01_ERPs_armw	5	31	AF7	1.581
VP01_ERPs_armw	5	32	AF3	1.905
VP01_ERPs_armw	5	33	AF4	-0.004
VP01_ERPs_armw	5	34	AF8	1.546
VP01_ERPs_armw	5	35	F5	1.472
VP01_ERPs_armw	5	36	F1	1.957
VP01_ERPs_armw	5	37	F2	0.028
VP01_ERPs_armw	5	38	F6	0.196
VP01_ERPs_armw	5	39	FC3	-0.323
VP01_ERPs_armw	5	40	FCz	0.697
VP01_ERPs_armw	5	41	FC4	-2.12
VP01_ERPs_armw	5	42	C5	1.177
VP01_ERPs_armw	5	43	C1	0.507
VP01_ERPs_armw	5	44	C2	-0.081
VP01_ERPs_armw	5	45	C6	2.178
VP01_ERPs_armw	5	46	CP3	2.371
VP01_ERPs_armw	5	47	CPz	2.254
VP01_ERPs_armw	5	48	CP4	2.227
VP01_ERPs_armw	5	49	P5	2.872
VP01_ERPs_armw	5	50	P1	3.216
VP01_ERPs_armw	5	51	P2	3.783
VP01_ERPs_armw	5	52	P6	3.636
VP01_ERPs_armw	5	53	PO5	3.964
VP01_ERPs_armw	5	54	PO3	4.037
VP01_ERPs_armw	5	55	PO4	3.35
VP01_ERPs_armw	5	56	PO6	3.302
VP01_ERPs_armw	5	57	FT7	0.112
VP01_ERPs_armw	5	58	FT8	1.789
VP01_ERPs_armw	5	59	TP7	1.943
VP01_ERPs_armw	5	60	TP8	1.806
VP01_ERPs_armw	5	61	PO7	3.981
VP01_ERPs_armw	5	62	PO8	3.265
VP01_ERPs_armw	5	63	VEOG	0
VP01_ERPs_armw	5	64	HEOG	0
VP02_ERPs_armw	1	1	Fp1	8.488
VP02_ERPs_armw	1	2	Fpz	8.852
VP02_ERPs_armw	1	3	Fp2	6.902
VP02_ERPs_armw	1	4	F7	4.854
VP02_ERPs_armw	1	5	F3	7.37
VP02_ERPs_armw	1	6	Fz	6.981
VP02_ERPs_armw	1	7	F4	6.49
VP02_ERPs_armw	1	8	F8	5.626
VP02_ERPs_armw	1	9	FC5	5.433
VP02_ERPs_armw	1	10	FC1	6.603
VP02_ERPs_armw	1	11	FC2	6.516
VP02_ERPs_armw	1	12	FC6	4.303
VP02_ERPs_armw	1	13	T7	2.869
VP02_ERPs_armw	1	14	C3	5.074
VP02_ERPs_armw	1	15	Cz	5.599
VP02_ERPs_armw	1	16	C4	4.698
VP02_ERPs_armw	1	17	T8	3.268
VP02_ERPs_armw	1	18	CP5	4.649
VP02_ERPs_armw	1	19	CP1	5.412
VP02_ERPs_armw	1	20	CP2	5.08
VP02_ERPs_armw	1	21	CP6	4.056
VP02_ERPs_armw	1	22	P7	2.479
VP02_ERPs_armw	1	23	P3	4.789
VP02_ERPs_armw	1	24	Pz	5.7
VP02_ERPs_armw	1	25	P4	4.68
VP02_ERPs_armw	1	26	P8	4.287
VP02_ERPs_armw	1	27	POz	5.29
VP02_ERPs_armw	1	28	O1	4.122
VP02_ERPs_armw	1	29	Oz	3.907
VP02_ERPs_armw	1	30	O2	4.844
VP02_ERPs_armw	1	31	AF7	6.976
VP02_ERPs_armw	1	32	AF3	7.258
VP02_ERPs_armw	1	33	AF4	7.127
VP02_ERPs_armw	1	34	AF8	6.668
VP02_ERPs_armw	1	35	F5	7.327
VP02_ERPs_armw	1	36	F1	7.38
VP02_ERPs_armw	1	37	F2	7.121
VP02_ERPs_armw	1	38	F6	6.646
VP02_ERPs_armw	1	39	FC3	6.715
VP02_ERPs_armw	1	40	FCz	6.755
VP02_ERPs_armw	1	41	FC4	5.434
VP02_ERPs_armw	1	42	C5	4.236
VP02_ERPs_armw	1	43	C1	5.793
VP02_ERPs_armw	1	44	C2	5.361
VP02_ERPs_armw	1	45	C6	3.748
VP02_ERPs_armw	1	46	CP3	4.902
VP02_ERPs_armw	1	47	CPz	5.389
VP02_ERPs_armw	1	48	CP4	4.4
VP02_ERPs_armw	1	49	P5	4.15
VP02_ERPs_armw	1	50	P1	5.762
VP02_ERPs_armw	1	51	P2	5.521
VP02_ERPs_armw	1	52	P6	4.892
VP02_ERPs_armw	1	53	PO5	3.662
VP02_ERPs_armw	1	54	PO3	4.351
VP02_ERPs_armw	1	55	PO4	4.809
VP02_ERPs_armw	1	56	PO6	4.715
VP02_ERPs_armw	1	57	FT7	3.105
VP02_ERPs_armw	1	58	FT8	4.469
VP02_ERPs_armw	1	59	TP7	1.08
VP02_ERPs_armw	1	60	TP8	1.684
VP02_ERPs_armw	1	61	PO7	3.683
VP02_ERPs_armw	1	62	PO8	4.534
VP02_ERPs_armw	1	63	VEOG	0
VP02_ERPs_armw	1	64	HEOG	0
VP02_ERPs_armw	2	1	Fp1	6.128
VP02_ERPs_armw	2	2	Fpz	5.743
VP02_ERPs_armw	2	3	Fp2	5.202
VP02_ERPs_armw	2	4	F7	4.815
VP02_ERPs_armw	2	5	F3	5.341
VP02_ERPs_armw	2	6	Fz	4.721
VP02_ERPs_armw	2	7	F4	4.595
VP02_ERPs_armw	2	8	F8	2.356
VP02_ERPs_armw	2	9	FC5	4.53
VP02_ERPs_armw	2	10	FC1	5.236
VP02_ERPs_armw	2	11	FC2	4.476
VP02_ERPs_armw	2	12	FC6	1.847
VP02_ERPs_armw	2	13	T7	1.885
VP02_ERPs_armw	2	14	C3	4.847
VP02_ERPs_armw	2	15	Cz	4.651
VP02_ERPs_armw	2	16	C4	2.159
VP02_ERPs_armw	2	17	T8	0.704
VP02_ERPs_armw	2	18	CP5	5.13
VP02_ERPs_armw	2	19	CP1	4.931
VP02_ERPs_armw	2	20	CP2	4.001
VP02_ERPs_armw	2	21	CP6	1.267
VP02_ERPs_armw	2	22	P7	1.775
VP02_ERPs_armw	2	23	P3	4.334
VP02_ERPs_armw	2	24	Pz	4.285
VP02_ERPs_armw	2	25	P4	2.568
VP02_ERPs_armw	2	26	P8	1.91
VP02_ERPs_armw	2	27	POz	3.666
VP02_ERPs_armw	2	28	O1	3.015
VP02_ERPs_armw	2	29	Oz	3.177
VP02_ERPs_armw	2	30	O2	3.133
VP02_ERPs_armw	2	31	AF7	5.313
VP02_ERPs_armw	2	32	AF3	5.307
VP02_ERPs_armw	2	33	AF4	4.179
VP02_ERPs_armw	2	34	AF8	3.346
VP02_ERPs_armw	2	35	F5	5.228
VP02_ERPs_armw	2	36	F1	5.339
VP02_ERPs_armw	2	37	F2	4.677
VP02_ERPs_armw	2	38	F6	3.177
VP02_ERPs_armw	2	39	FC3	5.357
VP02_ERPs_armw	2	40	FCz	5.613
VP02_ERPs_armw	2	41	FC4	3.352
VP02_ERPs_armw	2	42	C5	3.816
VP02_ERPs_armw	2	43	C1	5.026
VP02_ERPs_armw	2	44	C2	3.961
VP02_ERPs_armw	2	45	C6	1.497
VP02_ERPs_armw	2	46	CP3	4.517
VP02_ERPs_armw	2	47	CPz	4.954
VP02_ERPs_armw	2	48	CP4	2.609
VP02_ERPs_armw	2	49	P5	3.87
VP02_ERPs_armw	2	50	P1	4.759
VP02_ERPs_armw	2	51	P2	3.609
VP02_ERPs_armw	2	52	P6	1.645
VP02_ERPs_armw	2	53	PO5	3.712
VP02_ERPs_armw	2	54	PO3	3.84
VP02_ERPs_armw	2	55	PO4	2.717
VP02_ERPs_armw	2	56	PO6	2.698
VP02_ERPs_armw	2	57	FT7	3.661
VP02_ERPs_armw	2	58	FT8	1.204
VP02_ERPs_armw	2	59	TP7	1.063
VP02_ERPs_armw	2	60	TP8	-0.924
VP02_ERPs_armw	2	61	PO7	3.55
VP02_ERPs_armw	2	62	PO8	2.649
VP02_ERPs_armw	2	63	VEOG	0
VP02_ERPs_armw	2	64	HEOG	0
VP02_ERPs_armw	4	1	Fp1	3.041
VP02_ERPs_armw	4	2	Fpz	2.158
VP02_ERPs_armw	4	3	Fp2	4.384
VP02_ERPs_armw	4	4	F7	2.988
VP02_ERPs_armw	4	5	F3	2.025
VP02_ERPs_armw	4	6	Fz	2.347
VP02_ERPs_armw	4	7	F4	3.54
VP02_ERPs_armw	4	8	F8	2.435
VP02_ERPs_armw	4	9	FC5	1.054
VP02_ERPs_armw	4	10	FC1	1.805
VP02_ERPs_armw	4	11	FC2	2.278
VP02_ERPs_armw	4	12	FC6	1.573
VP02_ERPs_armw	4	13	T7	0.03
VP02_ERPs_armw	4	14	C3	0.566
VP02_ERPs_armw	4	15	Cz	1.096
VP02_ERPs_armw	4	16	C4	1.548
VP02_ERPs_armw	4	17	T8	1.184
VP02_ERPs_armw	4	18	CP5	1.068
VP02_ERPs_armw	4	19	CP1	0.987
VP02_ERPs_armw	4	20	CP2	0.875
VP02_ERPs_armw	4	21	CP6	1.25
VP02_ERPs_armw	4	22	P7	-0.078
VP02_ERPs_armw	4	23	P3	0.492
VP02_ERPs_armw	4	24	Pz	0.889
VP02_ERPs_armw	4	25	P4	1.313
VP02_ERPs_armw	4	26	P8	2.463
VP02_ERPs_armw	4	27	POz	0.096
VP02_ERPs_armw	4	28	O1	0.83
VP02_ERPs_armw	4	29	Oz	0.924
VP02_ERPs_armw	4	30	O2	2.023
VP02_ERPs_armw	4	31	AF7	2.038
VP02_ERPs_armw	4	32	AF3	2.046
VP02_ERPs_armw	4	33	AF4	3.891
VP02_ERPs_armw	4	34	AF8	4.048
VP02_ERPs_armw	4	35	F5	2.069
VP02_ERPs_armw	4	36	F1	2.117
VP02_ERPs_armw	4	37	F2	3.264
VP02_ERPs_armw	4	38	F6	2.725
VP02_ERPs_armw	4	39	FC3	1.519
VP02_ERPs_armw	4	40	FCz	2.359
VP02_ERPs_armw	4	41	FC4	2.435
VP02_ERPs_armw	4	42	C5	0.146
VP02_ERPs_armw	4	43	C1	0.895
VP02_ERPs_armw	4	44	C2	1.71
VP02_ERPs_armw	4	45	C6	1.204
VP02_ERPs_armw	4	46	CP3	0.329
VP02_ERPs_armw	4	47	CPz	1.041
VP02_ERPs_armw	4	48	CP4	0.579
VP02_ERPs_armw	4	49	P5	0.3
VP02_ERPs_armw	4	50	P1	0.278
VP02_ERPs_armw	4	51	P2	1.172
VP02_ERPs_armw	4	52	P6	2.581
VP02_ERPs_armw	4	53	PO5	1.091
VP02_ERPs_armw	4	54	PO3	0.59
VP02_ERPs_armw	4	55	PO4	1.363
VP02_ERPs_armw	4	56	PO6	2.56
VP02_ERPs_armw	4	57	FT7	1.495
VP02_ERPs_armw	4	58	FT8	1.603
VP02_ERPs_armw	4	59	TP7	-1.077
VP02_ERPs_armw	4	60	TP8	-0.28
VP02_ERPs_armw	4	61	PO7	1.056
VP02_ERPs_armw	4	62	PO8	2.451
VP02_ERPs_armw	4	63	VEOG	0
VP02_ERPs_armw	4	64	HEOG	0
VP02_ERPs_armw	5	1	Fp1	5.655
VP02_ERPs_armw	5	2	Fpz	4.837
VP02_ERPs_armw	5	3	Fp2	5.213
VP02_ERPs_armw	5	4	F7	4.983
VP02_ERPs_armw	5	5	F3	5.657
VP02_ERPs_armw	5	6	Fz	5.905
VP02_ERPs_armw	5	7	F4	6.018
VP02_ERPs_armw	5	8	F8	5.189
VP02_ERPs_armw	5	9	FC5	4.001
VP02_ERPs_armw	5	10	FC1	5.85
VP02_ERPs_armw	5	11	FC2	5.92
VP02_ERPs_armw	5	12	FC6	3.96
VP02_ERPs_armw	5	13	T7	2.893
VP02_ERPs_armw	5	14	C3	4.735
VP02_ERPs_armw	5	15	Cz	5.686
VP02_ERPs_armw	5	16	C4	4.561
VP02_ERPs_armw	5	17	T8	3.019
VP02_ERPs_armw	5	18	CP5	3.032
VP02_ERPs_armw	5	19	CP1	5.268
VP02_ERPs_armw	5	20	CP2	4.922
VP02_ERPs_armw	5	21	CP6	3.248
VP02_ERPs_armw	5	22	P7	0.785
VP02_ERPs_armw	5	23	P3	4.15
VP02_ERPs_armw	5	24	Pz	5.097
VP02_ERPs_armw	5	25	P4	4.007
VP02_ERPs_armw	5	26	P8	2.381
VP02_ERPs_armw	5	27	POz	3.498
VP02_ERPs_armw	5	28	O1	2.64
VP02_ERPs_armw	5	29	Oz	2.977
VP02_ERPs_armw	5	30	O2	3.433
VP02_ERPs_armw	5	31	AF7	5.289
VP02_ERPs_armw	5	32	AF3	5.518
VP02_ERPs_armw	5	33	AF4	5.649
VP02_ERPs_armw	5	34	AF8	5.284
VP02_ERPs_armw	5	35	F5	5.507
VP02_ERPs_armw	5	36	F1	5.528
VP02_ERPs_armw	5	37	F2	6.427
VP02_ERPs_armw	5	38	F6	5.125
VP02_ERPs_armw	5	39	FC3	5.962
VP02_ERPs_armw	5	40	FCz	6.706
VP02_ERPs_armw	5	41	FC4	5.787
VP02_ERPs_armw	5	42	C5	3.448
VP02_ERPs_armw	5	43	C1	4.843
VP02_ERPs_armw	5	44	C2	5.68
VP02_ERPs_armw	5	45	C6	3.138
VP02_ERPs_armw	5	46	CP3	4.219
VP02_ERPs_armw	5	47	CPz	5.178
VP02_ERPs_armw	5	48	CP4	3.993
VP02_ERPs_armw	5	49	P5	2.58
VP02_ERPs_armw	5	50	P1	4.951
VP02_ERPs_armw	5	51	P2	4.714
VP02_ERPs_armw	5	52	P6	3.588
VP02_ERPs_armw	5	53	PO5	1.907
VP02_ERPs_armw	5	54	PO3	2.818
VP02_ERPs_armw	5	55	PO4	4.055
VP02_ERPs_armw	5	56	PO6	3.287
VP02_ERPs_armw	5	57	FT7	3.419
VP02_ERPs_armw	5	58	FT8	3.739
VP02_ERPs_armw	5	59	TP7	1.289
VP02_ERPs_armw	5	60	TP8	1.116
VP02_ERPs_armw	5	61	PO7	1.96
VP02_ERPs_armw	5	62	PO8	3.218
VP02_ERPs_armw	5	63	VEOG	0
VP02_ERPs_armw	5	64	HEOG	0
VP03_ERPs_armw	1	1	Fp1	0.867
VP03_ERPs_armw	1	2	Fpz	-0.211
VP03_ERPs_armw	1	3	Fp2	1.001
VP03_ERPs_armw	1	4	F7	0.496
VP03_ERPs_armw	1	5	F3	-0.311
VP03_ERPs_armw	1	6	Fz	-0.762
VP03_ERPs_armw	1	7	F4	-0.716
VP03_ERPs_armw	1	8	F8	-0.054
VP03_ERPs_armw	1	9	FC5	0.634
VP03_ERPs_armw	1	10	FC1	-0.637
VP03_ERPs_armw	1	11	FC2	-1.475
VP03_ERPs_armw	1	12	FC6	-1.587
VP03_ERPs_armw	1	13	T7	-0.492
VP03_ERPs_armw	1	14	C3	-0.757
VP03_ERPs_armw	1	15	Cz	-3.618
VP03_ERPs_armw	1	16	C4	-2.658
VP03_ERPs_armw	1	17	T8	-2.383
VP03_ERPs_armw	1	18	CP5	1.133
VP03_ERPs_armw	1	19	CP1	-1.364
VP03_ERPs_armw	1	20	CP2	-3.391
VP03_ERPs_armw	1	21	CP6	-2.288
VP03_ERPs_armw	1	22	P7	1.103
VP03_ERPs_armw	1	23	P3	-0.345
VP03_ERPs_armw	1	24	Pz	-2.384
VP03_ERPs_armw	1	25	P4	-1.901
VP03_ERPs_armw	1	26	P8	-2.184
VP03_ERPs_armw	1	27	POz	0.674
VP03_ERPs_armw	1	28	O1	2.964
VP03_ERPs_armw	1	29	Oz	-0.566
VP03_ERPs_armw	1	30	O2	-2.257
VP03_ERPs_armw	1	31	AF7	0.735
VP03_ERPs_armw	1	32	AF3	-0.432
VP03_ERPs_armw	1	33	AF4	-1.38
VP03_ERPs_armw	1	34	AF8	1.496
VP03_ERPs_armw	1	35	F5	1.981
VP03_ERPs_armw	1	36	F1	-0.56
VP03_ERPs_armw	1	37	F2	-0.755
VP03_ERPs_armw	1	38	F6	-1.065
VP03_ERPs_armw	1	39	FC3	-0.719
VP03_ERPs_armw	1	40	FCz	-2.355
VP03_ERPs_armw	1	41	FC4	-1.508
VP03_ERPs_armw	1	42	C5	0.053
VP03_ERPs_armw	1	43	C1	-2.764
VP03_ERPs_armw	1	44	C2	-3.209
VP03_ERPs_armw	1	45	C6	-1.547
VP03_ERPs_armw	1	46	CP3	-1.157
VP03_ERPs_armw	1	47	CPz	-3.234
VP03_ERPs_armw	1	48	CP4	-1.945
VP03_ERPs_armw	1	49	P5	1.188
VP03_ERPs_armw	1	50	P1	-0.343
VP03_ERPs_armw	1	51	P2	-1.859
VP03_ERPs_armw	1	52	P6	-2.106
VP03_ERPs_armw	1	53	PO5	2.535
VP03_ERPs_armw	1	54	PO3	2.358
VP03_ERPs_armw	1	55	PO4	-2.102
VP03_ERPs_armw	1	56	PO6	-2.108
VP03_ERPs_armw	1	57	FT7	-0.751
VP03_ERPs_armw	1	58	FT8	-0.573
VP03_ERPs_armw	1	59	TP7	-0.626
VP03_ERPs_armw	1	60	TP8	-2.943
VP03_ERPs_armw	1	61	PO7	2.463
VP03_ERPs_armw	1	62	PO8	-2.242
VP03_ERPs_armw	1	63	VEOG	-0.001
VP03_ERPs_armw	1	64	HEOG	-0.003
VP03_ERPs_armw	2	1	Fp1	-1.209
VP03_ERPs_armw	2	2	Fpz	-1.463
VP03_ERPs_armw	2	3	Fp2	-0.754
VP03_ERPs_armw	2	4	F7	-1.713
VP03_ERPs_armw	2	5	F3	-1.74
VP03_ERPs_armw	2	6	Fz	-2.665
VP03_ERPs_armw	2	7	F4	-3.1
VP03_ERPs_armw	2	8	F8	-5.884
VP03_ERPs_armw	2	9	FC5	-2.043
VP03_ERPs_armw	2	10	FC1	-1.706
VP03_ERPs_armw	2	11	FC2	-3.17
VP03_ERPs_armw	2	12	FC6	-5.263
VP03_ERPs_armw	2	13	T7	-4.265
VP03_ERPs_armw	2	14	C3	-2.543
VP03_ERPs_armw	2	15	Cz	-5.345
VP03_ERPs_armw	2	16	C4	-5.056
VP03_ERPs_armw	2	17	T8	-7.155
VP03_ERPs_armw	2	18	CP5	-3.02
VP03_ERPs_armw	2	19	CP1	-4.363
VP03_ERPs_armw	2	20	CP2	-4.998
VP03_ERPs_armw	2	21	CP6	-5.694
VP03_ERPs_armw	2	22	P7	-4.791
VP03_ERPs_armw	2	23	P3	-3.202
VP03_ERPs_armw	2	24	Pz	-4.399
VP03_ERPs_armw	2	25	P4	-4.29
VP03_ERPs_armw	2	26	P8	-6.446
VP03_ERPs_armw	2	27	POz	-2.264
VP03_ERPs_armw	2	28	O1	-0.332
VP03_ERPs_armw	2	29	Oz	-3.009
VP03_ERPs_armw	2	30	O2	-4.056
VP03_ERPs_armw	2	31	AF7	-0.649
VP03_ERPs_armw	2	32	AF3	-1.96
VP03_ERPs_armw	2	33	AF4	-3.239
VP03_ERPs_armw	2	34	AF8	-3.306
VP03_ERPs_armw	2	35	F5	0.312
VP03_ERPs_armw	2	36	F1	-1.851
VP03_ERPs_armw	2	37	F2	-2.499
VP03_ERPs_armw	2	38	F6	-4.51
VP03_ERPs_armw	2	39	FC3	-1.713
VP03_ERPs_armw	2	40	FCz	-4.058
VP03_ERPs_armw	2	41	FC4	-4.013
VP03_ERPs_armw	2	42	C5	-2.747
VP03_ERPs_armw	2	43	C1	-4.132
VP03_ERPs_armw	2	44	C2	-4.836
VP03_ERPs_armw	2	45	C6	-5.506
VP03_ERPs_armw	2	46	CP3	-4.123
VP03_ERPs_armw	2	47	CPz	-5.321
VP03_ERPs_armw	2	48	CP4	-5.013
VP03_ERPs_armw	2	49	P5	-4.51
VP03_ERPs_armw	2	50	P1	-3.403
VP03_ERPs_armw	2	51	P2	-4.405
VP03_ERPs_armw	2	52	P6	-4.192
VP03_ERPs_armw	2	53	PO5	-2.083
VP03_ERPs_armw	2	54	PO3	-2.122
VP03_ERPs_armw	2	55	PO4	-3.981
VP03_ERPs_armw	2	56	PO6	-3.693
VP03_ERPs_armw	2	57	FT7	-4.407
VP03_ERPs_armw	2	58	FT8	-6.52
VP03_ERPs_armw	2	59	TP7	-6.877
VP03_ERPs_armw	2	60	TP8	-7.357
VP03_ERPs_armw	2	61	PO7	-2.168
VP03_ERPs_armw	2	62	PO8	-3.763
VP03_ERPs_armw	2	63	VEOG	0.001
VP03_ERPs_armw	2	64	HEOG	-0.002
VP03_ERPs_armw	4	1	Fp1	0.855
VP03_ERPs_armw	4	2	Fpz	0.058
VP03_ERPs_armw	4	3	Fp2	-1.33
VP03_ERPs_armw	4	4	F7	2.143
VP03_ERPs_armw	4	5	F3	-1.938
VP03_ERPs_armw	4	6	Fz	-2.667
VP03_ERPs_armw	4	7	F4	-1.896
VP03_ERPs_armw	4	8	F8	-2.993
VP03_ERPs_armw	4	9	FC5	-1.488
VP03_ERPs_armw	4	10	FC1	-1.931
VP03_ERPs_armw	4	11	FC2	-4.608
VP03_ERPs_armw	4	12	FC6	-3.155
VP03_ERPs_armw	4	13	T7	-1.171
VP03_ERPs_armw	4	14	C3	-2.025
VP03_ERPs_armw	4	15	Cz	-5.653
VP03_ERPs_armw	4	16	C4	-3.134
VP03_ERPs_armw	4	17	T8	-3.99
VP03_ERPs_armw	4	18	CP5	-1.509
VP03_ERPs_armw	4	19	CP1	-3.98
VP03_ERPs_armw	4	20	CP2	-3.149
VP03_ERPs_armw	4	21	CP6	-2.211
VP03_ERPs_armw	4	22	P7	0.205
VP03_ERPs_armw	4	23	P3	-1.251
VP03_ERPs_armw	4	24	Pz	-2.415
VP03_ERPs_armw	4	25	P4	-1.123
VP03_ERPs_armw	4	26	P8	0.194
VP03_ERPs_armw	4	27	POz	-0.635
VP03_ERPs_armw	4	28	O1	1.825
VP03_ERPs_armw	4	29	Oz	-0.798
VP03_ERPs_armw	4	30	O2	0.293
VP03_ERPs_armw	4	31	AF7	2.12
VP03_ERPs_armw	4	32	AF3	-1.061
VP03_ERPs_armw	4	33	AF4	-2.643
VP03_ERPs_armw	4	34	AF8	-0.743
VP03_ERPs_armw	4	35	F5	-1.084
VP03_ERPs_armw	4	36	F1	-1.824
VP03_ERPs_armw	4	37	F2	-2.759
VP03_ERPs_armw	4	38	F6	-2.671
VP03_ERPs_armw	4	39	FC3	-1.858
VP03_ERPs_armw	4	40	FCz	-4.464
VP03_ERPs_armw	4	41	FC4	-2.257
VP03_ERPs_armw	4	42	C5	-2.049
VP03_ERPs_armw	4	43	C1	-4.361
VP03_ERPs_armw	4	44	C2	-3.071
VP03_ERPs_armw	4	45	C6	-3.651
VP03_ERPs_armw	4	46	CP3	-2.228
VP03_ERPs_armw	4	47	CPz	-4.947
VP03_ERPs_armw	4	48	CP4	-2.333
VP03_ERPs_armw	4	49	P5	0.174
VP03_ERPs_armw	4	50	P1	-1.111
VP03_ERPs_armw	4	51	P2	-2.248
VP03_ERPs_armw	4	52	P6	-0.385
VP03_ERPs_armw	4	53	PO5	1.828
VP03_ERPs_armw	4	54	PO3	1.744
VP03_ERPs_armw	4	55	PO4	0.152
VP03_ERPs_armw	4	56	PO6	0.154
VP03_ERPs_armw	4	57	FT7	-0.674
VP03_ERPs_armw	4	58	FT8	-2.949
VP03_ERPs_armw	4	59	TP7	-2.839
VP03_ERPs_armw	4	60	TP8	-3.109
VP03_ERPs_armw	4	61	PO7	1.883
VP03_ERPs_armw	4	62	PO8	0.025
VP03_ERPs_armw	4	63	VEOG	0.003
VP03_ERPs_armw	4	64	HEOG	-0.001
VP03_ERPs_armw	5	1	Fp1	13.727
VP03_ERPs_armw	5	2	Fpz	12.974
VP03_ERPs_armw	5	3	Fp2	14.333
VP03_ERPs_armw	5	4	F7	13.64
VP03_ERPs_armw	5	5	F3	10.222
VP03_ERPs_armw	5	6	Fz	8.736
VP03_ERPs_armw	5	7	F4	9.411
VP03_ERPs_armw	5	8	F8	11.681
VP03_ERPs_armw	5	9	FC5	10.064
VP03_ERPs_armw	5	10	FC1	8.856
VP03_ERPs_armw	5	11	FC2	7.792
VP03_ERPs_armw	5	12	FC6	9.468
VP03_ERPs_armw	5	13	T7	9.127
VP03_ERPs_armw	5	14	C3	8.413
VP03_ERPs_armw	5	15	Cz	5.882
VP03_ERPs_armw	5	16	C4	7.383
VP03_ERPs_armw	5	17	T8	8.82
VP03_ERPs_armw	5	18	CP5	9.286
VP03_ERPs_armw	5	19	CP1	7.353
VP03_ERPs_armw	5	20	CP2	7.446
VP03_ERPs_armw	5	21	CP6	9.061
VP03_ERPs_armw	5	22	P7	9.862
VP03_ERPs_armw	5	23	P3	9.35
VP03_ERPs_armw	5	24	Pz	8.283
VP03_ERPs_armw	5	25	P4	9.3
VP03_ERPs_armw	5	26	P8	8.931
VP03_ERPs_armw	5	27	POz	10.561
VP03_ERPs_armw	5	28	O1	13.378
VP03_ERPs_armw	5	29	Oz	10.663
VP03_ERPs_armw	5	30	O2	10.621
VP03_ERPs_armw	5	31	AF7	13.878
VP03_ERPs_armw	5	32	AF3	11.236
VP03_ERPs_armw	5	33	AF4	11.264
VP03_ERPs_armw	5	34	AF8	12.885
VP03_ERPs_armw	5	35	F5	10.302
VP03_ERPs_armw	5	36	F1	10.303
VP03_ERPs_armw	5	37	F2	8.578
VP03_ERPs_armw	5	38	F6	11.089
VP03_ERPs_armw	5	39	FC3	8.865
VP03_ERPs_armw	5	40	FCz	7.402
VP03_ERPs_armw	5	41	FC4	8.761
VP03_ERPs_armw	5	42	C5	9.078
VP03_ERPs_armw	5	43	C1	6.667
VP03_ERPs_armw	5	44	C2	7.04
VP03_ERPs_armw	5	45	C6	8.245
VP03_ERPs_armw	5	46	CP3	8.131
VP03_ERPs_armw	5	47	CPz	6.28
VP03_ERPs_armw	5	48	CP4	8.718
VP03_ERPs_armw	5	49	P5	9.811
VP03_ERPs_armw	5	50	P1	9.274
VP03_ERPs_armw	5	51	P2	8.455
VP03_ERPs_armw	5	52	P6	9.458
VP03_ERPs_armw	5	53	PO5	11.615
VP03_ERPs_armw	5	54	PO3	11.552
VP03_ERPs_armw	5	55	PO4	10.358
VP03_ERPs_armw	5	56	PO6	10.373
VP03_ERPs_armw	5	57	FT7	9.715
VP03_ERPs_armw	5	58	FT8	8.656
VP03_ERPs_armw	5	59	TP7	7.848
VP03_ERPs_armw	5	60	TP8	8.038
VP03_ERPs_armw	5	61	PO7	11.744
VP03_ERPs_armw	5	62	PO8	10.322
VP03_ERPs_armw	5	63	VEOG	0.001
VP03_ERPs_armw	5	64	HEOG	-0.003
VP04_ERPs_armw	1	1	Fp1	4.574
VP04_ERPs_armw	1	2	Fpz	6.08
VP04_ERPs_armw	1	3	Fp2	4.101
VP04_ERPs_armw	1	4	F7	0.634
VP04_ERPs_armw	1	5	F3	7.662
VP04_ERPs_armw	1	6	Fz	7.827
VP04_ERPs_armw	1	7	F4	9.201
VP04_ERPs_armw	1	8	F8	6.778
VP04_ERPs_armw	1	9	FC5	5.642
VP04_ERPs_armw	1	10	FC1	9.105
VP04_ERPs_armw	1	11	FC2	9.798
VP04_ERPs_armw	1	12	FC6	9.452
VP04_ERPs_armw	1	13	T7	3.011
VP04_ERPs_armw	1	14	C3	8.659
VP04_ERPs_armw	1	15	Cz	9.393
VP04_ERPs_armw	1	16	C4	9.89
VP04_ERPs_armw	1	17	T8	5.835
VP04_ERPs_armw	1	18	CP5	7.494
VP04_ERPs_armw	1	19	CP1	10.556
VP04_ERPs_armw	1	20	CP2	10.112
VP04_ERPs_armw	1	21	CP6	9.965
VP04_ERPs_armw	1	22	P7	8.963
VP04_ERPs_armw	1	23	P3	10.485
VP04_ERPs_armw	1	24	Pz	10.191
VP04_ERPs_armw	1	25	P4	10.078
VP04_ERPs_armw	1	26	P8	9.801
VP04_ERPs_armw	1	27	POz	10.28
VP04_ERPs_armw	1	28	O1	9.281
VP04_ERPs_armw	1	29	Oz	10.676
VP04_ERPs_armw	1	30	O2	10.005
VP04_ERPs_armw	1	31	AF7	1.603
VP04_ERPs_armw	1	32	AF3	5.286
VP04_ERPs_armw	1	33	AF4	7.436
VP04_ERPs_armw	1	34	AF8	7.263
VP04_ERPs_armw	1	35	F5	7.532
VP04_ERPs_armw	1	36	F1	7.722
VP04_ERPs_armw	1	37	F2	9.426
VP04_ERPs_armw	1	38	F6	6.928
VP04_ERPs_armw	1	39	FC3	8.229
VP04_ERPs_armw	1	40	FCz	9.731
VP04_ERPs_armw	1	41	FC4	9.79
VP04_ERPs_armw	1	42	C5	6.531
VP04_ERPs_armw	1	43	C1	9.109
VP04_ERPs_armw	1	44	C2	10.297
VP04_ERPs_armw	1	45	C6	9.809
VP04_ERPs_armw	1	46	CP3	9.834
VP04_ERPs_armw	1	47	CPz	10.307
VP04_ERPs_armw	1	48	CP4	9.821
VP04_ERPs_armw	1	49	P5	9.303
VP04_ERPs_armw	1	50	P1	10.643
VP04_ERPs_armw	1	51	P2	10.014
VP04_ERPs_armw	1	52	P6	9.904
VP04_ERPs_armw	1	53	PO5	8.958
VP04_ERPs_armw	1	54	PO3	8.904
VP04_ERPs_armw	1	55	PO4	10.059
VP04_ERPs_armw	1	56	PO6	9.901
VP04_ERPs_armw	1	57	FT7	-0.263
VP04_ERPs_armw	1	58	FT8	6.765
VP04_ERPs_armw	1	59	TP7	4.064
VP04_ERPs_armw	1	60	TP8	9.922
VP04_ERPs_armw	1	61	PO7	8.932
VP04_ERPs_armw	1	62	PO8	9.92
VP04_ERPs_armw	1	63	VEOG	0
VP04_ERPs_armw	1	64	HEOG	0
VP04_ERPs_armw	2	1	Fp1	2.173
VP04_ERPs_armw	2	2	Fpz	3.433
VP04_ERPs_armw	2	3	Fp2	1.93
VP04_ERPs_armw	2	4	F7	2.864
VP04_ERPs_armw	2	5	F3	4.588
VP04_ERPs_armw	2	6	Fz	4.636
VP04_ERPs_armw	2	7	F4	6.07
VP04_ERPs_armw	2	8	F8	5.566
VP04_ERPs_armw	2	9	FC5	6.013
VP04_ERPs_armw	2	10	FC1	6.325
VP04_ERPs_armw	2	11	FC2	6.764
VP04_ERPs_armw	2	12	FC6	7.818
VP04_ERPs_armw	2	13	T7	4.08
VP04_ERPs_armw	2	14	C3	8.308
VP04_ERPs_armw	2	15	Cz	7.525
VP04_ERPs_armw	2	16	C4	6.885
VP04_ERPs_armw	2	17	T8	6.551
VP04_ERPs_armw	2	18	CP5	9.662
VP04_ERPs_armw	2	19	CP1	10.564
VP04_ERPs_armw	2	20	CP2	8.723
VP04_ERPs_armw	2	21	CP6	8.605
VP04_ERPs_armw	2	22	P7	9.676
VP04_ERPs_armw	2	23	P3	10.796
VP04_ERPs_armw	2	24	Pz	9.07
VP04_ERPs_armw	2	25	P4	8.706
VP04_ERPs_armw	2	26	P8	8.399
VP04_ERPs_armw	2	27	POz	9.183
VP04_ERPs_armw	2	28	O1	8.08
VP04_ERPs_armw	2	29	Oz	9.961
VP04_ERPs_armw	2	30	O2	8.545
VP04_ERPs_armw	2	31	AF7	1.261
VP04_ERPs_armw	2	32	AF3	2.321
VP04_ERPs_armw	2	33	AF4	4.63
VP04_ERPs_armw	2	34	AF8	3.523
VP04_ERPs_armw	2	35	F5	4.486
VP04_ERPs_armw	2	36	F1	4.58
VP04_ERPs_armw	2	37	F2	6.063
VP04_ERPs_armw	2	38	F6	5.652
VP04_ERPs_armw	2	39	FC3	6.17
VP04_ERPs_armw	2	40	FCz	6.796
VP04_ERPs_armw	2	41	FC4	6.903
VP04_ERPs_armw	2	42	C5	7.372
VP04_ERPs_armw	2	43	C1	7.836
VP04_ERPs_armw	2	44	C2	8.638
VP04_ERPs_armw	2	45	C6	8.358
VP04_ERPs_armw	2	46	CP3	9.466
VP04_ERPs_armw	2	47	CPz	9.149
VP04_ERPs_armw	2	48	CP4	7.021
VP04_ERPs_armw	2	49	P5	9.83
VP04_ERPs_armw	2	50	P1	10.698
VP04_ERPs_armw	2	51	P2	8.606
VP04_ERPs_armw	2	52	P6	8.63
VP04_ERPs_armw	2	53	PO5	9.724
VP04_ERPs_armw	2	54	PO3	9.628
VP04_ERPs_armw	2	55	PO4	8.616
VP04_ERPs_armw	2	56	PO6	8.593
VP04_ERPs_armw	2	57	FT7	1.909
VP04_ERPs_armw	2	58	FT8	5.623
VP04_ERPs_armw	2	59	TP7	5.683
VP04_ERPs_armw	2	60	TP8	8.532
VP04_ERPs_armw	2	61	PO7	9.658
VP04_ERPs_armw	2	62	PO8	8.501
VP04_ERPs_armw	2	63	VEOG	0
VP04_ERPs_armw	2	64	HEOG	0
VP04_ERPs_armw	4	1	Fp1	4.924
VP04_ERPs_armw	4	2	Fpz	5.574
VP04_ERPs_armw	4	3	Fp2	4.323
VP04_ERPs_armw	4	4	F7	3.366
VP04_ERPs_armw	4	5	F3	4.298
VP04_ERPs_armw	4	6	Fz	4.441
VP04_ERPs_armw	4	7	F4	5.415
VP04_ERPs_armw	4	8	F8	4.367
VP04_ERPs_armw	4	9	FC5	2.749
VP04_ERPs_armw	4	10	FC1	5.207
VP04_ERPs_armw	4	11	FC2	4.878
VP04_ERPs_armw	4	12	FC6	6.004
VP04_ERPs_armw	4	13	T7	2.813
VP04_ERPs_armw	4	14	C3	4.943
VP04_ERPs_armw	4	15	Cz	4.435
VP04_ERPs_armw	4	16	C4	4.915
VP04_ERPs_armw	4	17	T8	3.089
VP04_ERPs_armw	4	18	CP5	5.508
VP04_ERPs_armw	4	19	CP1	7.508
VP04_ERPs_armw	4	20	CP2	6.204
VP04_ERPs_armw	4	21	CP6	6.108
VP04_ERPs_armw	4	22	P7	8.17
VP04_ERPs_armw	4	23	P3	7.737
VP04_ERPs_armw	4	24	Pz	5.916
VP04_ERPs_armw	4	25	P4	6.206
VP04_ERPs_armw	4	26	P8	5.978
VP04_ERPs_armw	4	27	POz	5.962
VP04_ERPs_armw	4	28	O1	6.158
VP04_ERPs_armw	4	29	Oz	7.602
VP04_ERPs_armw	4	30	O2	6.108
VP04_ERPs_armw	4	31	AF7	2.52
VP04_ERPs_armw	4	32	AF3	3.691
VP04_ERPs_armw	4	33	AF4	5.291
VP04_ERPs_armw	4	34	AF8	3.966
VP04_ERPs_armw	4	35	F5	4.37
VP04_ERPs_armw	4	36	F1	4.445
VP04_ERPs_armw	4	37	F2	5.527
VP04_ERPs_armw	4	38	F6	4.766
VP04_ERPs_armw	4	39	FC3	4.078
VP04_ERPs_armw	4	40	FCz	4.87
VP04_ERPs_armw	4	41	FC4	4.824
VP04_ERPs_armw	4	42	C5	5.82
VP04_ERPs_armw	4	43	C1	4.94
VP04_ERPs_armw	4	44	C2	5.579
VP04_ERPs_armw	4	45	C6	6.018
VP04_ERPs_armw	4	46	CP3	6.044
VP04_ERPs_armw	4	47	CPz	5.859
VP04_ERPs_armw	4	48	CP4	4.874
VP04_ERPs_armw	4	49	P5	7.98
VP04_ERPs_armw	4	50	P1	7.546
VP04_ERPs_armw	4	51	P2	6.151
VP04_ERPs_armw	4	52	P6	6.035
VP04_ERPs_armw	4	53	PO5	8.242
VP04_ERPs_armw	4	54	PO3	8.092
VP04_ERPs_armw	4	55	PO4	6.098
VP04_ERPs_armw	4	56	PO6	6.021
VP04_ERPs_armw	4	57	FT7	0.243
VP04_ERPs_armw	4	58	FT8	4.361
VP04_ERPs_armw	4	59	TP7	4.035
VP04_ERPs_armw	4	60	TP8	6.025
VP04_ERPs_armw	4	61	PO7	8.25
VP04_ERPs_armw	4	62	PO8	5.989
VP04_ERPs_armw	4	63	VEOG	0
VP04_ERPs_armw	4	64	HEOG	0
VP04_ERPs_armw	5	1	Fp1	4.421
VP04_ERPs_armw	5	2	Fpz	3.859
VP04_ERPs_armw	5	3	Fp2	3.878
VP04_ERPs_armw	5	4	F7	1.405
VP04_ERPs_armw	5	5	F3	7.8
VP04_ERPs_armw	5	6	Fz	7.925
VP04_ERPs_armw	5	7	F4	10.054
VP04_ERPs_armw	5	8	F8	8.112
VP04_ERPs_armw	5	9	FC5	7.066
VP04_ERPs_armw	5	10	FC1	10.148
VP04_ERPs_armw	5	11	FC2	10.088
VP04_ERPs_armw	5	12	FC6	9.713
VP04_ERPs_armw	5	13	T7	4.406
VP04_ERPs_armw	5	14	C3	9.172
VP04_ERPs_armw	5	15	Cz	9.778
VP04_ERPs_armw	5	16	C4	10.033
VP04_ERPs_armw	5	17	T8	5.42
VP04_ERPs_armw	5	18	CP5	8.301
VP04_ERPs_armw	5	19	CP1	11.565
VP04_ERPs_armw	5	20	CP2	10.097
VP04_ERPs_armw	5	21	CP6	9.86
VP04_ERPs_armw	5	22	P7	10.066
VP04_ERPs_armw	5	23	P3	10.975
VP04_ERPs_armw	5	24	Pz	10.564
VP04_ERPs_armw	5	25	P4	9.979
VP04_ERPs_armw	5	26	P8	9.804
VP04_ERPs_armw	5	27	POz	10.659
VP04_ERPs_armw	5	28	O1	10.08
VP04_ERPs_armw	5	29	Oz	10.726
VP04_ERPs_armw	5	30	O2	9.935
VP04_ERPs_armw	5	31	AF7	2.022
VP04_ERPs_armw	5	32	AF3	5.309
VP04_ERPs_armw	5	33	AF4	7.417
VP04_ERPs_armw	5	34	AF8	6.581
VP04_ERPs_armw	5	35	F5	7.641
VP04_ERPs_armw	5	36	F1	7.705
VP04_ERPs_armw	5	37	F2	10.047
VP04_ERPs_armw	5	38	F6	8.338
VP04_ERPs_armw	5	39	FC3	7.193
VP04_ERPs_armw	5	40	FCz	10.007
VP04_ERPs_armw	5	41	FC4	10.003
VP04_ERPs_armw	5	42	C5	5.369
VP04_ERPs_armw	5	43	C1	10.238
VP04_ERPs_armw	5	44	C2	10.681
VP04_ERPs_armw	5	45	C6	9.819
VP04_ERPs_armw	5	46	CP3	10.505
VP04_ERPs_armw	5	47	CPz	10.678
VP04_ERPs_armw	5	48	CP4	10.042
VP04_ERPs_armw	5	49	P5	10.283
VP04_ERPs_armw	5	50	P1	11.637
VP04_ERPs_armw	5	51	P2	9.953
VP04_ERPs_armw	5	52	P6	9.844
VP04_ERPs_armw	5	53	PO5	10.191
VP04_ERPs_armw	5	54	PO3	10.119
VP04_ERPs_armw	5	55	PO4	9.984
VP04_ERPs_armw	5	56	PO6	9.924
VP04_ERPs_armw	5	57	FT7	-1.328
VP04_ERPs_armw	5	58	FT8	8.038
VP04_ERPs_armw	5	59	TP7	5.602
VP04_ERPs_armw	5	60	TP8	9.83
VP04_ERPs_armw	5	61	PO7	10.198
VP04_ERPs_armw	5	62	PO8	9.856
VP04_ERPs_armw	5	63	VEOG	0
VP04_ERPs_armw	5	64	HEOG	-0.001
VP05_ERPs_armw	1	1	Fp1	10.69
VP05_ERPs_armw	1	2	Fpz	7.43
VP05_ERPs_armw	1	3	Fp2	6.993
VP05_ERPs_armw	1	4	F7	7.13
VP05_ERPs_armw	1	5	F3	8.928
VP05_ERPs_armw	1	6	Fz	8.759
VP05_ERPs_armw	1	7	F4	7.336
VP05_ERPs_armw	1	8	F8	5.19
VP05_ERPs_armw	1	9	FC5	9.574
VP05_ERPs_armw	1	10	FC1	11.179
VP05_ERPs_armw	1	11	FC2	10.018
VP05_ERPs_armw	1	12	FC6	5.906
VP05_ERPs_armw	1	13	T7	7.295
VP05_ERPs_armw	1	14	C3	12.033
VP05_ERPs_armw	1	15	Cz	12.198
VP05_ERPs_armw	1	16	C4	10.624
VP05_ERPs_armw	1	17	T8	4.855
VP05_ERPs_armw	1	18	CP5	11.223
VP05_ERPs_armw	1	19	CP1	12.957
VP05_ERPs_armw	1	20	CP2	12.347
VP05_ERPs_armw	1	21	CP6	8.65
VP05_ERPs_armw	1	22	P7	9.548
VP05_ERPs_armw	1	23	P3	12.353
VP05_ERPs_armw	1	24	Pz	12.88
VP05_ERPs_armw	1	25	P4	12.982
VP05_ERPs_armw	1	26	P8	9.933
VP05_ERPs_armw	1	27	POz	12.569
VP05_ERPs_armw	1	28	O1	12.164
VP05_ERPs_armw	1	29	Oz	12.093
VP05_ERPs_armw	1	30	O2	12.93
VP05_ERPs_armw	1	31	AF7	7.186
VP05_ERPs_armw	1	32	AF3	8.066
VP05_ERPs_armw	1	33	AF4	6.909
VP05_ERPs_armw	1	34	AF8	4.807
VP05_ERPs_armw	1	35	F5	9.15
VP05_ERPs_armw	1	36	F1	8.94
VP05_ERPs_armw	1	37	F2	7.25
VP05_ERPs_armw	1	38	F6	7.219
VP05_ERPs_armw	1	39	FC3	11.321
VP05_ERPs_armw	1	40	FCz	10.019
VP05_ERPs_armw	1	41	FC4	7.478
VP05_ERPs_armw	1	42	C5	9.614
VP05_ERPs_armw	1	43	C1	12.205
VP05_ERPs_armw	1	44	C2	10.04
VP05_ERPs_armw	1	45	C6	8.501
VP05_ERPs_armw	1	46	CP3	13.717
VP05_ERPs_armw	1	47	CPz	12.859
VP05_ERPs_armw	1	48	CP4	10.729
VP05_ERPs_armw	1	49	P5	12.821
VP05_ERPs_armw	1	50	P1	13.013
VP05_ERPs_armw	1	51	P2	11.556
VP05_ERPs_armw	1	52	P6	12.857
VP05_ERPs_armw	1	53	PO5	13.435
VP05_ERPs_armw	1	54	PO3	13.375
VP05_ERPs_armw	1	55	PO4	12.648
VP05_ERPs_armw	1	56	PO6	12.906
VP05_ERPs_armw	1	57	FT7	7.152
VP05_ERPs_armw	1	58	FT8	5.075
VP05_ERPs_armw	1	59	TP7	7.329
VP05_ERPs_armw	1	60	TP8	7.979
VP05_ERPs_armw	1	61	PO7	13.334
VP05_ERPs_armw	1	62	PO8	12.89
VP05_ERPs_armw	1	63	VEOG	0.001
VP05_ERPs_armw	1	64	HEOG	-0.006
VP05_ERPs_armw	2	1	Fp1	7.248
VP05_ERPs_armw	2	2	Fpz	3.396
VP05_ERPs_armw	2	3	Fp2	2.832
VP05_ERPs_armw	2	4	F7	3.311
VP05_ERPs_armw	2	5	F3	3.243
VP05_ERPs_armw	2	6	Fz	3.005
VP05_ERPs_armw	2	7	F4	2.418
VP05_ERPs_armw	2	8	F8	1.874
VP05_ERPs_armw	2	9	FC5	5.345
VP05_ERPs_armw	2	10	FC1	5.153
VP05_ERPs_armw	2	11	FC2	5.08
VP05_ERPs_armw	2	12	FC6	1.747
VP05_ERPs_armw	2	13	T7	4.111
VP05_ERPs_armw	2	14	C3	7.449
VP05_ERPs_armw	2	15	Cz	7.055
VP05_ERPs_armw	2	16	C4	7.101
VP05_ERPs_armw	2	17	T8	2.731
VP05_ERPs_armw	2	18	CP5	7.586
VP05_ERPs_armw	2	19	CP1	8.995
VP05_ERPs_armw	2	20	CP2	8.671
VP05_ERPs_armw	2	21	CP6	5.549
VP05_ERPs_armw	2	22	P7	7.122
VP05_ERPs_armw	2	23	P3	9.909
VP05_ERPs_armw	2	24	Pz	8.749
VP05_ERPs_armw	2	25	P4	10.266
VP05_ERPs_armw	2	26	P8	7.672
VP05_ERPs_armw	2	27	POz	9.43
VP05_ERPs_armw	2	28	O1	9.801
VP05_ERPs_armw	2	29	Oz	10.208
VP05_ERPs_armw	2	30	O2	10.237
VP05_ERPs_armw	2	31	AF7	3.45
VP05_ERPs_armw	2	32	AF3	2.555
VP05_ERPs_armw	2	33	AF4	1.589
VP05_ERPs_armw	2	34	AF8	2.043
VP05_ERPs_armw	2	35	F5	3.307
VP05_ERPs_armw	2	36	F1	3.211
VP05_ERPs_armw	2	37	F2	2.419
VP05_ERPs_armw	2	38	F6	2.477
VP05_ERPs_armw	2	39	FC3	6.291
VP05_ERPs_armw	2	40	FCz	5.144
VP05_ERPs_armw	2	41	FC4	2.563
VP05_ERPs_armw	2	42	C5	5.598
VP05_ERPs_armw	2	43	C1	7.106
VP05_ERPs_armw	2	44	C2	5.003
VP05_ERPs_armw	2	45	C6	5.407
VP05_ERPs_armw	2	46	CP3	9.183
VP05_ERPs_armw	2	47	CPz	8.789
VP05_ERPs_armw	2	48	CP4	7.152
VP05_ERPs_armw	2	49	P5	8.703
VP05_ERPs_armw	2	50	P1	8.95
VP05_ERPs_armw	2	51	P2	9.513
VP05_ERPs_armw	2	52	P6	10.266
VP05_ERPs_armw	2	53	PO5	10.31
VP05_ERPs_armw	2	54	PO3	10.31
VP05_ERPs_armw	2	55	PO4	10.345
VP05_ERPs_armw	2	56	PO6	10.335
VP05_ERPs_armw	2	57	FT7	3.281
VP05_ERPs_armw	2	58	FT8	1.831
VP05_ERPs_armw	2	59	TP7	4.097
VP05_ERPs_armw	2	60	TP8	6.096
VP05_ERPs_armw	2	61	PO7	10.241
VP05_ERPs_armw	2	62	PO8	10.308
VP05_ERPs_armw	2	63	VEOG	0.001
VP05_ERPs_armw	2	64	HEOG	-0.008
VP05_ERPs_armw	4	1	Fp1	5.108
VP05_ERPs_armw	4	2	Fpz	8.327
VP05_ERPs_armw	4	3	Fp2	7.675
VP05_ERPs_armw	4	4	F7	5.582
VP05_ERPs_armw	4	5	F3	6.191
VP05_ERPs_armw	4	6	Fz	5.603
VP05_ERPs_armw	4	7	F4	4.124
VP05_ERPs_armw	4	8	F8	2.418
VP05_ERPs_armw	4	9	FC5	7.515
VP05_ERPs_armw	4	10	FC1	8.697
VP05_ERPs_armw	4	11	FC2	6.41
VP05_ERPs_armw	4	12	FC6	4
VP05_ERPs_armw	4	13	T7	6.662
VP05_ERPs_armw	4	14	C3	10.859
VP05_ERPs_armw	4	15	Cz	9.612
VP05_ERPs_armw	4	16	C4	9.073
VP05_ERPs_armw	4	17	T8	4.062
VP05_ERPs_armw	4	18	CP5	7.921
VP05_ERPs_armw	4	19	CP1	10.768
VP05_ERPs_armw	4	20	CP2	9.482
VP05_ERPs_armw	4	21	CP6	6.826
VP05_ERPs_armw	4	22	P7	8.32
VP05_ERPs_armw	4	23	P3	10.625
VP05_ERPs_armw	4	24	Pz	10.86
VP05_ERPs_armw	4	25	P4	10.551
VP05_ERPs_armw	4	26	P8	10.209
VP05_ERPs_armw	4	27	POz	8.763
VP05_ERPs_armw	4	28	O1	8.78
VP05_ERPs_armw	4	29	Oz	10.577
VP05_ERPs_armw	4	30	O2	10.616
VP05_ERPs_armw	4	31	AF7	5.725
VP05_ERPs_armw	4	32	AF3	5.951
VP05_ERPs_armw	4	33	AF4	4.22
VP05_ERPs_armw	4	34	AF8	4.598
VP05_ERPs_armw	4	35	F5	5.751
VP05_ERPs_armw	4	36	F1	6.286
VP05_ERPs_armw	4	37	F2	4.133
VP05_ERPs_armw	4	38	F6	4.058
VP05_ERPs_armw	4	39	FC3	7.707
VP05_ERPs_armw	4	40	FCz	6.535
VP05_ERPs_armw	4	41	FC4	4.165
VP05_ERPs_armw	4	42	C5	7.574
VP05_ERPs_armw	4	43	C1	9.673
VP05_ERPs_armw	4	44	C2	6.449
VP05_ERPs_armw	4	45	C6	6.71
VP05_ERPs_armw	4	46	CP3	10.752
VP05_ERPs_armw	4	47	CPz	10.82
VP05_ERPs_armw	4	48	CP4	9.213
VP05_ERPs_armw	4	49	P5	9.698
VP05_ERPs_armw	4	50	P1	10.881
VP05_ERPs_armw	4	51	P2	8.84
VP05_ERPs_armw	4	52	P6	10.656
VP05_ERPs_armw	4	53	PO5	10.86
VP05_ERPs_armw	4	54	PO3	10.917
VP05_ERPs_armw	4	55	PO4	10.281
VP05_ERPs_armw	4	56	PO6	10.619
VP05_ERPs_armw	4	57	FT7	5.526
VP05_ERPs_armw	4	58	FT8	2.448
VP05_ERPs_armw	4	59	TP7	6.841
VP05_ERPs_armw	4	60	TP8	7.084
VP05_ERPs_armw	4	61	PO7	10.809
VP05_ERPs_armw	4	62	PO8	10.648
VP05_ERPs_armw	4	63	VEOG	0.001
VP05_ERPs_armw	4	64	HEOG	-0.008
VP05_ERPs_armw	5	1	Fp1	7.065
VP05_ERPs_armw	5	2	Fpz	7.223
VP05_ERPs_armw	5	3	Fp2	6.596
VP05_ERPs_armw	5	4	F7	7.651
VP05_ERPs_armw	5	5	F3	5.986
VP05_ERPs_armw	5	6	Fz	5.45
VP05_ERPs_armw	5	7	F4	3.869
VP05_ERPs_armw	5	8	F8	1.677
VP05_ERPs_armw	5	9	FC5	6.66
VP05_ERPs_armw	5	10	FC1	7.223
VP05_ERPs_armw	5	11	FC2	6.637
VP05_ERPs_armw	5	12	FC6	1.487
VP05_ERPs_armw	5	13	T7	4.738
VP05_ERPs_armw	5	14	C3	8.142
VP05_ERPs_armw	5	15	Cz	8.536
VP05_ERPs_armw	5	16	C4	7.667
VP05_ERPs_armw	5	17	T8	2.665
VP05_ERPs_armw	5	18	CP5	6.639
VP05_ERPs_armw	5	19	CP1	8.791
VP05_ERPs_armw	5	20	CP2	8.751
VP05_ERPs_armw	5	21	CP6	6.786
VP05_ERPs_armw	5	22	P7	6.658
VP05_ERPs_armw	5	23	P3	9.461
VP05_ERPs_armw	5	24	Pz	8.755
VP05_ERPs_armw	5	25	P4	10.942
VP05_ERPs_armw	5	26	P8	9.12
VP05_ERPs_armw	5	27	POz	8.519
VP05_ERPs_armw	5	28	O1	10.208
VP05_ERPs_armw	5	29	Oz	9.563
VP05_ERPs_armw	5	30	O2	10.845
VP05_ERPs_armw	5	31	AF7	7.646
VP05_ERPs_armw	5	32	AF3	5.592
VP05_ERPs_armw	5	33	AF4	3.703
VP05_ERPs_armw	5	34	AF8	3.519
VP05_ERPs_armw	5	35	F5	5.914
VP05_ERPs_armw	5	36	F1	5.926
VP05_ERPs_armw	5	37	F2	3.851
VP05_ERPs_armw	5	38	F6	3.706
VP05_ERPs_armw	5	39	FC3	7.772
VP05_ERPs_armw	5	40	FCz	6.653
VP05_ERPs_armw	5	41	FC4	3.888
VP05_ERPs_armw	5	42	C5	6.779
VP05_ERPs_armw	5	43	C1	8.519
VP05_ERPs_armw	5	44	C2	6.628
VP05_ERPs_armw	5	45	C6	6.578
VP05_ERPs_armw	5	46	CP3	9.812
VP05_ERPs_armw	5	47	CPz	8.706
VP05_ERPs_armw	5	48	CP4	7.931
VP05_ERPs_armw	5	49	P5	9.402
VP05_ERPs_armw	5	50	P1	8.87
VP05_ERPs_armw	5	51	P2	9.042
VP05_ERPs_armw	5	52	P6	10.841
VP05_ERPs_armw	5	53	PO5	9.733
VP05_ERPs_armw	5	54	PO3	9.744
VP05_ERPs_armw	5	55	PO4	10.2
VP05_ERPs_armw	5	56	PO6	10.895
VP05_ERPs_armw	5	57	FT7	7.708
VP05_ERPs_armw	5	58	FT8	1.668
VP05_ERPs_armw	5	59	TP7	4.767
VP05_ERPs_armw	5	60	TP8	6.473
VP05_ERPs_armw	5	61	PO7	9.662
VP05_ERPs_armw	5	62	PO8	10.869
VP05_ERPs_armw	5	63	VEOG	0.001
VP05_ERPs_armw	5	64	HEOG	-0.009
VP06_ERPs_armw	1	1	Fp1	6.407
VP06_ERPs_armw	1	2	Fpz	1.656
VP06_ERPs_armw	1	3	Fp2	0.756
VP06_ERPs_armw	1	4	F7	3.16
VP06_ERPs_armw	1	5	F3	9.449
VP06_ERPs_armw	1	6	Fz	13.697
VP06_ERPs_armw	1	7	F4	12.464
VP06_ERPs_armw	1	8	F8	0.769
VP06_ERPs_armw	1	9	FC5	5.983
VP06_ERPs_armw	1	10	FC1	14.734
VP06_ERPs_armw	1	11	FC2	12.961
VP06_ERPs_armw	1	12	FC6	7.406
VP06_ERPs_armw	1	13	T7	1.787
VP06_ERPs_armw	1	14	C3	14.106
VP06_ERPs_armw	1	15	Cz	14.036
VP06_ERPs_armw	1	16	C4	11.349
VP06_ERPs_armw	1	17	T8	1.024
VP06_ERPs_armw	1	18	CP5	9.042
VP06_ERPs_armw	1	19	CP1	13.341
VP06_ERPs_armw	1	20	CP2	11.996
VP06_ERPs_armw	1	21	CP6	5.678
VP06_ERPs_armw	1	22	P7	5.447
VP06_ERPs_armw	1	23	P3	12.724
VP06_ERPs_armw	1	24	Pz	12.353
VP06_ERPs_armw	1	25	P4	9.907
VP06_ERPs_armw	1	26	P8	1.285
VP06_ERPs_armw	1	27	POz	12.22
VP06_ERPs_armw	1	28	O1	11.434
VP06_ERPs_armw	1	29	Oz	10.486
VP06_ERPs_armw	1	30	O2	9.802
VP06_ERPs_armw	1	31	AF7	12.586
VP06_ERPs_armw	1	32	AF3	9.461
VP06_ERPs_armw	1	33	AF4	10.658
VP06_ERPs_armw	1	34	AF8	3.511
VP06_ERPs_armw	1	35	F5	6.313
VP06_ERPs_armw	1	36	F1	13.317
VP06_ERPs_armw	1	37	F2	12.563
VP06_ERPs_armw	1	38	F6	5.847
VP06_ERPs_armw	1	39	FC3	14.193
VP06_ERPs_armw	1	40	FCz	13.911
VP06_ERPs_armw	1	41	FC4	9.136
VP06_ERPs_armw	1	42	C5	5.337
VP06_ERPs_armw	1	43	C1	13.98
VP06_ERPs_armw	1	44	C2	13.403
VP06_ERPs_armw	1	45	C6	6.907
VP06_ERPs_armw	1	46	CP3	13.366
VP06_ERPs_armw	1	47	CPz	13.494
VP06_ERPs_armw	1	48	CP4	11.799
VP06_ERPs_armw	1	49	P5	11.805
VP06_ERPs_armw	1	50	P1	12.884
VP06_ERPs_armw	1	51	P2	12.359
VP06_ERPs_armw	1	52	P6	8.816
VP06_ERPs_armw	1	53	PO5	12.161
VP06_ERPs_armw	1	54	PO3	12.284
VP06_ERPs_armw	1	55	PO4	10.002
VP06_ERPs_armw	1	56	PO6	9.888
VP06_ERPs_armw	1	57	FT7	-1.803
VP06_ERPs_armw	1	58	FT8	2.682
VP06_ERPs_armw	1	59	TP7	2.198
VP06_ERPs_armw	1	60	TP8	0.996
VP06_ERPs_armw	1	61	PO7	12.185
VP06_ERPs_armw	1	62	PO8	9.845
VP06_ERPs_armw	1	63	VEOG	0
VP06_ERPs_armw	1	64	HEOG	-0.001
VP06_ERPs_armw	2	1	Fp1	5.442
VP06_ERPs_armw	2	2	Fpz	1.647
VP06_ERPs_armw	2	3	Fp2	1.653
VP06_ERPs_armw	2	4	F7	3.188
VP06_ERPs_armw	2	5	F3	12.579
VP06_ERPs_armw	2	6	Fz	16.891
VP06_ERPs_armw	2	7	F4	15.53
VP06_ERPs_armw	2	8	F8	1.176
VP06_ERPs_armw	2	9	FC5	8.338
VP06_ERPs_armw	2	10	FC1	16.524
VP06_ERPs_armw	2	11	FC2	15.88
VP06_ERPs_armw	2	12	FC6	9.807
VP06_ERPs_armw	2	13	T7	3.88
VP06_ERPs_armw	2	14	C3	15.862
VP06_ERPs_armw	2	15	Cz	15.588
VP06_ERPs_armw	2	16	C4	13.835
VP06_ERPs_armw	2	17	T8	2.725
VP06_ERPs_armw	2	18	CP5	12.663
VP06_ERPs_armw	2	19	CP1	14.989
VP06_ERPs_armw	2	20	CP2	13.655
VP06_ERPs_armw	2	21	CP6	8.182
VP06_ERPs_armw	2	22	P7	7.452
VP06_ERPs_armw	2	23	P3	14.592
VP06_ERPs_armw	2	24	Pz	14.046
VP06_ERPs_armw	2	25	P4	10.939
VP06_ERPs_armw	2	26	P8	2.918
VP06_ERPs_armw	2	27	POz	13.3
VP06_ERPs_armw	2	28	O1	13.428
VP06_ERPs_armw	2	29	Oz	11.695
VP06_ERPs_armw	2	30	O2	10.831
VP06_ERPs_armw	2	31	AF7	12.334
VP06_ERPs_armw	2	32	AF3	12.705
VP06_ERPs_armw	2	33	AF4	13.968
VP06_ERPs_armw	2	34	AF8	2.62
VP06_ERPs_armw	2	35	F5	8.952
VP06_ERPs_armw	2	36	F1	16.406
VP06_ERPs_armw	2	37	F2	15.637
VP06_ERPs_armw	2	38	F6	9.947
VP06_ERPs_armw	2	39	FC3	16.583
VP06_ERPs_armw	2	40	FCz	16.481
VP06_ERPs_armw	2	41	FC4	11.584
VP06_ERPs_armw	2	42	C5	8.458
VP06_ERPs_armw	2	43	C1	15.857
VP06_ERPs_armw	2	44	C2	15.204
VP06_ERPs_armw	2	45	C6	9.181
VP06_ERPs_armw	2	46	CP3	15.024
VP06_ERPs_armw	2	47	CPz	14.976
VP06_ERPs_armw	2	48	CP4	13.194
VP06_ERPs_armw	2	49	P5	13.687
VP06_ERPs_armw	2	50	P1	14.54
VP06_ERPs_armw	2	51	P2	13.839
VP06_ERPs_armw	2	52	P6	10.039
VP06_ERPs_armw	2	53	PO5	14.081
VP06_ERPs_armw	2	54	PO3	14.09
VP06_ERPs_armw	2	55	PO4	11.036
VP06_ERPs_armw	2	56	PO6	11.039
VP06_ERPs_armw	2	57	FT7	-2.894
VP06_ERPs_armw	2	58	FT8	2.963
VP06_ERPs_armw	2	59	TP7	3.849
VP06_ERPs_armw	2	60	TP8	2.508
VP06_ERPs_armw	2	61	PO7	14.07
VP06_ERPs_armw	2	62	PO8	10.901
VP06_ERPs_armw	2	63	VEOG	0
VP06_ERPs_armw	2	64	HEOG	-0.001
VP06_ERPs_armw	4	1	Fp1	3.166
VP06_ERPs_armw	4	2	Fpz	-0.68
VP06_ERPs_armw	4	3	Fp2	-4.096
VP06_ERPs_armw	4	4	F7	1.574
VP06_ERPs_armw	4	5	F3	9.465
VP06_ERPs_armw	4	6	Fz	13.305
VP06_ERPs_armw	4	7	F4	12.348
VP06_ERPs_armw	4	8	F8	-2.317
VP06_ERPs_armw	4	9	FC5	6.669
VP06_ERPs_armw	4	10	FC1	13.327
VP06_ERPs_armw	4	11	FC2	12.529
VP06_ERPs_armw	4	12	FC6	6.8
VP06_ERPs_armw	4	13	T7	1.615
VP06_ERPs_armw	4	14	C3	13.031
VP06_ERPs_armw	4	15	Cz	12.982
VP06_ERPs_armw	4	16	C4	11.369
VP06_ERPs_armw	4	17	T8	0.758
VP06_ERPs_armw	4	18	CP5	8.406
VP06_ERPs_armw	4	19	CP1	12.431
VP06_ERPs_armw	4	20	CP2	11.787
VP06_ERPs_armw	4	21	CP6	6.128
VP06_ERPs_armw	4	22	P7	5.376
VP06_ERPs_armw	4	23	P3	12.406
VP06_ERPs_armw	4	24	Pz	12.558
VP06_ERPs_armw	4	25	P4	10.623
VP06_ERPs_armw	4	26	P8	2.792
VP06_ERPs_armw	4	27	POz	12.302
VP06_ERPs_armw	4	28	O1	12.147
VP06_ERPs_armw	4	29	Oz	11.236
VP06_ERPs_armw	4	30	O2	10.542
VP06_ERPs_armw	4	31	AF7	9.347
VP06_ERPs_armw	4	32	AF3	9.431
VP06_ERPs_armw	4	33	AF4	11.411
VP06_ERPs_armw	4	34	AF8	-2.817
VP06_ERPs_armw	4	35	F5	5.877
VP06_ERPs_armw	4	36	F1	13.096
VP06_ERPs_armw	4	37	F2	12.42
VP06_ERPs_armw	4	38	F6	5.631
VP06_ERPs_armw	4	39	FC3	13.225
VP06_ERPs_armw	4	40	FCz	13.083
VP06_ERPs_armw	4	41	FC4	8.57
VP06_ERPs_armw	4	42	C5	5.479
VP06_ERPs_armw	4	43	C1	12.816
VP06_ERPs_armw	4	44	C2	12.802
VP06_ERPs_armw	4	45	C6	6.708
VP06_ERPs_armw	4	46	CP3	11.836
VP06_ERPs_armw	4	47	CPz	12.571
VP06_ERPs_armw	4	48	CP4	11.459
VP06_ERPs_armw	4	49	P5	10.818
VP06_ERPs_armw	4	50	P1	12.495
VP06_ERPs_armw	4	51	P2	12.386
VP06_ERPs_armw	4	52	P6	9.059
VP06_ERPs_armw	4	53	PO5	12.221
VP06_ERPs_armw	4	54	PO3	12.113
VP06_ERPs_armw	4	55	PO4	10.739
VP06_ERPs_armw	4	56	PO6	10.678
VP06_ERPs_armw	4	57	FT7	-5.345
VP06_ERPs_armw	4	58	FT8	-0.481
VP06_ERPs_armw	4	59	TP7	1.298
VP06_ERPs_armw	4	60	TP8	0.553
VP06_ERPs_armw	4	61	PO7	12.143
VP06_ERPs_armw	4	62	PO8	10.544
VP06_ERPs_armw	4	63	VEOG	0
VP06_ERPs_armw	4	64	HEOG	-0.001
VP06_ERPs_armw	5	1	Fp1	3.562
VP06_ERPs_armw	5	2	Fpz	-3.328
VP06_ERPs_armw	5	3	Fp2	-5.735
VP06_ERPs_armw	5	4	F7	1.728
VP06_ERPs_armw	5	5	F3	10.098
VP06_ERPs_armw	5	6	Fz	15.26
VP06_ERPs_armw	5	7	F4	14.102
VP06_ERPs_armw	5	8	F8	-2.564
VP06_ERPs_armw	5	9	FC5	6.164
VP06_ERPs_armw	5	10	FC1	15.471
VP06_ERPs_armw	5	11	FC2	14.436
VP06_ERPs_armw	5	12	FC6	7.65
VP06_ERPs_armw	5	13	T7	2.121
VP06_ERPs_armw	5	14	C3	14.965
VP06_ERPs_armw	5	15	Cz	15.505
VP06_ERPs_armw	5	16	C4	13.337
VP06_ERPs_armw	5	17	T8	0.151
VP06_ERPs_armw	5	18	CP5	10.34
VP06_ERPs_armw	5	19	CP1	14.841
VP06_ERPs_armw	5	20	CP2	13.891
VP06_ERPs_armw	5	21	CP6	7.122
VP06_ERPs_armw	5	22	P7	6.062
VP06_ERPs_armw	5	23	P3	14.158
VP06_ERPs_armw	5	24	Pz	14.564
VP06_ERPs_armw	5	25	P4	11.87
VP06_ERPs_armw	5	26	P8	1.79
VP06_ERPs_armw	5	27	POz	14.226
VP06_ERPs_armw	5	28	O1	13.497
VP06_ERPs_armw	5	29	Oz	12.794
VP06_ERPs_armw	5	30	O2	11.77
VP06_ERPs_armw	5	31	AF7	9.334
VP06_ERPs_armw	5	32	AF3	10.157
VP06_ERPs_armw	5	33	AF4	10.961
VP06_ERPs_armw	5	34	AF8	-5.783
VP06_ERPs_armw	5	35	F5	6.903
VP06_ERPs_armw	5	36	F1	14.877
VP06_ERPs_armw	5	37	F2	14.226
VP06_ERPs_armw	5	38	F6	2.51
VP06_ERPs_armw	5	39	FC3	14.954
VP06_ERPs_armw	5	40	FCz	15.493
VP06_ERPs_armw	5	41	FC4	9.783
VP06_ERPs_armw	5	42	C5	5.831
VP06_ERPs_armw	5	43	C1	15.02
VP06_ERPs_armw	5	44	C2	14.676
VP06_ERPs_armw	5	45	C6	7.845
VP06_ERPs_armw	5	46	CP3	14.535
VP06_ERPs_armw	5	47	CPz	14.892
VP06_ERPs_armw	5	48	CP4	13.505
VP06_ERPs_armw	5	49	P5	12.833
VP06_ERPs_armw	5	50	P1	14.141
VP06_ERPs_armw	5	51	P2	14.514
VP06_ERPs_armw	5	52	P6	9.926
VP06_ERPs_armw	5	53	PO5	14.02
VP06_ERPs_armw	5	54	PO3	14.077
VP06_ERPs_armw	5	55	PO4	11.951
VP06_ERPs_armw	5	56	PO6	11.804
VP06_ERPs_armw	5	57	FT7	-5.053
VP06_ERPs_armw	5	58	FT8	-1.454
VP06_ERPs_armw	5	59	TP7	1.206
VP06_ERPs_armw	5	60	TP8	0.063
VP06_ERPs_armw	5	61	PO7	14.008
VP06_ERPs_armw	5	62	PO8	11.777
VP06_ERPs_armw	5	63	VEOG	0
VP06_ERPs_armw	5	64	HEOG	-0.001
VP07_ERPs_armw	1	1	Fp1	1.752
VP07_ERPs_armw	1	2	Fpz	3.7
VP07_ERPs_armw	1	3	Fp2	-0.542
VP07_ERPs_armw	1	4	F7	0.426
VP07_ERPs_armw	1	5	F3	-3.012
VP07_ERPs_armw	1	6	Fz	-2.823
VP07_ERPs_armw	1	7	F4	-1.618
VP07_ERPs_armw	1	8	F8	-1.119
VP07_ERPs_armw	1	9	FC5	-1.037
VP07_ERPs_armw	1	10	FC1	-2.007
VP07_ERPs_armw	1	11	FC2	-1.15
VP07_ERPs_armw	1	12	FC6	-1.874
VP07_ERPs_armw	1	13	T7	2.278
VP07_ERPs_armw	1	14	C3	2.943
VP07_ERPs_armw	1	15	Cz	-0.649
VP07_ERPs_armw	1	16	C4	4.56
VP07_ERPs_armw	1	17	T8	1.315
VP07_ERPs_armw	1	18	CP5	6.074
VP07_ERPs_armw	1	19	CP1	2.776
VP07_ERPs_armw	1	20	CP2	3.689
VP07_ERPs_armw	1	21	CP6	3.342
VP07_ERPs_armw	1	22	P7	5.761
VP07_ERPs_armw	1	23	P3	7.595
VP07_ERPs_armw	1	24	Pz	5.264
VP07_ERPs_armw	1	25	P4	4.611
VP07_ERPs_armw	1	26	P8	2.235
VP07_ERPs_armw	1	27	POz	5.024
VP07_ERPs_armw	1	28	O1	8.084
VP07_ERPs_armw	1	29	Oz	5.748
VP07_ERPs_armw	1	30	O2	5.681
VP07_ERPs_armw	1	31	AF7	2.379
VP07_ERPs_armw	1	32	AF3	-2.889
VP07_ERPs_armw	1	33	AF4	-1.241
VP07_ERPs_armw	1	34	AF8	0.356
VP07_ERPs_armw	1	35	F5	0.32
VP07_ERPs_armw	1	36	F1	-2.986
VP07_ERPs_armw	1	37	F2	-1.276
VP07_ERPs_armw	1	38	F6	-1.6
VP07_ERPs_armw	1	39	FC3	-0.75
VP07_ERPs_armw	1	40	FCz	-1.742
VP07_ERPs_armw	1	41	FC4	-1.047
VP07_ERPs_armw	1	42	C5	1.888
VP07_ERPs_armw	1	43	C1	0.505
VP07_ERPs_armw	1	44	C2	2.779
VP07_ERPs_armw	1	45	C6	0.436
VP07_ERPs_armw	1	46	CP3	6.494
VP07_ERPs_armw	1	47	CPz	2.427
VP07_ERPs_armw	1	48	CP4	5.414
VP07_ERPs_armw	1	49	P5	6.03
VP07_ERPs_armw	1	50	P1	7.525
VP07_ERPs_armw	1	51	P2	4.333
VP07_ERPs_armw	1	52	P6	4.975
VP07_ERPs_armw	1	53	PO5	8.287
VP07_ERPs_armw	1	54	PO3	8.349
VP07_ERPs_armw	1	55	PO4	5.253
VP07_ERPs_armw	1	56	PO6	5.261
VP07_ERPs_armw	1	57	FT7	0.865
VP07_ERPs_armw	1	58	FT8	-2.634
VP07_ERPs_armw	1	59	TP7	1.246
VP07_ERPs_armw	1	60	TP8	1.401
VP07_ERPs_armw	1	61	PO7	8.194
VP07_ERPs_armw	1	62	PO8	5.268
VP07_ERPs_armw	1	63	VEOG	0
VP07_ERPs_armw	1	64	HEOG	0
VP07_ERPs_armw	2	1	Fp1	6.326
VP07_ERPs_armw	2	2	Fpz	6.653
VP07_ERPs_armw	2	3	Fp2	6.302
VP07_ERPs_armw	2	4	F7	3.738
VP07_ERPs_armw	2	5	F3	-0.757
VP07_ERPs_armw	2	6	Fz	-1.464
VP07_ERPs_armw	2	7	F4	1.176
VP07_ERPs_armw	2	8	F8	2.998
VP07_ERPs_armw	2	9	FC5	0.877
VP07_ERPs_armw	2	10	FC1	-1.429
VP07_ERPs_armw	2	11	FC2	0.658
VP07_ERPs_armw	2	12	FC6	0.601
VP07_ERPs_armw	2	13	T7	1.745
VP07_ERPs_armw	2	14	C3	2.622
VP07_ERPs_armw	2	15	Cz	0.077
VP07_ERPs_armw	2	16	C4	4.47
VP07_ERPs_armw	2	17	T8	1.276
VP07_ERPs_armw	2	18	CP5	4.454
VP07_ERPs_armw	2	19	CP1	2.855
VP07_ERPs_armw	2	20	CP2	4.083
VP07_ERPs_armw	2	21	CP6	3.635
VP07_ERPs_armw	2	22	P7	4.517
VP07_ERPs_armw	2	23	P3	4.539
VP07_ERPs_armw	2	24	Pz	4.184
VP07_ERPs_armw	2	25	P4	4.498
VP07_ERPs_armw	2	26	P8	3.476
VP07_ERPs_armw	2	27	POz	4.084
VP07_ERPs_armw	2	28	O1	6.093
VP07_ERPs_armw	2	29	Oz	4.911
VP07_ERPs_armw	2	30	O2	4.598
VP07_ERPs_armw	2	31	AF7	5.643
VP07_ERPs_armw	2	32	AF3	1.168
VP07_ERPs_armw	2	33	AF4	2.238
VP07_ERPs_armw	2	34	AF8	6.802
VP07_ERPs_armw	2	35	F5	3.089
VP07_ERPs_armw	2	36	F1	-0.847
VP07_ERPs_armw	2	37	F2	0.535
VP07_ERPs_armw	2	38	F6	1.282
VP07_ERPs_armw	2	39	FC3	-0.545
VP07_ERPs_armw	2	40	FCz	-1.159
VP07_ERPs_armw	2	41	FC4	0.816
VP07_ERPs_armw	2	42	C5	2.624
VP07_ERPs_armw	2	43	C1	0.641
VP07_ERPs_armw	2	44	C2	2.313
VP07_ERPs_armw	2	45	C6	1.587
VP07_ERPs_armw	2	46	CP3	4.937
VP07_ERPs_armw	2	47	CPz	2.458
VP07_ERPs_armw	2	48	CP4	4.025
VP07_ERPs_armw	2	49	P5	4.645
VP07_ERPs_armw	2	50	P1	4.467
VP07_ERPs_armw	2	51	P2	4.587
VP07_ERPs_armw	2	52	P6	4.848
VP07_ERPs_armw	2	53	PO5	6.472
VP07_ERPs_armw	2	54	PO3	6.462
VP07_ERPs_armw	2	55	PO4	4.982
VP07_ERPs_armw	2	56	PO6	4.951
VP07_ERPs_armw	2	57	FT7	0.573
VP07_ERPs_armw	2	58	FT8	0.951
VP07_ERPs_armw	2	59	TP7	1.389
VP07_ERPs_armw	2	60	TP8	2.866
VP07_ERPs_armw	2	61	PO7	6.422
VP07_ERPs_armw	2	62	PO8	5.012
VP07_ERPs_armw	2	63	VEOG	0
VP07_ERPs_armw	2	64	HEOG	0
VP07_ERPs_armw	4	1	Fp1	4.276
VP07_ERPs_armw	4	2	Fpz	4.635
VP07_ERPs_armw	4	3	Fp2	3.906
VP07_ERPs_armw	4	4	F7	2.795
VP07_ERPs_armw	4	5	F3	-1.897
VP07_ERPs_armw	4	6	Fz	-2.554
VP07_ERPs_armw	4	7	F4	0.869
VP07_ERPs_armw	4	8	F8	2.794
VP07_ERPs_armw	4	9	FC5	0.405
VP07_ERPs_armw	4	10	FC1	-2.604
VP07_ERPs_armw	4	11	FC2	-0.428
VP07_ERPs_armw	4	12	FC6	-0.713
VP07_ERPs_armw	4	13	T7	3.052
VP07_ERPs_armw	4	14	C3	2.464
VP07_ERPs_armw	4	15	Cz	-1.167
VP07_ERPs_armw	4	16	C4	3.564
VP07_ERPs_armw	4	17	T8	2.128
VP07_ERPs_armw	4	18	CP5	5.973
VP07_ERPs_armw	4	19	CP1	1.886
VP07_ERPs_armw	4	20	CP2	3.347
VP07_ERPs_armw	4	21	CP6	3.91
VP07_ERPs_armw	4	22	P7	6.312
VP07_ERPs_armw	4	23	P3	4.233
VP07_ERPs_armw	4	24	Pz	3.682
VP07_ERPs_armw	4	25	P4	4.03
VP07_ERPs_armw	4	26	P8	3.789
VP07_ERPs_armw	4	27	POz	5.089
VP07_ERPs_armw	4	28	O1	6.984
VP07_ERPs_armw	4	29	Oz	4.925
VP07_ERPs_armw	4	30	O2	5.219
VP07_ERPs_armw	4	31	AF7	4.996
VP07_ERPs_armw	4	32	AF3	-0.635
VP07_ERPs_armw	4	33	AF4	0.931
VP07_ERPs_armw	4	34	AF8	5.72
VP07_ERPs_armw	4	35	F5	3.053
VP07_ERPs_armw	4	36	F1	-2.012
VP07_ERPs_armw	4	37	F2	-0.515
VP07_ERPs_armw	4	38	F6	1.024
VP07_ERPs_armw	4	39	FC3	-1.645
VP07_ERPs_armw	4	40	FCz	-3.331
VP07_ERPs_armw	4	41	FC4	-0.367
VP07_ERPs_armw	4	42	C5	3.469
VP07_ERPs_armw	4	43	C1	-0.056
VP07_ERPs_armw	4	44	C2	0.79
VP07_ERPs_armw	4	45	C6	1.726
VP07_ERPs_armw	4	46	CP3	5.547
VP07_ERPs_armw	4	47	CPz	1.4
VP07_ERPs_armw	4	48	CP4	4.911
VP07_ERPs_armw	4	49	P5	6.515
VP07_ERPs_armw	4	50	P1	4.26
VP07_ERPs_armw	4	51	P2	3.92
VP07_ERPs_armw	4	52	P6	5.725
VP07_ERPs_armw	4	53	PO5	7.899
VP07_ERPs_armw	4	54	PO3	7.806
VP07_ERPs_armw	4	55	PO4	4.799
VP07_ERPs_armw	4	56	PO6	4.671
VP07_ERPs_armw	4	57	FT7	2.322
VP07_ERPs_armw	4	58	FT8	0.868
VP07_ERPs_armw	4	59	TP7	3.149
VP07_ERPs_armw	4	60	TP8	2.818
VP07_ERPs_armw	4	61	PO7	7.864
VP07_ERPs_armw	4	62	PO8	4.79
VP07_ERPs_armw	4	63	VEOG	0
VP07_ERPs_armw	4	64	HEOG	0
VP07_ERPs_armw	5	1	Fp1	1.249
VP07_ERPs_armw	5	2	Fpz	3.666
VP07_ERPs_armw	5	3	Fp2	2.206
VP07_ERPs_armw	5	4	F7	-1.847
VP07_ERPs_armw	5	5	F3	-0.109
VP07_ERPs_armw	5	6	Fz	0.031
VP07_ERPs_armw	5	7	F4	2.22
VP07_ERPs_armw	5	8	F8	0.007
VP07_ERPs_armw	5	9	FC5	0.872
VP07_ERPs_armw	5	10	FC1	0.576
VP07_ERPs_armw	5	11	FC2	2.174
VP07_ERPs_armw	5	12	FC6	2.309
VP07_ERPs_armw	5	13	T7	3.301
VP07_ERPs_armw	5	14	C3	4.868
VP07_ERPs_armw	5	15	Cz	2.649
VP07_ERPs_armw	5	16	C4	7.614
VP07_ERPs_armw	5	17	T8	2.797
VP07_ERPs_armw	5	18	CP5	7.803
VP07_ERPs_armw	5	19	CP1	5.449
VP07_ERPs_armw	5	20	CP2	6.91
VP07_ERPs_armw	5	21	CP6	7.555
VP07_ERPs_armw	5	22	P7	8.43
VP07_ERPs_armw	5	23	P3	8.552
VP07_ERPs_armw	5	24	Pz	7.652
VP07_ERPs_armw	5	25	P4	7.482
VP07_ERPs_armw	5	26	P8	6.908
VP07_ERPs_armw	5	27	POz	8.027
VP07_ERPs_armw	5	28	O1	9.797
VP07_ERPs_armw	5	29	Oz	6.901
VP07_ERPs_armw	5	30	O2	7.735
VP07_ERPs_armw	5	31	AF7	0.563
VP07_ERPs_armw	5	32	AF3	-1.938
VP07_ERPs_armw	5	33	AF4	2.818
VP07_ERPs_armw	5	34	AF8	4.739
VP07_ERPs_armw	5	35	F5	-0.237
VP07_ERPs_armw	5	36	F1	-0.103
VP07_ERPs_armw	5	37	F2	2.061
VP07_ERPs_armw	5	38	F6	2.42
VP07_ERPs_armw	5	39	FC3	0.781
VP07_ERPs_armw	5	40	FCz	0.372
VP07_ERPs_armw	5	41	FC4	2.373
VP07_ERPs_armw	5	42	C5	3.181
VP07_ERPs_armw	5	43	C1	3.325
VP07_ERPs_armw	5	44	C2	4.525
VP07_ERPs_armw	5	45	C6	4.428
VP07_ERPs_armw	5	46	CP3	8.173
VP07_ERPs_armw	5	47	CPz	5.814
VP07_ERPs_armw	5	48	CP4	8.156
VP07_ERPs_armw	5	49	P5	8.77
VP07_ERPs_armw	5	50	P1	8.546
VP07_ERPs_armw	5	51	P2	7.59
VP07_ERPs_armw	5	52	P6	9.302
VP07_ERPs_armw	5	53	PO5	10.841
VP07_ERPs_armw	5	54	PO3	10.79
VP07_ERPs_armw	5	55	PO4	8.951
VP07_ERPs_armw	5	56	PO6	8.849
VP07_ERPs_armw	5	57	FT7	2.176
VP07_ERPs_armw	5	58	FT8	-1.823
VP07_ERPs_armw	5	59	TP7	3.369
VP07_ERPs_armw	5	60	TP8	5.085
VP07_ERPs_armw	5	61	PO7	10.828
VP07_ERPs_armw	5	62	PO8	8.78
VP07_ERPs_armw	5	63	VEOG	0
VP07_ERPs_armw	5	64	HEOG	0
VP08_ERPs_armw	1	1	Fp1	2.978
VP08_ERPs_armw	1	2	Fpz	1.278
VP08_ERPs_armw	1	3	Fp2	-0.605
VP08_ERPs_armw	1	4	F7	1.529
VP08_ERPs_armw	1	5	F3	4.778
VP08_ERPs_armw	1	6	Fz	4.885
VP08_ERPs_armw	1	7	F4	5.302
VP08_ERPs_armw	1	8	F8	2.88
VP08_ERPs_armw	1	9	FC5	4.836
VP08_ERPs_armw	1	10	FC1	5.532
VP08_ERPs_armw	1	11	FC2	5.511
VP08_ERPs_armw	1	12	FC6	6.059
VP08_ERPs_armw	1	13	T7	4.245
VP08_ERPs_armw	1	14	C3	8.771
VP08_ERPs_armw	1	15	Cz	7.936
VP08_ERPs_armw	1	16	C4	4.713
VP08_ERPs_armw	1	17	T8	2.798
VP08_ERPs_armw	1	18	CP5	8.857
VP08_ERPs_armw	1	19	CP1	10.531
VP08_ERPs_armw	1	20	CP2	10.529
VP08_ERPs_armw	1	21	CP6	6.692
VP08_ERPs_armw	1	22	P7	10.255
VP08_ERPs_armw	1	23	P3	12.394
VP08_ERPs_armw	1	24	Pz	13.957
VP08_ERPs_armw	1	25	P4	12.83
VP08_ERPs_armw	1	26	P8	10.064
VP08_ERPs_armw	1	27	POz	16.241
VP08_ERPs_armw	1	28	O1	15.838
VP08_ERPs_armw	1	29	Oz	16.402
VP08_ERPs_armw	1	30	O2	14.977
VP08_ERPs_armw	1	31	AF7	2.807
VP08_ERPs_armw	1	32	AF3	3.773
VP08_ERPs_armw	1	33	AF4	4.642
VP08_ERPs_armw	1	34	AF8	2.433
VP08_ERPs_armw	1	35	F5	4.947
VP08_ERPs_armw	1	36	F1	4.794
VP08_ERPs_armw	1	37	F2	5.296
VP08_ERPs_armw	1	38	F6	4.806
VP08_ERPs_armw	1	39	FC3	6.671
VP08_ERPs_armw	1	40	FCz	5.521
VP08_ERPs_armw	1	41	FC4	5.442
VP08_ERPs_armw	1	42	C5	5.992
VP08_ERPs_armw	1	43	C1	9.591
VP08_ERPs_armw	1	44	C2	7.853
VP08_ERPs_armw	1	45	C6	3.46
VP08_ERPs_armw	1	46	CP3	11.07
VP08_ERPs_armw	1	47	CPz	10.941
VP08_ERPs_armw	1	48	CP4	9.234
VP08_ERPs_armw	1	49	P5	12.308
VP08_ERPs_armw	1	50	P1	13.029
VP08_ERPs_armw	1	51	P2	11.95
VP08_ERPs_armw	1	52	P6	10.1
VP08_ERPs_armw	1	53	PO5	15.8
VP08_ERPs_armw	1	54	PO3	15.541
VP08_ERPs_armw	1	55	PO4	14.875
VP08_ERPs_armw	1	56	PO6	14.82
VP08_ERPs_armw	1	57	FT7	4.844
VP08_ERPs_armw	1	58	FT8	3.29
VP08_ERPs_armw	1	59	TP7	6.578
VP08_ERPs_armw	1	60	TP8	5.739
VP08_ERPs_armw	1	61	PO7	15.736
VP08_ERPs_armw	1	62	PO8	14.915
VP08_ERPs_armw	1	63	VEOG	0
VP08_ERPs_armw	1	64	HEOG	0
VP08_ERPs_armw	2	1	Fp1	0.764
VP08_ERPs_armw	2	2	Fpz	-0.517
VP08_ERPs_armw	2	3	Fp2	0.136
VP08_ERPs_armw	2	4	F7	-0.347
VP08_ERPs_armw	2	5	F3	2.826
VP08_ERPs_armw	2	6	Fz	2.945
VP08_ERPs_armw	2	7	F4	4.085
VP08_ERPs_armw	2	8	F8	2.394
VP08_ERPs_armw	2	9	FC5	4.122
VP08_ERPs_armw	2	10	FC1	4.423
VP08_ERPs_armw	2	11	FC2	4.194
VP08_ERPs_armw	2	12	FC6	4.741
VP08_ERPs_armw	2	13	T7	4.098
VP08_ERPs_armw	2	14	C3	9.622
VP08_ERPs_armw	2	15	Cz	7.401
VP08_ERPs_armw	2	16	C4	5.796
VP08_ERPs_armw	2	17	T8	1.441
VP08_ERPs_armw	2	18	CP5	9.859
VP08_ERPs_armw	2	19	CP1	11.962
VP08_ERPs_armw	2	20	CP2	10.68
VP08_ERPs_armw	2	21	CP6	8.024
VP08_ERPs_armw	2	22	P7	12.032
VP08_ERPs_armw	2	23	P3	13.939
VP08_ERPs_armw	2	24	Pz	13.739
VP08_ERPs_armw	2	25	P4	13.43
VP08_ERPs_armw	2	26	P8	9.508
VP08_ERPs_armw	2	27	POz	16.551
VP08_ERPs_armw	2	28	O1	16.482
VP08_ERPs_armw	2	29	Oz	16.697
VP08_ERPs_armw	2	30	O2	15.022
VP08_ERPs_armw	2	31	AF7	1.282
VP08_ERPs_armw	2	32	AF3	1.799
VP08_ERPs_armw	2	33	AF4	2.947
VP08_ERPs_armw	2	34	AF8	2.183
VP08_ERPs_armw	2	35	F5	2.991
VP08_ERPs_armw	2	36	F1	2.81
VP08_ERPs_armw	2	37	F2	4.048
VP08_ERPs_armw	2	38	F6	3.088
VP08_ERPs_armw	2	39	FC3	6.219
VP08_ERPs_armw	2	40	FCz	4.373
VP08_ERPs_armw	2	41	FC4	4.294
VP08_ERPs_armw	2	42	C5	6.71
VP08_ERPs_armw	2	43	C1	9.184
VP08_ERPs_armw	2	44	C2	7.337
VP08_ERPs_armw	2	45	C6	4.284
VP08_ERPs_armw	2	46	CP3	12.249
VP08_ERPs_armw	2	47	CPz	11.133
VP08_ERPs_armw	2	48	CP4	10.294
VP08_ERPs_armw	2	49	P5	13.857
VP08_ERPs_armw	2	50	P1	14.432
VP08_ERPs_armw	2	51	P2	12.976
VP08_ERPs_armw	2	52	P6	9.689
VP08_ERPs_armw	2	53	PO5	16.483
VP08_ERPs_armw	2	54	PO3	16.447
VP08_ERPs_armw	2	55	PO4	14.927
VP08_ERPs_armw	2	56	PO6	14.932
VP08_ERPs_armw	2	57	FT7	3.999
VP08_ERPs_armw	2	58	FT8	1.556
VP08_ERPs_armw	2	59	TP7	7.341
VP08_ERPs_armw	2	60	TP8	5.151
VP08_ERPs_armw	2	61	PO7	16.417
VP08_ERPs_armw	2	62	PO8	15.009
VP08_ERPs_armw	2	63	VEOG	0
VP08_ERPs_armw	2	64	HEOG	0
VP08_ERPs_armw	4	1	Fp1	-2.215
VP08_ERPs_armw	4	2	Fpz	-1.281
VP08_ERPs_armw	4	3	Fp2	-2.839
VP08_ERPs_armw	4	4	F7	1.139
VP08_ERPs_armw	4	5	F3	0.542
VP08_ERPs_armw	4	6	Fz	0.418
VP08_ERPs_armw	4	7	F4	0.804
VP08_ERPs_armw	4	8	F8	-0.735
VP08_ERPs_armw	4	9	FC5	3.559
VP08_ERPs_armw	4	10	FC1	0.845
VP08_ERPs_armw	4	11	FC2	0.835
VP08_ERPs_armw	4	12	FC6	2.244
VP08_ERPs_armw	4	13	T7	3.685
VP08_ERPs_armw	4	14	C3	6.653
VP08_ERPs_armw	4	15	Cz	4
VP08_ERPs_armw	4	16	C4	4.697
VP08_ERPs_armw	4	17	T8	1.858
VP08_ERPs_armw	4	18	CP5	7.471
VP08_ERPs_armw	4	19	CP1	9.112
VP08_ERPs_armw	4	20	CP2	7.833
VP08_ERPs_armw	4	21	CP6	6.28
VP08_ERPs_armw	4	22	P7	9.623
VP08_ERPs_armw	4	23	P3	10.975
VP08_ERPs_armw	4	24	Pz	11.181
VP08_ERPs_armw	4	25	P4	11.695
VP08_ERPs_armw	4	26	P8	8.991
VP08_ERPs_armw	4	27	POz	14.237
VP08_ERPs_armw	4	28	O1	13.972
VP08_ERPs_armw	4	29	Oz	15.081
VP08_ERPs_armw	4	30	O2	13.529
VP08_ERPs_armw	4	31	AF7	-0.168
VP08_ERPs_armw	4	32	AF3	0.412
VP08_ERPs_armw	4	33	AF4	0.064
VP08_ERPs_armw	4	34	AF8	-1.339
VP08_ERPs_armw	4	35	F5	0.469
VP08_ERPs_armw	4	36	F1	0.51
VP08_ERPs_armw	4	37	F2	0.732
VP08_ERPs_armw	4	38	F6	0.049
VP08_ERPs_armw	4	39	FC3	4.04
VP08_ERPs_armw	4	40	FCz	0.812
VP08_ERPs_armw	4	41	FC4	0.833
VP08_ERPs_armw	4	42	C5	5.224
VP08_ERPs_armw	4	43	C1	5.91
VP08_ERPs_armw	4	44	C2	3.935
VP08_ERPs_armw	4	45	C6	2.399
VP08_ERPs_armw	4	46	CP3	9.098
VP08_ERPs_armw	4	47	CPz	8.894
VP08_ERPs_armw	4	48	CP4	6.513
VP08_ERPs_armw	4	49	P5	10.959
VP08_ERPs_armw	4	50	P1	11.337
VP08_ERPs_armw	4	51	P2	10.599
VP08_ERPs_armw	4	52	P6	9.237
VP08_ERPs_armw	4	53	PO5	13.944
VP08_ERPs_armw	4	54	PO3	14.033
VP08_ERPs_armw	4	55	PO4	13.446
VP08_ERPs_armw	4	56	PO6	13.308
VP08_ERPs_armw	4	57	FT7	3.45
VP08_ERPs_armw	4	58	FT8	0.663
VP08_ERPs_armw	4	59	TP7	6.144
VP08_ERPs_armw	4	60	TP8	3.993
VP08_ERPs_armw	4	61	PO7	14.015
VP08_ERPs_armw	4	62	PO8	13.308
VP08_ERPs_armw	4	63	VEOG	0
VP08_ERPs_armw	4	64	HEOG	0.001
VP08_ERPs_armw	5	1	Fp1	-3.3
VP08_ERPs_armw	5	2	Fpz	-2.804
VP08_ERPs_armw	5	3	Fp2	-0.895
VP08_ERPs_armw	5	4	F7	-0.416
VP08_ERPs_armw	5	5	F3	3.807
VP08_ERPs_armw	5	6	Fz	3.798
VP08_ERPs_armw	5	7	F4	5.993
VP08_ERPs_armw	5	8	F8	1.776
VP08_ERPs_armw	5	9	FC5	4.662
VP08_ERPs_armw	5	10	FC1	5.928
VP08_ERPs_armw	5	11	FC2	6.075
VP08_ERPs_armw	5	12	FC6	6.377
VP08_ERPs_armw	5	13	T7	3.263
VP08_ERPs_armw	5	14	C3	10.493
VP08_ERPs_armw	5	15	Cz	8.857
[truncated: 5,169 more rows]
