# Supplementary material for: Action Priority: Early Neurophysiological Interaction of Conceptual and Motor Representations
Source: PLoS One. 2016 Dec 14;11(12):e0165882. doi: 10.1371/journal.pone.0165882 (PMC5156427; doi:10.1371/journal.pone.0165882)
Supplement: S5 Dataset — (DAT) [file pone.0165882.s005.dat]

ERPset	bin	chindex	chlabel	value
VP01_ERPs_armw	1	1	Fp1	1.308
VP01_ERPs_armw	1	2	Fpz	1.68
VP01_ERPs_armw	1	3	Fp2	0.712
VP01_ERPs_armw	1	4	F7	3.806
VP01_ERPs_armw	1	5	F3	-1.955
VP01_ERPs_armw	1	6	Fz	-3.292
VP01_ERPs_armw	1	7	F4	-5.748
VP01_ERPs_armw	1	8	F8	2.548
VP01_ERPs_armw	1	9	FC5	0.628
VP01_ERPs_armw	1	10	FC1	-6.558
VP01_ERPs_armw	1	11	FC2	-5.213
VP01_ERPs_armw	1	12	FC6	0.128
VP01_ERPs_armw	1	13	T7	1.837
VP01_ERPs_armw	1	14	C3	-1.828
VP01_ERPs_armw	1	15	Cz	-5.126
VP01_ERPs_armw	1	16	C4	-1.906
VP01_ERPs_armw	1	17	T8	3.556
VP01_ERPs_armw	1	18	CP5	1.767
VP01_ERPs_armw	1	19	CP1	0
VP01_ERPs_armw	1	20	CP2	1.031
VP01_ERPs_armw	1	21	CP6	4.193
VP01_ERPs_armw	1	22	P7	2.941
VP01_ERPs_armw	1	23	P3	3.162
VP01_ERPs_armw	1	24	Pz	0.247
VP01_ERPs_armw	1	25	P4	3.731
VP01_ERPs_armw	1	26	P8	0.733
VP01_ERPs_armw	1	27	POz	5.599
VP01_ERPs_armw	1	28	O1	5.474
VP01_ERPs_armw	1	29	Oz	4.933
VP01_ERPs_armw	1	30	O2	5.442
VP01_ERPs_armw	1	31	AF7	0.142
VP01_ERPs_armw	1	32	AF3	-2.193
VP01_ERPs_armw	1	33	AF4	-3.163
VP01_ERPs_armw	1	34	AF8	0.071
VP01_ERPs_armw	1	35	F5	-1.26
VP01_ERPs_armw	1	36	F1	-1.994
VP01_ERPs_armw	1	37	F2	-3.969
VP01_ERPs_armw	1	38	F6	-2.748
VP01_ERPs_armw	1	39	FC3	-4.824
VP01_ERPs_armw	1	40	FCz	-5.538
VP01_ERPs_armw	1	41	FC4	-4.188
VP01_ERPs_armw	1	42	C5	0.395
VP01_ERPs_armw	1	43	C1	-3.92
VP01_ERPs_armw	1	44	C2	-4.061
VP01_ERPs_armw	1	45	C6	2.505
VP01_ERPs_armw	1	46	CP3	1.967
VP01_ERPs_armw	1	47	CPz	-0.383
VP01_ERPs_armw	1	48	CP4	1.284
VP01_ERPs_armw	1	49	P5	4.665
VP01_ERPs_armw	1	50	P1	3.153
VP01_ERPs_armw	1	51	P2	2.992
VP01_ERPs_armw	1	52	P6	6.36
VP01_ERPs_armw	1	53	PO5	6.04
VP01_ERPs_armw	1	54	PO3	6.093
VP01_ERPs_armw	1	55	PO4	4.971
VP01_ERPs_armw	1	56	PO6	5.181
VP01_ERPs_armw	1	57	FT7	3.742
VP01_ERPs_armw	1	58	FT8	4.267
VP01_ERPs_armw	1	59	TP7	1.844
VP01_ERPs_armw	1	60	TP8	1.826
VP01_ERPs_armw	1	61	PO7	6.063
VP01_ERPs_armw	1	62	PO8	5.234
VP01_ERPs_armw	1	63	VEOG	-0.001
VP01_ERPs_armw	1	64	HEOG	0
VP01_ERPs_armw	2	1	Fp1	1.836
VP01_ERPs_armw	2	2	Fpz	1.437
VP01_ERPs_armw	2	3	Fp2	-0.253
VP01_ERPs_armw	2	4	F7	2.857
VP01_ERPs_armw	2	5	F3	-2.623
VP01_ERPs_armw	2	6	Fz	-4.22
VP01_ERPs_armw	2	7	F4	-8.657
VP01_ERPs_armw	2	8	F8	1.793
VP01_ERPs_armw	2	9	FC5	-0.36
VP01_ERPs_armw	2	10	FC1	-6.726
VP01_ERPs_armw	2	11	FC2	-7.527
VP01_ERPs_armw	2	12	FC6	-0.278
VP01_ERPs_armw	2	13	T7	0.947
VP01_ERPs_armw	2	14	C3	-1.908
VP01_ERPs_armw	2	15	Cz	-4.484
VP01_ERPs_armw	2	16	C4	-8.136
VP01_ERPs_armw	2	17	T8	2.602
VP01_ERPs_armw	2	18	CP5	-0.658
VP01_ERPs_armw	2	19	CP1	1.133
VP01_ERPs_armw	2	20	CP2	0.553
VP01_ERPs_armw	2	21	CP6	3.839
VP01_ERPs_armw	2	22	P7	2.286
VP01_ERPs_armw	2	23	P3	4.3
VP01_ERPs_armw	2	24	Pz	2.014
VP01_ERPs_armw	2	25	P4	4.104
VP01_ERPs_armw	2	26	P8	1.161
VP01_ERPs_armw	2	27	POz	7.091
VP01_ERPs_armw	2	28	O1	8.841
VP01_ERPs_armw	2	29	Oz	5.561
VP01_ERPs_armw	2	30	O2	6.444
VP01_ERPs_armw	2	31	AF7	0.488
VP01_ERPs_armw	2	32	AF3	-2.331
VP01_ERPs_armw	2	33	AF4	-4.453
VP01_ERPs_armw	2	34	AF8	-1.149
VP01_ERPs_armw	2	35	F5	-1.343
VP01_ERPs_armw	2	36	F1	-2.614
VP01_ERPs_armw	2	37	F2	-6.818
VP01_ERPs_armw	2	38	F6	-5.29
VP01_ERPs_armw	2	39	FC3	-6.161
VP01_ERPs_armw	2	40	FCz	-6.256
VP01_ERPs_armw	2	41	FC4	-7.792
VP01_ERPs_armw	2	42	C5	0.972
VP01_ERPs_armw	2	43	C1	-2.828
VP01_ERPs_armw	2	44	C2	-4.956
VP01_ERPs_armw	2	45	C6	2.151
VP01_ERPs_armw	2	46	CP3	3.253
VP01_ERPs_armw	2	47	CPz	0.92
VP01_ERPs_armw	2	48	CP4	2.446
VP01_ERPs_armw	2	49	P5	5.767
VP01_ERPs_armw	2	50	P1	4.414
VP01_ERPs_armw	2	51	P2	3.909
VP01_ERPs_armw	2	52	P6	3.774
VP01_ERPs_armw	2	53	PO5	6.783
VP01_ERPs_armw	2	54	PO3	6.803
VP01_ERPs_armw	2	55	PO4	5.829
VP01_ERPs_armw	2	56	PO6	5.797
VP01_ERPs_armw	2	57	FT7	1.814
VP01_ERPs_armw	2	58	FT8	2.333
VP01_ERPs_armw	2	59	TP7	1.04
VP01_ERPs_armw	2	60	TP8	2.434
VP01_ERPs_armw	2	61	PO7	6.862
VP01_ERPs_armw	2	62	PO8	5.861
VP01_ERPs_armw	2	63	VEOG	-0.001
VP01_ERPs_armw	2	64	HEOG	0
VP01_ERPs_armw	4	1	Fp1	2.505
VP01_ERPs_armw	4	2	Fpz	4.957
VP01_ERPs_armw	4	3	Fp2	3.117
VP01_ERPs_armw	4	4	F7	5.654
VP01_ERPs_armw	4	5	F3	-1.826
VP01_ERPs_armw	4	6	Fz	-1.124
VP01_ERPs_armw	4	7	F4	-5.845
VP01_ERPs_armw	4	8	F8	5.795
VP01_ERPs_armw	4	9	FC5	2.287
VP01_ERPs_armw	4	10	FC1	-7.941
VP01_ERPs_armw	4	11	FC2	-5.1
VP01_ERPs_armw	4	12	FC6	2.998
VP01_ERPs_armw	4	13	T7	4.753
VP01_ERPs_armw	4	14	C3	-2.427
VP01_ERPs_armw	4	15	Cz	-1.909
VP01_ERPs_armw	4	16	C4	-4.804
VP01_ERPs_armw	4	17	T8	5.855
VP01_ERPs_armw	4	18	CP5	1.174
VP01_ERPs_armw	4	19	CP1	2.453
VP01_ERPs_armw	4	20	CP2	2.451
VP01_ERPs_armw	4	21	CP6	5.273
VP01_ERPs_armw	4	22	P7	4.811
VP01_ERPs_armw	4	23	P3	6.064
VP01_ERPs_armw	4	24	Pz	2.114
VP01_ERPs_armw	4	25	P4	4.798
VP01_ERPs_armw	4	26	P8	1.405
VP01_ERPs_armw	4	27	POz	8.031
VP01_ERPs_armw	4	28	O1	9.364
VP01_ERPs_armw	4	29	Oz	6.107
VP01_ERPs_armw	4	30	O2	7.141
VP01_ERPs_armw	4	31	AF7	1.317
VP01_ERPs_armw	4	32	AF3	-1.284
VP01_ERPs_armw	4	33	AF4	-1.4
VP01_ERPs_armw	4	34	AF8	2.96
VP01_ERPs_armw	4	35	F5	-1.953
VP01_ERPs_armw	4	36	F1	-1.782
VP01_ERPs_armw	4	37	F2	-2.98
VP01_ERPs_armw	4	38	F6	-1.317
VP01_ERPs_armw	4	39	FC3	-5.213
VP01_ERPs_armw	4	40	FCz	-4.855
VP01_ERPs_armw	4	41	FC4	-4.305
VP01_ERPs_armw	4	42	C5	1.242
VP01_ERPs_armw	4	43	C1	-5.799
VP01_ERPs_armw	4	44	C2	-2.779
VP01_ERPs_armw	4	45	C6	4.201
VP01_ERPs_armw	4	46	CP3	2.23
VP01_ERPs_armw	4	47	CPz	1.951
VP01_ERPs_armw	4	48	CP4	3.691
VP01_ERPs_armw	4	49	P5	7.767
VP01_ERPs_armw	4	50	P1	6.069
VP01_ERPs_armw	4	51	P2	4.22
VP01_ERPs_armw	4	52	P6	7.103
VP01_ERPs_armw	4	53	PO5	9.029
VP01_ERPs_armw	4	54	PO3	8.893
VP01_ERPs_armw	4	55	PO4	6.301
VP01_ERPs_armw	4	56	PO6	6.409
VP01_ERPs_armw	4	57	FT7	4.937
VP01_ERPs_armw	4	58	FT8	6.118
VP01_ERPs_armw	4	59	TP7	4.936
VP01_ERPs_armw	4	60	TP8	3.703
VP01_ERPs_armw	4	61	PO7	8.954
VP01_ERPs_armw	4	62	PO8	6.49
VP01_ERPs_armw	4	63	VEOG	0
VP01_ERPs_armw	4	64	HEOG	0
VP01_ERPs_armw	5	1	Fp1	0.773
VP01_ERPs_armw	5	2	Fpz	1.539
VP01_ERPs_armw	5	3	Fp2	-1.862
VP01_ERPs_armw	5	4	F7	1.53
VP01_ERPs_armw	5	5	F3	-1.878
VP01_ERPs_armw	5	6	Fz	-2.808
VP01_ERPs_armw	5	7	F4	-10.918
VP01_ERPs_armw	5	8	F8	0.854
VP01_ERPs_armw	5	9	FC5	1.765
VP01_ERPs_armw	5	10	FC1	-7.828
VP01_ERPs_armw	5	11	FC2	-6.812
VP01_ERPs_armw	5	12	FC6	-0.039
VP01_ERPs_armw	5	13	T7	3.187
VP01_ERPs_armw	5	14	C3	-1.37
VP01_ERPs_armw	5	15	Cz	-2.552
VP01_ERPs_armw	5	16	C4	-6.93
VP01_ERPs_armw	5	17	T8	2.397
VP01_ERPs_armw	5	18	CP5	0.581
VP01_ERPs_armw	5	19	CP1	1.321
VP01_ERPs_armw	5	20	CP2	1.43
VP01_ERPs_armw	5	21	CP6	4.003
VP01_ERPs_armw	5	22	P7	3.863
VP01_ERPs_armw	5	23	P3	5.006
VP01_ERPs_armw	5	24	Pz	2.803
VP01_ERPs_armw	5	25	P4	3.926
VP01_ERPs_armw	5	26	P8	0.393
VP01_ERPs_armw	5	27	POz	6.759
VP01_ERPs_armw	5	28	O1	7.738
VP01_ERPs_armw	5	29	Oz	5.334
VP01_ERPs_armw	5	30	O2	5.026
VP01_ERPs_armw	5	31	AF7	-0.246
VP01_ERPs_armw	5	32	AF3	-1.937
VP01_ERPs_armw	5	33	AF4	-5.533
VP01_ERPs_armw	5	34	AF8	-2.432
VP01_ERPs_armw	5	35	F5	-0.541
VP01_ERPs_armw	5	36	F1	-2.019
VP01_ERPs_armw	5	37	F2	-6.212
VP01_ERPs_armw	5	38	F6	-5.38
VP01_ERPs_armw	5	39	FC3	-5.732
VP01_ERPs_armw	5	40	FCz	-5.126
VP01_ERPs_armw	5	41	FC4	-8.087
VP01_ERPs_armw	5	42	C5	2.077
VP01_ERPs_armw	5	43	C1	-3.812
VP01_ERPs_armw	5	44	C2	-4.492
VP01_ERPs_armw	5	45	C6	1.865
VP01_ERPs_armw	5	46	CP3	3.161
VP01_ERPs_armw	5	47	CPz	1.754
VP01_ERPs_armw	5	48	CP4	1.987
VP01_ERPs_armw	5	49	P5	5.622
VP01_ERPs_armw	5	50	P1	5.027
VP01_ERPs_armw	5	51	P2	4.686
VP01_ERPs_armw	5	52	P6	5.243
VP01_ERPs_armw	5	53	PO5	8.166
VP01_ERPs_armw	5	54	PO3	8.381
VP01_ERPs_armw	5	55	PO4	4.415
VP01_ERPs_armw	5	56	PO6	4.582
VP01_ERPs_armw	5	57	FT7	0.328
VP01_ERPs_armw	5	58	FT8	1.158
VP01_ERPs_armw	5	59	TP7	3.247
VP01_ERPs_armw	5	60	TP8	1.792
VP01_ERPs_armw	5	61	PO7	8.291
VP01_ERPs_armw	5	62	PO8	4.47
VP01_ERPs_armw	5	63	VEOG	-0.001
VP01_ERPs_armw	5	64	HEOG	0
VP02_ERPs_armw	1	1	Fp1	-1.354
VP02_ERPs_armw	1	2	Fpz	-1.397
VP02_ERPs_armw	1	3	Fp2	-2.612
VP02_ERPs_armw	1	4	F7	-2.25
VP02_ERPs_armw	1	5	F3	-2.647
VP02_ERPs_armw	1	6	Fz	-5.237
VP02_ERPs_armw	1	7	F4	-2.09
VP02_ERPs_armw	1	8	F8	0.98
VP02_ERPs_armw	1	9	FC5	0.268
VP02_ERPs_armw	1	10	FC1	-4.139
VP02_ERPs_armw	1	11	FC2	-1.848
VP02_ERPs_armw	1	12	FC6	0.831
VP02_ERPs_armw	1	13	T7	1.317
VP02_ERPs_armw	1	14	C3	0.087
VP02_ERPs_armw	1	15	Cz	-2.123
VP02_ERPs_armw	1	16	C4	3.149
VP02_ERPs_armw	1	17	T8	2.762
VP02_ERPs_armw	1	18	CP5	4.63
VP02_ERPs_armw	1	19	CP1	1.606
VP02_ERPs_armw	1	20	CP2	4.246
VP02_ERPs_armw	1	21	CP6	6.008
VP02_ERPs_armw	1	22	P7	8.217
VP02_ERPs_armw	1	23	P3	6.858
VP02_ERPs_armw	1	24	Pz	6.244
VP02_ERPs_armw	1	25	P4	8.358
VP02_ERPs_armw	1	26	P8	11.233
VP02_ERPs_armw	1	27	POz	9.019
VP02_ERPs_armw	1	28	O1	10.328
VP02_ERPs_armw	1	29	Oz	8.956
VP02_ERPs_armw	1	30	O2	10.265
VP02_ERPs_armw	1	31	AF7	-0.454
VP02_ERPs_armw	1	32	AF3	-2.739
VP02_ERPs_armw	1	33	AF4	-2.545
VP02_ERPs_armw	1	34	AF8	-0.531
VP02_ERPs_armw	1	35	F5	-2.544
VP02_ERPs_armw	1	36	F1	-2.717
VP02_ERPs_armw	1	37	F2	-3.115
VP02_ERPs_armw	1	38	F6	0.293
VP02_ERPs_armw	1	39	FC3	-2.326
VP02_ERPs_armw	1	40	FCz	-4.915
VP02_ERPs_armw	1	41	FC4	0.519
VP02_ERPs_armw	1	42	C5	1.787
VP02_ERPs_armw	1	43	C1	-2.083
VP02_ERPs_armw	1	44	C2	-0.266
VP02_ERPs_armw	1	45	C6	3.852
VP02_ERPs_armw	1	46	CP3	3.715
VP02_ERPs_armw	1	47	CPz	1.549
VP02_ERPs_armw	1	48	CP4	5.552
VP02_ERPs_armw	1	49	P5	8.545
VP02_ERPs_armw	1	50	P1	6.457
VP02_ERPs_armw	1	51	P2	7.58
VP02_ERPs_armw	1	52	P6	10.186
VP02_ERPs_armw	1	53	PO5	10.819
VP02_ERPs_armw	1	54	PO3	9.194
VP02_ERPs_armw	1	55	PO4	8.431
VP02_ERPs_armw	1	56	PO6	10.87
VP02_ERPs_armw	1	57	FT7	-0.243
VP02_ERPs_armw	1	58	FT8	2.174
VP02_ERPs_armw	1	59	TP7	4.7
VP02_ERPs_armw	1	60	TP8	5.699
VP02_ERPs_armw	1	61	PO7	10.827
VP02_ERPs_armw	1	62	PO8	10.793
VP02_ERPs_armw	1	63	VEOG	-0.001
VP02_ERPs_armw	1	64	HEOG	-0.001
VP02_ERPs_armw	2	1	Fp1	-4.102
VP02_ERPs_armw	2	2	Fpz	-5.093
VP02_ERPs_armw	2	3	Fp2	-5.137
VP02_ERPs_armw	2	4	F7	-2.736
VP02_ERPs_armw	2	5	F3	-5.157
VP02_ERPs_armw	2	6	Fz	-7.534
VP02_ERPs_armw	2	7	F4	-3.78
VP02_ERPs_armw	2	8	F8	-4.012
VP02_ERPs_armw	2	9	FC5	-2.63
VP02_ERPs_armw	2	10	FC1	-6.337
VP02_ERPs_armw	2	11	FC2	-3.81
VP02_ERPs_armw	2	12	FC6	-2.134
VP02_ERPs_armw	2	13	T7	-0.224
VP02_ERPs_armw	2	14	C3	-0.852
VP02_ERPs_armw	2	15	Cz	-3.895
VP02_ERPs_armw	2	16	C4	0.074
VP02_ERPs_armw	2	17	T8	0.264
VP02_ERPs_armw	2	18	CP5	4.011
VP02_ERPs_armw	2	19	CP1	0.516
VP02_ERPs_armw	2	20	CP2	2.381
VP02_ERPs_armw	2	21	CP6	3.197
VP02_ERPs_armw	2	22	P7	6.053
VP02_ERPs_armw	2	23	P3	4.984
VP02_ERPs_armw	2	24	Pz	3.794
VP02_ERPs_armw	2	25	P4	6.049
VP02_ERPs_armw	2	26	P8	8.967
VP02_ERPs_armw	2	27	POz	6.546
VP02_ERPs_armw	2	28	O1	9.771
VP02_ERPs_armw	2	29	Oz	8.483
VP02_ERPs_armw	2	30	O2	7.547
VP02_ERPs_armw	2	31	AF7	-3.374
VP02_ERPs_armw	2	32	AF3	-5.335
VP02_ERPs_armw	2	33	AF4	-5.898
VP02_ERPs_armw	2	34	AF8	-4.796
VP02_ERPs_armw	2	35	F5	-5.292
VP02_ERPs_armw	2	36	F1	-5.244
VP02_ERPs_armw	2	37	F2	-5.734
VP02_ERPs_armw	2	38	F6	-3.156
VP02_ERPs_armw	2	39	FC3	-4.049
VP02_ERPs_armw	2	40	FCz	-6.617
VP02_ERPs_armw	2	41	FC4	-2.45
VP02_ERPs_armw	2	42	C5	0.174
VP02_ERPs_armw	2	43	C1	-2.745
VP02_ERPs_armw	2	44	C2	-1.971
VP02_ERPs_armw	2	45	C6	1.353
VP02_ERPs_armw	2	46	CP3	1.776
VP02_ERPs_armw	2	47	CPz	0.522
VP02_ERPs_armw	2	48	CP4	3.205
VP02_ERPs_armw	2	49	P5	7.304
VP02_ERPs_armw	2	50	P1	4.726
VP02_ERPs_armw	2	51	P2	5.319
VP02_ERPs_armw	2	52	P6	7.757
VP02_ERPs_armw	2	53	PO5	10.135
VP02_ERPs_armw	2	54	PO3	8.727
VP02_ERPs_armw	2	55	PO4	6.17
VP02_ERPs_armw	2	56	PO6	8.659
VP02_ERPs_armw	2	57	FT7	-1.836
VP02_ERPs_armw	2	58	FT8	-1.677
VP02_ERPs_armw	2	59	TP7	1.292
VP02_ERPs_armw	2	60	TP8	3.29
VP02_ERPs_armw	2	61	PO7	10.043
VP02_ERPs_armw	2	62	PO8	8.602
VP02_ERPs_armw	2	63	VEOG	-0.001
VP02_ERPs_armw	2	64	HEOG	-0.001
VP02_ERPs_armw	4	1	Fp1	-1.423
VP02_ERPs_armw	4	2	Fpz	-4.897
VP02_ERPs_armw	4	3	Fp2	-3.006
VP02_ERPs_armw	4	4	F7	-1.663
VP02_ERPs_armw	4	5	F3	-4.062
VP02_ERPs_armw	4	6	Fz	-6.16
VP02_ERPs_armw	4	7	F4	-3.065
VP02_ERPs_armw	4	8	F8	-2.02
VP02_ERPs_armw	4	9	FC5	-1.217
VP02_ERPs_armw	4	10	FC1	-5.405
VP02_ERPs_armw	4	11	FC2	-2.986
VP02_ERPs_armw	4	12	FC6	-0.632
VP02_ERPs_armw	4	13	T7	0.866
VP02_ERPs_armw	4	14	C3	-0.699
VP02_ERPs_armw	4	15	Cz	-2.629
VP02_ERPs_armw	4	16	C4	2.484
VP02_ERPs_armw	4	17	T8	0.337
VP02_ERPs_armw	4	18	CP5	3.226
VP02_ERPs_armw	4	19	CP1	2.034
VP02_ERPs_armw	4	20	CP2	3.433
VP02_ERPs_armw	4	21	CP6	3.857
VP02_ERPs_armw	4	22	P7	6.182
VP02_ERPs_armw	4	23	P3	5.664
VP02_ERPs_armw	4	24	Pz	5.144
VP02_ERPs_armw	4	25	P4	6.656
VP02_ERPs_armw	4	26	P8	7.616
VP02_ERPs_armw	4	27	POz	6.952
VP02_ERPs_armw	4	28	O1	8.905
VP02_ERPs_armw	4	29	Oz	6.62
VP02_ERPs_armw	4	30	O2	7.575
VP02_ERPs_armw	4	31	AF7	-0.426
VP02_ERPs_armw	4	32	AF3	-4.069
VP02_ERPs_armw	4	33	AF4	-4.401
VP02_ERPs_armw	4	34	AF8	-2.225
VP02_ERPs_armw	4	35	F5	-3.723
VP02_ERPs_armw	4	36	F1	-4.014
VP02_ERPs_armw	4	37	F2	-4.848
VP02_ERPs_armw	4	38	F6	-2.412
VP02_ERPs_armw	4	39	FC3	-3.509
VP02_ERPs_armw	4	40	FCz	-6.298
VP02_ERPs_armw	4	41	FC4	-1.116
VP02_ERPs_armw	4	42	C5	0.561
VP02_ERPs_armw	4	43	C1	-2.235
VP02_ERPs_armw	4	44	C2	-0.577
VP02_ERPs_armw	4	45	C6	1.197
VP02_ERPs_armw	4	46	CP3	2.747
VP02_ERPs_armw	4	47	CPz	2.023
VP02_ERPs_armw	4	48	CP4	3.455
VP02_ERPs_armw	4	49	P5	7.382
VP02_ERPs_armw	4	50	P1	6.17
VP02_ERPs_armw	4	51	P2	5.998
VP02_ERPs_armw	4	52	P6	6.554
VP02_ERPs_armw	4	53	PO5	9.731
VP02_ERPs_armw	4	54	PO3	9.015
VP02_ERPs_armw	4	55	PO4	6.528
VP02_ERPs_armw	4	56	PO6	7.556
VP02_ERPs_armw	4	57	FT7	0.541
VP02_ERPs_armw	4	58	FT8	-0.737
VP02_ERPs_armw	4	59	TP7	2.607
VP02_ERPs_armw	4	60	TP8	1.934
VP02_ERPs_armw	4	61	PO7	9.635
VP02_ERPs_armw	4	62	PO8	7.46
VP02_ERPs_armw	4	63	VEOG	-0.001
VP02_ERPs_armw	4	64	HEOG	-0.001
VP02_ERPs_armw	5	1	Fp1	-2.387
VP02_ERPs_armw	5	2	Fpz	-4.961
VP02_ERPs_armw	5	3	Fp2	-5.599
VP02_ERPs_armw	5	4	F7	-1.797
VP02_ERPs_armw	5	5	F3	-3.217
VP02_ERPs_armw	5	6	Fz	-4.479
VP02_ERPs_armw	5	7	F4	-3.484
VP02_ERPs_armw	5	8	F8	-0.923
VP02_ERPs_armw	5	9	FC5	-1.062
VP02_ERPs_armw	5	10	FC1	-3.775
VP02_ERPs_armw	5	11	FC2	-1.506
VP02_ERPs_armw	5	12	FC6	-0.284
VP02_ERPs_armw	5	13	T7	1.958
VP02_ERPs_armw	5	14	C3	0.374
VP02_ERPs_armw	5	15	Cz	-0.708
VP02_ERPs_armw	5	16	C4	3.127
VP02_ERPs_armw	5	17	T8	1.195
VP02_ERPs_armw	5	18	CP5	4.25
VP02_ERPs_armw	5	19	CP1	3.161
VP02_ERPs_armw	5	20	CP2	4.876
VP02_ERPs_armw	5	21	CP6	5.14
VP02_ERPs_armw	5	22	P7	6.787
VP02_ERPs_armw	5	23	P3	7.127
VP02_ERPs_armw	5	24	Pz	6.504
VP02_ERPs_armw	5	25	P4	7.942
VP02_ERPs_armw	5	26	P8	9.349
VP02_ERPs_armw	5	27	POz	8.189
VP02_ERPs_armw	5	28	O1	9.983
VP02_ERPs_armw	5	29	Oz	8.442
VP02_ERPs_armw	5	30	O2	8.302
VP02_ERPs_armw	5	31	AF7	-1.645
VP02_ERPs_armw	5	32	AF3	-3.318
VP02_ERPs_armw	5	33	AF4	-3.539
VP02_ERPs_armw	5	34	AF8	-4.04
VP02_ERPs_armw	5	35	F5	-3.213
VP02_ERPs_armw	5	36	F1	-3.38
VP02_ERPs_armw	5	37	F2	-3.149
VP02_ERPs_armw	5	38	F6	-1.694
VP02_ERPs_armw	5	39	FC3	-2.414
VP02_ERPs_armw	5	40	FCz	-3.191
VP02_ERPs_armw	5	41	FC4	0.808
VP02_ERPs_armw	5	42	C5	1.822
VP02_ERPs_armw	5	43	C1	-0.884
VP02_ERPs_armw	5	44	C2	1.516
VP02_ERPs_armw	5	45	C6	2.418
VP02_ERPs_armw	5	46	CP3	4.149
VP02_ERPs_armw	5	47	CPz	3.163
VP02_ERPs_armw	5	48	CP4	5.482
VP02_ERPs_armw	5	49	P5	7.571
VP02_ERPs_armw	5	50	P1	6.967
VP02_ERPs_armw	5	51	P2	7.088
VP02_ERPs_armw	5	52	P6	8.854
VP02_ERPs_armw	5	53	PO5	9.549
VP02_ERPs_armw	5	54	PO3	8.538
VP02_ERPs_armw	5	55	PO4	7.837
VP02_ERPs_armw	5	56	PO6	8.829
VP02_ERPs_armw	5	57	FT7	0.645
VP02_ERPs_armw	5	58	FT8	0.452
VP02_ERPs_armw	5	59	TP7	3.202
VP02_ERPs_armw	5	60	TP8	3.698
VP02_ERPs_armw	5	61	PO7	9.515
VP02_ERPs_armw	5	62	PO8	8.73
VP02_ERPs_armw	5	63	VEOG	-0.001
VP02_ERPs_armw	5	64	HEOG	-0.001
VP03_ERPs_armw	1	1	Fp1	-0.859
VP03_ERPs_armw	1	2	Fpz	-3.338
VP03_ERPs_armw	1	3	Fp2	-1.857
VP03_ERPs_armw	1	4	F7	-0.638
VP03_ERPs_armw	1	5	F3	-5.204
VP03_ERPs_armw	1	6	Fz	-5.539
VP03_ERPs_armw	1	7	F4	-5.359
VP03_ERPs_armw	1	8	F8	-1.004
VP03_ERPs_armw	1	9	FC5	-1.244
VP03_ERPs_armw	1	10	FC1	-5.899
VP03_ERPs_armw	1	11	FC2	-6.548
VP03_ERPs_armw	1	12	FC6	-3.794
VP03_ERPs_armw	1	13	T7	-0.039
VP03_ERPs_armw	1	14	C3	-5.721
VP03_ERPs_armw	1	15	Cz	-10.547
VP03_ERPs_armw	1	16	C4	-6.367
VP03_ERPs_armw	1	17	T8	-1.044
VP03_ERPs_armw	1	18	CP5	-1.601
VP03_ERPs_armw	1	19	CP1	-7.373
VP03_ERPs_armw	1	20	CP2	-7.801
VP03_ERPs_armw	1	21	CP6	-1.554
VP03_ERPs_armw	1	22	P7	-1.212
VP03_ERPs_armw	1	23	P3	-5.03
VP03_ERPs_armw	1	24	Pz	-7.569
VP03_ERPs_armw	1	25	P4	-2.351
VP03_ERPs_armw	1	26	P8	3.29
VP03_ERPs_armw	1	27	POz	-2.72
VP03_ERPs_armw	1	28	O1	1.33
VP03_ERPs_armw	1	29	Oz	-2.112
VP03_ERPs_armw	1	30	O2	-0.295
VP03_ERPs_armw	1	31	AF7	-0.818
VP03_ERPs_armw	1	32	AF3	-4.646
VP03_ERPs_armw	1	33	AF4	-5.354
VP03_ERPs_armw	1	34	AF8	-0.361
VP03_ERPs_armw	1	35	F5	-0.21
VP03_ERPs_armw	1	36	F1	-5.349
VP03_ERPs_armw	1	37	F2	-5.533
VP03_ERPs_armw	1	38	F6	-4.258
VP03_ERPs_armw	1	39	FC3	-6.087
VP03_ERPs_armw	1	40	FCz	-9.203
VP03_ERPs_armw	1	41	FC4	-5.286
VP03_ERPs_armw	1	42	C5	-1.447
VP03_ERPs_armw	1	43	C1	-9.965
VP03_ERPs_armw	1	44	C2	-8.511
VP03_ERPs_armw	1	45	C6	-2.007
VP03_ERPs_armw	1	46	CP3	-6.897
VP03_ERPs_armw	1	47	CPz	-9.663
VP03_ERPs_armw	1	48	CP4	-3.026
VP03_ERPs_armw	1	49	P5	-1.143
VP03_ERPs_armw	1	50	P1	-4.951
VP03_ERPs_armw	1	51	P2	-4.898
VP03_ERPs_armw	1	52	P6	1.151
VP03_ERPs_armw	1	53	PO5	-1.333
VP03_ERPs_armw	1	54	PO3	-1.59
VP03_ERPs_armw	1	55	PO4	-3.3
VP03_ERPs_armw	1	56	PO6	2.8
VP03_ERPs_armw	1	57	FT7	-0.482
VP03_ERPs_armw	1	58	FT8	-0.768
VP03_ERPs_armw	1	59	TP7	1.018
VP03_ERPs_armw	1	60	TP8	-0.248
VP03_ERPs_armw	1	61	PO7	-1.513
VP03_ERPs_armw	1	62	PO8	2.507
VP03_ERPs_armw	1	63	VEOG	-0.002
VP03_ERPs_armw	1	64	HEOG	-0.003
VP03_ERPs_armw	2	1	Fp1	1.996
VP03_ERPs_armw	2	2	Fpz	2.214
VP03_ERPs_armw	2	3	Fp2	3.032
VP03_ERPs_armw	2	4	F7	0.904
VP03_ERPs_armw	2	5	F3	-2.195
VP03_ERPs_armw	2	6	Fz	-2.036
VP03_ERPs_armw	2	7	F4	-2.167
VP03_ERPs_armw	2	8	F8	-0.259
VP03_ERPs_armw	2	9	FC5	-0.203
VP03_ERPs_armw	2	10	FC1	-4.116
VP03_ERPs_armw	2	11	FC2	-4.938
VP03_ERPs_armw	2	12	FC6	-1.258
VP03_ERPs_armw	2	13	T7	1.571
VP03_ERPs_armw	2	14	C3	-4.647
VP03_ERPs_armw	2	15	Cz	-10.378
VP03_ERPs_armw	2	16	C4	-4.746
VP03_ERPs_armw	2	17	T8	0.318
VP03_ERPs_armw	2	18	CP5	-1.223
VP03_ERPs_armw	2	19	CP1	-9.29
VP03_ERPs_armw	2	20	CP2	-6.552
VP03_ERPs_armw	2	21	CP6	-0.905
VP03_ERPs_armw	2	22	P7	-2.193
VP03_ERPs_armw	2	23	P3	-4.733
VP03_ERPs_armw	2	24	Pz	-6.924
VP03_ERPs_armw	2	25	P4	-2.601
VP03_ERPs_armw	2	26	P8	0.675
VP03_ERPs_armw	2	27	POz	-4.487
VP03_ERPs_armw	2	28	O1	0.368
VP03_ERPs_armw	2	29	Oz	-2.166
VP03_ERPs_armw	2	30	O2	-1.12
VP03_ERPs_armw	2	31	AF7	2.021
VP03_ERPs_armw	2	32	AF3	-0.998
VP03_ERPs_armw	2	33	AF4	-1.734
VP03_ERPs_armw	2	34	AF8	1.709
VP03_ERPs_armw	2	35	F5	1.422
VP03_ERPs_armw	2	36	F1	-2.318
VP03_ERPs_armw	2	37	F2	-1.896
VP03_ERPs_armw	2	38	F6	-1.224
VP03_ERPs_armw	2	39	FC3	-4.068
VP03_ERPs_armw	2	40	FCz	-7.499
VP03_ERPs_armw	2	41	FC4	-3.422
VP03_ERPs_armw	2	42	C5	-1.032
VP03_ERPs_armw	2	43	C1	-8.937
VP03_ERPs_armw	2	44	C2	-7.201
VP03_ERPs_armw	2	45	C6	-0.849
VP03_ERPs_armw	2	46	CP3	-6.376
VP03_ERPs_armw	2	47	CPz	-9.516
VP03_ERPs_armw	2	48	CP4	-3.982
VP03_ERPs_armw	2	49	P5	-2.032
VP03_ERPs_armw	2	50	P1	-4.977
VP03_ERPs_armw	2	51	P2	-5.962
VP03_ERPs_armw	2	52	P6	1.318
VP03_ERPs_armw	2	53	PO5	-2.078
VP03_ERPs_armw	2	54	PO3	-2.246
VP03_ERPs_armw	2	55	PO4	-3.556
VP03_ERPs_armw	2	56	PO6	1.352
VP03_ERPs_armw	2	57	FT7	1.187
VP03_ERPs_armw	2	58	FT8	0.648
VP03_ERPs_armw	2	59	TP7	-0.655
VP03_ERPs_armw	2	60	TP8	-0.108
VP03_ERPs_armw	2	61	PO7	-2.187
VP03_ERPs_armw	2	62	PO8	1.2
VP03_ERPs_armw	2	63	VEOG	0.001
VP03_ERPs_armw	2	64	HEOG	-0.002
VP03_ERPs_armw	4	1	Fp1	2.281
VP03_ERPs_armw	4	2	Fpz	1.974
VP03_ERPs_armw	4	3	Fp2	-0.219
VP03_ERPs_armw	4	4	F7	4.544
VP03_ERPs_armw	4	5	F3	-0.653
VP03_ERPs_armw	4	6	Fz	-1.17
VP03_ERPs_armw	4	7	F4	1.226
VP03_ERPs_armw	4	8	F8	1.44
VP03_ERPs_armw	4	9	FC5	0.73
VP03_ERPs_armw	4	10	FC1	-1.259
VP03_ERPs_armw	4	11	FC2	-3.972
VP03_ERPs_armw	4	12	FC6	1.486
VP03_ERPs_armw	4	13	T7	3.216
VP03_ERPs_armw	4	14	C3	-1.867
VP03_ERPs_armw	4	15	Cz	-7.98
VP03_ERPs_armw	4	16	C4	-0.755
VP03_ERPs_armw	4	17	T8	0.709
VP03_ERPs_armw	4	18	CP5	-0.415
VP03_ERPs_armw	4	19	CP1	-6.311
VP03_ERPs_armw	4	20	CP2	-2.767
VP03_ERPs_armw	4	21	CP6	2.823
VP03_ERPs_armw	4	22	P7	2.089
VP03_ERPs_armw	4	23	P3	-2.094
VP03_ERPs_armw	4	24	Pz	-3.008
VP03_ERPs_armw	4	25	P4	2.244
VP03_ERPs_armw	4	26	P8	6.812
VP03_ERPs_armw	4	27	POz	-1.988
VP03_ERPs_armw	4	28	O1	1.436
VP03_ERPs_armw	4	29	Oz	-0.014
VP03_ERPs_armw	4	30	O2	2.918
VP03_ERPs_armw	4	31	AF7	4.035
VP03_ERPs_armw	4	32	AF3	0.64
VP03_ERPs_armw	4	33	AF4	-0.33
VP03_ERPs_armw	4	34	AF8	2.365
VP03_ERPs_armw	4	35	F5	1.241
VP03_ERPs_armw	4	36	F1	-0.534
VP03_ERPs_armw	4	37	F2	-1.319
VP03_ERPs_armw	4	38	F6	0.453
VP03_ERPs_armw	4	39	FC3	-1.15
VP03_ERPs_armw	4	40	FCz	-4.819
VP03_ERPs_armw	4	41	FC4	0.351
VP03_ERPs_armw	4	42	C5	-0.209
VP03_ERPs_armw	4	43	C1	-6.55
VP03_ERPs_armw	4	44	C2	-3.242
VP03_ERPs_armw	4	45	C6	0.533
VP03_ERPs_armw	4	46	CP3	-2.808
VP03_ERPs_armw	4	47	CPz	-6.94
VP03_ERPs_armw	4	48	CP4	0.621
VP03_ERPs_armw	4	49	P5	1.996
VP03_ERPs_armw	4	50	P1	-2.136
VP03_ERPs_armw	4	51	P2	-1.823
VP03_ERPs_armw	4	52	P6	5.48
VP03_ERPs_armw	4	53	PO5	2.277
VP03_ERPs_armw	4	54	PO3	1.999
VP03_ERPs_armw	4	55	PO4	1.506
VP03_ERPs_armw	4	56	PO6	5.252
VP03_ERPs_armw	4	57	FT7	3.737
VP03_ERPs_armw	4	58	FT8	1.724
VP03_ERPs_armw	4	59	TP7	2.283
VP03_ERPs_armw	4	60	TP8	3.098
VP03_ERPs_armw	4	61	PO7	2.392
VP03_ERPs_armw	4	62	PO8	5.152
VP03_ERPs_armw	4	63	VEOG	0.006
VP03_ERPs_armw	4	64	HEOG	-0.002
VP03_ERPs_armw	5	1	Fp1	14.449
VP03_ERPs_armw	5	2	Fpz	14.631
VP03_ERPs_armw	5	3	Fp2	16.466
VP03_ERPs_armw	5	4	F7	14.307
VP03_ERPs_armw	5	5	F3	10.754
VP03_ERPs_armw	5	6	Fz	10.393
VP03_ERPs_armw	5	7	F4	11.659
VP03_ERPs_armw	5	8	F8	15.994
VP03_ERPs_armw	5	9	FC5	11.112
VP03_ERPs_armw	5	10	FC1	8.61
VP03_ERPs_armw	5	11	FC2	8.867
VP03_ERPs_armw	5	12	FC6	13.844
VP03_ERPs_armw	5	13	T7	12.706
VP03_ERPs_armw	5	14	C3	8.531
VP03_ERPs_armw	5	15	Cz	4.654
VP03_ERPs_armw	5	16	C4	10.169
VP03_ERPs_armw	5	17	T8	15.831
VP03_ERPs_armw	5	18	CP5	11.125
VP03_ERPs_armw	5	19	CP1	5.603
VP03_ERPs_armw	5	20	CP2	8.406
VP03_ERPs_armw	5	21	CP6	14.087
VP03_ERPs_armw	5	22	P7	11.921
VP03_ERPs_armw	5	23	P3	8.89
VP03_ERPs_armw	5	24	Pz	7.492
VP03_ERPs_armw	5	25	P4	12.325
VP03_ERPs_armw	5	26	P8	16.828
VP03_ERPs_armw	5	27	POz	9.675
VP03_ERPs_armw	5	28	O1	13.994
VP03_ERPs_armw	5	29	Oz	10.784
VP03_ERPs_armw	5	30	O2	13.882
VP03_ERPs_armw	5	31	AF7	14.769
VP03_ERPs_armw	5	32	AF3	12.623
VP03_ERPs_armw	5	33	AF4	13.57
VP03_ERPs_armw	5	34	AF8	15.662
VP03_ERPs_armw	5	35	F5	11.109
VP03_ERPs_armw	5	36	F1	10.622
VP03_ERPs_armw	5	37	F2	10.231
VP03_ERPs_armw	5	38	F6	14.343
VP03_ERPs_armw	5	39	FC3	8.491
VP03_ERPs_armw	5	40	FCz	7.179
VP03_ERPs_armw	5	41	FC4	11.288
VP03_ERPs_armw	5	42	C5	11.538
VP03_ERPs_armw	5	43	C1	4.881
VP03_ERPs_armw	5	44	C2	7.794
VP03_ERPs_armw	5	45	C6	13.806
VP03_ERPs_armw	5	46	CP3	7.648
VP03_ERPs_armw	5	47	CPz	4.694
VP03_ERPs_armw	5	48	CP4	11.106
VP03_ERPs_armw	5	49	P5	11.735
VP03_ERPs_armw	5	50	P1	8.832
VP03_ERPs_armw	5	51	P2	9.124
VP03_ERPs_armw	5	52	P6	16.2
VP03_ERPs_armw	5	53	PO5	11.441
VP03_ERPs_armw	5	54	PO3	11.112
VP03_ERPs_armw	5	55	PO4	12.467
VP03_ERPs_armw	5	56	PO6	16.761
VP03_ERPs_armw	5	57	FT7	13.165
VP03_ERPs_armw	5	58	FT8	15.365
VP03_ERPs_armw	5	59	TP7	13.66
VP03_ERPs_armw	5	60	TP8	16.134
VP03_ERPs_armw	5	61	PO7	11.588
VP03_ERPs_armw	5	62	PO8	16.717
VP03_ERPs_armw	5	63	VEOG	0
VP03_ERPs_armw	5	64	HEOG	-0.003
VP04_ERPs_armw	1	1	Fp1	-1.346
VP04_ERPs_armw	1	2	Fpz	0.394
VP04_ERPs_armw	1	3	Fp2	-3.476
VP04_ERPs_armw	1	4	F7	-0.42
VP04_ERPs_armw	1	5	F3	1.644
VP04_ERPs_armw	1	6	Fz	1.869
VP04_ERPs_armw	1	7	F4	3.153
VP04_ERPs_armw	1	8	F8	6.185
VP04_ERPs_armw	1	9	FC5	6.458
VP04_ERPs_armw	1	10	FC1	3.804
VP04_ERPs_armw	1	11	FC2	4.839
VP04_ERPs_armw	1	12	FC6	10.511
VP04_ERPs_armw	1	13	T7	6.859
VP04_ERPs_armw	1	14	C3	9.108
VP04_ERPs_armw	1	15	Cz	5.171
VP04_ERPs_armw	1	16	C4	5.074
VP04_ERPs_armw	1	17	T8	9.875
VP04_ERPs_armw	1	18	CP5	12.754
VP04_ERPs_armw	1	19	CP1	12.331
VP04_ERPs_armw	1	20	CP2	11.729
VP04_ERPs_armw	1	21	CP6	11.865
VP04_ERPs_armw	1	22	P7	14.821
VP04_ERPs_armw	1	23	P3	13.023
VP04_ERPs_armw	1	24	Pz	9.206
VP04_ERPs_armw	1	25	P4	11.902
VP04_ERPs_armw	1	26	P8	11.625
VP04_ERPs_armw	1	27	POz	9.201
VP04_ERPs_armw	1	28	O1	12.903
VP04_ERPs_armw	1	29	Oz	14.229
VP04_ERPs_armw	1	30	O2	11.775
VP04_ERPs_armw	1	31	AF7	-2.291
VP04_ERPs_armw	1	32	AF3	0.852
VP04_ERPs_armw	1	33	AF4	2.624
VP04_ERPs_armw	1	34	AF8	2.054
VP04_ERPs_armw	1	35	F5	1.748
VP04_ERPs_armw	1	36	F1	1.748
VP04_ERPs_armw	1	37	F2	3.29
VP04_ERPs_armw	1	38	F6	6.387
VP04_ERPs_armw	1	39	FC3	4.398
VP04_ERPs_armw	1	40	FCz	4.686
VP04_ERPs_armw	1	41	FC4	4.988
VP04_ERPs_armw	1	42	C5	11.035
VP04_ERPs_armw	1	43	C1	6.183
VP04_ERPs_armw	1	44	C2	8.859
VP04_ERPs_armw	1	45	C6	11.497
VP04_ERPs_armw	1	46	CP3	11.894
VP04_ERPs_armw	1	47	CPz	9.261
VP04_ERPs_armw	1	48	CP4	5.03
VP04_ERPs_armw	1	49	P5	14.695
VP04_ERPs_armw	1	50	P1	12.468
VP04_ERPs_armw	1	51	P2	11.725
VP04_ERPs_armw	1	52	P6	11.8
VP04_ERPs_armw	1	53	PO5	14.829
VP04_ERPs_armw	1	54	PO3	14.695
VP04_ERPs_armw	1	55	PO4	11.795
VP04_ERPs_armw	1	56	PO6	11.658
VP04_ERPs_armw	1	57	FT7	1.362
VP04_ERPs_armw	1	58	FT8	6.371
VP04_ERPs_armw	1	59	TP7	9.761
VP04_ERPs_armw	1	60	TP8	11.805
VP04_ERPs_armw	1	61	PO7	14.79
VP04_ERPs_armw	1	62	PO8	11.681
VP04_ERPs_armw	1	63	VEOG	0
VP04_ERPs_armw	1	64	HEOG	0
VP04_ERPs_armw	2	1	Fp1	-2.524
VP04_ERPs_armw	2	2	Fpz	-1.758
VP04_ERPs_armw	2	3	Fp2	-4.721
VP04_ERPs_armw	2	4	F7	2.537
VP04_ERPs_armw	2	5	F3	-0.774
VP04_ERPs_armw	2	6	Fz	-0.782
VP04_ERPs_armw	2	7	F4	1.371
VP04_ERPs_armw	2	8	F8	4.51
VP04_ERPs_armw	2	9	FC5	7.433
VP04_ERPs_armw	2	10	FC1	2.125
VP04_ERPs_armw	2	11	FC2	3.387
VP04_ERPs_armw	2	12	FC6	8.181
VP04_ERPs_armw	2	13	T7	7.129
VP04_ERPs_armw	2	14	C3	7.955
VP04_ERPs_armw	2	15	Cz	3.64
VP04_ERPs_armw	2	16	C4	3.764
VP04_ERPs_armw	2	17	T8	8.773
VP04_ERPs_armw	2	18	CP5	11.844
VP04_ERPs_armw	2	19	CP1	10.422
VP04_ERPs_armw	2	20	CP2	9.013
VP04_ERPs_armw	2	21	CP6	9.12
VP04_ERPs_armw	2	22	P7	12.791
VP04_ERPs_armw	2	23	P3	11.392
VP04_ERPs_armw	2	24	Pz	6.666
VP04_ERPs_armw	2	25	P4	9.121
VP04_ERPs_armw	2	26	P8	8.804
VP04_ERPs_armw	2	27	POz	6.888
VP04_ERPs_armw	2	28	O1	8.873
VP04_ERPs_armw	2	29	Oz	10.847
VP04_ERPs_armw	2	30	O2	8.96
VP04_ERPs_armw	2	31	AF7	-2.478
VP04_ERPs_armw	2	32	AF3	-3.316
VP04_ERPs_armw	2	33	AF4	-0.112
VP04_ERPs_armw	2	34	AF8	-0.877
VP04_ERPs_armw	2	35	F5	-0.677
VP04_ERPs_armw	2	36	F1	-0.796
VP04_ERPs_armw	2	37	F2	1.426
VP04_ERPs_armw	2	38	F6	4.739
VP04_ERPs_armw	2	39	FC3	2.592
VP04_ERPs_armw	2	40	FCz	3.348
VP04_ERPs_armw	2	41	FC4	3.662
VP04_ERPs_armw	2	42	C5	9.034
VP04_ERPs_armw	2	43	C1	4.795
VP04_ERPs_armw	2	44	C2	6.769
VP04_ERPs_armw	2	45	C6	8.792
VP04_ERPs_armw	2	46	CP3	9.926
VP04_ERPs_armw	2	47	CPz	6.905
VP04_ERPs_armw	2	48	CP4	3.849
VP04_ERPs_armw	2	49	P5	12.706
VP04_ERPs_armw	2	50	P1	10.712
VP04_ERPs_armw	2	51	P2	8.945
VP04_ERPs_armw	2	52	P6	9.099
VP04_ERPs_armw	2	53	PO5	12.88
VP04_ERPs_armw	2	54	PO3	12.72
VP04_ERPs_armw	2	55	PO4	9.035
VP04_ERPs_armw	2	56	PO6	8.93
VP04_ERPs_armw	2	57	FT7	4.039
VP04_ERPs_armw	2	58	FT8	4.826
VP04_ERPs_armw	2	59	TP7	9.594
VP04_ERPs_armw	2	60	TP8	9.042
VP04_ERPs_armw	2	61	PO7	12.826
VP04_ERPs_armw	2	62	PO8	8.865
VP04_ERPs_armw	2	63	VEOG	0
VP04_ERPs_armw	2	64	HEOG	0
VP04_ERPs_armw	4	1	Fp1	-2.476
VP04_ERPs_armw	4	2	Fpz	-3.073
VP04_ERPs_armw	4	3	Fp2	-5.413
VP04_ERPs_armw	4	4	F7	2.347
VP04_ERPs_armw	4	5	F3	-3.368
VP04_ERPs_armw	4	6	Fz	-3.197
VP04_ERPs_armw	4	7	F4	-1.864
VP04_ERPs_armw	4	8	F8	-0.079
VP04_ERPs_armw	4	9	FC5	0.461
VP04_ERPs_armw	4	10	FC1	-2.019
VP04_ERPs_armw	4	11	FC2	-1.918
VP04_ERPs_armw	4	12	FC6	2.482
VP04_ERPs_armw	4	13	T7	3.832
VP04_ERPs_armw	4	14	C3	0.863
VP04_ERPs_armw	4	15	Cz	-3.277
VP04_ERPs_armw	4	16	C4	-1.708
VP04_ERPs_armw	4	17	T8	2.409
VP04_ERPs_armw	4	18	CP5	5.452
VP04_ERPs_armw	4	19	CP1	5.378
VP04_ERPs_armw	4	20	CP2	2.523
VP04_ERPs_armw	4	21	CP6	2.585
VP04_ERPs_armw	4	22	P7	9.761
VP04_ERPs_armw	4	23	P3	5.785
VP04_ERPs_armw	4	24	Pz	0.171
VP04_ERPs_armw	4	25	P4	2.697
VP04_ERPs_armw	4	26	P8	2.195
VP04_ERPs_armw	4	27	POz	0.137
VP04_ERPs_armw	4	28	O1	3.144
VP04_ERPs_armw	4	29	Oz	3.876
VP04_ERPs_armw	4	30	O2	2.508
VP04_ERPs_armw	4	31	AF7	-2.042
VP04_ERPs_armw	4	32	AF3	-3.698
VP04_ERPs_armw	4	33	AF4	-1.866
VP04_ERPs_armw	4	34	AF8	-3.7
VP04_ERPs_armw	4	35	F5	-3.141
VP04_ERPs_armw	4	36	F1	-3.066
VP04_ERPs_armw	4	37	F2	-1.694
VP04_ERPs_armw	4	38	F6	0.421
VP04_ERPs_armw	4	39	FC3	-1.961
VP04_ERPs_armw	4	40	FCz	-1.942
VP04_ERPs_armw	4	41	FC4	-1.876
VP04_ERPs_armw	4	42	C5	5.997
VP04_ERPs_armw	4	43	C1	-1.137
VP04_ERPs_armw	4	44	C2	-0.025
VP04_ERPs_armw	4	45	C6	2.313
VP04_ERPs_armw	4	46	CP3	3.472
VP04_ERPs_armw	4	47	CPz	0.207
VP04_ERPs_armw	4	48	CP4	-1.633
VP04_ERPs_armw	4	49	P5	8.772
VP04_ERPs_armw	4	50	P1	5.647
VP04_ERPs_armw	4	51	P2	2.489
VP04_ERPs_armw	4	52	P6	2.43
VP04_ERPs_armw	4	53	PO5	9.795
VP04_ERPs_armw	4	54	PO3	9.503
VP04_ERPs_armw	4	55	PO4	2.418
VP04_ERPs_armw	4	56	PO6	2.391
VP04_ERPs_armw	4	57	FT7	3.102
VP04_ERPs_armw	4	58	FT8	0.223
VP04_ERPs_armw	4	59	TP7	6.333
VP04_ERPs_armw	4	60	TP8	2.539
VP04_ERPs_armw	4	61	PO7	9.859
VP04_ERPs_armw	4	62	PO8	2.216
VP04_ERPs_armw	4	63	VEOG	0
VP04_ERPs_armw	4	64	HEOG	0
VP04_ERPs_armw	5	1	Fp1	-0.775
VP04_ERPs_armw	5	2	Fpz	-4.46
VP04_ERPs_armw	5	3	Fp2	-7.666
VP04_ERPs_armw	5	4	F7	4.208
VP04_ERPs_armw	5	5	F3	0.208
VP04_ERPs_armw	5	6	Fz	0.138
VP04_ERPs_armw	5	7	F4	2.358
VP04_ERPs_armw	5	8	F8	4.152
VP04_ERPs_armw	5	9	FC5	8.587
VP04_ERPs_armw	5	10	FC1	2.837
VP04_ERPs_armw	5	11	FC2	3.303
VP04_ERPs_armw	5	12	FC6	8.016
VP04_ERPs_armw	5	13	T7	10.003
VP04_ERPs_armw	5	14	C3	8.881
VP04_ERPs_armw	5	15	Cz	3.385
VP04_ERPs_armw	5	16	C4	3.627
VP04_ERPs_armw	5	17	T8	5.914
VP04_ERPs_armw	5	18	CP5	12.067
VP04_ERPs_armw	5	19	CP1	12.079
VP04_ERPs_armw	5	20	CP2	8.337
VP04_ERPs_armw	5	21	CP6	8.298
VP04_ERPs_armw	5	22	P7	14.759
VP04_ERPs_armw	5	23	P3	12.23
VP04_ERPs_armw	5	24	Pz	6.702
VP04_ERPs_armw	5	25	P4	8.343
VP04_ERPs_armw	5	26	P8	8.197
VP04_ERPs_armw	5	27	POz	6.782
VP04_ERPs_armw	5	28	O1	10.247
VP04_ERPs_armw	5	29	Oz	9.196
VP04_ERPs_armw	5	30	O2	8.267
VP04_ERPs_armw	5	31	AF7	-0.426
VP04_ERPs_armw	5	32	AF3	-0.704
VP04_ERPs_armw	5	33	AF4	-0.235
VP04_ERPs_armw	5	34	AF8	0.042
VP04_ERPs_armw	5	35	F5	0.258
VP04_ERPs_armw	5	36	F1	0.072
VP04_ERPs_armw	5	37	F2	2.304
VP04_ERPs_armw	5	38	F6	4.255
VP04_ERPs_armw	5	39	FC3	2.168
VP04_ERPs_armw	5	40	FCz	3.258
VP04_ERPs_armw	5	41	FC4	3.523
VP04_ERPs_armw	5	42	C5	8.425
VP04_ERPs_armw	5	43	C1	5.359
VP04_ERPs_armw	5	44	C2	5.365
VP04_ERPs_armw	5	45	C6	8.261
VP04_ERPs_armw	5	46	CP3	11.187
VP04_ERPs_armw	5	47	CPz	6.84
VP04_ERPs_armw	5	48	CP4	3.613
VP04_ERPs_armw	5	49	P5	14.52
VP04_ERPs_armw	5	50	P1	12.128
VP04_ERPs_armw	5	51	P2	8.267
VP04_ERPs_armw	5	52	P6	8.247
VP04_ERPs_armw	5	53	PO5	14.981
VP04_ERPs_armw	5	54	PO3	14.928
VP04_ERPs_armw	5	55	PO4	8.297
VP04_ERPs_armw	5	56	PO6	8.267
VP04_ERPs_armw	5	57	FT7	1.658
VP04_ERPs_armw	5	58	FT8	4.327
VP04_ERPs_armw	5	59	TP7	11.542
VP04_ERPs_armw	5	60	TP8	8.233
VP04_ERPs_armw	5	61	PO7	14.951
VP04_ERPs_armw	5	62	PO8	8.202
VP04_ERPs_armw	5	63	VEOG	0
VP04_ERPs_armw	5	64	HEOG	-0.001
VP05_ERPs_armw	1	1	Fp1	6.439
VP05_ERPs_armw	1	2	Fpz	0.595
VP05_ERPs_armw	1	3	Fp2	-0.716
VP05_ERPs_armw	1	4	F7	3.57
VP05_ERPs_armw	1	5	F3	-1.387
VP05_ERPs_armw	1	6	Fz	-1.566
VP05_ERPs_armw	1	7	F4	-2.385
VP05_ERPs_armw	1	8	F8	-3.921
VP05_ERPs_armw	1	9	FC5	7.288
VP05_ERPs_armw	1	10	FC1	1.234
VP05_ERPs_armw	1	11	FC2	1.372
VP05_ERPs_armw	1	12	FC6	0.112
VP05_ERPs_armw	1	13	T7	3.99
VP05_ERPs_armw	1	14	C3	12.892
VP05_ERPs_armw	1	15	Cz	3.211
VP05_ERPs_armw	1	16	C4	8.26
VP05_ERPs_armw	1	17	T8	1.957
VP05_ERPs_armw	1	18	CP5	8.156
VP05_ERPs_armw	1	19	CP1	8.594
VP05_ERPs_armw	1	20	CP2	6.709
VP05_ERPs_armw	1	21	CP6	5.955
VP05_ERPs_armw	1	22	P7	4.207
VP05_ERPs_armw	1	23	P3	5.636
VP05_ERPs_armw	1	24	Pz	8.565
VP05_ERPs_armw	1	25	P4	9.422
VP05_ERPs_armw	1	26	P8	9.65
VP05_ERPs_armw	1	27	POz	3.913
VP05_ERPs_armw	1	28	O1	3.347
VP05_ERPs_armw	1	29	Oz	4.434
VP05_ERPs_armw	1	30	O2	9.283
VP05_ERPs_armw	1	31	AF7	4.372
VP05_ERPs_armw	1	32	AF3	0.684
VP05_ERPs_armw	1	33	AF4	-1.286
VP05_ERPs_armw	1	34	AF8	-6.724
VP05_ERPs_armw	1	35	F5	2.9
VP05_ERPs_armw	1	36	F1	-1.343
VP05_ERPs_armw	1	37	F2	-2.589
VP05_ERPs_armw	1	38	F6	-2.708
VP05_ERPs_armw	1	39	FC3	2.672
VP05_ERPs_armw	1	40	FCz	1.451
VP05_ERPs_armw	1	41	FC4	-2.164
VP05_ERPs_armw	1	42	C5	7.31
VP05_ERPs_armw	1	43	C1	3.329
VP05_ERPs_armw	1	44	C2	1.28
VP05_ERPs_armw	1	45	C6	5.648
VP05_ERPs_armw	1	46	CP3	8.047
VP05_ERPs_armw	1	47	CPz	8.642
VP05_ERPs_armw	1	48	CP4	8.583
VP05_ERPs_armw	1	49	P5	6.726
VP05_ERPs_armw	1	50	P1	8.759
VP05_ERPs_armw	1	51	P2	7.51
VP05_ERPs_armw	1	52	P6	9.227
VP05_ERPs_armw	1	53	PO5	5.335
VP05_ERPs_armw	1	54	PO3	5.421
VP05_ERPs_armw	1	55	PO4	9.08
VP05_ERPs_armw	1	56	PO6	9.21
VP05_ERPs_armw	1	57	FT7	3.551
VP05_ERPs_armw	1	58	FT8	-3.97
VP05_ERPs_armw	1	59	TP7	3.946
VP05_ERPs_armw	1	60	TP8	10.48
VP05_ERPs_armw	1	61	PO7	5.263
VP05_ERPs_armw	1	62	PO8	9.158
VP05_ERPs_armw	1	63	VEOG	0.002
VP05_ERPs_armw	1	64	HEOG	-0.009
VP05_ERPs_armw	2	1	Fp1	6.746
VP05_ERPs_armw	2	2	Fpz	-2.182
VP05_ERPs_armw	2	3	Fp2	-3.53
VP05_ERPs_armw	2	4	F7	2.743
VP05_ERPs_armw	2	5	F3	-4.512
VP05_ERPs_armw	2	6	Fz	-4.551
VP05_ERPs_armw	2	7	F4	-4.411
VP05_ERPs_armw	2	8	F8	-3.93
VP05_ERPs_armw	2	9	FC5	4.231
VP05_ERPs_armw	2	10	FC1	-2.103
VP05_ERPs_armw	2	11	FC2	-1.026
VP05_ERPs_armw	2	12	FC6	-2.63
VP05_ERPs_armw	2	13	T7	2.858
VP05_ERPs_armw	2	14	C3	8.679
VP05_ERPs_armw	2	15	Cz	0.871
VP05_ERPs_armw	2	16	C4	6.464
VP05_ERPs_armw	2	17	T8	1.746
VP05_ERPs_armw	2	18	CP5	6.456
VP05_ERPs_armw	2	19	CP1	7.376
VP05_ERPs_armw	2	20	CP2	5.723
VP05_ERPs_armw	2	21	CP6	4.761
VP05_ERPs_armw	2	22	P7	3.967
VP05_ERPs_armw	2	23	P3	6.007
VP05_ERPs_armw	2	24	Pz	6.706
VP05_ERPs_armw	2	25	P4	9.018
VP05_ERPs_armw	2	26	P8	9.408
VP05_ERPs_armw	2	27	POz	4.566
VP05_ERPs_armw	2	28	O1	3.628
VP05_ERPs_armw	2	29	Oz	5.494
VP05_ERPs_armw	2	30	O2	8.926
VP05_ERPs_armw	2	31	AF7	3.511
VP05_ERPs_armw	2	32	AF3	-2.236
VP05_ERPs_armw	2	33	AF4	-5.482
VP05_ERPs_armw	2	34	AF8	-5.202
VP05_ERPs_armw	2	35	F5	-0.84
VP05_ERPs_armw	2	36	F1	-4.516
VP05_ERPs_armw	2	37	F2	-4.486
VP05_ERPs_armw	2	38	F6	-4.571
VP05_ERPs_armw	2	39	FC3	-0.464
VP05_ERPs_armw	2	40	FCz	-0.908
VP05_ERPs_armw	2	41	FC4	-4.165
VP05_ERPs_armw	2	42	C5	4.59
VP05_ERPs_armw	2	43	C1	0.963
VP05_ERPs_armw	2	44	C2	-1.245
VP05_ERPs_armw	2	45	C6	4.439
VP05_ERPs_armw	2	46	CP3	5.607
VP05_ERPs_armw	2	47	CPz	6.817
VP05_ERPs_armw	2	48	CP4	6.757
VP05_ERPs_armw	2	49	P5	4.013
VP05_ERPs_armw	2	50	P1	7.345
VP05_ERPs_armw	2	51	P2	7.896
VP05_ERPs_armw	2	52	P6	9.011
VP05_ERPs_armw	2	53	PO5	5.317
VP05_ERPs_armw	2	54	PO3	5.375
VP05_ERPs_armw	2	55	PO4	9.221
VP05_ERPs_armw	2	56	PO6	9.024
VP05_ERPs_armw	2	57	FT7	2.772
VP05_ERPs_armw	2	58	FT8	-3.985
VP05_ERPs_armw	2	59	TP7	2.776
VP05_ERPs_armw	2	60	TP8	10.658
VP05_ERPs_armw	2	61	PO7	5.306
VP05_ERPs_armw	2	62	PO8	8.912
VP05_ERPs_armw	2	63	VEOG	0.002
VP05_ERPs_armw	2	64	HEOG	-0.011
VP05_ERPs_armw	4	1	Fp1	3.406
VP05_ERPs_armw	4	2	Fpz	0.275
VP05_ERPs_armw	4	3	Fp2	-0.837
VP05_ERPs_armw	4	4	F7	5.616
VP05_ERPs_armw	4	5	F3	-6.875
VP05_ERPs_armw	4	6	Fz	-8.213
VP05_ERPs_armw	4	7	F4	-7.769
VP05_ERPs_armw	4	8	F8	-2.118
VP05_ERPs_armw	4	9	FC5	2.058
VP05_ERPs_armw	4	10	FC1	-4.529
VP05_ERPs_armw	4	11	FC2	-5.412
VP05_ERPs_armw	4	12	FC6	-3.937
VP05_ERPs_armw	4	13	T7	1.383
VP05_ERPs_armw	4	14	C3	6.463
VP05_ERPs_armw	4	15	Cz	-2.545
VP05_ERPs_armw	4	16	C4	2.873
VP05_ERPs_armw	4	17	T8	-0.193
VP05_ERPs_armw	4	18	CP5	1.052
VP05_ERPs_armw	4	19	CP1	2.268
VP05_ERPs_armw	4	20	CP2	0.363
VP05_ERPs_armw	4	21	CP6	0.262
VP05_ERPs_armw	4	22	P7	-2.054
VP05_ERPs_armw	4	23	P3	-0.801
VP05_ERPs_armw	4	24	Pz	2.213
VP05_ERPs_armw	4	25	P4	1.79
VP05_ERPs_armw	4	26	P8	4.443
VP05_ERPs_armw	4	27	POz	-4.858
VP05_ERPs_armw	4	28	O1	-6.381
VP05_ERPs_armw	4	29	Oz	-2.254
VP05_ERPs_armw	4	30	O2	1.73
VP05_ERPs_armw	4	31	AF7	5.552
VP05_ERPs_armw	4	32	AF3	-2.731
VP05_ERPs_armw	4	33	AF4	-8.263
VP05_ERPs_armw	4	34	AF8	-0.957
VP05_ERPs_armw	4	35	F5	-2.46
VP05_ERPs_armw	4	36	F1	-6.75
VP05_ERPs_armw	4	37	F2	-7.782
VP05_ERPs_armw	4	38	F6	-7.917
VP05_ERPs_armw	4	39	FC3	-4.46
VP05_ERPs_armw	4	40	FCz	-5.308
VP05_ERPs_armw	4	41	FC4	-7.507
VP05_ERPs_armw	4	42	C5	2.097
VP05_ERPs_armw	4	43	C1	-2.527
VP05_ERPs_armw	4	44	C2	-5.364
VP05_ERPs_armw	4	45	C6	0.027
VP05_ERPs_armw	4	46	CP3	0.529
VP05_ERPs_armw	4	47	CPz	2.277
VP05_ERPs_armw	4	48	CP4	3.058
VP05_ERPs_armw	4	49	P5	-1.068
VP05_ERPs_armw	4	50	P1	2.456
VP05_ERPs_armw	4	51	P2	-1.873
VP05_ERPs_armw	4	52	P6	1.849
VP05_ERPs_armw	4	53	PO5	-2.966
VP05_ERPs_armw	4	54	PO3	-2.844
VP05_ERPs_armw	4	55	PO4	0.179
VP05_ERPs_armw	4	56	PO6	1.777
VP05_ERPs_armw	4	57	FT7	5.525
VP05_ERPs_armw	4	58	FT8	-2.024
VP05_ERPs_armw	4	59	TP7	1.482
VP05_ERPs_armw	4	60	TP8	5.204
VP05_ERPs_armw	4	61	PO7	-2.979
VP05_ERPs_armw	4	62	PO8	1.754
VP05_ERPs_armw	4	63	VEOG	0.002
VP05_ERPs_armw	4	64	HEOG	-0.011
VP05_ERPs_armw	5	1	Fp1	8.148
VP05_ERPs_armw	5	2	Fpz	3.714
VP05_ERPs_armw	5	3	Fp2	2.434
VP05_ERPs_armw	5	4	F7	7.761
VP05_ERPs_armw	5	5	F3	-1.108
VP05_ERPs_armw	5	6	Fz	-1.957
VP05_ERPs_armw	5	7	F4	-2.456
VP05_ERPs_armw	5	8	F8	-3.965
VP05_ERPs_armw	5	9	FC5	5.642
VP05_ERPs_armw	5	10	FC1	0.216
VP05_ERPs_armw	5	11	FC2	0.5
VP05_ERPs_armw	5	12	FC6	-3.302
VP05_ERPs_armw	5	13	T7	1.849
VP05_ERPs_armw	5	14	C3	7.604
VP05_ERPs_armw	5	15	Cz	2.159
VP05_ERPs_armw	5	16	C4	5.601
VP05_ERPs_armw	5	17	T8	1.614
VP05_ERPs_armw	5	18	CP5	3.817
VP05_ERPs_armw	5	19	CP1	5.381
VP05_ERPs_armw	5	20	CP2	4.978
VP05_ERPs_armw	5	21	CP6	4.825
VP05_ERPs_armw	5	22	P7	2.001
VP05_ERPs_armw	5	23	P3	3.429
VP05_ERPs_armw	5	24	Pz	4.874
VP05_ERPs_armw	5	25	P4	8.001
VP05_ERPs_armw	5	26	P8	8.237
VP05_ERPs_armw	5	27	POz	2.181
VP05_ERPs_armw	5	28	O1	1.474
VP05_ERPs_armw	5	29	Oz	3.113
VP05_ERPs_armw	5	30	O2	7.662
VP05_ERPs_armw	5	31	AF7	8.703
VP05_ERPs_armw	5	32	AF3	2.43
VP05_ERPs_armw	5	33	AF4	-3.634
VP05_ERPs_armw	5	34	AF8	-1.897
VP05_ERPs_armw	5	35	F5	3.105
VP05_ERPs_armw	5	36	F1	-1.159
VP05_ERPs_armw	5	37	F2	-2.514
VP05_ERPs_armw	5	38	F6	-2.768
VP05_ERPs_armw	5	39	FC3	1.75
VP05_ERPs_armw	5	40	FCz	0.533
VP05_ERPs_armw	5	41	FC4	-2.313
VP05_ERPs_armw	5	42	C5	5.559
VP05_ERPs_armw	5	43	C1	2.063
VP05_ERPs_armw	5	44	C2	0.295
VP05_ERPs_armw	5	45	C6	4.341
VP05_ERPs_armw	5	46	CP3	5.579
VP05_ERPs_armw	5	47	CPz	4.907
VP05_ERPs_armw	5	48	CP4	5.978
VP05_ERPs_armw	5	49	P5	3.66
VP05_ERPs_armw	5	50	P1	5.556
VP05_ERPs_armw	5	51	P2	5.805
VP05_ERPs_armw	5	52	P6	7.715
VP05_ERPs_armw	5	53	PO5	2.598
VP05_ERPs_armw	5	54	PO3	2.592
VP05_ERPs_armw	5	55	PO4	6.767
VP05_ERPs_armw	5	56	PO6	7.792
VP05_ERPs_armw	5	57	FT7	7.683
VP05_ERPs_armw	5	58	FT8	-4.08
VP05_ERPs_armw	5	59	TP7	1.812
VP05_ERPs_armw	5	60	TP8	8.177
VP05_ERPs_armw	5	61	PO7	2.534
VP05_ERPs_armw	5	62	PO8	7.641
VP05_ERPs_armw	5	63	VEOG	0.002
VP05_ERPs_armw	5	64	HEOG	-0.011
VP06_ERPs_armw	1	1	Fp1	5.496
VP06_ERPs_armw	1	2	Fpz	0.01
VP06_ERPs_armw	1	3	Fp2	-1.374
VP06_ERPs_armw	1	4	F7	2.559
VP06_ERPs_armw	1	5	F3	2.792
VP06_ERPs_armw	1	6	Fz	7.746
VP06_ERPs_armw	1	7	F4	6.938
VP06_ERPs_armw	1	8	F8	-1.758
VP06_ERPs_armw	1	9	FC5	1.438
VP06_ERPs_armw	1	10	FC1	7.768
VP06_ERPs_armw	1	11	FC2	7.524
VP06_ERPs_armw	1	12	FC6	3.424
VP06_ERPs_armw	1	13	T7	0.405
VP06_ERPs_armw	1	14	C3	9.069
VP06_ERPs_armw	1	15	Cz	8.055
VP06_ERPs_armw	1	16	C4	8.311
VP06_ERPs_armw	1	17	T8	1.041
VP06_ERPs_armw	1	18	CP5	6.052
VP06_ERPs_armw	1	19	CP1	7.763
VP06_ERPs_armw	1	20	CP2	8.933
VP06_ERPs_armw	1	21	CP6	2.962
VP06_ERPs_armw	1	22	P7	3.496
VP06_ERPs_armw	1	23	P3	9.48
VP06_ERPs_armw	1	24	Pz	9.867
VP06_ERPs_armw	1	25	P4	8.553
VP06_ERPs_armw	1	26	P8	0.617
VP06_ERPs_armw	1	27	POz	10.249
VP06_ERPs_armw	1	28	O1	9.56
VP06_ERPs_armw	1	29	Oz	8.846
VP06_ERPs_armw	1	30	O2	8.432
VP06_ERPs_armw	1	31	AF7	15.859
VP06_ERPs_armw	1	32	AF3	2.836
VP06_ERPs_armw	1	33	AF4	6.084
VP06_ERPs_armw	1	34	AF8	3.703
VP06_ERPs_armw	1	35	F5	1.141
VP06_ERPs_armw	1	36	F1	6.71
VP06_ERPs_armw	1	37	F2	7.083
VP06_ERPs_armw	1	38	F6	2.996
VP06_ERPs_armw	1	39	FC3	8.202
VP06_ERPs_armw	1	40	FCz	7.116
VP06_ERPs_armw	1	41	FC4	5.14
VP06_ERPs_armw	1	42	C5	2.106
VP06_ERPs_armw	1	43	C1	6.706
VP06_ERPs_armw	1	44	C2	9.662
VP06_ERPs_armw	1	45	C6	4.767
VP06_ERPs_armw	1	46	CP3	9.394
VP06_ERPs_armw	1	47	CPz	8.056
VP06_ERPs_armw	1	48	CP4	10.412
VP06_ERPs_armw	1	49	P5	9.943
VP06_ERPs_armw	1	50	P1	9.598
VP06_ERPs_armw	1	51	P2	9.6
VP06_ERPs_armw	1	52	P6	7.589
VP06_ERPs_armw	1	53	PO5	10.625
VP06_ERPs_armw	1	54	PO3	10.68
VP06_ERPs_armw	1	55	PO4	8.746
VP06_ERPs_armw	1	56	PO6	8.719
VP06_ERPs_armw	1	57	FT7	-2.687
VP06_ERPs_armw	1	58	FT8	2.376
VP06_ERPs_armw	1	59	TP7	2.398
VP06_ERPs_armw	1	60	TP8	0.85
VP06_ERPs_armw	1	61	PO7	10.61
VP06_ERPs_armw	1	62	PO8	8.456
VP06_ERPs_armw	1	63	VEOG	0
VP06_ERPs_armw	1	64	HEOG	-0.002
VP06_ERPs_armw	2	1	Fp1	5.114
VP06_ERPs_armw	2	2	Fpz	-1.303
VP06_ERPs_armw	2	3	Fp2	2.343
VP06_ERPs_armw	2	4	F7	2.662
VP06_ERPs_armw	2	5	F3	10.234
VP06_ERPs_armw	2	6	Fz	14.37
VP06_ERPs_armw	2	7	F4	13.73
VP06_ERPs_armw	2	8	F8	2.32
VP06_ERPs_armw	2	9	FC5	6.077
VP06_ERPs_armw	2	10	FC1	13.277
VP06_ERPs_armw	2	11	FC2	14.156
VP06_ERPs_armw	2	12	FC6	10.15
VP06_ERPs_armw	2	13	T7	4.242
VP06_ERPs_armw	2	14	C3	14.19
VP06_ERPs_armw	2	15	Cz	13.072
VP06_ERPs_armw	2	16	C4	14.442
VP06_ERPs_armw	2	17	T8	3.294
VP06_ERPs_armw	2	18	CP5	12.29
VP06_ERPs_armw	2	19	CP1	12.981
VP06_ERPs_armw	2	20	CP2	14.025
VP06_ERPs_armw	2	21	CP6	8.519
VP06_ERPs_armw	2	22	P7	7.686
VP06_ERPs_armw	2	23	P3	14.329
VP06_ERPs_armw	2	24	Pz	14.47
VP06_ERPs_armw	2	25	P4	12.509
VP06_ERPs_armw	2	26	P8	4.401
VP06_ERPs_armw	2	27	POz	14.093
VP06_ERPs_armw	2	28	O1	14.63
VP06_ERPs_armw	2	29	Oz	12.399
VP06_ERPs_armw	2	30	O2	12.276
VP06_ERPs_armw	2	31	AF7	21.447
VP06_ERPs_armw	2	32	AF3	10.39
VP06_ERPs_armw	2	33	AF4	13.247
VP06_ERPs_armw	2	34	AF8	8.593
VP06_ERPs_armw	2	35	F5	8.044
VP06_ERPs_armw	2	36	F1	13.416
VP06_ERPs_armw	2	37	F2	13.847
VP06_ERPs_armw	2	38	F6	13.676
VP06_ERPs_armw	2	39	FC3	13.824
VP06_ERPs_armw	2	40	FCz	13.274
VP06_ERPs_armw	2	41	FC4	11.817
VP06_ERPs_armw	2	42	C5	7.839
VP06_ERPs_armw	2	43	C1	11.815
VP06_ERPs_armw	2	44	C2	14.731
VP06_ERPs_armw	2	45	C6	10.103
VP06_ERPs_armw	2	46	CP3	14.264
VP06_ERPs_armw	2	47	CPz	13.046
VP06_ERPs_armw	2	48	CP4	14.885
VP06_ERPs_armw	2	49	P5	14.677
VP06_ERPs_armw	2	50	P1	14.34
VP06_ERPs_armw	2	51	P2	14.072
VP06_ERPs_armw	2	52	P6	11.693
VP06_ERPs_armw	2	53	PO5	15.403
VP06_ERPs_armw	2	54	PO3	15.342
VP06_ERPs_armw	2	55	PO4	12.616
VP06_ERPs_armw	2	56	PO6	12.635
VP06_ERPs_armw	2	57	FT7	-2.08
VP06_ERPs_armw	2	58	FT8	5.276
VP06_ERPs_armw	2	59	TP7	4.382
VP06_ERPs_armw	2	60	TP8	3.009
VP06_ERPs_armw	2	61	PO7	15.35
VP06_ERPs_armw	2	62	PO8	12.427
VP06_ERPs_armw	2	63	VEOG	0
VP06_ERPs_armw	2	64	HEOG	-0.002
VP06_ERPs_armw	4	1	Fp1	0.723
VP06_ERPs_armw	4	2	Fpz	-7.073
VP06_ERPs_armw	4	3	Fp2	-9.919
VP06_ERPs_armw	4	4	F7	2.918
VP06_ERPs_armw	4	5	F3	7.345
VP06_ERPs_armw	4	6	Fz	11.601
VP06_ERPs_armw	4	7	F4	10.635
VP06_ERPs_armw	4	8	F8	-3.907
VP06_ERPs_armw	4	9	FC5	5.175
VP06_ERPs_armw	4	10	FC1	10.749
VP06_ERPs_armw	4	11	FC2	10.95
VP06_ERPs_armw	4	12	FC6	5.143
VP06_ERPs_armw	4	13	T7	1.098
VP06_ERPs_armw	4	14	C3	12.588
VP06_ERPs_armw	4	15	Cz	11.401
VP06_ERPs_armw	4	16	C4	12.341
VP06_ERPs_armw	4	17	T8	0.139
VP06_ERPs_armw	4	18	CP5	9.713
VP06_ERPs_armw	4	19	CP1	11.485
VP06_ERPs_armw	4	20	CP2	12.508
VP06_ERPs_armw	4	21	CP6	6.607
VP06_ERPs_armw	4	22	P7	6.603
VP06_ERPs_armw	4	23	P3	13.169
VP06_ERPs_armw	4	24	Pz	13.236
VP06_ERPs_armw	4	25	P4	12.365
VP06_ERPs_armw	4	26	P8	1.965
VP06_ERPs_armw	4	27	POz	13.841
VP06_ERPs_armw	4	28	O1	13.562
VP06_ERPs_armw	4	29	Oz	12.954
VP06_ERPs_armw	4	30	O2	12.194
VP06_ERPs_armw	4	31	AF7	16.017
VP06_ERPs_armw	4	32	AF3	7.324
VP06_ERPs_armw	4	33	AF4	9.778
VP06_ERPs_armw	4	34	AF8	-2.82
VP06_ERPs_armw	4	35	F5	4.261
VP06_ERPs_armw	4	36	F1	10.326
VP06_ERPs_armw	4	37	F2	10.733
VP06_ERPs_armw	4	38	F6	3.464
VP06_ERPs_armw	4	39	FC3	11.279
VP06_ERPs_armw	4	40	FCz	10.858
VP06_ERPs_armw	4	41	FC4	7.155
VP06_ERPs_armw	4	42	C5	5.286
VP06_ERPs_armw	4	43	C1	10.102
VP06_ERPs_armw	4	44	C2	12.836
VP06_ERPs_armw	4	45	C6	7.198
VP06_ERPs_armw	4	46	CP3	12.11
VP06_ERPs_armw	4	47	CPz	11.739
VP06_ERPs_armw	4	48	CP4	13.674
VP06_ERPs_armw	4	49	P5	12.345
VP06_ERPs_armw	4	50	P1	13.325
VP06_ERPs_armw	4	51	P2	13.165
VP06_ERPs_armw	4	52	P6	10.961
VP06_ERPs_armw	4	53	PO5	13.958
VP06_ERPs_armw	4	54	PO3	13.777
VP06_ERPs_armw	4	55	PO4	12.485
VP06_ERPs_armw	4	56	PO6	12.392
VP06_ERPs_armw	4	57	FT7	-3.24
VP06_ERPs_armw	4	58	FT8	0.635
VP06_ERPs_armw	4	59	TP7	2.176
VP06_ERPs_armw	4	60	TP8	-0.13
VP06_ERPs_armw	4	61	PO7	13.819
VP06_ERPs_armw	4	62	PO8	12.217
VP06_ERPs_armw	4	63	VEOG	0
VP06_ERPs_armw	4	64	HEOG	-0.002
VP06_ERPs_armw	5	1	Fp1	5.196
VP06_ERPs_armw	5	2	Fpz	-4.097
VP06_ERPs_armw	5	3	Fp2	-7.775
VP06_ERPs_armw	5	4	F7	2.594
VP06_ERPs_armw	5	5	F3	7.77
VP06_ERPs_armw	5	6	Fz	13.272
VP06_ERPs_armw	5	7	F4	11.69
VP06_ERPs_armw	5	8	F8	-2.876
VP06_ERPs_armw	5	9	FC5	2.84
VP06_ERPs_armw	5	10	FC1	11.534
VP06_ERPs_armw	5	11	FC2	12
VP06_ERPs_armw	5	12	FC6	5.69
VP06_ERPs_armw	5	13	T7	-0.431
VP06_ERPs_armw	5	14	C3	13.409
VP06_ERPs_armw	5	15	Cz	12.346
VP06_ERPs_armw	5	16	C4	12.809
VP06_ERPs_armw	5	17	T8	-1.349
VP06_ERPs_armw	5	18	CP5	9.594
VP06_ERPs_armw	5	19	CP1	12.772
VP06_ERPs_armw	5	20	CP2	13.755
VP06_ERPs_armw	5	21	CP6	5.905
VP06_ERPs_armw	5	22	P7	5.543
VP06_ERPs_armw	5	23	P3	14.35
VP06_ERPs_armw	5	24	Pz	15.228
VP06_ERPs_armw	5	25	P4	12.68
VP06_ERPs_armw	5	26	P8	-0.704
VP06_ERPs_armw	5	27	POz	14.983
VP06_ERPs_armw	5	28	O1	14.451
VP06_ERPs_armw	5	29	Oz	13.942
VP06_ERPs_armw	5	30	O2	12.532
VP06_ERPs_armw	5	31	AF7	18.916
VP06_ERPs_armw	5	32	AF3	7.804
VP06_ERPs_armw	5	33	AF4	9.596
VP06_ERPs_armw	5	34	AF8	-3.368
VP06_ERPs_armw	5	35	F5	4.633
VP06_ERPs_armw	5	36	F1	11.894
VP06_ERPs_armw	5	37	F2	11.793
VP06_ERPs_armw	5	38	F6	0.915
VP06_ERPs_armw	5	39	FC3	12.123
VP06_ERPs_armw	5	40	FCz	11.858
VP06_ERPs_armw	5	41	FC4	8.078
VP06_ERPs_armw	5	42	C5	4.162
VP06_ERPs_armw	5	43	C1	11.4
VP06_ERPs_armw	5	44	C2	13.53
VP06_ERPs_armw	5	45	C6	7.17
VP06_ERPs_armw	5	46	CP3	14.032
VP06_ERPs_armw	5	47	CPz	12.973
VP06_ERPs_armw	5	48	CP4	14.809
VP06_ERPs_armw	5	49	P5	14.359
VP06_ERPs_armw	5	50	P1	14.466
VP06_ERPs_armw	5	51	P2	15.046
VP06_ERPs_armw	5	52	P6	10.659
VP06_ERPs_armw	5	53	PO5	15.428
VP06_ERPs_armw	5	54	PO3	15.372
VP06_ERPs_armw	5	55	PO4	12.796
VP06_ERPs_armw	5	56	PO6	12.707
VP06_ERPs_armw	5	57	FT7	-2.64
VP06_ERPs_armw	5	58	FT8	-2.463
VP06_ERPs_armw	5	59	TP7	1.223
VP06_ERPs_armw	5	60	TP8	-1.499
VP06_ERPs_armw	5	61	PO7	15.354
VP06_ERPs_armw	5	62	PO8	12.537
VP06_ERPs_armw	5	63	VEOG	0
VP06_ERPs_armw	5	64	HEOG	-0.002
VP07_ERPs_armw	1	1	Fp1	2.092
VP07_ERPs_armw	1	2	Fpz	2.805
VP07_ERPs_armw	1	3	Fp2	-6.014
VP07_ERPs_armw	1	4	F7	5.498
VP07_ERPs_armw	1	5	F3	-11.878
VP07_ERPs_armw	1	6	Fz	-11.743
VP07_ERPs_armw	1	7	F4	-10.317
VP07_ERPs_armw	1	8	F8	-4.237
VP07_ERPs_armw	1	9	FC5	-4.594
VP07_ERPs_armw	1	10	FC1	-11.836
VP07_ERPs_armw	1	11	FC2	-10.401
VP07_ERPs_armw	1	12	FC6	-10.594
VP07_ERPs_armw	1	13	T7	1.909
VP07_ERPs_armw	1	14	C3	-3.386
VP07_ERPs_armw	1	15	Cz	-7.698
VP07_ERPs_armw	1	16	C4	0.115
VP07_ERPs_armw	1	17	T8	-0.189
VP07_ERPs_armw	1	18	CP5	3.834
VP07_ERPs_armw	1	19	CP1	-3.526
VP07_ERPs_armw	1	20	CP2	-0.246
VP07_ERPs_armw	1	21	CP6	-0.718
VP07_ERPs_armw	1	22	P7	1.937
VP07_ERPs_armw	1	23	P3	4.132
VP07_ERPs_armw	1	24	Pz	1.654
VP07_ERPs_armw	1	25	P4	0.504
VP07_ERPs_armw	1	26	P8	-4.156
VP07_ERPs_armw	1	27	POz	0.945
VP07_ERPs_armw	1	28	O1	6.463
VP07_ERPs_armw	1	29	Oz	3.086
VP07_ERPs_armw	1	30	O2	2.234
VP07_ERPs_armw	1	31	AF7	2.286
VP07_ERPs_armw	1	32	AF3	-7.627
VP07_ERPs_armw	1	33	AF4	-7.907
VP07_ERPs_armw	1	34	AF8	-3.558
VP07_ERPs_armw	1	35	F5	-2.083
VP07_ERPs_armw	1	36	F1	-11.819
VP07_ERPs_armw	1	37	F2	-10.535
VP07_ERPs_armw	1	38	F6	-10.206
VP07_ERPs_armw	1	39	FC3	-10.456
VP07_ERPs_armw	1	40	FCz	-9.954
VP07_ERPs_armw	1	41	FC4	-10.209
VP07_ERPs_armw	1	42	C5	0.116
VP07_ERPs_armw	1	43	C1	-6.714
VP07_ERPs_armw	1	44	C2	-1.423
VP07_ERPs_armw	1	45	C6	-5.182
VP07_ERPs_armw	1	46	CP3	3.178
VP07_ERPs_armw	1	47	CPz	-3.222
VP07_ERPs_armw	1	48	CP4	2.656
VP07_ERPs_armw	1	49	P5	2.374
VP07_ERPs_armw	1	50	P1	3.899
VP07_ERPs_armw	1	51	P2	1.368
VP07_ERPs_armw	1	52	P6	-0.569
VP07_ERPs_armw	1	53	PO5	5.276
VP07_ERPs_armw	1	54	PO3	5.431
VP07_ERPs_armw	1	55	PO4	-0.529
VP07_ERPs_armw	1	56	PO6	-0.644
VP07_ERPs_armw	1	57	FT7	0.472
VP07_ERPs_armw	1	58	FT8	-6.844
VP07_ERPs_armw	1	59	TP7	-0.384
VP07_ERPs_armw	1	60	TP8	-2.392
VP07_ERPs_armw	1	61	PO7	5.074
VP07_ERPs_armw	1	62	PO8	-0.673
VP07_ERPs_armw	1	63	VEOG	0
VP07_ERPs_armw	1	64	HEOG	0
VP07_ERPs_armw	2	1	Fp1	13.859
VP07_ERPs_armw	2	2	Fpz	9.056
VP07_ERPs_armw	2	3	Fp2	8.58
VP07_ERPs_armw	2	4	F7	11.874
VP07_ERPs_armw	2	5	F3	-5.534
VP07_ERPs_armw	2	6	Fz	-6.726
VP07_ERPs_armw	2	7	F4	-3.598
VP07_ERPs_armw	2	8	F8	4.501
VP07_ERPs_armw	2	9	FC5	-3.162
VP07_ERPs_armw	2	10	FC1	-10.542
VP07_ERPs_armw	2	11	FC2	-6.085
VP07_ERPs_armw	2	12	FC6	-5.877
VP07_ERPs_armw	2	13	T7	-0.202
VP07_ERPs_armw	2	14	C3	-5.666
VP07_ERPs_armw	2	15	Cz	-9.659
VP07_ERPs_armw	2	16	C4	-0.404
VP07_ERPs_armw	2	17	T8	0.876
VP07_ERPs_armw	2	18	CP5	-0.133
VP07_ERPs_armw	2	19	CP1	-5.621
VP07_ERPs_armw	2	20	CP2	-2.352
VP07_ERPs_armw	2	21	CP6	-1.334
VP07_ERPs_armw	2	22	P7	-0.038
VP07_ERPs_armw	2	23	P3	-1.514
VP07_ERPs_armw	2	24	Pz	-0.506
VP07_ERPs_armw	2	25	P4	-1.313
VP07_ERPs_armw	2	26	P8	-3.51
VP07_ERPs_armw	2	27	POz	-2.008
VP07_ERPs_armw	2	28	O1	1.987
VP07_ERPs_armw	2	29	Oz	0.304
VP07_ERPs_armw	2	30	O2	-1.226
VP07_ERPs_armw	2	31	AF7	10.35
VP07_ERPs_armw	2	32	AF3	3.115
VP07_ERPs_armw	2	33	AF4	0.603
VP07_ERPs_armw	2	34	AF8	6.342
VP07_ERPs_armw	2	35	F5	5.939
VP07_ERPs_armw	2	36	F1	-5.559
VP07_ERPs_armw	2	37	F2	-6.139
VP07_ERPs_armw	2	38	F6	-3.273
VP07_ERPs_armw	2	39	FC3	-8.921
VP07_ERPs_armw	2	40	FCz	-9.985
VP07_ERPs_armw	2	41	FC4	-6.022
VP07_ERPs_armw	2	42	C5	-0.689
VP07_ERPs_armw	2	43	C1	-9.849
VP07_ERPs_armw	2	44	C2	-5.054
VP07_ERPs_armw	2	45	C6	-2.705
VP07_ERPs_armw	2	46	CP3	-0.589
VP07_ERPs_armw	2	47	CPz	-5.039
VP07_ERPs_armw	2	48	CP4	-1.198
VP07_ERPs_armw	2	49	P5	0.249
VP07_ERPs_armw	2	50	P1	-1.706
VP07_ERPs_armw	2	51	P2	-0.89
VP07_ERPs_armw	2	52	P6	-0.468
VP07_ERPs_armw	2	53	PO5	1.873
VP07_ERPs_armw	2	54	PO3	1.741
VP07_ERPs_armw	2	55	PO4	-1.391
VP07_ERPs_armw	2	56	PO6	-1.473
VP07_ERPs_armw	2	57	FT7	0.628
VP07_ERPs_armw	2	58	FT8	0.476
VP07_ERPs_armw	2	59	TP7	-1.407
VP07_ERPs_armw	2	60	TP8	-1.437
VP07_ERPs_armw	2	61	PO7	1.66
VP07_ERPs_armw	2	62	PO8	-1.383
VP07_ERPs_armw	2	63	VEOG	0
VP07_ERPs_armw	2	64	HEOG	0
VP07_ERPs_armw	4	1	Fp1	3.619
VP07_ERPs_armw	4	2	Fpz	4.119
VP07_ERPs_armw	4	3	Fp2	1.752
VP07_ERPs_armw	4	4	F7	4.913
VP07_ERPs_armw	4	5	F3	-8.1
VP07_ERPs_armw	4	6	Fz	-8.68
VP07_ERPs_armw	4	7	F4	-5.048
VP07_ERPs_armw	4	8	F8	3.556
VP07_ERPs_armw	4	9	FC5	-3.892
VP07_ERPs_armw	4	10	FC1	-11.437
VP07_ERPs_armw	4	11	FC2	-7.251
VP07_ERPs_armw	4	12	FC6	-6.267
VP07_ERPs_armw	4	13	T7	1.425
VP07_ERPs_armw	4	14	C3	-4.057
VP07_ERPs_armw	4	15	Cz	-9.074
VP07_ERPs_armw	4	16	C4	0.699
VP07_ERPs_armw	4	17	T8	0.257
VP07_ERPs_armw	4	18	CP5	3.503
VP07_ERPs_armw	4	19	CP1	-4.625
VP07_ERPs_armw	4	20	CP2	-0.546
VP07_ERPs_armw	4	21	CP6	0.712
VP07_ERPs_armw	4	22	P7	2.7
VP07_ERPs_armw	4	23	P3	1.949
VP07_ERPs_armw	4	24	Pz	0.983
VP07_ERPs_armw	4	25	P4	0.929
VP07_ERPs_armw	4	26	P8	-1.109
VP07_ERPs_armw	4	27	POz	1.889
VP07_ERPs_armw	4	28	O1	5.727
VP07_ERPs_armw	4	29	Oz	2.721
VP07_ERPs_armw	4	30	O2	2.972
VP07_ERPs_armw	4	31	AF7	5.116
VP07_ERPs_armw	4	32	AF3	-3.501
VP07_ERPs_armw	4	33	AF4	-3.893
VP07_ERPs_armw	4	34	AF8	2.313
VP07_ERPs_armw	4	35	F5	1.413
VP07_ERPs_armw	4	36	F1	-8.266
VP07_ERPs_armw	4	37	F2	-7.274
VP07_ERPs_armw	4	38	F6	-4.785
VP07_ERPs_armw	4	39	FC3	-9.716
VP07_ERPs_armw	4	40	FCz	-11.082
VP07_ERPs_armw	4	41	FC4	-7.125
VP07_ERPs_armw	4	42	C5	0.587
VP07_ERPs_armw	4	43	C1	-8.861
VP07_ERPs_armw	4	44	C2	-4.903
VP07_ERPs_armw	4	45	C6	-1.821
VP07_ERPs_armw	4	46	CP3	1.834
VP07_ERPs_armw	4	47	CPz	-4.283
VP07_ERPs_armw	4	48	CP4	2.719
VP07_ERPs_armw	4	49	P5	3.029
VP07_ERPs_armw	4	50	P1	1.816
VP07_ERPs_armw	4	51	P2	1.408
VP07_ERPs_armw	4	52	P6	1.72
VP07_ERPs_armw	4	53	PO5	5.782
VP07_ERPs_armw	4	54	PO3	5.634
VP07_ERPs_armw	4	55	PO4	0.095
VP07_ERPs_armw	4	56	PO6	-0.182
VP07_ERPs_armw	4	57	FT7	3.376
VP07_ERPs_armw	4	58	FT8	-1.736
VP07_ERPs_armw	4	59	TP7	-0.604
VP07_ERPs_armw	4	60	TP8	0.846
VP07_ERPs_armw	4	61	PO7	5.666
VP07_ERPs_armw	4	62	PO8	-0.133
VP07_ERPs_armw	4	63	VEOG	0
VP07_ERPs_armw	4	64	HEOG	0
VP07_ERPs_armw	5	1	Fp1	1.24
VP07_ERPs_armw	5	2	Fpz	3.784
VP07_ERPs_armw	5	3	Fp2	2.017
VP07_ERPs_armw	5	4	F7	-1.401
VP07_ERPs_armw	5	5	F3	-6.517
VP07_ERPs_armw	5	6	Fz	-6.253
VP07_ERPs_armw	5	7	F4	-3.153
VP07_ERPs_armw	5	8	F8	-4.393
VP07_ERPs_armw	5	9	FC5	-2.952
VP07_ERPs_armw	5	10	FC1	-7.236
VP07_ERPs_armw	5	11	FC2	-3.98
VP07_ERPs_armw	5	12	FC6	-3.655
VP07_ERPs_armw	5	13	T7	3.355
VP07_ERPs_armw	5	14	C3	-0.325
VP07_ERPs_armw	5	15	Cz	-2.99
VP07_ERPs_armw	5	16	C4	4.976
VP07_ERPs_armw	5	17	T8	2.084
VP07_ERPs_armw	5	18	CP5	6.091
VP07_ERPs_armw	5	19	CP1	0.966
VP07_ERPs_armw	5	20	CP2	3.751
VP07_ERPs_armw	5	21	CP6	5.18
VP07_ERPs_armw	5	22	P7	5.909
VP07_ERPs_armw	5	23	P3	6.01
VP07_ERPs_armw	5	24	Pz	6.537
VP07_ERPs_armw	5	25	P4	4.832
VP07_ERPs_armw	5	26	P8	4.119
VP07_ERPs_armw	5	27	POz	6.338
VP07_ERPs_armw	5	28	O1	9.867
VP07_ERPs_armw	5	29	Oz	6.962
VP07_ERPs_armw	5	30	O2	6.507
VP07_ERPs_armw	5	31	AF7	-1.082
VP07_ERPs_armw	5	32	AF3	-6.192
VP07_ERPs_armw	5	33	AF4	0.324
VP07_ERPs_armw	5	34	AF8	4.288
VP07_ERPs_armw	5	35	F5	-3.627
VP07_ERPs_armw	5	36	F1	-6.554
VP07_ERPs_armw	5	37	F2	-4.096
VP07_ERPs_armw	5	38	F6	-2.804
VP07_ERPs_armw	5	39	FC3	-6.525
VP07_ERPs_armw	5	40	FCz	-6.061
VP07_ERPs_armw	5	41	FC4	-3.702
VP07_ERPs_armw	5	42	C5	1.084
VP07_ERPs_armw	5	43	C1	-3.302
VP07_ERPs_armw	5	44	C2	0.526
VP07_ERPs_armw	5	45	C6	1.521
VP07_ERPs_armw	5	46	CP3	5.561
VP07_ERPs_armw	5	47	CPz	1.36
VP07_ERPs_armw	5	48	CP4	5.983
VP07_ERPs_armw	5	49	P5	6.398
VP07_ERPs_armw	5	50	P1	6.074
VP07_ERPs_armw	5	51	P2	5.759
VP07_ERPs_armw	5	52	P6	7.163
VP07_ERPs_armw	5	53	PO5	9.53
VP07_ERPs_armw	5	54	PO3	9.552
VP07_ERPs_armw	5	55	PO4	6.572
VP07_ERPs_armw	5	56	PO6	6.442
VP07_ERPs_armw	5	57	FT7	4.069
VP07_ERPs_armw	5	58	FT8	-5.516
VP07_ERPs_armw	5	59	TP7	2.389
VP07_ERPs_armw	5	60	TP8	4.68
VP07_ERPs_armw	5	61	PO7	9.423
VP07_ERPs_armw	5	62	PO8	6.319
VP07_ERPs_armw	5	63	VEOG	0
VP07_ERPs_armw	5	64	HEOG	0
VP08_ERPs_armw	1	1	Fp1	2.082
VP08_ERPs_armw	1	2	Fpz	-1.953
VP08_ERPs_armw	1	3	Fp2	-4.392
VP08_ERPs_armw	1	4	F7	0.671
VP08_ERPs_armw	1	5	F3	-2.427
VP08_ERPs_armw	1	6	Fz	-2.494
VP08_ERPs_armw	1	7	F4	-4.094
VP08_ERPs_armw	1	8	F8	-2.623
VP08_ERPs_armw	1	9	FC5	0.665
VP08_ERPs_armw	1	10	FC1	-4.043
VP08_ERPs_armw	1	11	FC2	-4.104
VP08_ERPs_armw	1	12	FC6	-0.934
VP08_ERPs_armw	1	13	T7	2.895
VP08_ERPs_armw	1	14	C3	-1.722
VP08_ERPs_armw	1	15	Cz	-5.704
VP08_ERPs_armw	1	16	C4	-3.961
VP08_ERPs_armw	1	17	T8	0.103
VP08_ERPs_armw	1	18	CP5	3.292
VP08_ERPs_armw	1	19	CP1	-3.066
VP08_ERPs_armw	1	20	CP2	-1.331
VP08_ERPs_armw	1	21	CP6	2.225
VP08_ERPs_armw	1	22	P7	3.638
VP08_ERPs_armw	1	23	P3	2.291
VP08_ERPs_armw	1	24	Pz	1.979
VP08_ERPs_armw	1	25	P4	4.581
VP08_ERPs_armw	1	26	P8	6.347
VP08_ERPs_armw	1	27	POz	3.88
VP08_ERPs_armw	1	28	O1	3.128
VP08_ERPs_armw	1	29	Oz	3.738
VP08_ERPs_armw	1	30	O2	6.778
VP08_ERPs_armw	1	31	AF7	2.343
VP08_ERPs_armw	1	32	AF3	-0.209
VP08_ERPs_armw	1	33	AF4	-2.194
VP08_ERPs_armw	1	34	AF8	-2.212
VP08_ERPs_armw	1	35	F5	-2.237
VP08_ERPs_armw	1	36	F1	-2.482
VP08_ERPs_armw	1	37	F2	-4.101
VP08_ERPs_armw	1	38	F6	-2.103
VP08_ERPs_armw	1	39	FC3	-3.303
VP08_ERPs_armw	1	40	FCz	-4.129
VP08_ERPs_armw	1	41	FC4	-4.106
VP08_ERPs_armw	1	42	C5	0.61
VP08_ERPs_armw	1	43	C1	-3.592
VP08_ERPs_armw	1	44	C2	-5.773
VP08_ERPs_armw	1	45	C6	-0.096
VP08_ERPs_armw	1	46	CP3	0.081
VP08_ERPs_armw	1	47	CPz	-2.912
VP08_ERPs_armw	1	48	CP4	0.401
VP08_ERPs_armw	1	49	P5	2.265
VP08_ERPs_armw	1	50	P1	0.961
VP08_ERPs_armw	1	51	P2	1.391
VP08_ERPs_armw	1	52	P6	6.297
VP08_ERPs_armw	1	53	PO5	3.151
VP08_ERPs_armw	1	54	PO3	3.041
VP08_ERPs_armw	1	55	PO4	6.738
VP08_ERPs_armw	1	56	PO6	6.79
VP08_ERPs_armw	1	57	FT7	0.737
VP08_ERPs_armw	1	58	FT8	-0.53
VP08_ERPs_armw	1	59	TP7	3.568
VP08_ERPs_armw	1	60	TP8	2.72
VP08_ERPs_armw	1	61	PO7	3.105
VP08_ERPs_armw	1	62	PO8	6.826
VP08_ERPs_armw	1	63	VEOG	0
VP08_ERPs_armw	1	64	HEOG	0
VP08_ERPs_armw	2	1	Fp1	-1.808
VP08_ERPs_armw	2	2	Fpz	-6.018
VP08_ERPs_armw	2	3	Fp2	-8.29
VP08_ERPs_armw	2	4	F7	-2.418
VP08_ERPs_armw	2	5	F3	-8.247
VP08_ERPs_armw	2	6	Fz	-8.159
VP08_ERPs_armw	2	7	F4	-10.337
VP08_ERPs_armw	2	8	F8	-4.088
VP08_ERPs_armw	2	9	FC5	-2.286
VP08_ERPs_armw	2	10	FC1	-10.176
VP08_ERPs_armw	2	11	FC2	-10.301
VP08_ERPs_armw	2	12	FC6	-6.191
VP08_ERPs_armw	2	13	T7	0.314
VP08_ERPs_armw	2	14	C3	-4.312
VP08_ERPs_armw	2	15	Cz	-11.073
VP08_ERPs_armw	2	16	C4	-7.84
VP08_ERPs_armw	2	17	T8	-2.748
VP08_ERPs_armw	2	18	CP5	1.962
VP08_ERPs_armw	2	19	CP1	-4.878
VP08_ERPs_armw	2	20	CP2	-4.666
VP08_ERPs_armw	2	21	CP6	1.465
VP08_ERPs_armw	2	22	P7	4.447
VP08_ERPs_armw	2	23	P3	1.242
VP08_ERPs_armw	2	24	Pz	-2.049
VP08_ERPs_armw	2	25	P4	3.127
VP08_ERPs_armw	2	26	P8	3.479
VP08_ERPs_armw	2	27	POz	2.028
VP08_ERPs_armw	2	28	O1	2.703
VP08_ERPs_armw	2	29	Oz	2.425
VP08_ERPs_armw	2	30	O2	4.951
VP08_ERPs_armw	2	31	AF7	-1.07
VP08_ERPs_armw	2	32	AF3	-5.965
VP08_ERPs_armw	2	33	AF4	-7.023
VP08_ERPs_armw	2	34	AF8	-4.014
VP08_ERPs_armw	2	35	F5	-8.043
VP08_ERPs_armw	2	36	F1	-8.316
VP08_ERPs_armw	2	37	F2	-10.209
VP08_ERPs_armw	2	38	F6	-6.951
VP08_ERPs_armw	2	39	FC3	-7.939
VP08_ERPs_armw	2	40	FCz	-10.145
VP08_ERPs_armw	2	41	FC4	-10.163
VP08_ERPs_armw	2	42	C5	0.134
VP08_ERPs_armw	2	43	C1	-8.413
VP08_ERPs_armw	2	44	C2	-10.961
VP08_ERPs_armw	2	45	C6	-3.583
VP08_ERPs_armw	2	46	CP3	-1.657
VP08_ERPs_armw	2	47	CPz	-6.129
VP08_ERPs_armw	2	48	CP4	-0.887
VP08_ERPs_armw	2	49	P5	1.167
VP08_ERPs_armw	2	50	P1	-0.789
VP08_ERPs_armw	2	51	P2	-0.408
VP08_ERPs_armw	2	52	P6	3.583
VP08_ERPs_armw	2	53	PO5	2.706
VP08_ERPs_armw	2	54	PO3	2.485
VP08_ERPs_armw	2	55	PO4	4.834
VP08_ERPs_armw	2	56	PO6	4.989
VP08_ERPs_armw	2	57	FT7	-2.302
VP08_ERPs_armw	2	58	FT8	-5.226
VP08_ERPs_armw	2	59	TP7	2.344
VP08_ERPs_armw	2	60	TP8	1.662
VP08_ERPs_armw	2	61	PO7	2.623
VP08_ERPs_armw	2	62	PO8	5.172
VP08_ERPs_armw	2	63	VEOG	0
VP08_ERPs_armw	2	64	HEOG	0
VP08_ERPs_armw	4	1	Fp1	1.881
VP08_ERPs_armw	4	2	Fpz	-0.371
VP08_ERPs_armw	4	3	Fp2	-2.344
VP08_ERPs_armw	4	4	F7	1.499
VP08_ERPs_armw	4	5	F3	-6.428
VP08_ERPs_armw	4	6	Fz	-6.67
VP08_ERPs_armw	4	7	F4	-9.219
VP08_ERPs_armw	4	8	F8	-6.72
VP08_ERPs_armw	4	9	FC5	-0.885
VP08_ERPs_armw	4	10	FC1	-9.571
VP08_ERPs_armw	4	11	FC2	-9.397
VP08_ERPs_armw	4	12	FC6	-5.848
VP08_ERPs_armw	4	13	T7	1.503
VP08_ERPs_armw	4	14	C3	-4.595
VP08_ERPs_armw	4	15	Cz	-11.028
VP08_ERPs_armw	4	16	C4	-6.664
VP08_ERPs_armw	4	17	T8	-2.091
VP08_ERPs_armw	4	18	CP5	1.259
VP08_ERPs_armw	4	19	CP1	-4.906
VP08_ERPs_armw	4	20	CP2	-5.739
VP08_ERPs_armw	4	21	CP6	-1.746
VP08_ERPs_armw	4	22	P7	1.61
VP08_ERPs_armw	4	23	P3	0.174
VP08_ERPs_armw	4	24	Pz	-3.015
VP08_ERPs_armw	4	25	P4	0.225
VP08_ERPs_armw	4	26	P8	1.019
VP08_ERPs_armw	4	27	POz	-0.963
VP08_ERPs_armw	4	28	O1	-0.707
VP08_ERPs_armw	4	29	Oz	-0.646
VP08_ERPs_armw	4	30	O2	1.731
VP08_ERPs_armw	4	31	AF7	2.621
VP08_ERPs_armw	4	32	AF3	-2.386
VP08_ERPs_armw	4	33	AF4	-5.875
VP08_ERPs_armw	4	34	AF8	-3.219
VP08_ERPs_armw	4	35	F5	-6.467
VP08_ERPs_armw	4	36	F1	-6.532
VP08_ERPs_armw	4	37	F2	-9.271
VP08_ERPs_armw	4	38	F6	-6.139
VP08_ERPs_armw	4	39	FC3	-5.986
VP08_ERPs_armw	4	40	FCz	-9.483
VP08_ERPs_armw	4	41	FC4	-9.384
VP08_ERPs_armw	4	42	C5	-0.67
VP08_ERPs_armw	4	43	C1	-8.542
VP08_ERPs_armw	4	44	C2	-11.12
VP08_ERPs_armw	4	45	C6	-3.22
VP08_ERPs_armw	4	46	CP3	-2.266
VP08_ERPs_armw	4	47	CPz	-6.364
VP08_ERPs_armw	4	48	CP4	-4.248
VP08_ERPs_armw	4	49	P5	0.288
VP08_ERPs_armw	4	50	P1	-2.086
VP08_ERPs_armw	4	51	P2	-2.224
VP08_ERPs_armw	4	52	P6	1.222
VP08_ERPs_armw	4	53	PO5	-0.708
VP08_ERPs_armw	4	54	PO3	-0.429
VP08_ERPs_armw	4	55	PO4	1.608
VP08_ERPs_armw	4	56	PO6	1.63
VP08_ERPs_armw	4	57	FT7	-0.924
VP08_ERPs_armw	4	58	FT8	-4.742
VP08_ERPs_armw	4	59	TP7	2.196
VP08_ERPs_armw	4	60	TP8	-1.672
VP08_ERPs_armw	4	61	PO7	-0.525
VP08_ERPs_armw	4	62	PO8	1.657
VP08_ERPs_armw	4	63	VEOG	0
VP08_ERPs_armw	4	64	HEOG	0
VP08_ERPs_armw	5	1	Fp1	-2.439
VP08_ERPs_armw	5	2	Fpz	-5.036
VP08_ERPs_armw	5	3	Fp2	-2.224
VP08_ERPs_armw	5	4	F7	-0.026
VP08_ERPs_armw	5	5	F3	-4.384
VP08_ERPs_armw	5	6	Fz	-4.529
VP08_ERPs_armw	5	7	F4	-5.117
VP08_ERPs_armw	5	8	F8	-2.748
VP08_ERPs_armw	5	9	FC5	-0.196
VP08_ERPs_armw	5	10	FC1	-5.584
VP08_ERPs_armw	5	11	FC2	-5.192
VP08_ERPs_armw	5	12	FC6	-2.396
VP08_ERPs_armw	5	13	T7	1.281
VP08_ERPs_armw	5	14	C3	-0.833
VP08_ERPs_armw	5	15	Cz	-6.696
[truncated: 5,169 more rows]
