# Supplementary material for: Action Priority: Early Neurophysiological Interaction of Conceptual and Motor Representations
Source: PLoS One. 2016 Dec 14;11(12):e0165882. doi: 10.1371/journal.pone.0165882 (PMC5156427; doi:10.1371/journal.pone.0165882)
Supplement: S6 Dataset — (DAT) [file pone.0165882.s006.dat]

ERPset	bin	chindex	chlabel	value
VP01_ERPs_resplocked_armw	1	1	Fp1	-8.764
VP01_ERPs_resplocked_armw	1	2	Fpz	-7.475
VP01_ERPs_resplocked_armw	1	3	Fp2	10.654
VP01_ERPs_resplocked_armw	1	4	F7	3.092
VP01_ERPs_resplocked_armw	1	5	F3	8.951
VP01_ERPs_resplocked_armw	1	6	Fz	6.678
VP01_ERPs_resplocked_armw	1	7	F4	34.836
VP01_ERPs_resplocked_armw	1	8	F8	13.513
VP01_ERPs_resplocked_armw	1	9	FC5	8.82
VP01_ERPs_resplocked_armw	1	10	FC1	20.07
VP01_ERPs_resplocked_armw	1	11	FC2	14.642
VP01_ERPs_resplocked_armw	1	12	FC6	10.84
VP01_ERPs_resplocked_armw	1	13	T7	8.906
VP01_ERPs_resplocked_armw	1	14	C3	11.879
VP01_ERPs_resplocked_armw	1	15	Cz	1.665
VP01_ERPs_resplocked_armw	1	16	C4	18.706
VP01_ERPs_resplocked_armw	1	17	T8	6.489
VP01_ERPs_resplocked_armw	1	18	CP5	9.801
VP01_ERPs_resplocked_armw	1	19	CP1	2.361
VP01_ERPs_resplocked_armw	1	20	CP2	3.29
VP01_ERPs_resplocked_armw	1	21	CP6	7.209
VP01_ERPs_resplocked_armw	1	22	P7	8.574
VP01_ERPs_resplocked_armw	1	23	P3	2.573
VP01_ERPs_resplocked_armw	1	24	Pz	3.033
VP01_ERPs_resplocked_armw	1	25	P4	5.795
VP01_ERPs_resplocked_armw	1	26	P8	10.213
VP01_ERPs_resplocked_armw	1	27	POz	5.446
VP01_ERPs_resplocked_armw	1	28	O1	7.625
VP01_ERPs_resplocked_armw	1	29	Oz	6.476
VP01_ERPs_resplocked_armw	1	30	O2	7.005
VP01_ERPs_resplocked_armw	1	31	AF7	-2.199
VP01_ERPs_resplocked_armw	1	32	AF3	8.8
VP01_ERPs_resplocked_armw	1	33	AF4	17.131
VP01_ERPs_resplocked_armw	1	34	AF8	9.836
VP01_ERPs_resplocked_armw	1	35	F5	10.974
VP01_ERPs_resplocked_armw	1	36	F1	8.932
VP01_ERPs_resplocked_armw	1	37	F2	16.863
VP01_ERPs_resplocked_armw	1	38	F6	26.632
VP01_ERPs_resplocked_armw	1	39	FC3	20.663
VP01_ERPs_resplocked_armw	1	40	FCz	7.776
VP01_ERPs_resplocked_armw	1	41	FC4	30.857
VP01_ERPs_resplocked_armw	1	42	C5	9.373
VP01_ERPs_resplocked_armw	1	43	C1	7.841
VP01_ERPs_resplocked_armw	1	44	C2	8.69
VP01_ERPs_resplocked_armw	1	45	C6	8.502
VP01_ERPs_resplocked_armw	1	46	CP3	5.626
VP01_ERPs_resplocked_armw	1	47	CPz	2.001
VP01_ERPs_resplocked_armw	1	48	CP4	5.181
VP01_ERPs_resplocked_armw	1	49	P5	5.475
VP01_ERPs_resplocked_armw	1	50	P1	2.661
VP01_ERPs_resplocked_armw	1	51	P2	2.737
VP01_ERPs_resplocked_armw	1	52	P6	8.605
VP01_ERPs_resplocked_armw	1	53	PO5	6.294
VP01_ERPs_resplocked_armw	1	54	PO3	6.377
VP01_ERPs_resplocked_armw	1	55	PO4	7.912
VP01_ERPs_resplocked_armw	1	56	PO6	7.519
VP01_ERPs_resplocked_armw	1	57	FT7	6.316
VP01_ERPs_resplocked_armw	1	58	FT8	6.791
VP01_ERPs_resplocked_armw	1	59	TP7	8.96
VP01_ERPs_resplocked_armw	1	60	TP8	8.632
VP01_ERPs_resplocked_armw	1	61	PO7	6.315
VP01_ERPs_resplocked_armw	1	62	PO8	7.507
VP01_ERPs_resplocked_armw	1	63	VEOG	-0.004
VP01_ERPs_resplocked_armw	1	64	HEOG	-0.001
VP01_ERPs_resplocked_armw	2	1	Fp1	-5.669
VP01_ERPs_resplocked_armw	2	2	Fpz	-4.825
VP01_ERPs_resplocked_armw	2	3	Fp2	10.262
VP01_ERPs_resplocked_armw	2	4	F7	5.555
VP01_ERPs_resplocked_armw	2	5	F3	6.776
VP01_ERPs_resplocked_armw	2	6	Fz	6.516
VP01_ERPs_resplocked_armw	2	7	F4	28.47
VP01_ERPs_resplocked_armw	2	8	F8	15.04
VP01_ERPs_resplocked_armw	2	9	FC5	6.501
VP01_ERPs_resplocked_armw	2	10	FC1	15.934
VP01_ERPs_resplocked_armw	2	11	FC2	12.299
VP01_ERPs_resplocked_armw	2	12	FC6	12.084
VP01_ERPs_resplocked_armw	2	13	T7	7.443
VP01_ERPs_resplocked_armw	2	14	C3	10.899
VP01_ERPs_resplocked_armw	2	15	Cz	3.697
VP01_ERPs_resplocked_armw	2	16	C4	11.009
VP01_ERPs_resplocked_armw	2	17	T8	8.263
VP01_ERPs_resplocked_armw	2	18	CP5	6.877
VP01_ERPs_resplocked_armw	2	19	CP1	5.964
VP01_ERPs_resplocked_armw	2	20	CP2	4.995
VP01_ERPs_resplocked_armw	2	21	CP6	9.587
VP01_ERPs_resplocked_armw	2	22	P7	8.124
VP01_ERPs_resplocked_armw	2	23	P3	4.568
VP01_ERPs_resplocked_armw	2	24	Pz	5.046
VP01_ERPs_resplocked_armw	2	25	P4	7.06
VP01_ERPs_resplocked_armw	2	26	P8	8.699
VP01_ERPs_resplocked_armw	2	27	POz	7.999
VP01_ERPs_resplocked_armw	2	28	O1	10.352
VP01_ERPs_resplocked_armw	2	29	Oz	7.863
VP01_ERPs_resplocked_armw	2	30	O2	9.425
VP01_ERPs_resplocked_armw	2	31	AF7	-1.503
VP01_ERPs_resplocked_armw	2	32	AF3	6.504
VP01_ERPs_resplocked_armw	2	33	AF4	15.6
VP01_ERPs_resplocked_armw	2	34	AF8	10.979
VP01_ERPs_resplocked_armw	2	35	F5	7.713
VP01_ERPs_resplocked_armw	2	36	F1	6.692
VP01_ERPs_resplocked_armw	2	37	F2	12.772
VP01_ERPs_resplocked_armw	2	38	F6	23.306
VP01_ERPs_resplocked_armw	2	39	FC3	14.631
VP01_ERPs_resplocked_armw	2	40	FCz	8.362
VP01_ERPs_resplocked_armw	2	41	FC4	24.724
VP01_ERPs_resplocked_armw	2	42	C5	9.749
VP01_ERPs_resplocked_armw	2	43	C1	8.429
VP01_ERPs_resplocked_armw	2	44	C2	7.568
VP01_ERPs_resplocked_armw	2	45	C6	10.12
VP01_ERPs_resplocked_armw	2	46	CP3	8.013
VP01_ERPs_resplocked_armw	2	47	CPz	4.161
VP01_ERPs_resplocked_armw	2	48	CP4	7.262
VP01_ERPs_resplocked_armw	2	49	P5	7.424
VP01_ERPs_resplocked_armw	2	50	P1	4.863
VP01_ERPs_resplocked_armw	2	51	P2	4.29
VP01_ERPs_resplocked_armw	2	52	P6	8.313
VP01_ERPs_resplocked_armw	2	53	PO5	7.059
VP01_ERPs_resplocked_armw	2	54	PO3	7.081
VP01_ERPs_resplocked_armw	2	55	PO4	9.652
VP01_ERPs_resplocked_armw	2	56	PO6	9.185
VP01_ERPs_resplocked_armw	2	57	FT7	7.988
VP01_ERPs_resplocked_armw	2	58	FT8	8.504
VP01_ERPs_resplocked_armw	2	59	TP7	7.416
VP01_ERPs_resplocked_armw	2	60	TP8	11.287
VP01_ERPs_resplocked_armw	2	61	PO7	7.148
VP01_ERPs_resplocked_armw	2	62	PO8	9.242
VP01_ERPs_resplocked_armw	2	63	VEOG	-0.004
VP01_ERPs_resplocked_armw	2	64	HEOG	-0.001
VP01_ERPs_resplocked_armw	4	1	Fp1	2.946
VP01_ERPs_resplocked_armw	4	2	Fpz	6.126
VP01_ERPs_resplocked_armw	4	3	Fp2	13.839
VP01_ERPs_resplocked_armw	4	4	F7	10.299
VP01_ERPs_resplocked_armw	4	5	F3	9.258
VP01_ERPs_resplocked_armw	4	6	Fz	11.632
VP01_ERPs_resplocked_armw	4	7	F4	22.862
VP01_ERPs_resplocked_armw	4	8	F8	17.748
VP01_ERPs_resplocked_armw	4	9	FC5	8.797
VP01_ERPs_resplocked_armw	4	10	FC1	12.809
VP01_ERPs_resplocked_armw	4	11	FC2	12.315
VP01_ERPs_resplocked_armw	4	12	FC6	13.783
VP01_ERPs_resplocked_armw	4	13	T7	12.446
VP01_ERPs_resplocked_armw	4	14	C3	10.359
VP01_ERPs_resplocked_armw	4	15	Cz	9.215
VP01_ERPs_resplocked_armw	4	16	C4	13.401
VP01_ERPs_resplocked_armw	4	17	T8	11.324
VP01_ERPs_resplocked_armw	4	18	CP5	8.143
VP01_ERPs_resplocked_armw	4	19	CP1	10.204
VP01_ERPs_resplocked_armw	4	20	CP2	9.316
VP01_ERPs_resplocked_armw	4	21	CP6	11.052
VP01_ERPs_resplocked_armw	4	22	P7	8.492
VP01_ERPs_resplocked_armw	4	23	P3	9.412
VP01_ERPs_resplocked_armw	4	24	Pz	8.371
VP01_ERPs_resplocked_armw	4	25	P4	9.8
VP01_ERPs_resplocked_armw	4	26	P8	7.566
VP01_ERPs_resplocked_armw	4	27	POz	10.649
VP01_ERPs_resplocked_armw	4	28	O1	11.186
VP01_ERPs_resplocked_armw	4	29	Oz	8.334
VP01_ERPs_resplocked_armw	4	30	O2	10.306
VP01_ERPs_resplocked_armw	4	31	AF7	4.344
VP01_ERPs_resplocked_armw	4	32	AF3	8.792
VP01_ERPs_resplocked_armw	4	33	AF4	15.264
VP01_ERPs_resplocked_armw	4	34	AF8	15.129
VP01_ERPs_resplocked_armw	4	35	F5	8.274
VP01_ERPs_resplocked_armw	4	36	F1	9.316
VP01_ERPs_resplocked_armw	4	37	F2	14.751
VP01_ERPs_resplocked_armw	4	38	F6	21.494
VP01_ERPs_resplocked_armw	4	39	FC3	12.718
VP01_ERPs_resplocked_armw	4	40	FCz	9.856
VP01_ERPs_resplocked_armw	4	41	FC4	21.22
VP01_ERPs_resplocked_armw	4	42	C5	10.13
VP01_ERPs_resplocked_armw	4	43	C1	6.788
VP01_ERPs_resplocked_armw	4	44	C2	10.539
VP01_ERPs_resplocked_armw	4	45	C6	13.889
VP01_ERPs_resplocked_armw	4	46	CP3	9.281
VP01_ERPs_resplocked_armw	4	47	CPz	8.312
VP01_ERPs_resplocked_armw	4	48	CP4	10.049
VP01_ERPs_resplocked_armw	4	49	P5	10.94
VP01_ERPs_resplocked_armw	4	50	P1	9.516
VP01_ERPs_resplocked_armw	4	51	P2	7.308
VP01_ERPs_resplocked_armw	4	52	P6	9.999
VP01_ERPs_resplocked_armw	4	53	PO5	10.345
VP01_ERPs_resplocked_armw	4	54	PO3	10.287
VP01_ERPs_resplocked_armw	4	55	PO4	10.123
VP01_ERPs_resplocked_armw	4	56	PO6	9.517
VP01_ERPs_resplocked_armw	4	57	FT7	12.294
VP01_ERPs_resplocked_armw	4	58	FT8	13.057
VP01_ERPs_resplocked_armw	4	59	TP7	12.594
VP01_ERPs_resplocked_armw	4	60	TP8	11.003
VP01_ERPs_resplocked_armw	4	61	PO7	10.312
VP01_ERPs_resplocked_armw	4	62	PO8	9.586
VP01_ERPs_resplocked_armw	4	63	VEOG	-0.003
VP01_ERPs_resplocked_armw	4	64	HEOG	-0.001
VP01_ERPs_resplocked_armw	5	1	Fp1	0.489
VP01_ERPs_resplocked_armw	5	2	Fpz	1.006
VP01_ERPs_resplocked_armw	5	3	Fp2	9.238
VP01_ERPs_resplocked_armw	5	4	F7	5.956
VP01_ERPs_resplocked_armw	5	5	F3	9.458
VP01_ERPs_resplocked_armw	5	6	Fz	8.842
VP01_ERPs_resplocked_armw	5	7	F4	18.685
VP01_ERPs_resplocked_armw	5	8	F8	13.517
VP01_ERPs_resplocked_armw	5	9	FC5	9.92
VP01_ERPs_resplocked_armw	5	10	FC1	13.651
VP01_ERPs_resplocked_armw	5	11	FC2	9.355
VP01_ERPs_resplocked_armw	5	12	FC6	10.648
VP01_ERPs_resplocked_armw	5	13	T7	10.178
VP01_ERPs_resplocked_armw	5	14	C3	11.008
VP01_ERPs_resplocked_armw	5	15	Cz	6.561
VP01_ERPs_resplocked_armw	5	16	C4	8.431
VP01_ERPs_resplocked_armw	5	17	T8	7.271
VP01_ERPs_resplocked_armw	5	18	CP5	7.81
VP01_ERPs_resplocked_armw	5	19	CP1	6.038
VP01_ERPs_resplocked_armw	5	20	CP2	5.147
VP01_ERPs_resplocked_armw	5	21	CP6	7.969
VP01_ERPs_resplocked_armw	5	22	P7	7.364
VP01_ERPs_resplocked_armw	5	23	P3	5.999
VP01_ERPs_resplocked_armw	5	24	Pz	5.89
VP01_ERPs_resplocked_armw	5	25	P4	5.845
VP01_ERPs_resplocked_armw	5	26	P8	5.265
VP01_ERPs_resplocked_armw	5	27	POz	6.39
VP01_ERPs_resplocked_armw	5	28	O1	8.366
VP01_ERPs_resplocked_armw	5	29	Oz	6.478
VP01_ERPs_resplocked_armw	5	30	O2	6.062
VP01_ERPs_resplocked_armw	5	31	AF7	2.668
VP01_ERPs_resplocked_armw	5	32	AF3	9.004
VP01_ERPs_resplocked_armw	5	33	AF4	12.273
VP01_ERPs_resplocked_armw	5	34	AF8	9.276
VP01_ERPs_resplocked_armw	5	35	F5	10.982
VP01_ERPs_resplocked_armw	5	36	F1	9.447
VP01_ERPs_resplocked_armw	5	37	F2	11.642
VP01_ERPs_resplocked_armw	5	38	F6	17.418
VP01_ERPs_resplocked_armw	5	39	FC3	13.737
VP01_ERPs_resplocked_armw	5	40	FCz	8.264
VP01_ERPs_resplocked_armw	5	41	FC4	18.148
VP01_ERPs_resplocked_armw	5	42	C5	10.286
VP01_ERPs_resplocked_armw	5	43	C1	7.01
VP01_ERPs_resplocked_armw	5	44	C2	6.272
VP01_ERPs_resplocked_armw	5	45	C6	9.631
VP01_ERPs_resplocked_armw	5	46	CP3	8.04
VP01_ERPs_resplocked_armw	5	47	CPz	5.339
VP01_ERPs_resplocked_armw	5	48	CP4	6.595
VP01_ERPs_resplocked_armw	5	49	P5	7.591
VP01_ERPs_resplocked_armw	5	50	P1	6.182
VP01_ERPs_resplocked_armw	5	51	P2	4.731
VP01_ERPs_resplocked_armw	5	52	P6	5.982
VP01_ERPs_resplocked_armw	5	53	PO5	8.698
VP01_ERPs_resplocked_armw	5	54	PO3	8.815
VP01_ERPs_resplocked_armw	5	55	PO4	6.37
VP01_ERPs_resplocked_armw	5	56	PO6	5.965
VP01_ERPs_resplocked_armw	5	57	FT7	6.783
VP01_ERPs_resplocked_armw	5	58	FT8	7.554
VP01_ERPs_resplocked_armw	5	59	TP7	10.155
VP01_ERPs_resplocked_armw	5	60	TP8	8.318
VP01_ERPs_resplocked_armw	5	61	PO7	8.77
VP01_ERPs_resplocked_armw	5	62	PO8	5.899
VP01_ERPs_resplocked_armw	5	63	VEOG	-0.003
VP01_ERPs_resplocked_armw	5	64	HEOG	-0.001
VP02_ERPs_resplocked_armw	1	1	Fp1	5.034
VP02_ERPs_resplocked_armw	1	2	Fpz	3.711
VP02_ERPs_resplocked_armw	1	3	Fp2	22.124
VP02_ERPs_resplocked_armw	1	4	F7	7.038
VP02_ERPs_resplocked_armw	1	5	F3	3.579
VP02_ERPs_resplocked_armw	1	6	Fz	0.376
VP02_ERPs_resplocked_armw	1	7	F4	3.399
VP02_ERPs_resplocked_armw	1	8	F8	3.987
VP02_ERPs_resplocked_armw	1	9	FC5	5.103
VP02_ERPs_resplocked_armw	1	10	FC1	2.887
VP02_ERPs_resplocked_armw	1	11	FC2	4.167
VP02_ERPs_resplocked_armw	1	12	FC6	2.385
VP02_ERPs_resplocked_armw	1	13	T7	6.282
VP02_ERPs_resplocked_armw	1	14	C3	5.206
VP02_ERPs_resplocked_armw	1	15	Cz	6.179
VP02_ERPs_resplocked_armw	1	16	C4	5.302
VP02_ERPs_resplocked_armw	1	17	T8	1.609
VP02_ERPs_resplocked_armw	1	18	CP5	6.869
VP02_ERPs_resplocked_armw	1	19	CP1	5.534
VP02_ERPs_resplocked_armw	1	20	CP2	5.719
VP02_ERPs_resplocked_armw	1	21	CP6	3.685
VP02_ERPs_resplocked_armw	1	22	P7	6.452
VP02_ERPs_resplocked_armw	1	23	P3	7.09
VP02_ERPs_resplocked_armw	1	24	Pz	6.967
VP02_ERPs_resplocked_armw	1	25	P4	5.776
VP02_ERPs_resplocked_armw	1	26	P8	0.932
VP02_ERPs_resplocked_armw	1	27	POz	8.032
VP02_ERPs_resplocked_armw	1	28	O1	5.942
VP02_ERPs_resplocked_armw	1	29	Oz	7.282
VP02_ERPs_resplocked_armw	1	30	O2	5.776
VP02_ERPs_resplocked_armw	1	31	AF7	8.226
VP02_ERPs_resplocked_armw	1	32	AF3	3.553
VP02_ERPs_resplocked_armw	1	33	AF4	3.285
VP02_ERPs_resplocked_armw	1	34	AF8	7.495
VP02_ERPs_resplocked_armw	1	35	F5	3.542
VP02_ERPs_resplocked_armw	1	36	F1	3.534
VP02_ERPs_resplocked_armw	1	37	F2	2.627
VP02_ERPs_resplocked_armw	1	38	F6	1.899
VP02_ERPs_resplocked_armw	1	39	FC3	3.604
VP02_ERPs_resplocked_armw	1	40	FCz	2.498
VP02_ERPs_resplocked_armw	1	41	FC4	4.319
VP02_ERPs_resplocked_armw	1	42	C5	5.961
VP02_ERPs_resplocked_armw	1	43	C1	5.5
VP02_ERPs_resplocked_armw	1	44	C2	4.808
VP02_ERPs_resplocked_armw	1	45	C6	3.771
VP02_ERPs_resplocked_armw	1	46	CP3	6.48
VP02_ERPs_resplocked_armw	1	47	CPz	5.577
VP02_ERPs_resplocked_armw	1	48	CP4	5.987
VP02_ERPs_resplocked_armw	1	49	P5	7.972
VP02_ERPs_resplocked_armw	1	50	P1	6.723
VP02_ERPs_resplocked_armw	1	51	P2	7.197
VP02_ERPs_resplocked_armw	1	52	P6	2.835
VP02_ERPs_resplocked_armw	1	53	PO5	6.542
VP02_ERPs_resplocked_armw	1	54	PO3	7.716
VP02_ERPs_resplocked_armw	1	55	PO4	5.861
VP02_ERPs_resplocked_armw	1	56	PO6	4.314
VP02_ERPs_resplocked_armw	1	57	FT7	7.328
VP02_ERPs_resplocked_armw	1	58	FT8	3.396
VP02_ERPs_resplocked_armw	1	59	TP7	7.757
VP02_ERPs_resplocked_armw	1	60	TP8	-2.573
VP02_ERPs_resplocked_armw	1	61	PO7	6.465
VP02_ERPs_resplocked_armw	1	62	PO8	4.169
VP02_ERPs_resplocked_armw	1	63	VEOG	-0.004
VP02_ERPs_resplocked_armw	1	64	HEOG	-0.002
VP02_ERPs_resplocked_armw	2	1	Fp1	6.045
VP02_ERPs_resplocked_armw	2	2	Fpz	3.682
VP02_ERPs_resplocked_armw	2	3	Fp2	21.426
VP02_ERPs_resplocked_armw	2	4	F7	6.915
VP02_ERPs_resplocked_armw	2	5	F3	1.953
VP02_ERPs_resplocked_armw	2	6	Fz	-1.278
VP02_ERPs_resplocked_armw	2	7	F4	-0.496
VP02_ERPs_resplocked_armw	2	8	F8	0.135
VP02_ERPs_resplocked_armw	2	9	FC5	2.964
VP02_ERPs_resplocked_armw	2	10	FC1	0.744
VP02_ERPs_resplocked_armw	2	11	FC2	2.05
VP02_ERPs_resplocked_armw	2	12	FC6	-0.535
VP02_ERPs_resplocked_armw	2	13	T7	5.101
VP02_ERPs_resplocked_armw	2	14	C3	4.76
VP02_ERPs_resplocked_armw	2	15	Cz	4.336
VP02_ERPs_resplocked_armw	2	16	C4	1.209
VP02_ERPs_resplocked_armw	2	17	T8	-0.677
VP02_ERPs_resplocked_armw	2	18	CP5	3.769
VP02_ERPs_resplocked_armw	2	19	CP1	4.34
VP02_ERPs_resplocked_armw	2	20	CP2	3.617
VP02_ERPs_resplocked_armw	2	21	CP6	0.39
VP02_ERPs_resplocked_armw	2	22	P7	4.196
VP02_ERPs_resplocked_armw	2	23	P3	4.327
VP02_ERPs_resplocked_armw	2	24	Pz	3.849
VP02_ERPs_resplocked_armw	2	25	P4	3.7
VP02_ERPs_resplocked_armw	2	26	P8	-1.065
VP02_ERPs_resplocked_armw	2	27	POz	5.725
VP02_ERPs_resplocked_armw	2	28	O1	4.446
VP02_ERPs_resplocked_armw	2	29	Oz	6.287
VP02_ERPs_resplocked_armw	2	30	O2	3.355
VP02_ERPs_resplocked_armw	2	31	AF7	7.961
VP02_ERPs_resplocked_armw	2	32	AF3	1.888
VP02_ERPs_resplocked_armw	2	33	AF4	0.092
VP02_ERPs_resplocked_armw	2	34	AF8	6.003
VP02_ERPs_resplocked_armw	2	35	F5	1.88
VP02_ERPs_resplocked_armw	2	36	F1	1.903
VP02_ERPs_resplocked_armw	2	37	F2	0.536
VP02_ERPs_resplocked_armw	2	38	F6	-0.86
VP02_ERPs_resplocked_armw	2	39	FC3	2.116
VP02_ERPs_resplocked_armw	2	40	FCz	0.354
VP02_ERPs_resplocked_armw	2	41	FC4	1.091
VP02_ERPs_resplocked_armw	2	42	C5	3.329
VP02_ERPs_resplocked_armw	2	43	C1	4.135
VP02_ERPs_resplocked_armw	2	44	C2	2.769
VP02_ERPs_resplocked_armw	2	45	C6	1.097
VP02_ERPs_resplocked_armw	2	46	CP3	3.803
VP02_ERPs_resplocked_armw	2	47	CPz	4.516
VP02_ERPs_resplocked_armw	2	48	CP4	2.528
VP02_ERPs_resplocked_armw	2	49	P5	4.805
VP02_ERPs_resplocked_armw	2	50	P1	4.306
VP02_ERPs_resplocked_armw	2	51	P2	4.235
VP02_ERPs_resplocked_armw	2	52	P6	-0.09
VP02_ERPs_resplocked_armw	2	53	PO5	4.465
VP02_ERPs_resplocked_armw	2	54	PO3	6.335
VP02_ERPs_resplocked_armw	2	55	PO4	3.751
VP02_ERPs_resplocked_armw	2	56	PO6	1.147
VP02_ERPs_resplocked_armw	2	57	FT7	4.876
VP02_ERPs_resplocked_armw	2	58	FT8	-0.552
VP02_ERPs_resplocked_armw	2	59	TP7	2.639
VP02_ERPs_resplocked_armw	2	60	TP8	-4.292
VP02_ERPs_resplocked_armw	2	61	PO7	4.423
VP02_ERPs_resplocked_armw	2	62	PO8	1.052
VP02_ERPs_resplocked_armw	2	63	VEOG	-0.004
VP02_ERPs_resplocked_armw	2	64	HEOG	-0.003
VP02_ERPs_resplocked_armw	4	1	Fp1	5.148
VP02_ERPs_resplocked_armw	4	2	Fpz	1.941
VP02_ERPs_resplocked_armw	4	3	Fp2	14.509
VP02_ERPs_resplocked_armw	4	4	F7	5.055
VP02_ERPs_resplocked_armw	4	5	F3	3.54
VP02_ERPs_resplocked_armw	4	6	Fz	1.879
VP02_ERPs_resplocked_armw	4	7	F4	1.374
VP02_ERPs_resplocked_armw	4	8	F8	0.793
VP02_ERPs_resplocked_armw	4	9	FC5	6.137
VP02_ERPs_resplocked_armw	4	10	FC1	3.439
VP02_ERPs_resplocked_armw	4	11	FC2	3.18
VP02_ERPs_resplocked_armw	4	12	FC6	-0.164
VP02_ERPs_resplocked_armw	4	13	T7	4.719
VP02_ERPs_resplocked_armw	4	14	C3	5.445
VP02_ERPs_resplocked_armw	4	15	Cz	6.245
VP02_ERPs_resplocked_armw	4	16	C4	2.749
VP02_ERPs_resplocked_armw	4	17	T8	-2.42
VP02_ERPs_resplocked_armw	4	18	CP5	4.752
VP02_ERPs_resplocked_armw	4	19	CP1	5.427
VP02_ERPs_resplocked_armw	4	20	CP2	3.867
VP02_ERPs_resplocked_armw	4	21	CP6	0.216
VP02_ERPs_resplocked_armw	4	22	P7	3.845
VP02_ERPs_resplocked_armw	4	23	P3	4.58
VP02_ERPs_resplocked_armw	4	24	Pz	5.19
VP02_ERPs_resplocked_armw	4	25	P4	2.077
VP02_ERPs_resplocked_armw	4	26	P8	-3.924
VP02_ERPs_resplocked_armw	4	27	POz	4.766
VP02_ERPs_resplocked_armw	4	28	O1	2.789
VP02_ERPs_resplocked_armw	4	29	Oz	4.094
VP02_ERPs_resplocked_armw	4	30	O2	0.964
VP02_ERPs_resplocked_armw	4	31	AF7	7.308
VP02_ERPs_resplocked_armw	4	32	AF3	3.572
VP02_ERPs_resplocked_armw	4	33	AF4	0.708
VP02_ERPs_resplocked_armw	4	34	AF8	4.905
VP02_ERPs_resplocked_armw	4	35	F5	3.741
VP02_ERPs_resplocked_armw	4	36	F1	3.539
VP02_ERPs_resplocked_armw	4	37	F2	1.706
VP02_ERPs_resplocked_armw	4	38	F6	-0.832
VP02_ERPs_resplocked_armw	4	39	FC3	3.618
VP02_ERPs_resplocked_armw	4	40	FCz	2.488
VP02_ERPs_resplocked_armw	4	41	FC4	2.35
VP02_ERPs_resplocked_armw	4	42	C5	4.376
VP02_ERPs_resplocked_armw	4	43	C1	5.787
VP02_ERPs_resplocked_armw	4	44	C2	4.141
VP02_ERPs_resplocked_armw	4	45	C6	0.15
VP02_ERPs_resplocked_armw	4	46	CP3	5.101
VP02_ERPs_resplocked_armw	4	47	CPz	5.378
VP02_ERPs_resplocked_armw	4	48	CP4	2.354
VP02_ERPs_resplocked_armw	4	49	P5	5.175
VP02_ERPs_resplocked_armw	4	50	P1	5.456
VP02_ERPs_resplocked_armw	4	51	P2	4.69
VP02_ERPs_resplocked_armw	4	52	P6	-1.851
VP02_ERPs_resplocked_armw	4	53	PO5	3.71
VP02_ERPs_resplocked_armw	4	54	PO3	4.822
VP02_ERPs_resplocked_armw	4	55	PO4	2.026
VP02_ERPs_resplocked_armw	4	56	PO6	-1.917
VP02_ERPs_resplocked_armw	4	57	FT7	5.521
VP02_ERPs_resplocked_armw	4	58	FT8	-1.009
VP02_ERPs_resplocked_armw	4	59	TP7	5.012
VP02_ERPs_resplocked_armw	4	60	TP8	-5.575
VP02_ERPs_resplocked_armw	4	61	PO7	3.683
VP02_ERPs_resplocked_armw	4	62	PO8	-1.983
VP02_ERPs_resplocked_armw	4	63	VEOG	-0.002
VP02_ERPs_resplocked_armw	4	64	HEOG	-0.002
VP02_ERPs_resplocked_armw	5	1	Fp1	5.16
VP02_ERPs_resplocked_armw	5	2	Fpz	3.031
VP02_ERPs_resplocked_armw	5	3	Fp2	11.424
VP02_ERPs_resplocked_armw	5	4	F7	5.102
VP02_ERPs_resplocked_armw	5	5	F3	3.069
VP02_ERPs_resplocked_armw	5	6	Fz	0.967
VP02_ERPs_resplocked_armw	5	7	F4	-0.644
VP02_ERPs_resplocked_armw	5	8	F8	1.042
VP02_ERPs_resplocked_armw	5	9	FC5	4.06
VP02_ERPs_resplocked_armw	5	10	FC1	1.891
VP02_ERPs_resplocked_armw	5	11	FC2	1.622
VP02_ERPs_resplocked_armw	5	12	FC6	-0.545
VP02_ERPs_resplocked_armw	5	13	T7	5.414
VP02_ERPs_resplocked_armw	5	14	C3	3.638
VP02_ERPs_resplocked_armw	5	15	Cz	4.25
VP02_ERPs_resplocked_armw	5	16	C4	0.918
VP02_ERPs_resplocked_armw	5	17	T8	-1.726
VP02_ERPs_resplocked_armw	5	18	CP5	5.374
VP02_ERPs_resplocked_armw	5	19	CP1	3.955
VP02_ERPs_resplocked_armw	5	20	CP2	3.144
VP02_ERPs_resplocked_armw	5	21	CP6	0.377
VP02_ERPs_resplocked_armw	5	22	P7	5.32
VP02_ERPs_resplocked_armw	5	23	P3	3.935
VP02_ERPs_resplocked_armw	5	24	Pz	3.751
VP02_ERPs_resplocked_armw	5	25	P4	1.148
VP02_ERPs_resplocked_armw	5	26	P8	-2.856
VP02_ERPs_resplocked_armw	5	27	POz	3.288
VP02_ERPs_resplocked_armw	5	28	O1	2.583
VP02_ERPs_resplocked_armw	5	29	Oz	3.113
VP02_ERPs_resplocked_armw	5	30	O2	-0.397
VP02_ERPs_resplocked_armw	5	31	AF7	6.393
VP02_ERPs_resplocked_armw	5	32	AF3	3.125
VP02_ERPs_resplocked_armw	5	33	AF4	0.935
VP02_ERPs_resplocked_armw	5	34	AF8	3.074
VP02_ERPs_resplocked_armw	5	35	F5	3.128
VP02_ERPs_resplocked_armw	5	36	F1	3.05
VP02_ERPs_resplocked_armw	5	37	F2	1.615
VP02_ERPs_resplocked_armw	5	38	F6	0.158
VP02_ERPs_resplocked_armw	5	39	FC3	2.689
VP02_ERPs_resplocked_armw	5	40	FCz	1.462
VP02_ERPs_resplocked_armw	5	41	FC4	2.062
VP02_ERPs_resplocked_armw	5	42	C5	3.138
VP02_ERPs_resplocked_armw	5	43	C1	4.499
VP02_ERPs_resplocked_armw	5	44	C2	2.87
VP02_ERPs_resplocked_armw	5	45	C6	-0.142
VP02_ERPs_resplocked_armw	5	46	CP3	4.783
VP02_ERPs_resplocked_armw	5	47	CPz	3.922
VP02_ERPs_resplocked_armw	5	48	CP4	1.516
VP02_ERPs_resplocked_armw	5	49	P5	4.3
VP02_ERPs_resplocked_armw	5	50	P1	3.334
VP02_ERPs_resplocked_armw	5	51	P2	2.975
VP02_ERPs_resplocked_armw	5	52	P6	-1.155
VP02_ERPs_resplocked_armw	5	53	PO5	2.007
VP02_ERPs_resplocked_armw	5	54	PO3	3.245
VP02_ERPs_resplocked_armw	5	55	PO4	1.14
VP02_ERPs_resplocked_armw	5	56	PO6	-2.316
VP02_ERPs_resplocked_armw	5	57	FT7	6.068
VP02_ERPs_resplocked_armw	5	58	FT8	-0.638
VP02_ERPs_resplocked_armw	5	59	TP7	4.468
VP02_ERPs_resplocked_armw	5	60	TP8	-4.979
VP02_ERPs_resplocked_armw	5	61	PO7	2.099
VP02_ERPs_resplocked_armw	5	62	PO8	-2.529
VP02_ERPs_resplocked_armw	5	63	VEOG	-0.002
VP02_ERPs_resplocked_armw	5	64	HEOG	-0.002
VP04_ERPs_resplocked_armw	1	1	Fp1	2.734
VP04_ERPs_resplocked_armw	1	2	Fpz	5.282
VP04_ERPs_resplocked_armw	1	3	Fp2	1.305
VP04_ERPs_resplocked_armw	1	4	F7	-3.231
VP04_ERPs_resplocked_armw	1	5	F3	9.917
VP04_ERPs_resplocked_armw	1	6	Fz	10.215
VP04_ERPs_resplocked_armw	1	7	F4	11.582
VP04_ERPs_resplocked_armw	1	8	F8	10.592
VP04_ERPs_resplocked_armw	1	9	FC5	6.682
VP04_ERPs_resplocked_armw	1	10	FC1	10.802
VP04_ERPs_resplocked_armw	1	11	FC2	12.266
VP04_ERPs_resplocked_armw	1	12	FC6	11.031
VP04_ERPs_resplocked_armw	1	13	T7	3.366
VP04_ERPs_resplocked_armw	1	14	C3	9.127
VP04_ERPs_resplocked_armw	1	15	Cz	10.791
VP04_ERPs_resplocked_armw	1	16	C4	12.417
VP04_ERPs_resplocked_armw	1	17	T8	8.491
VP04_ERPs_resplocked_armw	1	18	CP5	7.872
VP04_ERPs_resplocked_armw	1	19	CP1	5.761
VP04_ERPs_resplocked_armw	1	20	CP2	10.783
VP04_ERPs_resplocked_armw	1	21	CP6	11.049
VP04_ERPs_resplocked_armw	1	22	P7	6.754
VP04_ERPs_resplocked_armw	1	23	P3	5.858
VP04_ERPs_resplocked_armw	1	24	Pz	7.026
VP04_ERPs_resplocked_armw	1	25	P4	10.914
VP04_ERPs_resplocked_armw	1	26	P8	10.766
VP04_ERPs_resplocked_armw	1	27	POz	6.895
VP04_ERPs_resplocked_armw	1	28	O1	6.059
VP04_ERPs_resplocked_armw	1	29	Oz	9.005
VP04_ERPs_resplocked_armw	1	30	O2	10.816
VP04_ERPs_resplocked_armw	1	31	AF7	-1.944
VP04_ERPs_resplocked_armw	1	32	AF3	7.273
VP04_ERPs_resplocked_armw	1	33	AF4	9.162
VP04_ERPs_resplocked_armw	1	34	AF8	4.991
VP04_ERPs_resplocked_armw	1	35	F5	9.787
VP04_ERPs_resplocked_armw	1	36	F1	10.121
VP04_ERPs_resplocked_armw	1	37	F2	11.7
VP04_ERPs_resplocked_armw	1	38	F6	10.922
VP04_ERPs_resplocked_armw	1	39	FC3	9.08
VP04_ERPs_resplocked_armw	1	40	FCz	12.246
VP04_ERPs_resplocked_armw	1	41	FC4	12.394
VP04_ERPs_resplocked_armw	1	42	C5	8.834
VP04_ERPs_resplocked_armw	1	43	C1	9.535
VP04_ERPs_resplocked_armw	1	44	C2	11.707
VP04_ERPs_resplocked_armw	1	45	C6	10.903
VP04_ERPs_resplocked_armw	1	46	CP3	6.33
VP04_ERPs_resplocked_armw	1	47	CPz	7.029
VP04_ERPs_resplocked_armw	1	48	CP4	12.398
VP04_ERPs_resplocked_armw	1	49	P5	6.598
VP04_ERPs_resplocked_armw	1	50	P1	5.855
VP04_ERPs_resplocked_armw	1	51	P2	10.714
VP04_ERPs_resplocked_armw	1	52	P6	10.971
VP04_ERPs_resplocked_armw	1	53	PO5	6.693
VP04_ERPs_resplocked_armw	1	54	PO3	6.806
VP04_ERPs_resplocked_armw	1	55	PO4	10.819
VP04_ERPs_resplocked_armw	1	56	PO6	10.811
VP04_ERPs_resplocked_armw	1	57	FT7	-4.634
VP04_ERPs_resplocked_armw	1	58	FT8	10.538
VP04_ERPs_resplocked_armw	1	59	TP7	6.161
VP04_ERPs_resplocked_armw	1	60	TP8	10.97
VP04_ERPs_resplocked_armw	1	61	PO7	6.796
VP04_ERPs_resplocked_armw	1	62	PO8	10.837
VP04_ERPs_resplocked_armw	1	63	VEOG	0
VP04_ERPs_resplocked_armw	1	64	HEOG	-0.002
VP04_ERPs_resplocked_armw	2	1	Fp1	3.622
VP04_ERPs_resplocked_armw	2	2	Fpz	5.727
VP04_ERPs_resplocked_armw	2	3	Fp2	4.104
VP04_ERPs_resplocked_armw	2	4	F7	5.204
VP04_ERPs_resplocked_armw	2	5	F3	13.396
VP04_ERPs_resplocked_armw	2	6	Fz	13.579
VP04_ERPs_resplocked_armw	2	7	F4	15.998
VP04_ERPs_resplocked_armw	2	8	F8	13.073
VP04_ERPs_resplocked_armw	2	9	FC5	13.48
VP04_ERPs_resplocked_armw	2	10	FC1	16.274
VP04_ERPs_resplocked_armw	2	11	FC2	17.424
VP04_ERPs_resplocked_armw	2	12	FC6	13.467
VP04_ERPs_resplocked_armw	2	13	T7	6.914
VP04_ERPs_resplocked_armw	2	14	C3	13.727
VP04_ERPs_resplocked_armw	2	15	Cz	15.47
VP04_ERPs_resplocked_armw	2	16	C4	17.405
VP04_ERPs_resplocked_armw	2	17	T8	7.626
VP04_ERPs_resplocked_armw	2	18	CP5	11.751
VP04_ERPs_resplocked_armw	2	19	CP1	11.093
VP04_ERPs_resplocked_armw	2	20	CP2	13.477
VP04_ERPs_resplocked_armw	2	21	CP6	13.586
VP04_ERPs_resplocked_armw	2	22	P7	10.549
VP04_ERPs_resplocked_armw	2	23	P3	10.692
VP04_ERPs_resplocked_armw	2	24	Pz	10.507
VP04_ERPs_resplocked_armw	2	25	P4	13.494
VP04_ERPs_resplocked_armw	2	26	P8	13.306
VP04_ERPs_resplocked_armw	2	27	POz	10.584
VP04_ERPs_resplocked_armw	2	28	O1	8.141
VP04_ERPs_resplocked_armw	2	29	Oz	9.16
VP04_ERPs_resplocked_armw	2	30	O2	13.319
VP04_ERPs_resplocked_armw	2	31	AF7	-0.22
VP04_ERPs_resplocked_armw	2	32	AF3	8.383
VP04_ERPs_resplocked_armw	2	33	AF4	11.479
VP04_ERPs_resplocked_armw	2	34	AF8	6.582
VP04_ERPs_resplocked_armw	2	35	F5	13.247
VP04_ERPs_resplocked_armw	2	36	F1	13.51
VP04_ERPs_resplocked_armw	2	37	F2	16.145
VP04_ERPs_resplocked_armw	2	38	F6	13.371
VP04_ERPs_resplocked_armw	2	39	FC3	14.385
VP04_ERPs_resplocked_armw	2	40	FCz	17.342
VP04_ERPs_resplocked_armw	2	41	FC4	17.42
VP04_ERPs_resplocked_armw	2	42	C5	12.759
VP04_ERPs_resplocked_armw	2	43	C1	14.76
VP04_ERPs_resplocked_armw	2	44	C2	15.23
VP04_ERPs_resplocked_armw	2	45	C6	13.317
VP04_ERPs_resplocked_armw	2	46	CP3	11.186
VP04_ERPs_resplocked_armw	2	47	CPz	10.627
VP04_ERPs_resplocked_armw	2	48	CP4	17.462
VP04_ERPs_resplocked_armw	2	49	P5	10.509
VP04_ERPs_resplocked_armw	2	50	P1	11.311
VP04_ERPs_resplocked_armw	2	51	P2	13.353
VP04_ERPs_resplocked_armw	2	52	P6	13.435
VP04_ERPs_resplocked_armw	2	53	PO5	10.572
VP04_ERPs_resplocked_armw	2	54	PO3	10.432
VP04_ERPs_resplocked_armw	2	55	PO4	13.347
VP04_ERPs_resplocked_armw	2	56	PO6	13.246
VP04_ERPs_resplocked_armw	2	57	FT7	-1.306
VP04_ERPs_resplocked_armw	2	58	FT8	12.995
VP04_ERPs_resplocked_armw	2	59	TP7	10.698
VP04_ERPs_resplocked_armw	2	60	TP8	13.501
VP04_ERPs_resplocked_armw	2	61	PO7	10.63
VP04_ERPs_resplocked_armw	2	62	PO8	13.252
VP04_ERPs_resplocked_armw	2	63	VEOG	0
VP04_ERPs_resplocked_armw	2	64	HEOG	-0.002
VP04_ERPs_resplocked_armw	4	1	Fp1	2.25
VP04_ERPs_resplocked_armw	4	2	Fpz	1.52
VP04_ERPs_resplocked_armw	4	3	Fp2	4.047
VP04_ERPs_resplocked_armw	4	4	F7	2.646
VP04_ERPs_resplocked_armw	4	5	F3	8.8
VP04_ERPs_resplocked_armw	4	6	Fz	9.127
VP04_ERPs_resplocked_armw	4	7	F4	9.905
VP04_ERPs_resplocked_armw	4	8	F8	7.932
VP04_ERPs_resplocked_armw	4	9	FC5	6.185
VP04_ERPs_resplocked_armw	4	10	FC1	10.658
VP04_ERPs_resplocked_armw	4	11	FC2	11.142
VP04_ERPs_resplocked_armw	4	12	FC6	9.171
VP04_ERPs_resplocked_armw	4	13	T7	4.009
VP04_ERPs_resplocked_armw	4	14	C3	7.784
VP04_ERPs_resplocked_armw	4	15	Cz	9.471
VP04_ERPs_resplocked_armw	4	16	C4	11.083
VP04_ERPs_resplocked_armw	4	17	T8	5.447
VP04_ERPs_resplocked_armw	4	18	CP5	5.78
VP04_ERPs_resplocked_armw	4	19	CP1	4.815
VP04_ERPs_resplocked_armw	4	20	CP2	8.642
VP04_ERPs_resplocked_armw	4	21	CP6	8.745
VP04_ERPs_resplocked_armw	4	22	P7	5.09
VP04_ERPs_resplocked_armw	4	23	P3	4.048
VP04_ERPs_resplocked_armw	4	24	Pz	5.808
VP04_ERPs_resplocked_armw	4	25	P4	8.649
VP04_ERPs_resplocked_armw	4	26	P8	8.248
VP04_ERPs_resplocked_armw	4	27	POz	5.792
VP04_ERPs_resplocked_armw	4	28	O1	3.605
VP04_ERPs_resplocked_armw	4	29	Oz	3.702
VP04_ERPs_resplocked_armw	4	30	O2	8.369
VP04_ERPs_resplocked_armw	4	31	AF7	0.31
VP04_ERPs_resplocked_armw	4	32	AF3	5.383
VP04_ERPs_resplocked_armw	4	33	AF4	7.619
VP04_ERPs_resplocked_armw	4	34	AF8	5.747
VP04_ERPs_resplocked_armw	4	35	F5	8.697
VP04_ERPs_resplocked_armw	4	36	F1	8.982
VP04_ERPs_resplocked_armw	4	37	F2	10.125
VP04_ERPs_resplocked_armw	4	38	F6	8.482
VP04_ERPs_resplocked_armw	4	39	FC3	11.054
VP04_ERPs_resplocked_armw	4	40	FCz	11.014
VP04_ERPs_resplocked_armw	4	41	FC4	11.061
VP04_ERPs_resplocked_armw	4	42	C5	9.056
VP04_ERPs_resplocked_armw	4	43	C1	9.57
VP04_ERPs_resplocked_armw	4	44	C2	10.334
VP04_ERPs_resplocked_armw	4	45	C6	8.423
VP04_ERPs_resplocked_armw	4	46	CP3	5.631
VP04_ERPs_resplocked_armw	4	47	CPz	5.948
VP04_ERPs_resplocked_armw	4	48	CP4	11.053
VP04_ERPs_resplocked_armw	4	49	P5	4.636
VP04_ERPs_resplocked_armw	4	50	P1	5.037
VP04_ERPs_resplocked_armw	4	51	P2	8.484
VP04_ERPs_resplocked_armw	4	52	P6	8.49
VP04_ERPs_resplocked_armw	4	53	PO5	5.01
VP04_ERPs_resplocked_armw	4	54	PO3	4.784
VP04_ERPs_resplocked_armw	4	55	PO4	8.488
VP04_ERPs_resplocked_armw	4	56	PO6	8.453
VP04_ERPs_resplocked_armw	4	57	FT7	8.917
VP04_ERPs_resplocked_armw	4	58	FT8	7.952
VP04_ERPs_resplocked_armw	4	59	TP7	6.614
VP04_ERPs_resplocked_armw	4	60	TP8	8.521
VP04_ERPs_resplocked_armw	4	61	PO7	5.043
VP04_ERPs_resplocked_armw	4	62	PO8	8.39
VP04_ERPs_resplocked_armw	4	63	VEOG	0
VP04_ERPs_resplocked_armw	4	64	HEOG	-0.001
VP04_ERPs_resplocked_armw	5	1	Fp1	4.657
VP04_ERPs_resplocked_armw	5	2	Fpz	2.826
VP04_ERPs_resplocked_armw	5	3	Fp2	1.972
VP04_ERPs_resplocked_armw	5	4	F7	4.124
VP04_ERPs_resplocked_armw	5	5	F3	15.661
VP04_ERPs_resplocked_armw	5	6	Fz	15.815
VP04_ERPs_resplocked_armw	5	7	F4	17.008
VP04_ERPs_resplocked_armw	5	8	F8	13.086
VP04_ERPs_resplocked_armw	5	9	FC5	13.607
VP04_ERPs_resplocked_armw	5	10	FC1	17.151
VP04_ERPs_resplocked_armw	5	11	FC2	18.224
VP04_ERPs_resplocked_armw	5	12	FC6	15.139
VP04_ERPs_resplocked_armw	5	13	T7	11.234
VP04_ERPs_resplocked_armw	5	14	C3	15.93
VP04_ERPs_resplocked_armw	5	15	Cz	17.131
VP04_ERPs_resplocked_armw	5	16	C4	18.343
VP04_ERPs_resplocked_armw	5	17	T8	11.01
VP04_ERPs_resplocked_armw	5	18	CP5	11.683
VP04_ERPs_resplocked_armw	5	19	CP1	12.578
VP04_ERPs_resplocked_armw	5	20	CP2	14.466
VP04_ERPs_resplocked_armw	5	21	CP6	14.487
VP04_ERPs_resplocked_armw	5	22	P7	11.485
VP04_ERPs_resplocked_armw	5	23	P3	11.755
VP04_ERPs_resplocked_armw	5	24	Pz	11.455
VP04_ERPs_resplocked_armw	5	25	P4	14.404
VP04_ERPs_resplocked_armw	5	26	P8	14.18
VP04_ERPs_resplocked_armw	5	27	POz	11.544
VP04_ERPs_resplocked_armw	5	28	O1	9.155
VP04_ERPs_resplocked_armw	5	29	Oz	9.219
VP04_ERPs_resplocked_armw	5	30	O2	14.314
VP04_ERPs_resplocked_armw	5	31	AF7	2.512
VP04_ERPs_resplocked_armw	5	32	AF3	10.339
VP04_ERPs_resplocked_armw	5	33	AF4	11.499
VP04_ERPs_resplocked_armw	5	34	AF8	8.506
VP04_ERPs_resplocked_armw	5	35	F5	15.489
VP04_ERPs_resplocked_armw	5	36	F1	15.768
VP04_ERPs_resplocked_armw	5	37	F2	17.153
VP04_ERPs_resplocked_armw	5	38	F6	13.386
VP04_ERPs_resplocked_armw	5	39	FC3	15.263
VP04_ERPs_resplocked_armw	5	40	FCz	18.172
VP04_ERPs_resplocked_armw	5	41	FC4	18.398
VP04_ERPs_resplocked_armw	5	42	C5	13.475
VP04_ERPs_resplocked_armw	5	43	C1	16.442
VP04_ERPs_resplocked_armw	5	44	C2	16.327
VP04_ERPs_resplocked_armw	5	45	C6	14.366
VP04_ERPs_resplocked_armw	5	46	CP3	12
VP04_ERPs_resplocked_armw	5	47	CPz	11.625
VP04_ERPs_resplocked_armw	5	48	CP4	18.265
VP04_ERPs_resplocked_armw	5	49	P5	11.421
VP04_ERPs_resplocked_armw	5	50	P1	12.6
VP04_ERPs_resplocked_armw	5	51	P2	14.312
VP04_ERPs_resplocked_armw	5	52	P6	14.351
VP04_ERPs_resplocked_armw	5	53	PO5	11.499
VP04_ERPs_resplocked_armw	5	54	PO3	11.436
VP04_ERPs_resplocked_armw	5	55	PO4	14.27
VP04_ERPs_resplocked_armw	5	56	PO6	14.316
VP04_ERPs_resplocked_armw	5	57	FT7	3.122
VP04_ERPs_resplocked_armw	5	58	FT8	12.981
VP04_ERPs_resplocked_armw	5	59	TP7	10.982
VP04_ERPs_resplocked_armw	5	60	TP8	14.37
VP04_ERPs_resplocked_armw	5	61	PO7	11.549
VP04_ERPs_resplocked_armw	5	62	PO8	14.259
VP04_ERPs_resplocked_armw	5	63	VEOG	0
VP04_ERPs_resplocked_armw	5	64	HEOG	-0.001
VP05_ERPs_resplocked_armw	1	1	Fp1	-4.453
VP05_ERPs_resplocked_armw	1	2	Fpz	-25.967
VP05_ERPs_resplocked_armw	1	3	Fp2	-26.095
VP05_ERPs_resplocked_armw	1	4	F7	6.233
VP05_ERPs_resplocked_armw	1	5	F3	-17.803
VP05_ERPs_resplocked_armw	1	6	Fz	-18.447
VP05_ERPs_resplocked_armw	1	7	F4	-15.831
VP05_ERPs_resplocked_armw	1	8	F8	3.927
VP05_ERPs_resplocked_armw	1	9	FC5	-5.047
VP05_ERPs_resplocked_armw	1	10	FC1	-14.556
VP05_ERPs_resplocked_armw	1	11	FC2	-13.616
VP05_ERPs_resplocked_armw	1	12	FC6	-6.925
VP05_ERPs_resplocked_armw	1	13	T7	-2.05
VP05_ERPs_resplocked_armw	1	14	C3	8.494
VP05_ERPs_resplocked_armw	1	15	Cz	-12.894
VP05_ERPs_resplocked_armw	1	16	C4	-0.077
VP05_ERPs_resplocked_armw	1	17	T8	-4.542
VP05_ERPs_resplocked_armw	1	18	CP5	-3.658
VP05_ERPs_resplocked_armw	1	19	CP1	-1.116
VP05_ERPs_resplocked_armw	1	20	CP2	-11.486
VP05_ERPs_resplocked_armw	1	21	CP6	-7.927
VP05_ERPs_resplocked_armw	1	22	P7	-6.723
VP05_ERPs_resplocked_armw	1	23	P3	-9.58
VP05_ERPs_resplocked_armw	1	24	Pz	-0.958
VP05_ERPs_resplocked_armw	1	25	P4	-11.324
VP05_ERPs_resplocked_armw	1	26	P8	-6.47
VP05_ERPs_resplocked_armw	1	27	POz	-16.099
VP05_ERPs_resplocked_armw	1	28	O1	-13.477
VP05_ERPs_resplocked_armw	1	29	Oz	-14.635
VP05_ERPs_resplocked_armw	1	30	O2	-11.17
VP05_ERPs_resplocked_armw	1	31	AF7	2.568
VP05_ERPs_resplocked_armw	1	32	AF3	-16.082
VP05_ERPs_resplocked_armw	1	33	AF4	-18.145
VP05_ERPs_resplocked_armw	1	34	AF8	-3.627
VP05_ERPs_resplocked_armw	1	35	F5	-10.021
VP05_ERPs_resplocked_armw	1	36	F1	-17.84
VP05_ERPs_resplocked_armw	1	37	F2	-15.845
VP05_ERPs_resplocked_armw	1	38	F6	-15.967
VP05_ERPs_resplocked_armw	1	39	FC3	-12.567
VP05_ERPs_resplocked_armw	1	40	FCz	-13.481
VP05_ERPs_resplocked_armw	1	41	FC4	-15.561
VP05_ERPs_resplocked_armw	1	42	C5	-4.026
VP05_ERPs_resplocked_armw	1	43	C1	-12.697
VP05_ERPs_resplocked_armw	1	44	C2	-13.645
VP05_ERPs_resplocked_armw	1	45	C6	-8.159
VP05_ERPs_resplocked_armw	1	46	CP3	-9.407
VP05_ERPs_resplocked_armw	1	47	CPz	-0.692
VP05_ERPs_resplocked_armw	1	48	CP4	0.172
VP05_ERPs_resplocked_armw	1	49	P5	-9.557
VP05_ERPs_resplocked_armw	1	50	P1	-1.056
VP05_ERPs_resplocked_armw	1	51	P2	-21.33
VP05_ERPs_resplocked_armw	1	52	P6	-11.282
VP05_ERPs_resplocked_armw	1	53	PO5	-17.24
VP05_ERPs_resplocked_armw	1	54	PO3	-17
VP05_ERPs_resplocked_armw	1	55	PO4	-14.325
VP05_ERPs_resplocked_armw	1	56	PO6	-11.293
VP05_ERPs_resplocked_armw	1	57	FT7	6.579
VP05_ERPs_resplocked_armw	1	58	FT8	4.264
VP05_ERPs_resplocked_armw	1	59	TP7	-2.153
VP05_ERPs_resplocked_armw	1	60	TP8	-4.496
VP05_ERPs_resplocked_armw	1	61	PO7	-17.003
VP05_ERPs_resplocked_armw	1	62	PO8	-11.288
VP05_ERPs_resplocked_armw	1	63	VEOG	-0.006
VP05_ERPs_resplocked_armw	1	64	HEOG	-0.01
VP05_ERPs_resplocked_armw	2	1	Fp1	-4.388
VP05_ERPs_resplocked_armw	2	2	Fpz	-30.518
VP05_ERPs_resplocked_armw	2	3	Fp2	-30.495
VP05_ERPs_resplocked_armw	2	4	F7	7.347
VP05_ERPs_resplocked_armw	2	5	F3	-18.701
VP05_ERPs_resplocked_armw	2	6	Fz	-19.123
VP05_ERPs_resplocked_armw	2	7	F4	-17.554
VP05_ERPs_resplocked_armw	2	8	F8	2.415
VP05_ERPs_resplocked_armw	2	9	FC5	-5.77
VP05_ERPs_resplocked_armw	2	10	FC1	-17.017
VP05_ERPs_resplocked_armw	2	11	FC2	-14.097
VP05_ERPs_resplocked_armw	2	12	FC6	-8.169
VP05_ERPs_resplocked_armw	2	13	T7	-1.118
VP05_ERPs_resplocked_armw	2	14	C3	7.898
VP05_ERPs_resplocked_armw	2	15	Cz	-13.534
VP05_ERPs_resplocked_armw	2	16	C4	-0.865
VP05_ERPs_resplocked_armw	2	17	T8	-4.744
VP05_ERPs_resplocked_armw	2	18	CP5	-3.793
VP05_ERPs_resplocked_armw	2	19	CP1	-1.758
VP05_ERPs_resplocked_armw	2	20	CP2	-11.703
VP05_ERPs_resplocked_armw	2	21	CP6	-8.96
VP05_ERPs_resplocked_armw	2	22	P7	-6.759
VP05_ERPs_resplocked_armw	2	23	P3	-9.707
VP05_ERPs_resplocked_armw	2	24	Pz	-2.755
VP05_ERPs_resplocked_armw	2	25	P4	-12.125
VP05_ERPs_resplocked_armw	2	26	P8	-7.78
VP05_ERPs_resplocked_armw	2	27	POz	-15.708
VP05_ERPs_resplocked_armw	2	28	O1	-13.587
VP05_ERPs_resplocked_armw	2	29	Oz	-13.331
VP05_ERPs_resplocked_armw	2	30	O2	-11.819
VP05_ERPs_resplocked_armw	2	31	AF7	3.418
VP05_ERPs_resplocked_armw	2	32	AF3	-18.647
VP05_ERPs_resplocked_armw	2	33	AF4	-19.999
VP05_ERPs_resplocked_armw	2	34	AF8	-5.514
VP05_ERPs_resplocked_armw	2	35	F5	-11.382
VP05_ERPs_resplocked_armw	2	36	F1	-18.838
VP05_ERPs_resplocked_armw	2	37	F2	-17.61
VP05_ERPs_resplocked_armw	2	38	F6	-17.506
VP05_ERPs_resplocked_armw	2	39	FC3	-14.641
VP05_ERPs_resplocked_armw	2	40	FCz	-14.03
VP05_ERPs_resplocked_armw	2	41	FC4	-17.205
VP05_ERPs_resplocked_armw	2	42	C5	-4.895
VP05_ERPs_resplocked_armw	2	43	C1	-13.19
VP05_ERPs_resplocked_armw	2	44	C2	-14.053
VP05_ERPs_resplocked_armw	2	45	C6	-8.975
VP05_ERPs_resplocked_armw	2	46	CP3	-10.996
VP05_ERPs_resplocked_armw	2	47	CPz	-2.547
VP05_ERPs_resplocked_armw	2	48	CP4	-0.911
VP05_ERPs_resplocked_armw	2	49	P5	-12.061
VP05_ERPs_resplocked_armw	2	50	P1	-1.701
VP05_ERPs_resplocked_armw	2	51	P2	-21.258
VP05_ERPs_resplocked_armw	2	52	P6	-11.914
VP05_ERPs_resplocked_armw	2	53	PO5	-15.18
VP05_ERPs_resplocked_armw	2	54	PO3	-15.078
VP05_ERPs_resplocked_armw	2	55	PO4	-14.51
VP05_ERPs_resplocked_armw	2	56	PO6	-11.829
VP05_ERPs_resplocked_armw	2	57	FT7	7.688
VP05_ERPs_resplocked_armw	2	58	FT8	2.774
VP05_ERPs_resplocked_armw	2	59	TP7	-1.352
VP05_ERPs_resplocked_armw	2	60	TP8	-4.687
VP05_ERPs_resplocked_armw	2	61	PO7	-14.951
VP05_ERPs_resplocked_armw	2	62	PO8	-11.845
VP05_ERPs_resplocked_armw	2	63	VEOG	-0.007
VP05_ERPs_resplocked_armw	2	64	HEOG	-0.01
VP05_ERPs_resplocked_armw	4	1	Fp1	-4.742
VP05_ERPs_resplocked_armw	4	2	Fpz	-20.749
VP05_ERPs_resplocked_armw	4	3	Fp2	-20.951
VP05_ERPs_resplocked_armw	4	4	F7	6.515
VP05_ERPs_resplocked_armw	4	5	F3	-22.302
VP05_ERPs_resplocked_armw	4	6	Fz	-23.399
VP05_ERPs_resplocked_armw	4	7	F4	-22.96
VP05_ERPs_resplocked_armw	4	8	F8	1.011
VP05_ERPs_resplocked_armw	4	9	FC5	-12.586
VP05_ERPs_resplocked_armw	4	10	FC1	-20.678
VP05_ERPs_resplocked_armw	4	11	FC2	-20.293
VP05_ERPs_resplocked_armw	4	12	FC6	-13.915
VP05_ERPs_resplocked_armw	4	13	T7	-8.921
VP05_ERPs_resplocked_armw	4	14	C3	-1.701
VP05_ERPs_resplocked_armw	4	15	Cz	-17.997
VP05_ERPs_resplocked_armw	4	16	C4	-9.616
VP05_ERPs_resplocked_armw	4	17	T8	-11.151
VP05_ERPs_resplocked_armw	4	18	CP5	-11.985
VP05_ERPs_resplocked_armw	4	19	CP1	-9.509
VP05_ERPs_resplocked_armw	4	20	CP2	-18.638
VP05_ERPs_resplocked_armw	4	21	CP6	-16.547
VP05_ERPs_resplocked_armw	4	22	P7	-18.905
VP05_ERPs_resplocked_armw	4	23	P3	-17.213
VP05_ERPs_resplocked_armw	4	24	Pz	-9.766
VP05_ERPs_resplocked_armw	4	25	P4	-22.445
VP05_ERPs_resplocked_armw	4	26	P8	-16.247
VP05_ERPs_resplocked_armw	4	27	POz	-25.025
VP05_ERPs_resplocked_armw	4	28	O1	-27.943
VP05_ERPs_resplocked_armw	4	29	Oz	-24.666
VP05_ERPs_resplocked_armw	4	30	O2	-22.31
VP05_ERPs_resplocked_armw	4	31	AF7	3.703
VP05_ERPs_resplocked_armw	4	32	AF3	-17.765
VP05_ERPs_resplocked_armw	4	33	AF4	-22.967
VP05_ERPs_resplocked_armw	4	34	AF8	-1.389
VP05_ERPs_resplocked_armw	4	35	F5	-15.59
VP05_ERPs_resplocked_armw	4	36	F1	-22.39
VP05_ERPs_resplocked_armw	4	37	F2	-22.985
VP05_ERPs_resplocked_armw	4	38	F6	-23.008
VP05_ERPs_resplocked_armw	4	39	FC3	-19.896
VP05_ERPs_resplocked_armw	4	40	FCz	-20.297
VP05_ERPs_resplocked_armw	4	41	FC4	-22.711
VP05_ERPs_resplocked_armw	4	42	C5	-11.631
VP05_ERPs_resplocked_armw	4	43	C1	-17.816
VP05_ERPs_resplocked_armw	4	44	C2	-20.296
VP05_ERPs_resplocked_armw	4	45	C6	-16.544
VP05_ERPs_resplocked_armw	4	46	CP3	-17.838
VP05_ERPs_resplocked_armw	4	47	CPz	-9.554
VP05_ERPs_resplocked_armw	4	48	CP4	-9.783
VP05_ERPs_resplocked_armw	4	49	P5	-18.694
VP05_ERPs_resplocked_armw	4	50	P1	-9.513
VP05_ERPs_resplocked_armw	4	51	P2	-30.784
VP05_ERPs_resplocked_armw	4	52	P6	-22.358
VP05_ERPs_resplocked_armw	4	53	PO5	-26.46
VP05_ERPs_resplocked_armw	4	54	PO3	-26.35
VP05_ERPs_resplocked_armw	4	55	PO4	-24.425
VP05_ERPs_resplocked_armw	4	56	PO6	-22.358
VP05_ERPs_resplocked_armw	4	57	FT7	6.795
VP05_ERPs_resplocked_armw	4	58	FT8	1.249
VP05_ERPs_resplocked_armw	4	59	TP7	-8.861
VP05_ERPs_resplocked_armw	4	60	TP8	-12.414
VP05_ERPs_resplocked_armw	4	61	PO7	-26.445
VP05_ERPs_resplocked_armw	4	62	PO8	-22.367
VP05_ERPs_resplocked_armw	4	63	VEOG	-0.006
VP05_ERPs_resplocked_armw	4	64	HEOG	-0.009
VP05_ERPs_resplocked_armw	5	1	Fp1	0.818
VP05_ERPs_resplocked_armw	5	2	Fpz	-20.515
VP05_ERPs_resplocked_armw	5	3	Fp2	-20.594
VP05_ERPs_resplocked_armw	5	4	F7	8.833
VP05_ERPs_resplocked_armw	5	5	F3	-16.137
VP05_ERPs_resplocked_armw	5	6	Fz	-16.636
VP05_ERPs_resplocked_armw	5	7	F4	-15.932
VP05_ERPs_resplocked_armw	5	8	F8	-1.951
VP05_ERPs_resplocked_armw	5	9	FC5	-7.389
VP05_ERPs_resplocked_armw	5	10	FC1	-14.207
VP05_ERPs_resplocked_armw	5	11	FC2	-13.434
VP05_ERPs_resplocked_armw	5	12	FC6	-10.895
VP05_ERPs_resplocked_armw	5	13	T7	-7.095
VP05_ERPs_resplocked_armw	5	14	C3	0.846
VP05_ERPs_resplocked_armw	5	15	Cz	-13.073
VP05_ERPs_resplocked_armw	5	16	C4	-6.597
VP05_ERPs_resplocked_armw	5	17	T8	-7.699
VP05_ERPs_resplocked_armw	5	18	CP5	-7.316
VP05_ERPs_resplocked_armw	5	19	CP1	-5.833
VP05_ERPs_resplocked_armw	5	20	CP2	-14.564
VP05_ERPs_resplocked_armw	5	21	CP6	-10.511
VP05_ERPs_resplocked_armw	5	22	P7	-13.594
VP05_ERPs_resplocked_armw	5	23	P3	-13.433
VP05_ERPs_resplocked_armw	5	24	Pz	-6.743
VP05_ERPs_resplocked_armw	5	25	P4	-17.779
VP05_ERPs_resplocked_armw	5	26	P8	-11.417
VP05_ERPs_resplocked_armw	5	27	POz	-20.46
VP05_ERPs_resplocked_armw	5	28	O1	-20.545
VP05_ERPs_resplocked_armw	5	29	Oz	-19.166
VP05_ERPs_resplocked_armw	5	30	O2	-17.816
VP05_ERPs_resplocked_armw	5	31	AF7	6.619
VP05_ERPs_resplocked_armw	5	32	AF3	-12.537
VP05_ERPs_resplocked_armw	5	33	AF4	-18.113
VP05_ERPs_resplocked_armw	5	34	AF8	-2.836
VP05_ERPs_resplocked_armw	5	35	F5	-9.035
VP05_ERPs_resplocked_armw	5	36	F1	-16.236
VP05_ERPs_resplocked_armw	5	37	F2	-16.008
VP05_ERPs_resplocked_armw	5	38	F6	-16.076
VP05_ERPs_resplocked_armw	5	39	FC3	-13.337
VP05_ERPs_resplocked_armw	5	40	FCz	-13.392
VP05_ERPs_resplocked_armw	5	41	FC4	-15.564
VP05_ERPs_resplocked_armw	5	42	C5	-6.703
VP05_ERPs_resplocked_armw	5	43	C1	-12.949
VP05_ERPs_resplocked_armw	5	44	C2	-13.499
VP05_ERPs_resplocked_armw	5	45	C6	-10.705
VP05_ERPs_resplocked_armw	5	46	CP3	-13.298
VP05_ERPs_resplocked_armw	5	47	CPz	-6.66
VP05_ERPs_resplocked_armw	5	48	CP4	-6.52
VP05_ERPs_resplocked_armw	5	49	P5	-15.193
VP05_ERPs_resplocked_armw	5	50	P1	-5.754
VP05_ERPs_resplocked_armw	5	51	P2	-23.522
VP05_ERPs_resplocked_armw	5	52	P6	-17.863
VP05_ERPs_resplocked_armw	5	53	PO5	-21.421
VP05_ERPs_resplocked_armw	5	54	PO3	-21.326
VP05_ERPs_resplocked_armw	5	55	PO4	-18.392
VP05_ERPs_resplocked_armw	5	56	PO6	-17.819
VP05_ERPs_resplocked_armw	5	57	FT7	9.124
VP05_ERPs_resplocked_armw	5	58	FT8	-1.837
VP05_ERPs_resplocked_armw	5	59	TP7	-7.132
VP05_ERPs_resplocked_armw	5	60	TP8	-6.178
VP05_ERPs_resplocked_armw	5	61	PO7	-21.371
VP05_ERPs_resplocked_armw	5	62	PO8	-17.889
VP05_ERPs_resplocked_armw	5	63	VEOG	-0.006
VP05_ERPs_resplocked_armw	5	64	HEOG	-0.009
VP06_ERPs_resplocked_armw	1	1	Fp1	1.414
VP06_ERPs_resplocked_armw	1	2	Fpz	-1.144
VP06_ERPs_resplocked_armw	1	3	Fp2	-2.414
VP06_ERPs_resplocked_armw	1	4	F7	0.361
VP06_ERPs_resplocked_armw	1	5	F3	0.683
VP06_ERPs_resplocked_armw	1	6	Fz	4.172
VP06_ERPs_resplocked_armw	1	7	F4	3.717
VP06_ERPs_resplocked_armw	1	8	F8	-6.906
VP06_ERPs_resplocked_armw	1	9	FC5	0.68
VP06_ERPs_resplocked_armw	1	10	FC1	3.953
VP06_ERPs_resplocked_armw	1	11	FC2	4.113
VP06_ERPs_resplocked_armw	1	12	FC6	0.21
VP06_ERPs_resplocked_armw	1	13	T7	1.808
VP06_ERPs_resplocked_armw	1	14	C3	4.573
VP06_ERPs_resplocked_armw	1	15	Cz	3.221
VP06_ERPs_resplocked_armw	1	16	C4	4.552
VP06_ERPs_resplocked_armw	1	17	T8	-0.783
VP06_ERPs_resplocked_armw	1	18	CP5	2.609
VP06_ERPs_resplocked_armw	1	19	CP1	2.266
VP06_ERPs_resplocked_armw	1	20	CP2	2.875
VP06_ERPs_resplocked_armw	1	21	CP6	-0.126
VP06_ERPs_resplocked_armw	1	22	P7	-0.261
VP06_ERPs_resplocked_armw	1	23	P3	2.402
VP06_ERPs_resplocked_armw	1	24	Pz	2.051
VP06_ERPs_resplocked_armw	1	25	P4	0.128
VP06_ERPs_resplocked_armw	1	26	P8	-4.556
VP06_ERPs_resplocked_armw	1	27	POz	0.604
VP06_ERPs_resplocked_armw	1	28	O1	0.487
VP06_ERPs_resplocked_armw	1	29	Oz	-0.939
VP06_ERPs_resplocked_armw	1	30	O2	-0.205
VP06_ERPs_resplocked_armw	1	31	AF7	5.032
VP06_ERPs_resplocked_armw	1	32	AF3	0.571
VP06_ERPs_resplocked_armw	1	33	AF4	2.563
VP06_ERPs_resplocked_armw	1	34	AF8	-2.642
VP06_ERPs_resplocked_armw	1	35	F5	-1.305
VP06_ERPs_resplocked_armw	1	36	F1	3.691
VP06_ERPs_resplocked_armw	1	37	F2	3.792
VP06_ERPs_resplocked_armw	1	38	F6	-1.544
VP06_ERPs_resplocked_armw	1	39	FC3	4.351
VP06_ERPs_resplocked_armw	1	40	FCz	3.284
VP06_ERPs_resplocked_armw	1	41	FC4	1.528
VP06_ERPs_resplocked_armw	1	42	C5	1.657
VP06_ERPs_resplocked_armw	1	43	C1	2.753
VP06_ERPs_resplocked_armw	1	44	C2	4.753
VP06_ERPs_resplocked_armw	1	45	C6	1.948
VP06_ERPs_resplocked_armw	1	46	CP3	4.045
VP06_ERPs_resplocked_armw	1	47	CPz	2.518
VP06_ERPs_resplocked_armw	1	48	CP4	3.85
VP06_ERPs_resplocked_armw	1	49	P5	3.363
VP06_ERPs_resplocked_armw	1	50	P1	2.405
VP06_ERPs_resplocked_armw	1	51	P2	1.777
VP06_ERPs_resplocked_armw	1	52	P6	1.216
VP06_ERPs_resplocked_armw	1	53	PO5	1.899
VP06_ERPs_resplocked_armw	1	54	PO3	1.992
VP06_ERPs_resplocked_armw	1	55	PO4	0.254
VP06_ERPs_resplocked_armw	1	56	PO6	0.167
VP06_ERPs_resplocked_armw	1	57	FT7	-4.415
VP06_ERPs_resplocked_armw	1	58	FT8	-2.79
VP06_ERPs_resplocked_armw	1	59	TP7	-0.347
VP06_ERPs_resplocked_armw	1	60	TP8	-1.059
VP06_ERPs_resplocked_armw	1	61	PO7	1.979
VP06_ERPs_resplocked_armw	1	62	PO8	-0.131
VP06_ERPs_resplocked_armw	1	63	VEOG	0
VP06_ERPs_resplocked_armw	1	64	HEOG	-0.001
VP06_ERPs_resplocked_armw	2	1	Fp1	0.164
VP06_ERPs_resplocked_armw	2	2	Fpz	-2.872
VP06_ERPs_resplocked_armw	2	3	Fp2	-2.498
VP06_ERPs_resplocked_armw	2	4	F7	-2.114
VP06_ERPs_resplocked_armw	2	5	F3	8.348
VP06_ERPs_resplocked_armw	2	6	Fz	15.45
VP06_ERPs_resplocked_armw	2	7	F4	14.205
VP06_ERPs_resplocked_armw	2	8	F8	-4.692
VP06_ERPs_resplocked_armw	2	9	FC5	4.684
VP06_ERPs_resplocked_armw	2	10	FC1	14.454
VP06_ERPs_resplocked_armw	2	11	FC2	14.812
VP06_ERPs_resplocked_armw	2	12	FC6	9.161
VP06_ERPs_resplocked_armw	2	13	T7	2.448
VP06_ERPs_resplocked_armw	2	14	C3	14.337
VP06_ERPs_resplocked_armw	2	15	Cz	13.864
VP06_ERPs_resplocked_armw	2	16	C4	15.446
VP06_ERPs_resplocked_armw	2	17	T8	1.444
VP06_ERPs_resplocked_armw	2	18	CP5	10.201
VP06_ERPs_resplocked_armw	2	19	CP1	12.165
VP06_ERPs_resplocked_armw	2	20	CP2	12.653
VP06_ERPs_resplocked_armw	2	21	CP6	5.513
VP06_ERPs_resplocked_armw	2	22	P7	4.216
VP06_ERPs_resplocked_armw	2	23	P3	12.185
VP06_ERPs_resplocked_armw	2	24	Pz	12.102
VP06_ERPs_resplocked_armw	2	25	P4	8.974
VP06_ERPs_resplocked_armw	2	26	P8	-0.286
VP06_ERPs_resplocked_armw	2	27	POz	10.103
VP06_ERPs_resplocked_armw	2	28	O1	9.128
VP06_ERPs_resplocked_armw	2	29	Oz	7.659
VP06_ERPs_resplocked_armw	2	30	O2	8.638
VP06_ERPs_resplocked_armw	2	31	AF7	12.938
VP06_ERPs_resplocked_armw	2	32	AF3	8.366
VP06_ERPs_resplocked_armw	2	33	AF4	12
VP06_ERPs_resplocked_armw	2	34	AF8	3.309
VP06_ERPs_resplocked_armw	2	35	F5	3.294
VP06_ERPs_resplocked_armw	2	36	F1	14.196
VP06_ERPs_resplocked_armw	2	37	F2	14.336
VP06_ERPs_resplocked_armw	2	38	F6	7.775
VP06_ERPs_resplocked_armw	2	39	FC3	14.309
VP06_ERPs_resplocked_armw	2	40	FCz	14.356
VP06_ERPs_resplocked_armw	2	41	FC4	11.198
VP06_ERPs_resplocked_armw	2	42	C5	7.064
VP06_ERPs_resplocked_armw	2	43	C1	13.026
VP06_ERPs_resplocked_armw	2	44	C2	15.305
VP06_ERPs_resplocked_armw	2	45	C6	8.8
VP06_ERPs_resplocked_armw	2	46	CP3	13.277
VP06_ERPs_resplocked_armw	2	47	CPz	12.28
VP06_ERPs_resplocked_armw	2	48	CP4	14.237
VP06_ERPs_resplocked_armw	2	49	P5	11.941
VP06_ERPs_resplocked_armw	2	50	P1	12.151
VP06_ERPs_resplocked_armw	2	51	P2	11.623
VP06_ERPs_resplocked_armw	2	52	P6	9.562
VP06_ERPs_resplocked_armw	2	53	PO5	11.458
VP06_ERPs_resplocked_armw	2	54	PO3	11.499
VP06_ERPs_resplocked_armw	2	55	PO4	9.169
VP06_ERPs_resplocked_armw	2	56	PO6	8.961
VP06_ERPs_resplocked_armw	2	57	FT7	-6.457
VP06_ERPs_resplocked_armw	2	58	FT8	1.531
VP06_ERPs_resplocked_armw	2	59	TP7	-0.013
VP06_ERPs_resplocked_armw	2	60	TP8	0.921
VP06_ERPs_resplocked_armw	2	61	PO7	11.518
VP06_ERPs_resplocked_armw	2	62	PO8	8.778
VP06_ERPs_resplocked_armw	2	63	VEOG	0
VP06_ERPs_resplocked_armw	2	64	HEOG	-0.001
VP06_ERPs_resplocked_armw	4	1	Fp1	4.081
VP06_ERPs_resplocked_armw	4	2	Fpz	-5.317
VP06_ERPs_resplocked_armw	4	3	Fp2	-9.164
VP06_ERPs_resplocked_armw	4	4	F7	3.031
VP06_ERPs_resplocked_armw	4	5	F3	11.778
VP06_ERPs_resplocked_armw	4	6	Fz	16.403
VP06_ERPs_resplocked_armw	4	7	F4	14.438
VP06_ERPs_resplocked_armw	4	8	F8	-1.604
VP06_ERPs_resplocked_armw	4	9	FC5	8.634
VP06_ERPs_resplocked_armw	4	10	FC1	15.314
VP06_ERPs_resplocked_armw	4	11	FC2	14.944
VP06_ERPs_resplocked_armw	4	12	FC6	8.462
VP06_ERPs_resplocked_armw	4	13	T7	3.645
VP06_ERPs_resplocked_armw	4	14	C3	15.861
VP06_ERPs_resplocked_armw	4	15	Cz	14.226
VP06_ERPs_resplocked_armw	4	16	C4	15.225
VP06_ERPs_resplocked_armw	4	17	T8	-1.739
VP06_ERPs_resplocked_armw	4	18	CP5	11.028
VP06_ERPs_resplocked_armw	4	19	CP1	12.359
VP06_ERPs_resplocked_armw	4	20	CP2	13.576
VP06_ERPs_resplocked_armw	4	21	CP6	4.733
VP06_ERPs_resplocked_armw	4	22	P7	5.403
VP06_ERPs_resplocked_armw	4	23	P3	12.295
VP06_ERPs_resplocked_armw	4	24	Pz	11.687
VP06_ERPs_resplocked_armw	4	25	P4	8.972
VP06_ERPs_resplocked_armw	4	26	P8	-3.187
VP06_ERPs_resplocked_armw	4	27	POz	10.778
VP06_ERPs_resplocked_armw	4	28	O1	8.092
VP06_ERPs_resplocked_armw	4	29	Oz	8.159
VP06_ERPs_resplocked_armw	4	30	O2	8.69
VP06_ERPs_resplocked_armw	4	31	AF7	17.735
VP06_ERPs_resplocked_armw	4	32	AF3	11.971
VP06_ERPs_resplocked_armw	4	33	AF4	12.229
VP06_ERPs_resplocked_armw	4	34	AF8	-4.314
VP06_ERPs_resplocked_armw	4	35	F5	7.426
VP06_ERPs_resplocked_armw	4	36	F1	14.957
VP06_ERPs_resplocked_armw	4	37	F2	14.667
VP06_ERPs_resplocked_armw	4	38	F6	3.741
VP06_ERPs_resplocked_armw	4	39	FC3	15.332
VP06_ERPs_resplocked_armw	4	40	FCz	15.263
VP06_ERPs_resplocked_armw	4	41	FC4	10.707
VP06_ERPs_resplocked_armw	4	42	C5	8.903
VP06_ERPs_resplocked_armw	4	43	C1	14.033
VP06_ERPs_resplocked_armw	4	44	C2	15.293
VP06_ERPs_resplocked_armw	4	45	C6	6.854
VP06_ERPs_resplocked_armw	4	46	CP3	14.193
VP06_ERPs_resplocked_armw	4	47	CPz	12.436
VP06_ERPs_resplocked_armw	4	48	CP4	14.281
VP06_ERPs_resplocked_armw	4	49	P5	11.644
VP06_ERPs_resplocked_armw	4	50	P1	12.508
VP06_ERPs_resplocked_armw	4	51	P2	11.674
VP06_ERPs_resplocked_armw	4	52	P6	8.119
VP06_ERPs_resplocked_armw	4	53	PO5	10.673
VP06_ERPs_resplocked_armw	4	54	PO3	10.682
VP06_ERPs_resplocked_armw	4	55	PO4	8.999
VP06_ERPs_resplocked_armw	4	56	PO6	8.88
VP06_ERPs_resplocked_armw	4	57	FT7	2.106
VP06_ERPs_resplocked_armw	4	58	FT8	1.51
VP06_ERPs_resplocked_armw	4	59	TP7	1.706
VP06_ERPs_resplocked_armw	4	60	TP8	-2.167
VP06_ERPs_resplocked_armw	4	61	PO7	10.58
VP06_ERPs_resplocked_armw	4	62	PO8	8.607
VP06_ERPs_resplocked_armw	4	63	VEOG	0
VP06_ERPs_resplocked_armw	4	64	HEOG	-0.002
VP06_ERPs_resplocked_armw	5	1	Fp1	9.704
VP06_ERPs_resplocked_armw	5	2	Fpz	-1.656
VP06_ERPs_resplocked_armw	5	3	Fp2	-8.559
VP06_ERPs_resplocked_armw	5	4	F7	4.058
VP06_ERPs_resplocked_armw	5	5	F3	9.955
VP06_ERPs_resplocked_armw	5	6	Fz	10.906
VP06_ERPs_resplocked_armw	5	7	F4	10.515
VP06_ERPs_resplocked_armw	5	8	F8	0.593
VP06_ERPs_resplocked_armw	5	9	FC5	7.357
VP06_ERPs_resplocked_armw	5	10	FC1	10.406
VP06_ERPs_resplocked_armw	5	11	FC2	10.968
VP06_ERPs_resplocked_armw	5	12	FC6	6.039
VP06_ERPs_resplocked_armw	5	13	T7	-0.75
VP06_ERPs_resplocked_armw	5	14	C3	10.819
VP06_ERPs_resplocked_armw	5	15	Cz	10.669
VP06_ERPs_resplocked_armw	5	16	C4	12.042
VP06_ERPs_resplocked_armw	5	17	T8	-2.767
VP06_ERPs_resplocked_armw	5	18	CP5	8.216
VP06_ERPs_resplocked_armw	5	19	CP1	9.367
VP06_ERPs_resplocked_armw	5	20	CP2	10.796
VP06_ERPs_resplocked_armw	5	21	CP6	3.716
VP06_ERPs_resplocked_armw	5	22	P7	3.635
VP06_ERPs_resplocked_armw	5	23	P3	9.978
VP06_ERPs_resplocked_armw	5	24	Pz	10.04
VP06_ERPs_resplocked_armw	5	25	P4	6.746
VP06_ERPs_resplocked_armw	5	26	P8	-1.574
VP06_ERPs_resplocked_armw	5	27	POz	8.828
VP06_ERPs_resplocked_armw	5	28	O1	7.267
VP06_ERPs_resplocked_armw	5	29	Oz	6.925
VP06_ERPs_resplocked_armw	5	30	O2	6.519
VP06_ERPs_resplocked_armw	5	31	AF7	21.391
VP06_ERPs_resplocked_armw	5	32	AF3	9.907
VP06_ERPs_resplocked_armw	5	33	AF4	8.527
VP06_ERPs_resplocked_armw	5	34	AF8	-1.923
VP06_ERPs_resplocked_armw	5	35	F5	7.035
VP06_ERPs_resplocked_armw	5	36	F1	10.23
VP06_ERPs_resplocked_armw	5	37	F2	10.768
VP06_ERPs_resplocked_armw	5	38	F6	2.916
VP06_ERPs_resplocked_armw	5	39	FC3	10.245
VP06_ERPs_resplocked_armw	5	40	FCz	11.021
VP06_ERPs_resplocked_armw	5	41	FC4	8.667
VP06_ERPs_resplocked_armw	5	42	C5	7.129
VP06_ERPs_resplocked_armw	5	43	C1	10.703
VP06_ERPs_resplocked_armw	5	44	C2	12.044
VP06_ERPs_resplocked_armw	5	45	C6	5.022
VP06_ERPs_resplocked_armw	5	46	CP3	10.876
VP06_ERPs_resplocked_armw	5	47	CPz	9.628
VP06_ERPs_resplocked_armw	5	48	CP4	11.363
VP06_ERPs_resplocked_armw	5	49	P5	9.705
VP06_ERPs_resplocked_armw	5	50	P1	10.017
VP06_ERPs_resplocked_armw	5	51	P2	9.828
VP06_ERPs_resplocked_armw	5	52	P6	6.876
VP06_ERPs_resplocked_armw	5	53	PO5	8.659
VP06_ERPs_resplocked_armw	5	54	PO3	8.615
VP06_ERPs_resplocked_armw	5	55	PO4	7.019
VP06_ERPs_resplocked_armw	5	56	PO6	6.739
VP06_ERPs_resplocked_armw	5	57	FT7	4.181
VP06_ERPs_resplocked_armw	5	58	FT8	-4.991
VP06_ERPs_resplocked_armw	5	59	TP7	2.251
VP06_ERPs_resplocked_armw	5	60	TP8	-3.074
VP06_ERPs_resplocked_armw	5	61	PO7	8.556
VP06_ERPs_resplocked_armw	5	62	PO8	6.515
VP06_ERPs_resplocked_armw	5	63	VEOG	0
VP06_ERPs_resplocked_armw	5	64	HEOG	-0.001
VP07_ERPs_resplocked_armw	1	1	Fp1	-15.364
VP07_ERPs_resplocked_armw	1	2	Fpz	-13.224
VP07_ERPs_resplocked_armw	1	3	Fp2	2.814
VP07_ERPs_resplocked_armw	1	4	F7	-4.127
VP07_ERPs_resplocked_armw	1	5	F3	-9.552
VP07_ERPs_resplocked_armw	1	6	Fz	-11.465
VP07_ERPs_resplocked_armw	1	7	F4	0.75
VP07_ERPs_resplocked_armw	1	8	F8	-7.428
VP07_ERPs_resplocked_armw	1	9	FC5	5.034
VP07_ERPs_resplocked_armw	1	10	FC1	-6.198
VP07_ERPs_resplocked_armw	1	11	FC2	-2.432
VP07_ERPs_resplocked_armw	1	12	FC6	2.678
VP07_ERPs_resplocked_armw	1	13	T7	10.796
VP07_ERPs_resplocked_armw	1	14	C3	4.408
VP07_ERPs_resplocked_armw	1	15	Cz	0.022
VP07_ERPs_resplocked_armw	1	16	C4	8.847
VP07_ERPs_resplocked_armw	1	17	T8	5.327
VP07_ERPs_resplocked_armw	1	18	CP5	10.931
VP07_ERPs_resplocked_armw	1	19	CP1	-0.15
VP07_ERPs_resplocked_armw	1	20	CP2	8.419
VP07_ERPs_resplocked_armw	1	21	CP6	14.74
VP07_ERPs_resplocked_armw	1	22	P7	13.632
VP07_ERPs_resplocked_armw	1	23	P3	8.387
VP07_ERPs_resplocked_armw	1	24	Pz	7.112
VP07_ERPs_resplocked_armw	1	25	P4	10.658
VP07_ERPs_resplocked_armw	1	26	P8	10.039
VP07_ERPs_resplocked_armw	1	27	POz	7.69
VP07_ERPs_resplocked_armw	1	28	O1	10.987
VP07_ERPs_resplocked_armw	1	29	Oz	4.638
VP07_ERPs_resplocked_armw	1	30	O2	9.766
VP07_ERPs_resplocked_armw	1	31	AF7	7.162
VP07_ERPs_resplocked_armw	1	32	AF3	-18.674
VP07_ERPs_resplocked_armw	1	33	AF4	-4.588
VP07_ERPs_resplocked_armw	1	34	AF8	19.858
VP07_ERPs_resplocked_armw	1	35	F5	-1.004
VP07_ERPs_resplocked_armw	1	36	F1	-9.585
VP07_ERPs_resplocked_armw	1	37	F2	-2.682
VP07_ERPs_resplocked_armw	1	38	F6	1.016
VP07_ERPs_resplocked_armw	1	39	FC3	-4.227
VP07_ERPs_resplocked_armw	1	40	FCz	-4.216
VP07_ERPs_resplocked_armw	1	41	FC4	-2.272
VP07_ERPs_resplocked_armw	1	42	C5	4.768
VP07_ERPs_resplocked_armw	1	43	C1	1.732
VP07_ERPs_resplocked_armw	1	44	C2	12.838
VP07_ERPs_resplocked_armw	1	45	C6	10.045
VP07_ERPs_resplocked_armw	1	46	CP3	8.916
VP07_ERPs_resplocked_armw	1	47	CPz	-1.633
VP07_ERPs_resplocked_armw	1	48	CP4	12.55
VP07_ERPs_resplocked_armw	1	49	P5	13.899
VP07_ERPs_resplocked_armw	1	50	P1	8.144
VP07_ERPs_resplocked_armw	1	51	P2	9.271
VP07_ERPs_resplocked_armw	1	52	P6	14.384
VP07_ERPs_resplocked_armw	1	53	PO5	12.989
VP07_ERPs_resplocked_armw	1	54	PO3	12.788
VP07_ERPs_resplocked_armw	1	55	PO4	12.217
VP07_ERPs_resplocked_armw	1	56	PO6	12.254
VP07_ERPs_resplocked_armw	1	57	FT7	14.3
VP07_ERPs_resplocked_armw	1	58	FT8	-4.297
VP07_ERPs_resplocked_armw	1	59	TP7	7.678
VP07_ERPs_resplocked_armw	1	60	TP8	13.777
VP07_ERPs_resplocked_armw	1	61	PO7	12.829
VP07_ERPs_resplocked_armw	1	62	PO8	12.177
VP07_ERPs_resplocked_armw	1	63	VEOG	-0.003
VP07_ERPs_resplocked_armw	1	64	HEOG	0
VP07_ERPs_resplocked_armw	2	1	Fp1	-11.327
VP07_ERPs_resplocked_armw	2	2	Fpz	-13.791
VP07_ERPs_resplocked_armw	2	3	Fp2	13.877
VP07_ERPs_resplocked_armw	2	4	F7	-2.172
VP07_ERPs_resplocked_armw	2	5	F3	-4.472
VP07_ERPs_resplocked_armw	2	6	Fz	-6.843
VP07_ERPs_resplocked_armw	2	7	F4	8.087
VP07_ERPs_resplocked_armw	2	8	F8	-0.373
VP07_ERPs_resplocked_armw	2	9	FC5	5.34
VP07_ERPs_resplocked_armw	2	10	FC1	-1.482
VP07_ERPs_resplocked_armw	2	11	FC2	3.025
VP07_ERPs_resplocked_armw	2	12	FC6	5.55
VP07_ERPs_resplocked_armw	2	13	T7	12.301
VP07_ERPs_resplocked_armw	2	14	C3	7.032
VP07_ERPs_resplocked_armw	2	15	Cz	2.425
VP07_ERPs_resplocked_armw	2	16	C4	11.971
VP07_ERPs_resplocked_armw	2	17	T8	8.409
VP07_ERPs_resplocked_armw	2	18	CP5	12.955
VP07_ERPs_resplocked_armw	2	19	CP1	2.808
VP07_ERPs_resplocked_armw	2	20	CP2	10.801
VP07_ERPs_resplocked_armw	2	21	CP6	18.541
VP07_ERPs_resplocked_armw	2	22	P7	17.079
VP07_ERPs_resplocked_armw	2	23	P3	10.737
VP07_ERPs_resplocked_armw	2	24	Pz	9.079
VP07_ERPs_resplocked_armw	2	25	P4	13.558
VP07_ERPs_resplocked_armw	2	26	P8	10.448
VP07_ERPs_resplocked_armw	2	27	POz	8.419
VP07_ERPs_resplocked_armw	2	28	O1	13.053
VP07_ERPs_resplocked_armw	2	29	Oz	7.199
VP07_ERPs_resplocked_armw	2	30	O2	12.385
VP07_ERPs_resplocked_armw	2	31	AF7	9.788
VP07_ERPs_resplocked_armw	2	32	AF3	-15.305
VP07_ERPs_resplocked_armw	2	33	AF4	2.933
VP07_ERPs_resplocked_armw	2	34	AF8	28.814
VP07_ERPs_resplocked_armw	2	35	F5	1.068
VP07_ERPs_resplocked_armw	2	36	F1	-4.469
VP07_ERPs_resplocked_armw	2	37	F2	2.875
VP07_ERPs_resplocked_armw	2	38	F6	8.408
VP07_ERPs_resplocked_armw	2	39	FC3	-0.727
VP07_ERPs_resplocked_armw	2	40	FCz	0.532
VP07_ERPs_resplocked_armw	2	41	FC4	3.065
VP07_ERPs_resplocked_armw	2	42	C5	6.515
VP07_ERPs_resplocked_armw	2	43	C1	4.892
VP07_ERPs_resplocked_armw	2	44	C2	14.714
VP07_ERPs_resplocked_armw	2	45	C6	13.241
VP07_ERPs_resplocked_armw	2	46	CP3	11.452
VP07_ERPs_resplocked_armw	2	47	CPz	1.269
VP07_ERPs_resplocked_armw	2	48	CP4	13.806
VP07_ERPs_resplocked_armw	2	49	P5	17.2
VP07_ERPs_resplocked_armw	2	50	P1	10.485
VP07_ERPs_resplocked_armw	2	51	P2	11.093
VP07_ERPs_resplocked_armw	2	52	P6	19.565
VP07_ERPs_resplocked_armw	2	53	PO5	14.557
VP07_ERPs_resplocked_armw	2	54	PO3	14.387
VP07_ERPs_resplocked_armw	2	55	PO4	15.932
VP07_ERPs_resplocked_armw	2	56	PO6	16.038
VP07_ERPs_resplocked_armw	2	57	FT7	16.306
VP07_ERPs_resplocked_armw	2	58	FT8	2.065
VP07_ERPs_resplocked_armw	2	59	TP7	9.717
VP07_ERPs_resplocked_armw	2	60	TP8	15.585
VP07_ERPs_resplocked_armw	2	61	PO7	14.56
VP07_ERPs_resplocked_armw	2	62	PO8	16.003
VP07_ERPs_resplocked_armw	2	63	VEOG	-0.004
VP07_ERPs_resplocked_armw	2	64	HEOG	0
VP07_ERPs_resplocked_armw	4	1	Fp1	-13.235
VP07_ERPs_resplocked_armw	4	2	Fpz	-10.097
VP07_ERPs_resplocked_armw	4	3	Fp2	3.901
VP07_ERPs_resplocked_armw	4	4	F7	-1.027
VP07_ERPs_resplocked_armw	4	5	F3	-6.163
VP07_ERPs_resplocked_armw	4	6	Fz	-6.688
VP07_ERPs_resplocked_armw	4	7	F4	1.925
VP07_ERPs_resplocked_armw	4	8	F8	1.096
VP07_ERPs_resplocked_armw	4	9	FC5	2.572
VP07_ERPs_resplocked_armw	4	10	FC1	-4.404
VP07_ERPs_resplocked_armw	4	11	FC2	-0.608
VP07_ERPs_resplocked_armw	4	12	FC6	1.365
VP07_ERPs_resplocked_armw	4	13	T7	8.057
VP07_ERPs_resplocked_armw	4	14	C3	4.483
VP07_ERPs_resplocked_armw	4	15	Cz	-0.888
VP07_ERPs_resplocked_armw	4	16	C4	7.107
VP07_ERPs_resplocked_armw	4	17	T8	2.668
VP07_ERPs_resplocked_armw	4	18	CP5	8.217
VP07_ERPs_resplocked_armw	4	19	CP1	-0.505
VP07_ERPs_resplocked_armw	4	20	CP2	5.53
VP07_ERPs_resplocked_armw	4	21	CP6	10.369
VP07_ERPs_resplocked_armw	4	22	P7	6.715
VP07_ERPs_resplocked_armw	4	23	P3	5.648
VP07_ERPs_resplocked_armw	4	24	Pz	4.467
VP07_ERPs_resplocked_armw	4	25	P4	6.664
VP07_ERPs_resplocked_armw	4	26	P8	3.91
VP07_ERPs_resplocked_armw	4	27	POz	3.438
VP07_ERPs_resplocked_armw	4	28	O1	4.882
VP07_ERPs_resplocked_armw	4	29	Oz	-0.99
VP07_ERPs_resplocked_armw	4	30	O2	4.133
VP07_ERPs_resplocked_armw	4	31	AF7	5.15
VP07_ERPs_resplocked_armw	4	32	AF3	-11.582
VP07_ERPs_resplocked_armw	4	33	AF4	-2.536
VP07_ERPs_resplocked_armw	4	34	AF8	13.869
VP07_ERPs_resplocked_armw	4	35	F5	-1.153
VP07_ERPs_resplocked_armw	4	36	F1	-6.201
VP07_ERPs_resplocked_armw	4	37	F2	-0.78
VP07_ERPs_resplocked_armw	4	38	F6	2.07
VP07_ERPs_resplocked_armw	4	39	FC3	-3.551
VP07_ERPs_resplocked_armw	4	40	FCz	-3.36
VP07_ERPs_resplocked_armw	4	41	FC4	-0.425
VP07_ERPs_resplocked_armw	4	42	C5	3.878
VP07_ERPs_resplocked_armw	4	43	C1	0.473
VP07_ERPs_resplocked_armw	4	44	C2	8.598
VP07_ERPs_resplocked_armw	4	45	C6	7.226
VP07_ERPs_resplocked_armw	4	46	CP3	6.989
VP07_ERPs_resplocked_armw	4	47	CPz	-0.721
VP07_ERPs_resplocked_armw	4	48	CP4	9.713
VP07_ERPs_resplocked_armw	4	49	P5	7.195
VP07_ERPs_resplocked_armw	4	50	P1	5.274
VP07_ERPs_resplocked_armw	4	51	P2	6.715
VP07_ERPs_resplocked_armw	4	52	P6	8.481
VP07_ERPs_resplocked_armw	4	53	PO5	7.278
VP07_ERPs_resplocked_armw	4	54	PO3	7.111
VP07_ERPs_resplocked_armw	4	55	PO4	5.357
VP07_ERPs_resplocked_armw	4	56	PO6	5.193
VP07_ERPs_resplocked_armw	4	57	FT7	12.582
VP07_ERPs_resplocked_armw	4	58	FT8	1.258
VP07_ERPs_resplocked_armw	4	59	TP7	2.445
VP07_ERPs_resplocked_armw	4	60	TP8	9.152
VP07_ERPs_resplocked_armw	4	61	PO7	7.155
VP07_ERPs_resplocked_armw	4	62	PO8	5.231
VP07_ERPs_resplocked_armw	4	63	VEOG	-0.003
VP07_ERPs_resplocked_armw	4	64	HEOG	0
VP07_ERPs_resplocked_armw	5	1	Fp1	-10.809
VP07_ERPs_resplocked_armw	5	2	Fpz	-9.215
VP07_ERPs_resplocked_armw	5	3	Fp2	9.024
VP07_ERPs_resplocked_armw	5	4	F7	-5.151
VP07_ERPs_resplocked_armw	5	5	F3	-3.766
VP07_ERPs_resplocked_armw	5	6	Fz	-5.474
VP07_ERPs_resplocked_armw	5	7	F4	4.845
VP07_ERPs_resplocked_armw	5	8	F8	-3.772
VP07_ERPs_resplocked_armw	5	9	FC5	4.848
VP07_ERPs_resplocked_armw	5	10	FC1	-3.02
VP07_ERPs_resplocked_armw	5	11	FC2	1.531
VP07_ERPs_resplocked_armw	5	12	FC6	4.055
VP07_ERPs_resplocked_armw	5	13	T7	9.394
VP07_ERPs_resplocked_armw	5	14	C3	4.89
VP07_ERPs_resplocked_armw	5	15	Cz	0.919
VP07_ERPs_resplocked_armw	5	16	C4	8.155
VP07_ERPs_resplocked_armw	5	17	T8	5.478
VP07_ERPs_resplocked_armw	5	18	CP5	9.623
VP07_ERPs_resplocked_armw	5	19	CP1	1.567
VP07_ERPs_resplocked_armw	5	20	CP2	6.931
VP07_ERPs_resplocked_armw	5	21	CP6	13.035
VP07_ERPs_resplocked_armw	5	22	P7	10.914
VP07_ERPs_resplocked_armw	5	23	P3	6.564
VP07_ERPs_resplocked_armw	5	24	Pz	6.422
VP07_ERPs_resplocked_armw	5	25	P4	9.219
VP07_ERPs_resplocked_armw	5	26	P8	10.113
VP07_ERPs_resplocked_armw	5	27	POz	6.606
VP07_ERPs_resplocked_armw	5	28	O1	7.885
VP07_ERPs_resplocked_armw	5	29	Oz	2.446
VP07_ERPs_resplocked_armw	5	30	O2	7.307
VP07_ERPs_resplocked_armw	5	31	AF7	4.313
VP07_ERPs_resplocked_armw	5	32	AF3	-12.415
VP07_ERPs_resplocked_armw	5	33	AF4	2.028
VP07_ERPs_resplocked_armw	5	34	AF8	18.52
VP07_ERPs_resplocked_armw	5	35	F5	-2.397
VP07_ERPs_resplocked_armw	5	36	F1	-3.823
VP07_ERPs_resplocked_armw	5	37	F2	1.432
VP07_ERPs_resplocked_armw	5	38	F6	5.108
VP07_ERPs_resplocked_armw	5	39	FC3	-1.278
VP07_ERPs_resplocked_armw	5	40	FCz	-2.208
VP07_ERPs_resplocked_armw	5	41	FC4	1.76
VP07_ERPs_resplocked_armw	5	42	C5	5.295
VP07_ERPs_resplocked_armw	5	43	C1	1.819
VP07_ERPs_resplocked_armw	5	44	C2	10.544
VP07_ERPs_resplocked_armw	5	45	C6	9.864
VP07_ERPs_resplocked_armw	5	46	CP3	7.713
VP07_ERPs_resplocked_armw	5	47	CPz	0.386
VP07_ERPs_resplocked_armw	5	48	CP4	10.717
VP07_ERPs_resplocked_armw	5	49	P5	11.243
VP07_ERPs_resplocked_armw	5	50	P1	6.452
VP07_ERPs_resplocked_armw	5	51	P2	8.781
VP07_ERPs_resplocked_armw	5	52	P6	13.653
VP07_ERPs_resplocked_armw	5	53	PO5	10.743
VP07_ERPs_resplocked_armw	5	54	PO3	10.626
VP07_ERPs_resplocked_armw	5	55	PO4	11.464
VP07_ERPs_resplocked_armw	5	56	PO6	11.369
VP07_ERPs_resplocked_armw	5	57	FT7	12.699
VP07_ERPs_resplocked_armw	5	58	FT8	-0.59
VP07_ERPs_resplocked_armw	5	59	TP7	6.591
VP07_ERPs_resplocked_armw	5	60	TP8	12.761
VP07_ERPs_resplocked_armw	5	61	PO7	10.641
VP07_ERPs_resplocked_armw	5	62	PO8	11.286
VP07_ERPs_resplocked_armw	5	63	VEOG	-0.003
VP07_ERPs_resplocked_armw	5	64	HEOG	0
VP08_ERPs_resplocked_armw	1	1	Fp1	-30.743
VP08_ERPs_resplocked_armw	1	2	Fpz	-45.373
VP08_ERPs_resplocked_armw	1	3	Fp2	-43.271
VP08_ERPs_resplocked_armw	1	4	F7	-3.082
VP08_ERPs_resplocked_armw	1	5	F3	-24.414
VP08_ERPs_resplocked_armw	1	6	Fz	-24.942
VP08_ERPs_resplocked_armw	1	7	F4	-24.153
VP08_ERPs_resplocked_armw	1	8	F8	-19.937
VP08_ERPs_resplocked_armw	1	9	FC5	-5.296
VP08_ERPs_resplocked_armw	1	10	FC1	-23.76
VP08_ERPs_resplocked_armw	1	11	FC2	-23.866
VP08_ERPs_resplocked_armw	1	12	FC6	-15.334
VP08_ERPs_resplocked_armw	1	13	T7	0.987
VP08_ERPs_resplocked_armw	1	14	C3	-10.906
VP08_ERPs_resplocked_armw	1	15	Cz	-19.803
VP08_ERPs_resplocked_armw	1	16	C4	-11.84
VP08_ERPs_resplocked_armw	1	17	T8	-4.575
VP08_ERPs_resplocked_armw	1	18	CP5	-3.832
VP08_ERPs_resplocked_armw	1	19	CP1	-12.26
VP08_ERPs_resplocked_armw	1	20	CP2	-13.323
VP08_ERPs_resplocked_armw	1	21	CP6	-3.292
VP08_ERPs_resplocked_armw	1	22	P7	-2.198
VP08_ERPs_resplocked_armw	1	23	P3	-4.599
VP08_ERPs_resplocked_armw	1	24	Pz	-10.804
VP08_ERPs_resplocked_armw	1	25	P4	-4.732
VP08_ERPs_resplocked_armw	1	26	P8	-2.038
VP08_ERPs_resplocked_armw	1	27	POz	-4.642
VP08_ERPs_resplocked_armw	1	28	O1	-2.196
VP08_ERPs_resplocked_armw	1	29	Oz	-3.395
VP08_ERPs_resplocked_armw	1	30	O2	-3.557
VP08_ERPs_resplocked_armw	1	31	AF7	-24.884
VP08_ERPs_resplocked_armw	1	32	AF3	-31.108
VP08_ERPs_resplocked_armw	1	33	AF4	-27.501
VP08_ERPs_resplocked_armw	1	34	AF8	-35.776
VP08_ERPs_resplocked_armw	1	35	F5	-24.34
VP08_ERPs_resplocked_armw	1	36	F1	-24.621
VP08_ERPs_resplocked_armw	1	37	F2	-24.052
VP08_ERPs_resplocked_armw	1	38	F6	-27.251
VP08_ERPs_resplocked_armw	1	39	FC3	-16.722
VP08_ERPs_resplocked_armw	1	40	FCz	-23.827
VP08_ERPs_resplocked_armw	1	41	FC4	-23.938
VP08_ERPs_resplocked_armw	1	42	C5	-4.255
VP08_ERPs_resplocked_armw	1	43	C1	-17.508
VP08_ERPs_resplocked_armw	1	44	C2	-19.775
VP08_ERPs_resplocked_armw	1	45	C6	-7.262
VP08_ERPs_resplocked_armw	1	46	CP3	-8.634
VP08_ERPs_resplocked_armw	1	47	CPz	-15.245
VP08_ERPs_resplocked_armw	1	48	CP4	-7.069
VP08_ERPs_resplocked_armw	1	49	P5	-4.594
VP08_ERPs_resplocked_armw	1	50	P1	-9.671
VP08_ERPs_resplocked_armw	1	51	P2	-9.178
VP08_ERPs_resplocked_armw	1	52	P6	-2.151
VP08_ERPs_resplocked_armw	1	53	PO5	-2.212
VP08_ERPs_resplocked_armw	1	54	PO3	-2.309
VP08_ERPs_resplocked_armw	1	55	PO4	-3.496
VP08_ERPs_resplocked_armw	1	56	PO6	-3.45
VP08_ERPs_resplocked_armw	1	57	FT7	-5.025
VP08_ERPs_resplocked_armw	1	58	FT8	-9.423
VP08_ERPs_resplocked_armw	1	59	TP7	1.341
VP08_ERPs_resplocked_armw	1	60	TP8	-4.561
VP08_ERPs_resplocked_armw	1	61	PO7	-2.236
VP08_ERPs_resplocked_armw	1	62	PO8	-3.762
VP08_ERPs_resplocked_armw	1	63	VEOG	-0.003
VP08_ERPs_resplocked_armw	1	64	HEOG	-0.004
VP08_ERPs_resplocked_armw	2	1	Fp1	-28.4
VP08_ERPs_resplocked_armw	2	2	Fpz	-40.554
VP08_ERPs_resplocked_armw	2	3	Fp2	-35.59
VP08_ERPs_resplocked_armw	2	4	F7	-7.337
VP08_ERPs_resplocked_armw	2	5	F3	-23.647
VP08_ERPs_resplocked_armw	2	6	Fz	-23.703
VP08_ERPs_resplocked_armw	2	7	F4	-24.622
VP08_ERPs_resplocked_armw	2	8	F8	-15.882
VP08_ERPs_resplocked_armw	2	9	FC5	-4.671
VP08_ERPs_resplocked_armw	2	10	FC1	-24.482
VP08_ERPs_resplocked_armw	2	11	FC2	-24.392
VP08_ERPs_resplocked_armw	2	12	FC6	-14.702
VP08_ERPs_resplocked_armw	2	13	T7	-1.058
VP08_ERPs_resplocked_armw	2	14	C3	-11.145
VP08_ERPs_resplocked_armw	2	15	Cz	-21.037
VP08_ERPs_resplocked_armw	2	16	C4	-12.133
VP08_ERPs_resplocked_armw	2	17	T8	-3.44
VP08_ERPs_resplocked_armw	2	18	CP5	-1.451
VP08_ERPs_resplocked_armw	2	19	CP1	-13.221
VP08_ERPs_resplocked_armw	2	20	CP2	-14.024
VP08_ERPs_resplocked_armw	2	21	CP6	-3.695
VP08_ERPs_resplocked_armw	2	22	P7	-0.198
VP08_ERPs_resplocked_armw	2	23	P3	-5.71
VP08_ERPs_resplocked_armw	2	24	Pz	-11.487
VP08_ERPs_resplocked_armw	2	25	P4	-5.172
VP08_ERPs_resplocked_armw	2	26	P8	-1.703
VP08_ERPs_resplocked_armw	2	27	POz	-4.564
VP08_ERPs_resplocked_armw	2	28	O1	-0.545
VP08_ERPs_resplocked_armw	2	29	Oz	-2.23
VP08_ERPs_resplocked_armw	2	30	O2	-3.308
VP08_ERPs_resplocked_armw	2	31	AF7	-21.574
VP08_ERPs_resplocked_armw	2	32	AF3	-29.94
VP08_ERPs_resplocked_armw	2	33	AF4	-26.258
VP08_ERPs_resplocked_armw	2	34	AF8	-29.852
VP08_ERPs_resplocked_armw	2	35	F5	-23.325
VP08_ERPs_resplocked_armw	2	36	F1	-23.829
VP08_ERPs_resplocked_armw	2	37	F2	-24.631
VP08_ERPs_resplocked_armw	2	38	F6	-25.627
VP08_ERPs_resplocked_armw	2	39	FC3	-16.768
VP08_ERPs_resplocked_armw	2	40	FCz	-24.378
VP08_ERPs_resplocked_armw	2	41	FC4	-24.405
VP08_ERPs_resplocked_armw	2	42	C5	-1.871
VP08_ERPs_resplocked_armw	2	43	C1	-18.902
VP08_ERPs_resplocked_armw	2	44	C2	-20.825
VP08_ERPs_resplocked_armw	2	45	C6	-4.987
VP08_ERPs_resplocked_armw	2	46	CP3	-7.859
VP08_ERPs_resplocked_armw	2	47	CPz	-15.945
VP08_ERPs_resplocked_armw	2	48	CP4	-6.557
VP08_ERPs_resplocked_armw	2	49	P5	-5.593
VP08_ERPs_resplocked_armw	2	50	P1	-8.74
VP08_ERPs_resplocked_armw	2	51	P2	-9.578
VP08_ERPs_resplocked_armw	2	52	P6	-1.783
VP08_ERPs_resplocked_armw	2	53	PO5	-0.836
VP08_ERPs_resplocked_armw	2	54	PO3	-1.211
VP08_ERPs_resplocked_armw	2	55	PO4	-3.447
VP08_ERPs_resplocked_armw	2	56	PO6	-3.303
VP08_ERPs_resplocked_armw	2	57	FT7	-4.545
VP08_ERPs_resplocked_armw	2	58	FT8	-8.285
VP08_ERPs_resplocked_armw	2	59	TP7	-1.55
VP08_ERPs_resplocked_armw	2	60	TP8	-2.143
VP08_ERPs_resplocked_armw	2	61	PO7	-0.947
VP08_ERPs_resplocked_armw	2	62	PO8	-3.243
VP08_ERPs_resplocked_armw	2	63	VEOG	-0.003
VP08_ERPs_resplocked_armw	2	64	HEOG	-0.004
VP08_ERPs_resplocked_armw	4	1	Fp1	-10.614
VP08_ERPs_resplocked_armw	4	2	Fpz	-17.716
VP08_ERPs_resplocked_armw	4	3	Fp2	-16.135
VP08_ERPs_resplocked_armw	4	4	F7	-1.255
VP08_ERPs_resplocked_armw	4	5	F3	-12.323
VP08_ERPs_resplocked_armw	4	6	Fz	-12.862
VP08_ERPs_resplocked_armw	4	7	F4	-14.032
VP08_ERPs_resplocked_armw	4	8	F8	-10.753
VP08_ERPs_resplocked_armw	4	9	FC5	1.845
VP08_ERPs_resplocked_armw	4	10	FC1	-14.27
VP08_ERPs_resplocked_armw	4	11	FC2	-14.034
VP08_ERPs_resplocked_armw	4	12	FC6	-6.428
VP08_ERPs_resplocked_armw	4	13	T7	-0.237
VP08_ERPs_resplocked_armw	4	14	C3	-4.999
VP08_ERPs_resplocked_armw	4	15	Cz	-14.028
VP08_ERPs_resplocked_armw	4	16	C4	-6.214
VP08_ERPs_resplocked_armw	4	17	T8	-0.187
VP08_ERPs_resplocked_armw	4	18	CP5	-3.611
VP08_ERPs_resplocked_armw	4	19	CP1	-8.455
VP08_ERPs_resplocked_armw	4	20	CP2	-8.856
VP08_ERPs_resplocked_armw	4	21	CP6	-4.617
VP08_ERPs_resplocked_armw	4	22	P7	-2.922
VP08_ERPs_resplocked_armw	4	23	P3	-5.669
VP08_ERPs_resplocked_armw	4	24	Pz	-9.262
VP08_ERPs_resplocked_armw	4	25	P4	-5.619
VP08_ERPs_resplocked_armw	4	26	P8	-4.123
VP08_ERPs_resplocked_armw	4	27	POz	-4.608
VP08_ERPs_resplocked_armw	4	28	O1	-4.284
VP08_ERPs_resplocked_armw	4	29	Oz	-3.805
VP08_ERPs_resplocked_armw	4	30	O2	-5.904
VP08_ERPs_resplocked_armw	4	31	AF7	-7.773
VP08_ERPs_resplocked_armw	4	32	AF3	-13.708
VP08_ERPs_resplocked_armw	4	33	AF4	-13.561
VP08_ERPs_resplocked_armw	4	34	AF8	-16.422
VP08_ERPs_resplocked_armw	4	35	F5	-12.368
VP08_ERPs_resplocked_armw	4	36	F1	-12.545
VP08_ERPs_resplocked_armw	4	37	F2	-13.935
VP08_ERPs_resplocked_armw	4	38	F6	-13.613
VP08_ERPs_resplocked_armw	4	39	FC3	-8.275
VP08_ERPs_resplocked_armw	4	40	FCz	-14.165
VP08_ERPs_resplocked_armw	4	41	FC4	-14.068
VP08_ERPs_resplocked_armw	4	42	C5	-0.895
VP08_ERPs_resplocked_armw	4	43	C1	-12.086
VP08_ERPs_resplocked_armw	4	44	C2	-13.965
VP08_ERPs_resplocked_armw	4	45	C6	-2.78
VP08_ERPs_resplocked_armw	4	46	CP3	-5.359
VP08_ERPs_resplocked_armw	4	47	CPz	-11.564
VP08_ERPs_resplocked_armw	4	48	CP4	-6.352
VP08_ERPs_resplocked_armw	4	49	P5	-5.553
VP08_ERPs_resplocked_armw	4	50	P1	-6.355
VP08_ERPs_resplocked_armw	4	51	P2	-7.26
VP08_ERPs_resplocked_armw	4	52	P6	-4.003
VP08_ERPs_resplocked_armw	4	53	PO5	-4.303
VP08_ERPs_resplocked_armw	4	54	PO3	-3.979
VP08_ERPs_resplocked_armw	4	55	PO4	-5.793
VP08_ERPs_resplocked_armw	4	56	PO6	-5.864
VP08_ERPs_resplocked_armw	4	57	FT7	1.86
VP08_ERPs_resplocked_armw	4	58	FT8	-3.921
VP08_ERPs_resplocked_armw	4	59	TP7	-0.983
VP08_ERPs_resplocked_armw	4	60	TP8	-4.481
VP08_ERPs_resplocked_armw	4	61	PO7	-4.115
VP08_ERPs_resplocked_armw	4	62	PO8	-6.045
VP08_ERPs_resplocked_armw	4	63	VEOG	-0.002
VP08_ERPs_resplocked_armw	4	64	HEOG	-0.002
VP08_ERPs_resplocked_armw	5	1	Fp1	-15.878
VP08_ERPs_resplocked_armw	5	2	Fpz	-25.69
VP08_ERPs_resplocked_armw	5	3	Fp2	-21.399
VP08_ERPs_resplocked_armw	5	4	F7	0.942
VP08_ERPs_resplocked_armw	5	5	F3	-11.276
VP08_ERPs_resplocked_armw	5	6	Fz	-11.818
VP08_ERPs_resplocked_armw	5	7	F4	-11.799
VP08_ERPs_resplocked_armw	5	8	F8	-9.38
VP08_ERPs_resplocked_armw	5	9	FC5	0.244
VP08_ERPs_resplocked_armw	5	10	FC1	-11.952
VP08_ERPs_resplocked_armw	5	11	FC2	-11.715
VP08_ERPs_resplocked_armw	5	12	FC6	-4.15
VP08_ERPs_resplocked_armw	5	13	T7	2.062
VP08_ERPs_resplocked_armw	5	14	C3	-3.671
VP08_ERPs_resplocked_armw	5	15	Cz	-9.882
VP08_ERPs_resplocked_armw	5	16	C4	-2.642
VP08_ERPs_resplocked_armw	5	17	T8	0.773
VP08_ERPs_resplocked_armw	5	18	CP5	-0.666
VP08_ERPs_resplocked_armw	5	19	CP1	-4.989
VP08_ERPs_resplocked_armw	5	20	CP2	-6.633
VP08_ERPs_resplocked_armw	5	21	CP6	2.186
VP08_ERPs_resplocked_armw	5	22	P7	0.52
VP08_ERPs_resplocked_armw	5	23	P3	-1.236
VP08_ERPs_resplocked_armw	5	24	Pz	-3.692
VP08_ERPs_resplocked_armw	5	25	P4	0.831
VP08_ERPs_resplocked_armw	5	26	P8	2.304
VP08_ERPs_resplocked_armw	5	27	POz	0.255
VP08_ERPs_resplocked_armw	5	28	O1	2.612
VP08_ERPs_resplocked_armw	5	29	Oz	2.307
VP08_ERPs_resplocked_armw	5	30	O2	1.577
VP08_ERPs_resplocked_armw	5	31	AF7	-11.109
VP08_ERPs_resplocked_armw	5	32	AF3	-15.418
VP08_ERPs_resplocked_armw	5	33	AF4	-13.449
VP08_ERPs_resplocked_armw	5	34	AF8	-16.945
VP08_ERPs_resplocked_armw	5	35	F5	-11.347
VP08_ERPs_resplocked_armw	5	36	F1	-11.467
VP08_ERPs_resplocked_armw	5	37	F2	-11.755
VP08_ERPs_resplocked_armw	5	38	F6	-13.548
VP08_ERPs_resplocked_armw	5	39	FC3	-4.357
VP08_ERPs_resplocked_armw	5	40	FCz	-12.008
VP08_ERPs_resplocked_armw	5	41	FC4	-11.724
VP08_ERPs_resplocked_armw	5	42	C5	0.302
VP08_ERPs_resplocked_armw	5	43	C1	-8.941
VP08_ERPs_resplocked_armw	5	44	C2	-9.814
VP08_ERPs_resplocked_armw	5	45	C6	-2.769
VP08_ERPs_resplocked_armw	5	46	CP3	-5.132
VP08_ERPs_resplocked_armw	5	47	CPz	-5.651
VP08_ERPs_resplocked_armw	5	48	CP4	-0.369
VP08_ERPs_resplocked_armw	5	49	P5	-1.249
VP08_ERPs_resplocked_armw	5	50	P1	-3.061
VP08_ERPs_resplocked_armw	5	51	P2	-2.162
VP08_ERPs_resplocked_armw	5	52	P6	2.535
VP08_ERPs_resplocked_armw	5	53	PO5	2.615
VP08_ERPs_resplocked_armw	5	54	PO3	2.512
VP08_ERPs_resplocked_armw	5	55	PO4	1.703
VP08_ERPs_resplocked_armw	5	56	PO6	1.776
VP08_ERPs_resplocked_armw	5	57	FT7	0.474
VP08_ERPs_resplocked_armw	5	58	FT8	-2.346
VP08_ERPs_resplocked_armw	5	59	TP7	2.144
VP08_ERPs_resplocked_armw	5	60	TP8	-1.139
VP08_ERPs_resplocked_armw	5	61	PO7	2.662
VP08_ERPs_resplocked_armw	5	62	PO8	1.537
VP08_ERPs_resplocked_armw	5	63	VEOG	-0.002
VP08_ERPs_resplocked_armw	5	64	HEOG	-0.003
VP09_ERPs_resplocked_armw	1	1	Fp1	-3.777
VP09_ERPs_resplocked_armw	1	2	Fpz	-2.485
VP09_ERPs_resplocked_armw	1	3	Fp2	-0.333
VP09_ERPs_resplocked_armw	1	4	F7	-3.646
VP09_ERPs_resplocked_armw	1	5	F3	-5.985
VP09_ERPs_resplocked_armw	1	6	Fz	-5.965
VP09_ERPs_resplocked_armw	1	7	F4	-5.491
VP09_ERPs_resplocked_armw	1	8	F8	-3.012
VP09_ERPs_resplocked_armw	1	9	FC5	-3.861
VP09_ERPs_resplocked_armw	1	10	FC1	-7.307
VP09_ERPs_resplocked_armw	1	11	FC2	-7.228
VP09_ERPs_resplocked_armw	1	12	FC6	-1.649
VP09_ERPs_resplocked_armw	1	13	T7	-1.469
VP09_ERPs_resplocked_armw	1	14	C3	-7.161
VP09_ERPs_resplocked_armw	1	15	Cz	-8.654
VP09_ERPs_resplocked_armw	1	16	C4	-3.848
VP09_ERPs_resplocked_armw	1	17	T8	-0.539
VP09_ERPs_resplocked_armw	1	18	CP5	-4.139
VP09_ERPs_resplocked_armw	1	19	CP1	-9.113
VP09_ERPs_resplocked_armw	1	20	CP2	-6.401
VP09_ERPs_resplocked_armw	1	21	CP6	-1.731
VP09_ERPs_resplocked_armw	1	22	P7	-5.171
VP09_ERPs_resplocked_armw	1	23	P3	-5.35
VP09_ERPs_resplocked_armw	1	24	Pz	-7.867
VP09_ERPs_resplocked_armw	1	25	P4	-5.491
VP09_ERPs_resplocked_armw	1	26	P8	-5.573
VP09_ERPs_resplocked_armw	1	27	POz	-7.822
VP09_ERPs_resplocked_armw	1	28	O1	-5.165
VP09_ERPs_resplocked_armw	1	29	Oz	-5.937
VP09_ERPs_resplocked_armw	1	30	O2	-5.634
VP09_ERPs_resplocked_armw	1	31	AF7	-3.746
VP09_ERPs_resplocked_armw	1	32	AF3	-5.72
VP09_ERPs_resplocked_armw	1	33	AF4	-2.272
VP09_ERPs_resplocked_armw	1	34	AF8	-0.694
VP09_ERPs_resplocked_armw	1	35	F5	-3.788
VP09_ERPs_resplocked_armw	1	36	F1	-6.016
VP09_ERPs_resplocked_armw	1	37	F2	-5.56
VP09_ERPs_resplocked_armw	1	38	F6	-2.226
VP09_ERPs_resplocked_armw	1	39	FC3	-8.133
VP09_ERPs_resplocked_armw	1	40	FCz	-7.222
VP09_ERPs_resplocked_armw	1	41	FC4	-7.242
VP09_ERPs_resplocked_armw	1	42	C5	-3.295
VP09_ERPs_resplocked_armw	1	43	C1	-10.68
VP09_ERPs_resplocked_armw	1	44	C2	-8.623
VP09_ERPs_resplocked_armw	1	45	C6	-0.636
VP09_ERPs_resplocked_armw	1	46	CP3	-7.043
VP09_ERPs_resplocked_armw	1	47	CPz	-9.962
VP09_ERPs_resplocked_armw	1	48	CP4	-5.457
VP09_ERPs_resplocked_armw	1	49	P5	-5.381
VP09_ERPs_resplocked_armw	1	50	P1	-7.319
VP09_ERPs_resplocked_armw	1	51	P2	-5.49
VP09_ERPs_resplocked_armw	1	52	P6	-5.475
VP09_ERPs_resplocked_armw	1	53	PO5	-4.797
VP09_ERPs_resplocked_armw	1	54	PO3	-5.879
VP09_ERPs_resplocked_armw	1	55	PO4	-5.726
VP09_ERPs_resplocked_armw	1	56	PO6	-5.497
VP09_ERPs_resplocked_armw	1	57	FT7	-1.711
VP09_ERPs_resplocked_armw	1	58	FT8	-0.411
VP09_ERPs_resplocked_armw	1	59	TP7	-2.039
VP09_ERPs_resplocked_armw	1	60	TP8	-1.2
VP09_ERPs_resplocked_armw	1	61	PO7	-4.887
VP09_ERPs_resplocked_armw	1	62	PO8	-5.584
VP09_ERPs_resplocked_armw	1	63	VEOG	0
VP09_ERPs_resplocked_armw	1	64	HEOG	0
VP09_ERPs_resplocked_armw	2	1	Fp1	-2.743
VP09_ERPs_resplocked_armw	2	2	Fpz	-1.306
VP09_ERPs_resplocked_armw	2	3	Fp2	-1.276
VP09_ERPs_resplocked_armw	2	4	F7	-3.039
VP09_ERPs_resplocked_armw	2	5	F3	-6.324
VP09_ERPs_resplocked_armw	2	6	Fz	-6.309
VP09_ERPs_resplocked_armw	2	7	F4	-6.067
VP09_ERPs_resplocked_armw	2	8	F8	-1.614
VP09_ERPs_resplocked_armw	2	9	FC5	-4.23
VP09_ERPs_resplocked_armw	2	10	FC1	-8.838
VP09_ERPs_resplocked_armw	2	11	FC2	-8.732
VP09_ERPs_resplocked_armw	2	12	FC6	-3.01
VP09_ERPs_resplocked_armw	2	13	T7	-1.851
VP09_ERPs_resplocked_armw	2	14	C3	-8.275
VP09_ERPs_resplocked_armw	2	15	Cz	-11.271
VP09_ERPs_resplocked_armw	2	16	C4	-5.334
VP09_ERPs_resplocked_armw	2	17	T8	-2.111
VP09_ERPs_resplocked_armw	2	18	CP5	-5.382
VP09_ERPs_resplocked_armw	2	19	CP1	-11.27
VP09_ERPs_resplocked_armw	2	20	CP2	-8.749
VP09_ERPs_resplocked_armw	2	21	CP6	-3.564
VP09_ERPs_resplocked_armw	2	22	P7	-6.752
VP09_ERPs_resplocked_armw	2	23	P3	-7.141
VP09_ERPs_resplocked_armw	2	24	Pz	-10.926
VP09_ERPs_resplocked_armw	2	25	P4	-8.86
VP09_ERPs_resplocked_armw	2	26	P8	-8.956
VP09_ERPs_resplocked_armw	2	27	POz	-10.993
VP09_ERPs_resplocked_armw	2	28	O1	-7.694
VP09_ERPs_resplocked_armw	2	29	Oz	-9.154
VP09_ERPs_resplocked_armw	2	30	O2	-8.981
VP09_ERPs_resplocked_armw	2	31	AF7	-2.7
VP09_ERPs_resplocked_armw	2	32	AF3	-4.851
VP09_ERPs_resplocked_armw	2	33	AF4	-2.861
VP09_ERPs_resplocked_armw	2	34	AF8	-1.337
VP09_ERPs_resplocked_armw	2	35	F5	-3.193
VP09_ERPs_resplocked_armw	2	36	F1	-6.318
VP09_ERPs_resplocked_armw	2	37	F2	-6.184
VP09_ERPs_resplocked_armw	2	38	F6	-2.893
VP09_ERPs_resplocked_armw	2	39	FC3	-8.91
VP09_ERPs_resplocked_armw	2	40	FCz	-8.715
VP09_ERPs_resplocked_armw	2	41	FC4	-8.79
VP09_ERPs_resplocked_armw	2	42	C5	-4.12
VP09_ERPs_resplocked_armw	2	43	C1	-10.717
VP09_ERPs_resplocked_armw	2	44	C2	-11.177
VP09_ERPs_resplocked_armw	2	45	C6	-2.131
VP09_ERPs_resplocked_armw	2	46	CP3	-8.24
VP09_ERPs_resplocked_armw	2	47	CPz	-11.584
VP09_ERPs_resplocked_armw	2	48	CP4	-8.497
VP09_ERPs_resplocked_armw	2	49	P5	-7.107
VP09_ERPs_resplocked_armw	2	50	P1	-10.084
VP09_ERPs_resplocked_armw	2	51	P2	-8.88
VP09_ERPs_resplocked_armw	2	52	P6	-8.869
VP09_ERPs_resplocked_armw	2	53	PO5	-7.295
VP09_ERPs_resplocked_armw	2	54	PO3	-8.126
VP09_ERPs_resplocked_armw	2	55	PO4	-9.107
VP09_ERPs_resplocked_armw	2	56	PO6	-8.915
VP09_ERPs_resplocked_armw	2	57	FT7	-1.894
VP09_ERPs_resplocked_armw	2	58	FT8	-2.057
VP09_ERPs_resplocked_armw	2	59	TP7	-2.038
VP09_ERPs_resplocked_armw	2	60	TP8	-3.056
VP09_ERPs_resplocked_armw	2	61	PO7	-7.32
VP09_ERPs_resplocked_armw	2	62	PO8	-8.937
VP09_ERPs_resplocked_armw	2	63	VEOG	0
VP09_ERPs_resplocked_armw	2	64	HEOG	0
VP09_ERPs_resplocked_armw	4	1	Fp1	-0.724
VP09_ERPs_resplocked_armw	4	2	Fpz	0.719
VP09_ERPs_resplocked_armw	4	3	Fp2	0.858
VP09_ERPs_resplocked_armw	4	4	F7	0.204
VP09_ERPs_resplocked_armw	4	5	F3	-3.64
VP09_ERPs_resplocked_armw	4	6	Fz	-3.556
VP09_ERPs_resplocked_armw	4	7	F4	-3.088
VP09_ERPs_resplocked_armw	4	8	F8	0.191
VP09_ERPs_resplocked_armw	4	9	FC5	-3.791
VP09_ERPs_resplocked_armw	4	10	FC1	-5.427
VP09_ERPs_resplocked_armw	4	11	FC2	-5.431
VP09_ERPs_resplocked_armw	4	12	FC6	-0.577
VP09_ERPs_resplocked_armw	4	13	T7	-0.842
VP09_ERPs_resplocked_armw	4	14	C3	-6.712
VP09_ERPs_resplocked_armw	4	15	Cz	-7.749
VP09_ERPs_resplocked_armw	4	16	C4	-3.908
VP09_ERPs_resplocked_armw	4	17	T8	-0.831
VP09_ERPs_resplocked_armw	4	18	CP5	-3.076
VP09_ERPs_resplocked_armw	4	19	CP1	-8.091
VP09_ERPs_resplocked_armw	4	20	CP2	-6.868
VP09_ERPs_resplocked_armw	4	21	CP6	-2.362
VP09_ERPs_resplocked_armw	4	22	P7	-4.688
VP09_ERPs_resplocked_armw	4	23	P3	-4.796
VP09_ERPs_resplocked_armw	4	24	Pz	-7.964
VP09_ERPs_resplocked_armw	4	25	P4	-6.86
VP09_ERPs_resplocked_armw	4	26	P8	-7.014
VP09_ERPs_resplocked_armw	4	27	POz	-8.027
VP09_ERPs_resplocked_armw	4	28	O1	-7.026
VP09_ERPs_resplocked_armw	4	29	Oz	-7.955
VP09_ERPs_resplocked_armw	4	30	O2	-7.176
VP09_ERPs_resplocked_armw	4	31	AF7	-0.117
VP09_ERPs_resplocked_armw	4	32	AF3	-1.985
VP09_ERPs_resplocked_armw	4	33	AF4	-1.712
VP09_ERPs_resplocked_armw	4	34	AF8	0.869
VP09_ERPs_resplocked_armw	4	35	F5	-0.061
VP09_ERPs_resplocked_armw	4	36	F1	-3.454
VP09_ERPs_resplocked_armw	4	37	F2	-3.22
VP09_ERPs_resplocked_armw	4	38	F6	-1.752
VP09_ERPs_resplocked_armw	4	39	FC3	-4.919
VP09_ERPs_resplocked_armw	4	40	FCz	-5.367
VP09_ERPs_resplocked_armw	4	41	FC4	-5.341
VP09_ERPs_resplocked_armw	4	42	C5	-3.931
VP09_ERPs_resplocked_armw	4	43	C1	-9.533
VP09_ERPs_resplocked_armw	4	44	C2	-7.612
VP09_ERPs_resplocked_armw	4	45	C6	-0.893
VP09_ERPs_resplocked_armw	4	46	CP3	-6.718
VP09_ERPs_resplocked_armw	4	47	CPz	-8.957
VP09_ERPs_resplocked_armw	4	48	CP4	-6.69
VP09_ERPs_resplocked_armw	4	49	P5	-4.722
VP09_ERPs_resplocked_armw	4	50	P1	-7.71
VP09_ERPs_resplocked_armw	4	51	P2	-6.907
VP09_ERPs_resplocked_armw	4	52	P6	-6.969
VP09_ERPs_resplocked_armw	4	53	PO5	-5.596
VP09_ERPs_resplocked_armw	4	54	PO3	-7.358
VP09_ERPs_resplocked_armw	4	55	PO4	-7.192
VP09_ERPs_resplocked_armw	4	56	PO6	-6.979
VP09_ERPs_resplocked_armw	4	57	FT7	-0.022
VP09_ERPs_resplocked_armw	4	58	FT8	-0.087
VP09_ERPs_resplocked_armw	4	59	TP7	-1.79
VP09_ERPs_resplocked_armw	4	60	TP8	-1.836
VP09_ERPs_resplocked_armw	4	61	PO7	-5.596
VP09_ERPs_resplocked_armw	4	62	PO8	-7.131
VP09_ERPs_resplocked_armw	4	63	VEOG	0
VP09_ERPs_resplocked_armw	4	64	HEOG	0.001
VP09_ERPs_resplocked_armw	5	1	Fp1	-2.754
VP09_ERPs_resplocked_armw	5	2	Fpz	-0.512
VP09_ERPs_resplocked_armw	5	3	Fp2	0.628
VP09_ERPs_resplocked_armw	5	4	F7	-1.573
VP09_ERPs_resplocked_armw	5	5	F3	-3.697
VP09_ERPs_resplocked_armw	5	6	Fz	-3.574
VP09_ERPs_resplocked_armw	5	7	F4	-3.004
VP09_ERPs_resplocked_armw	5	8	F8	-0.28
VP09_ERPs_resplocked_armw	5	9	FC5	-2.273
VP09_ERPs_resplocked_armw	5	10	FC1	-5.398
VP09_ERPs_resplocked_armw	5	11	FC2	-5.297
VP09_ERPs_resplocked_armw	5	12	FC6	0.743
VP09_ERPs_resplocked_armw	5	13	T7	-0.381
VP09_ERPs_resplocked_armw	5	14	C3	-6.258
VP09_ERPs_resplocked_armw	5	15	Cz	-7.695
[truncated: 4,657 more rows]
