# Supplementary material for: Action Priority: Early Neurophysiological Interaction of Conceptual and Motor Representations
Source: PLoS One. 2016 Dec 14;11(12):e0165882. doi: 10.1371/journal.pone.0165882 (PMC5156427; doi:10.1371/journal.pone.0165882)
Supplement: S7 Dataset — (DAT) [file pone.0165882.s007.dat]

ERPset	bin	chindex	chlabel	value
VP01_ERPs_resplocked_armw	1	1	Fp1	-10.039
VP01_ERPs_resplocked_armw	1	2	Fpz	-8.624
VP01_ERPs_resplocked_armw	1	3	Fp2	11.596
VP01_ERPs_resplocked_armw	1	4	F7	3.216
VP01_ERPs_resplocked_armw	1	5	F3	9.897
VP01_ERPs_resplocked_armw	1	6	Fz	7.638
VP01_ERPs_resplocked_armw	1	7	F4	38.668
VP01_ERPs_resplocked_armw	1	8	F8	15.222
VP01_ERPs_resplocked_armw	1	9	FC5	9.695
VP01_ERPs_resplocked_armw	1	10	FC1	22.34
VP01_ERPs_resplocked_armw	1	11	FC2	16.509
VP01_ERPs_resplocked_armw	1	12	FC6	12.159
VP01_ERPs_resplocked_armw	1	13	T7	9.701
VP01_ERPs_resplocked_armw	1	14	C3	13.203
VP01_ERPs_resplocked_armw	1	15	Cz	2.176
VP01_ERPs_resplocked_armw	1	16	C4	20.97
VP01_ERPs_resplocked_armw	1	17	T8	7.634
VP01_ERPs_resplocked_armw	1	18	CP5	10.714
VP01_ERPs_resplocked_armw	1	19	CP1	2.8
VP01_ERPs_resplocked_armw	1	20	CP2	3.969
VP01_ERPs_resplocked_armw	1	21	CP6	8.425
VP01_ERPs_resplocked_armw	1	22	P7	9.005
VP01_ERPs_resplocked_armw	1	23	P3	3.01
VP01_ERPs_resplocked_armw	1	24	Pz	3.883
VP01_ERPs_resplocked_armw	1	25	P4	6.992
VP01_ERPs_resplocked_armw	1	26	P8	12.136
VP01_ERPs_resplocked_armw	1	27	POz	6.693
VP01_ERPs_resplocked_armw	1	28	O1	8.734
VP01_ERPs_resplocked_armw	1	29	Oz	7.603
VP01_ERPs_resplocked_armw	1	30	O2	8.407
VP01_ERPs_resplocked_armw	1	31	AF7	-2.64
VP01_ERPs_resplocked_armw	1	32	AF3	9.789
VP01_ERPs_resplocked_armw	1	33	AF4	18.971
VP01_ERPs_resplocked_armw	1	34	AF8	10.788
VP01_ERPs_resplocked_armw	1	35	F5	12.117
VP01_ERPs_resplocked_armw	1	36	F1	9.857
VP01_ERPs_resplocked_armw	1	37	F2	18.839
VP01_ERPs_resplocked_armw	1	38	F6	29.644
VP01_ERPs_resplocked_armw	1	39	FC3	22.736
VP01_ERPs_resplocked_armw	1	40	FCz	8.882
VP01_ERPs_resplocked_armw	1	41	FC4	34.289
VP01_ERPs_resplocked_armw	1	42	C5	10.474
VP01_ERPs_resplocked_armw	1	43	C1	8.853
VP01_ERPs_resplocked_armw	1	44	C2	9.966
VP01_ERPs_resplocked_armw	1	45	C6	9.762
VP01_ERPs_resplocked_armw	1	46	CP3	6.427
VP01_ERPs_resplocked_armw	1	47	CPz	2.718
VP01_ERPs_resplocked_armw	1	48	CP4	6.298
VP01_ERPs_resplocked_armw	1	49	P5	5.79
VP01_ERPs_resplocked_armw	1	50	P1	3.102
VP01_ERPs_resplocked_armw	1	51	P2	3.547
VP01_ERPs_resplocked_armw	1	52	P6	9.965
VP01_ERPs_resplocked_armw	1	53	PO5	7.303
VP01_ERPs_resplocked_armw	1	54	PO3	7.382
VP01_ERPs_resplocked_armw	1	55	PO4	9.493
VP01_ERPs_resplocked_armw	1	56	PO6	8.965
VP01_ERPs_resplocked_armw	1	57	FT7	6.89
VP01_ERPs_resplocked_armw	1	58	FT8	7.929
VP01_ERPs_resplocked_armw	1	59	TP7	9.763
VP01_ERPs_resplocked_armw	1	60	TP8	10.227
VP01_ERPs_resplocked_armw	1	61	PO7	7.335
VP01_ERPs_resplocked_armw	1	62	PO8	8.974
VP01_ERPs_resplocked_armw	1	63	VEOG	-0.004
VP01_ERPs_resplocked_armw	1	64	HEOG	-0.001
VP01_ERPs_resplocked_armw	2	1	Fp1	-6.598
VP01_ERPs_resplocked_armw	2	2	Fpz	-5.576
VP01_ERPs_resplocked_armw	2	3	Fp2	11.352
VP01_ERPs_resplocked_armw	2	4	F7	5.531
VP01_ERPs_resplocked_armw	2	5	F3	7.273
VP01_ERPs_resplocked_armw	2	6	Fz	7.23
VP01_ERPs_resplocked_armw	2	7	F4	31.717
VP01_ERPs_resplocked_armw	2	8	F8	16.514
VP01_ERPs_resplocked_armw	2	9	FC5	6.747
VP01_ERPs_resplocked_armw	2	10	FC1	17.507
VP01_ERPs_resplocked_armw	2	11	FC2	13.668
VP01_ERPs_resplocked_armw	2	12	FC6	13.288
VP01_ERPs_resplocked_armw	2	13	T7	7.853
VP01_ERPs_resplocked_armw	2	14	C3	11.701
VP01_ERPs_resplocked_armw	2	15	Cz	3.965
VP01_ERPs_resplocked_armw	2	16	C4	12.5
VP01_ERPs_resplocked_armw	2	17	T8	9.274
VP01_ERPs_resplocked_armw	2	18	CP5	7.281
VP01_ERPs_resplocked_armw	2	19	CP1	6.398
VP01_ERPs_resplocked_armw	2	20	CP2	5.609
VP01_ERPs_resplocked_armw	2	21	CP6	10.753
VP01_ERPs_resplocked_armw	2	22	P7	8.493
VP01_ERPs_resplocked_armw	2	23	P3	5.034
VP01_ERPs_resplocked_armw	2	24	Pz	5.57
VP01_ERPs_resplocked_armw	2	25	P4	7.971
VP01_ERPs_resplocked_armw	2	26	P8	10.207
VP01_ERPs_resplocked_armw	2	27	POz	9.229
VP01_ERPs_resplocked_armw	2	28	O1	11.288
VP01_ERPs_resplocked_armw	2	29	Oz	9.009
VP01_ERPs_resplocked_armw	2	30	O2	10.773
VP01_ERPs_resplocked_armw	2	31	AF7	-2.006
VP01_ERPs_resplocked_armw	2	32	AF3	6.976
VP01_ERPs_resplocked_armw	2	33	AF4	17.362
VP01_ERPs_resplocked_armw	2	34	AF8	12.108
VP01_ERPs_resplocked_armw	2	35	F5	8.112
VP01_ERPs_resplocked_armw	2	36	F1	7.181
VP01_ERPs_resplocked_armw	2	37	F2	14.337
VP01_ERPs_resplocked_armw	2	38	F6	26.012
VP01_ERPs_resplocked_armw	2	39	FC3	15.874
VP01_ERPs_resplocked_armw	2	40	FCz	9.258
VP01_ERPs_resplocked_armw	2	41	FC4	27.544
VP01_ERPs_resplocked_armw	2	42	C5	10.354
VP01_ERPs_resplocked_armw	2	43	C1	8.981
VP01_ERPs_resplocked_armw	2	44	C2	8.351
VP01_ERPs_resplocked_armw	2	45	C6	11.127
VP01_ERPs_resplocked_armw	2	46	CP3	8.654
VP01_ERPs_resplocked_armw	2	47	CPz	4.529
VP01_ERPs_resplocked_armw	2	48	CP4	8.193
VP01_ERPs_resplocked_armw	2	49	P5	7.887
VP01_ERPs_resplocked_armw	2	50	P1	5.355
VP01_ERPs_resplocked_armw	2	51	P2	4.951
VP01_ERPs_resplocked_armw	2	52	P6	9.593
VP01_ERPs_resplocked_armw	2	53	PO5	7.925
VP01_ERPs_resplocked_armw	2	54	PO3	7.972
VP01_ERPs_resplocked_armw	2	55	PO4	11.003
VP01_ERPs_resplocked_armw	2	56	PO6	10.452
VP01_ERPs_resplocked_armw	2	57	FT7	8.354
VP01_ERPs_resplocked_armw	2	58	FT8	9.439
VP01_ERPs_resplocked_armw	2	59	TP7	7.847
VP01_ERPs_resplocked_armw	2	60	TP8	12.719
VP01_ERPs_resplocked_armw	2	61	PO7	8.037
VP01_ERPs_resplocked_armw	2	62	PO8	10.518
VP01_ERPs_resplocked_armw	2	63	VEOG	-0.005
VP01_ERPs_resplocked_armw	2	64	HEOG	-0.001
VP01_ERPs_resplocked_armw	4	1	Fp1	2.589
VP01_ERPs_resplocked_armw	4	2	Fpz	6.007
VP01_ERPs_resplocked_armw	4	3	Fp2	15.025
VP01_ERPs_resplocked_armw	4	4	F7	10.772
VP01_ERPs_resplocked_armw	4	5	F3	9.987
VP01_ERPs_resplocked_armw	4	6	Fz	12.675
VP01_ERPs_resplocked_armw	4	7	F4	26.09
VP01_ERPs_resplocked_armw	4	8	F8	19.565
VP01_ERPs_resplocked_armw	4	9	FC5	9.333
VP01_ERPs_resplocked_armw	4	10	FC1	14.432
VP01_ERPs_resplocked_armw	4	11	FC2	13.82
VP01_ERPs_resplocked_armw	4	12	FC6	15.437
VP01_ERPs_resplocked_armw	4	13	T7	13.215
VP01_ERPs_resplocked_armw	4	14	C3	11.332
VP01_ERPs_resplocked_armw	4	15	Cz	9.999
VP01_ERPs_resplocked_armw	4	16	C4	14.893
VP01_ERPs_resplocked_armw	4	17	T8	12.61
VP01_ERPs_resplocked_armw	4	18	CP5	8.991
VP01_ERPs_resplocked_armw	4	19	CP1	10.919
VP01_ERPs_resplocked_armw	4	20	CP2	10.273
VP01_ERPs_resplocked_armw	4	21	CP6	12.405
VP01_ERPs_resplocked_armw	4	22	P7	8.619
VP01_ERPs_resplocked_armw	4	23	P3	10.014
VP01_ERPs_resplocked_armw	4	24	Pz	9.273
VP01_ERPs_resplocked_armw	4	25	P4	10.731
VP01_ERPs_resplocked_armw	4	26	P8	9.239
VP01_ERPs_resplocked_armw	4	27	POz	11.792
VP01_ERPs_resplocked_armw	4	28	O1	12.214
VP01_ERPs_resplocked_armw	4	29	Oz	9.271
VP01_ERPs_resplocked_armw	4	30	O2	11.55
VP01_ERPs_resplocked_armw	4	31	AF7	4.259
VP01_ERPs_resplocked_armw	4	32	AF3	9.438
VP01_ERPs_resplocked_armw	4	33	AF4	16.794
VP01_ERPs_resplocked_armw	4	34	AF8	16.584
VP01_ERPs_resplocked_armw	4	35	F5	9.06
VP01_ERPs_resplocked_armw	4	36	F1	10.034
VP01_ERPs_resplocked_armw	4	37	F2	16.476
VP01_ERPs_resplocked_armw	4	38	F6	24.141
VP01_ERPs_resplocked_armw	4	39	FC3	14.041
VP01_ERPs_resplocked_armw	4	40	FCz	10.926
VP01_ERPs_resplocked_armw	4	41	FC4	23.971
VP01_ERPs_resplocked_armw	4	42	C5	10.91
VP01_ERPs_resplocked_armw	4	43	C1	7.559
VP01_ERPs_resplocked_armw	4	44	C2	11.698
VP01_ERPs_resplocked_armw	4	45	C6	15.347
VP01_ERPs_resplocked_armw	4	46	CP3	10.024
VP01_ERPs_resplocked_armw	4	47	CPz	9.089
VP01_ERPs_resplocked_armw	4	48	CP4	11.066
VP01_ERPs_resplocked_armw	4	49	P5	11.618
VP01_ERPs_resplocked_armw	4	50	P1	10.157
VP01_ERPs_resplocked_armw	4	51	P2	8.132
VP01_ERPs_resplocked_armw	4	52	P6	11.293
VP01_ERPs_resplocked_armw	4	53	PO5	11.389
VP01_ERPs_resplocked_armw	4	54	PO3	11.324
VP01_ERPs_resplocked_armw	4	55	PO4	11.438
VP01_ERPs_resplocked_armw	4	56	PO6	10.716
VP01_ERPs_resplocked_armw	4	57	FT7	13.111
VP01_ERPs_resplocked_armw	4	58	FT8	14.509
VP01_ERPs_resplocked_armw	4	59	TP7	13.341
VP01_ERPs_resplocked_armw	4	60	TP8	12.75
VP01_ERPs_resplocked_armw	4	61	PO7	11.345
VP01_ERPs_resplocked_armw	4	62	PO8	10.811
VP01_ERPs_resplocked_armw	4	63	VEOG	-0.003
VP01_ERPs_resplocked_armw	4	64	HEOG	-0.001
VP01_ERPs_resplocked_armw	5	1	Fp1	-0.333
VP01_ERPs_resplocked_armw	5	2	Fpz	0.303
VP01_ERPs_resplocked_armw	5	3	Fp2	10.341
VP01_ERPs_resplocked_armw	5	4	F7	5.929
VP01_ERPs_resplocked_armw	5	5	F3	10.253
VP01_ERPs_resplocked_armw	5	6	Fz	9.727
VP01_ERPs_resplocked_armw	5	7	F4	22.117
VP01_ERPs_resplocked_armw	5	8	F8	15.041
VP01_ERPs_resplocked_armw	5	9	FC5	10.574
VP01_ERPs_resplocked_armw	5	10	FC1	15.729
VP01_ERPs_resplocked_armw	5	11	FC2	10.831
VP01_ERPs_resplocked_armw	5	12	FC6	11.862
VP01_ERPs_resplocked_armw	5	13	T7	11.002
VP01_ERPs_resplocked_armw	5	14	C3	12.18
VP01_ERPs_resplocked_armw	5	15	Cz	7.074
VP01_ERPs_resplocked_armw	5	16	C4	10.066
VP01_ERPs_resplocked_armw	5	17	T8	8.323
VP01_ERPs_resplocked_armw	5	18	CP5	8.553
VP01_ERPs_resplocked_armw	5	19	CP1	6.346
VP01_ERPs_resplocked_armw	5	20	CP2	5.743
VP01_ERPs_resplocked_armw	5	21	CP6	9.083
VP01_ERPs_resplocked_armw	5	22	P7	7.669
VP01_ERPs_resplocked_armw	5	23	P3	6.226
VP01_ERPs_resplocked_armw	5	24	Pz	6.397
VP01_ERPs_resplocked_armw	5	25	P4	6.685
VP01_ERPs_resplocked_armw	5	26	P8	7.013
VP01_ERPs_resplocked_armw	5	27	POz	7.147
VP01_ERPs_resplocked_armw	5	28	O1	9.048
VP01_ERPs_resplocked_armw	5	29	Oz	7.429
VP01_ERPs_resplocked_armw	5	30	O2	7.064
VP01_ERPs_resplocked_armw	5	31	AF7	2.324
VP01_ERPs_resplocked_armw	5	32	AF3	9.772
VP01_ERPs_resplocked_armw	5	33	AF4	14.009
VP01_ERPs_resplocked_armw	5	34	AF8	10.418
VP01_ERPs_resplocked_armw	5	35	F5	11.619
VP01_ERPs_resplocked_armw	5	36	F1	10.259
VP01_ERPs_resplocked_armw	5	37	F2	13.376
VP01_ERPs_resplocked_armw	5	38	F6	20.114
VP01_ERPs_resplocked_armw	5	39	FC3	15.641
VP01_ERPs_resplocked_armw	5	40	FCz	9.247
VP01_ERPs_resplocked_armw	5	41	FC4	21.13
VP01_ERPs_resplocked_armw	5	42	C5	11.193
VP01_ERPs_resplocked_armw	5	43	C1	7.624
VP01_ERPs_resplocked_armw	5	44	C2	7.204
VP01_ERPs_resplocked_armw	5	45	C6	10.738
VP01_ERPs_resplocked_armw	5	46	CP3	8.536
VP01_ERPs_resplocked_armw	5	47	CPz	5.789
VP01_ERPs_resplocked_armw	5	48	CP4	7.46
VP01_ERPs_resplocked_armw	5	49	P5	7.909
VP01_ERPs_resplocked_armw	5	50	P1	6.431
VP01_ERPs_resplocked_armw	5	51	P2	5.279
VP01_ERPs_resplocked_armw	5	52	P6	6.979
VP01_ERPs_resplocked_armw	5	53	PO5	9.315
VP01_ERPs_resplocked_armw	5	54	PO3	9.41
VP01_ERPs_resplocked_armw	5	55	PO4	7.611
VP01_ERPs_resplocked_armw	5	56	PO6	7.071
VP01_ERPs_resplocked_armw	5	57	FT7	7.113
VP01_ERPs_resplocked_armw	5	58	FT8	8.536
VP01_ERPs_resplocked_armw	5	59	TP7	10.962
VP01_ERPs_resplocked_armw	5	60	TP8	10.026
VP01_ERPs_resplocked_armw	5	61	PO7	9.37
VP01_ERPs_resplocked_armw	5	62	PO8	6.991
VP01_ERPs_resplocked_armw	5	63	VEOG	-0.003
VP01_ERPs_resplocked_armw	5	64	HEOG	-0.001
VP02_ERPs_resplocked_armw	1	1	Fp1	2.917
VP02_ERPs_resplocked_armw	1	2	Fpz	1.638
VP02_ERPs_resplocked_armw	1	3	Fp2	20.112
VP02_ERPs_resplocked_armw	1	4	F7	5.796
VP02_ERPs_resplocked_armw	1	5	F3	2.383
VP02_ERPs_resplocked_armw	1	6	Fz	-0.637
VP02_ERPs_resplocked_armw	1	7	F4	2.427
VP02_ERPs_resplocked_armw	1	8	F8	2.872
VP02_ERPs_resplocked_armw	1	9	FC5	4.232
VP02_ERPs_resplocked_armw	1	10	FC1	2.063
VP02_ERPs_resplocked_armw	1	11	FC2	3.342
VP02_ERPs_resplocked_armw	1	12	FC6	1.573
VP02_ERPs_resplocked_armw	1	13	T7	5.603
VP02_ERPs_resplocked_armw	1	14	C3	4.504
VP02_ERPs_resplocked_armw	1	15	Cz	5.762
VP02_ERPs_resplocked_armw	1	16	C4	4.705
VP02_ERPs_resplocked_armw	1	17	T8	1.438
VP02_ERPs_resplocked_armw	1	18	CP5	6.429
VP02_ERPs_resplocked_armw	1	19	CP1	5.307
VP02_ERPs_resplocked_armw	1	20	CP2	5.645
VP02_ERPs_resplocked_armw	1	21	CP6	3.842
VP02_ERPs_resplocked_armw	1	22	P7	6.073
VP02_ERPs_resplocked_armw	1	23	P3	6.933
VP02_ERPs_resplocked_armw	1	24	Pz	7.259
VP02_ERPs_resplocked_armw	1	25	P4	6.507
VP02_ERPs_resplocked_armw	1	26	P8	1.573
VP02_ERPs_resplocked_armw	1	27	POz	8.624
VP02_ERPs_resplocked_armw	1	28	O1	6.393
VP02_ERPs_resplocked_armw	1	29	Oz	8.248
VP02_ERPs_resplocked_armw	1	30	O2	7.292
VP02_ERPs_resplocked_armw	1	31	AF7	6.198
VP02_ERPs_resplocked_armw	1	32	AF3	2.337
VP02_ERPs_resplocked_armw	1	33	AF4	2.059
VP02_ERPs_resplocked_armw	1	34	AF8	5.831
VP02_ERPs_resplocked_armw	1	35	F5	2.326
VP02_ERPs_resplocked_armw	1	36	F1	2.317
VP02_ERPs_resplocked_armw	1	37	F2	1.66
VP02_ERPs_resplocked_armw	1	38	F6	0.577
VP02_ERPs_resplocked_armw	1	39	FC3	2.765
VP02_ERPs_resplocked_armw	1	40	FCz	1.731
VP02_ERPs_resplocked_armw	1	41	FC4	3.514
VP02_ERPs_resplocked_armw	1	42	C5	5.432
VP02_ERPs_resplocked_armw	1	43	C1	4.967
VP02_ERPs_resplocked_armw	1	44	C2	4.286
VP02_ERPs_resplocked_armw	1	45	C6	3.493
VP02_ERPs_resplocked_armw	1	46	CP3	5.964
VP02_ERPs_resplocked_armw	1	47	CPz	5.405
VP02_ERPs_resplocked_armw	1	48	CP4	5.835
VP02_ERPs_resplocked_armw	1	49	P5	7.868
VP02_ERPs_resplocked_armw	1	50	P1	6.625
VP02_ERPs_resplocked_armw	1	51	P2	7.602
VP02_ERPs_resplocked_armw	1	52	P6	3.603
VP02_ERPs_resplocked_armw	1	53	PO5	6.736
VP02_ERPs_resplocked_armw	1	54	PO3	8.076
VP02_ERPs_resplocked_armw	1	55	PO4	6.592
VP02_ERPs_resplocked_armw	1	56	PO6	5.706
VP02_ERPs_resplocked_armw	1	57	FT7	6.708
VP02_ERPs_resplocked_armw	1	58	FT8	2.841
VP02_ERPs_resplocked_armw	1	59	TP7	7.375
VP02_ERPs_resplocked_armw	1	60	TP8	-2.714
VP02_ERPs_resplocked_armw	1	61	PO7	6.645
VP02_ERPs_resplocked_armw	1	62	PO8	5.558
VP02_ERPs_resplocked_armw	1	63	VEOG	-0.004
VP02_ERPs_resplocked_armw	1	64	HEOG	-0.002
VP02_ERPs_resplocked_armw	2	1	Fp1	4.487
VP02_ERPs_resplocked_armw	2	2	Fpz	2.103
VP02_ERPs_resplocked_armw	2	3	Fp2	19.934
VP02_ERPs_resplocked_armw	2	4	F7	6.192
VP02_ERPs_resplocked_armw	2	5	F3	1.059
VP02_ERPs_resplocked_armw	2	6	Fz	-2.003
VP02_ERPs_resplocked_armw	2	7	F4	-1.537
VP02_ERPs_resplocked_armw	2	8	F8	-0.657
VP02_ERPs_resplocked_armw	2	9	FC5	2.319
VP02_ERPs_resplocked_armw	2	10	FC1	-0.005
VP02_ERPs_resplocked_armw	2	11	FC2	1.359
VP02_ERPs_resplocked_armw	2	12	FC6	-1.143
VP02_ERPs_resplocked_armw	2	13	T7	5.03
VP02_ERPs_resplocked_armw	2	14	C3	4.314
VP02_ERPs_resplocked_armw	2	15	Cz	3.65
VP02_ERPs_resplocked_armw	2	16	C4	0.56
VP02_ERPs_resplocked_armw	2	17	T8	-0.608
VP02_ERPs_resplocked_armw	2	18	CP5	3.364
VP02_ERPs_resplocked_armw	2	19	CP1	3.956
VP02_ERPs_resplocked_armw	2	20	CP2	3.301
VP02_ERPs_resplocked_armw	2	21	CP6	0.419
VP02_ERPs_resplocked_armw	2	22	P7	4.075
VP02_ERPs_resplocked_armw	2	23	P3	3.879
VP02_ERPs_resplocked_armw	2	24	Pz	3.647
VP02_ERPs_resplocked_armw	2	25	P4	3.965
VP02_ERPs_resplocked_armw	2	26	P8	-0.693
VP02_ERPs_resplocked_armw	2	27	POz	5.706
VP02_ERPs_resplocked_armw	2	28	O1	4.337
VP02_ERPs_resplocked_armw	2	29	Oz	6.726
VP02_ERPs_resplocked_armw	2	30	O2	4.337
VP02_ERPs_resplocked_armw	2	31	AF7	6.439
VP02_ERPs_resplocked_armw	2	32	AF3	0.985
VP02_ERPs_resplocked_armw	2	33	AF4	-0.993
VP02_ERPs_resplocked_armw	2	34	AF8	4.659
VP02_ERPs_resplocked_armw	2	35	F5	0.975
VP02_ERPs_resplocked_armw	2	36	F1	0.995
VP02_ERPs_resplocked_armw	2	37	F2	-0.185
VP02_ERPs_resplocked_armw	2	38	F6	-1.974
VP02_ERPs_resplocked_armw	2	39	FC3	1.453
VP02_ERPs_resplocked_armw	2	40	FCz	-0.418
VP02_ERPs_resplocked_armw	2	41	FC4	0.396
VP02_ERPs_resplocked_armw	2	42	C5	2.976
VP02_ERPs_resplocked_armw	2	43	C1	3.496
VP02_ERPs_resplocked_armw	2	44	C2	2.124
VP02_ERPs_resplocked_armw	2	45	C6	0.908
VP02_ERPs_resplocked_armw	2	46	CP3	3.334
VP02_ERPs_resplocked_armw	2	47	CPz	4.193
VP02_ERPs_resplocked_armw	2	48	CP4	2.161
VP02_ERPs_resplocked_armw	2	49	P5	4.463
VP02_ERPs_resplocked_armw	2	50	P1	3.912
VP02_ERPs_resplocked_armw	2	51	P2	4.113
VP02_ERPs_resplocked_armw	2	52	P6	0.106
VP02_ERPs_resplocked_armw	2	53	PO5	4.16
VP02_ERPs_resplocked_armw	2	54	PO3	6.168
VP02_ERPs_resplocked_armw	2	55	PO4	4.035
VP02_ERPs_resplocked_armw	2	56	PO6	1.909
VP02_ERPs_resplocked_armw	2	57	FT7	4.424
VP02_ERPs_resplocked_armw	2	58	FT8	-1.048
VP02_ERPs_resplocked_armw	2	59	TP7	2.525
VP02_ERPs_resplocked_armw	2	60	TP8	-4.155
VP02_ERPs_resplocked_armw	2	61	PO7	4.132
VP02_ERPs_resplocked_armw	2	62	PO8	1.819
VP02_ERPs_resplocked_armw	2	63	VEOG	-0.004
VP02_ERPs_resplocked_armw	2	64	HEOG	-0.003
VP02_ERPs_resplocked_armw	4	1	Fp1	3.265
VP02_ERPs_resplocked_armw	4	2	Fpz	0.298
VP02_ERPs_resplocked_armw	4	3	Fp2	13.532
VP02_ERPs_resplocked_armw	4	4	F7	3.91
VP02_ERPs_resplocked_armw	4	5	F3	2.921
VP02_ERPs_resplocked_armw	4	6	Fz	1.572
VP02_ERPs_resplocked_armw	4	7	F4	1.002
VP02_ERPs_resplocked_armw	4	8	F8	0.094
VP02_ERPs_resplocked_armw	4	9	FC5	5.835
VP02_ERPs_resplocked_armw	4	10	FC1	3.297
VP02_ERPs_resplocked_armw	4	11	FC2	3.209
VP02_ERPs_resplocked_armw	4	12	FC6	-0.492
VP02_ERPs_resplocked_armw	4	13	T7	4.509
VP02_ERPs_resplocked_armw	4	14	C3	5.489
VP02_ERPs_resplocked_armw	4	15	Cz	6.41
VP02_ERPs_resplocked_armw	4	16	C4	2.509
VP02_ERPs_resplocked_armw	4	17	T8	-2.246
VP02_ERPs_resplocked_armw	4	18	CP5	4.625
VP02_ERPs_resplocked_armw	4	19	CP1	5.62
VP02_ERPs_resplocked_armw	4	20	CP2	3.929
VP02_ERPs_resplocked_armw	4	21	CP6	0.629
VP02_ERPs_resplocked_armw	4	22	P7	3.696
VP02_ERPs_resplocked_armw	4	23	P3	4.445
VP02_ERPs_resplocked_armw	4	24	Pz	5.548
VP02_ERPs_resplocked_armw	4	25	P4	2.74
VP02_ERPs_resplocked_armw	4	26	P8	-3.865
VP02_ERPs_resplocked_armw	4	27	POz	5.324
VP02_ERPs_resplocked_armw	4	28	O1	3.048
VP02_ERPs_resplocked_armw	4	29	Oz	5.025
VP02_ERPs_resplocked_armw	4	30	O2	2.022
VP02_ERPs_resplocked_armw	4	31	AF7	5.185
VP02_ERPs_resplocked_armw	4	32	AF3	2.947
VP02_ERPs_resplocked_armw	4	33	AF4	0.149
VP02_ERPs_resplocked_armw	4	34	AF8	3.982
VP02_ERPs_resplocked_armw	4	35	F5	3.1
VP02_ERPs_resplocked_armw	4	36	F1	2.906
VP02_ERPs_resplocked_armw	4	37	F2	1.482
VP02_ERPs_resplocked_armw	4	38	F6	-1.388
VP02_ERPs_resplocked_armw	4	39	FC3	3.385
VP02_ERPs_resplocked_armw	4	40	FCz	2.408
VP02_ERPs_resplocked_armw	4	41	FC4	2.239
VP02_ERPs_resplocked_armw	4	42	C5	4.042
VP02_ERPs_resplocked_armw	4	43	C1	5.824
VP02_ERPs_resplocked_armw	4	44	C2	4.204
VP02_ERPs_resplocked_armw	4	45	C6	0.276
VP02_ERPs_resplocked_armw	4	46	CP3	5.006
VP02_ERPs_resplocked_armw	4	47	CPz	5.611
VP02_ERPs_resplocked_armw	4	48	CP4	2.458
VP02_ERPs_resplocked_armw	4	49	P5	5.219
VP02_ERPs_resplocked_armw	4	50	P1	5.5
VP02_ERPs_resplocked_armw	4	51	P2	5.129
VP02_ERPs_resplocked_armw	4	52	P6	-1.493
VP02_ERPs_resplocked_armw	4	53	PO5	3.771
VP02_ERPs_resplocked_armw	4	54	PO3	4.974
VP02_ERPs_resplocked_armw	4	55	PO4	2.7
VP02_ERPs_resplocked_armw	4	56	PO6	-1.047
VP02_ERPs_resplocked_armw	4	57	FT7	5.244
VP02_ERPs_resplocked_armw	4	58	FT8	-1.306
VP02_ERPs_resplocked_armw	4	59	TP7	4.825
VP02_ERPs_resplocked_armw	4	60	TP8	-5.048
VP02_ERPs_resplocked_armw	4	61	PO7	3.764
VP02_ERPs_resplocked_armw	4	62	PO8	-1.099
VP02_ERPs_resplocked_armw	4	63	VEOG	-0.003
VP02_ERPs_resplocked_armw	4	64	HEOG	-0.002
VP02_ERPs_resplocked_armw	5	1	Fp1	4.228
VP02_ERPs_resplocked_armw	5	2	Fpz	2.23
VP02_ERPs_resplocked_armw	5	3	Fp2	10.905
VP02_ERPs_resplocked_armw	5	4	F7	4.744
VP02_ERPs_resplocked_armw	5	5	F3	2.689
VP02_ERPs_resplocked_armw	5	6	Fz	0.515
VP02_ERPs_resplocked_armw	5	7	F4	-0.992
VP02_ERPs_resplocked_armw	5	8	F8	0.836
VP02_ERPs_resplocked_armw	5	9	FC5	3.945
VP02_ERPs_resplocked_armw	5	10	FC1	1.674
VP02_ERPs_resplocked_armw	5	11	FC2	1.498
VP02_ERPs_resplocked_armw	5	12	FC6	-0.515
VP02_ERPs_resplocked_armw	5	13	T7	5.432
VP02_ERPs_resplocked_armw	5	14	C3	3.504
VP02_ERPs_resplocked_armw	5	15	Cz	4.136
VP02_ERPs_resplocked_armw	5	16	C4	0.573
VP02_ERPs_resplocked_armw	5	17	T8	-1.259
VP02_ERPs_resplocked_armw	5	18	CP5	5.182
VP02_ERPs_resplocked_armw	5	19	CP1	3.891
VP02_ERPs_resplocked_armw	5	20	CP2	3.058
VP02_ERPs_resplocked_armw	5	21	CP6	0.768
VP02_ERPs_resplocked_armw	5	22	P7	4.912
VP02_ERPs_resplocked_armw	5	23	P3	3.656
VP02_ERPs_resplocked_armw	5	24	Pz	3.825
VP02_ERPs_resplocked_armw	5	25	P4	1.56
VP02_ERPs_resplocked_armw	5	26	P8	-3.084
VP02_ERPs_resplocked_armw	5	27	POz	3.385
VP02_ERPs_resplocked_armw	5	28	O1	2.406
VP02_ERPs_resplocked_armw	5	29	Oz	3.46
VP02_ERPs_resplocked_armw	5	30	O2	0.244
VP02_ERPs_resplocked_armw	5	31	AF7	5.661
VP02_ERPs_resplocked_armw	5	32	AF3	2.73
VP02_ERPs_resplocked_armw	5	33	AF4	0.416
VP02_ERPs_resplocked_armw	5	34	AF8	2.553
VP02_ERPs_resplocked_armw	5	35	F5	2.742
VP02_ERPs_resplocked_armw	5	36	F1	2.643
VP02_ERPs_resplocked_armw	5	37	F2	1.363
VP02_ERPs_resplocked_armw	5	38	F6	-0.173
VP02_ERPs_resplocked_armw	5	39	FC3	2.465
VP02_ERPs_resplocked_armw	5	40	FCz	1.195
VP02_ERPs_resplocked_armw	5	41	FC4	2.074
VP02_ERPs_resplocked_armw	5	42	C5	2.449
VP02_ERPs_resplocked_armw	5	43	C1	4.371
VP02_ERPs_resplocked_armw	5	44	C2	2.755
VP02_ERPs_resplocked_armw	5	45	C6	0.175
VP02_ERPs_resplocked_armw	5	46	CP3	4.466
VP02_ERPs_resplocked_armw	5	47	CPz	3.873
VP02_ERPs_resplocked_armw	5	48	CP4	1.603
VP02_ERPs_resplocked_armw	5	49	P5	3.931
VP02_ERPs_resplocked_armw	5	50	P1	3.032
VP02_ERPs_resplocked_armw	5	51	P2	3.222
VP02_ERPs_resplocked_armw	5	52	P6	-0.785
VP02_ERPs_resplocked_armw	5	53	PO5	1.474
VP02_ERPs_resplocked_armw	5	54	PO3	3.129
VP02_ERPs_resplocked_armw	5	55	PO4	1.565
VP02_ERPs_resplocked_armw	5	56	PO6	-1.789
VP02_ERPs_resplocked_armw	5	57	FT7	5.863
VP02_ERPs_resplocked_armw	5	58	FT8	-0.559
VP02_ERPs_resplocked_armw	5	59	TP7	3.985
VP02_ERPs_resplocked_armw	5	60	TP8	-4.568
VP02_ERPs_resplocked_armw	5	61	PO7	1.569
VP02_ERPs_resplocked_armw	5	62	PO8	-2.053
VP02_ERPs_resplocked_armw	5	63	VEOG	-0.002
VP02_ERPs_resplocked_armw	5	64	HEOG	-0.002
VP04_ERPs_resplocked_armw	1	1	Fp1	3.119
VP04_ERPs_resplocked_armw	1	2	Fpz	6.079
VP04_ERPs_resplocked_armw	1	3	Fp2	2.37
VP04_ERPs_resplocked_armw	1	4	F7	-3.681
VP04_ERPs_resplocked_armw	1	5	F3	10.501
VP04_ERPs_resplocked_armw	1	6	Fz	10.806
VP04_ERPs_resplocked_armw	1	7	F4	12.18
VP04_ERPs_resplocked_armw	1	8	F8	10.565
VP04_ERPs_resplocked_armw	1	9	FC5	6.191
VP04_ERPs_resplocked_armw	1	10	FC1	11.386
VP04_ERPs_resplocked_armw	1	11	FC2	12.953
VP04_ERPs_resplocked_armw	1	12	FC6	11.199
VP04_ERPs_resplocked_armw	1	13	T7	2.33
VP04_ERPs_resplocked_armw	1	14	C3	9.201
VP04_ERPs_resplocked_armw	1	15	Cz	11.569
VP04_ERPs_resplocked_armw	1	16	C4	13.14
VP04_ERPs_resplocked_armw	1	17	T8	7.052
VP04_ERPs_resplocked_armw	1	18	CP5	7.299
VP04_ERPs_resplocked_armw	1	19	CP1	5.324
VP04_ERPs_resplocked_armw	1	20	CP2	11.008
VP04_ERPs_resplocked_armw	1	21	CP6	11.294
VP04_ERPs_resplocked_armw	1	22	P7	5.669
VP04_ERPs_resplocked_armw	1	23	P3	5.279
VP04_ERPs_resplocked_armw	1	24	Pz	7.181
VP04_ERPs_resplocked_armw	1	25	P4	11.165
VP04_ERPs_resplocked_armw	1	26	P8	11.004
VP04_ERPs_resplocked_armw	1	27	POz	7.041
VP04_ERPs_resplocked_armw	1	28	O1	5.601
VP04_ERPs_resplocked_armw	1	29	Oz	9.108
VP04_ERPs_resplocked_armw	1	30	O2	11.036
VP04_ERPs_resplocked_armw	1	31	AF7	-1.925
VP04_ERPs_resplocked_armw	1	32	AF3	7.496
VP04_ERPs_resplocked_armw	1	33	AF4	9.499
VP04_ERPs_resplocked_armw	1	34	AF8	5.823
VP04_ERPs_resplocked_armw	1	35	F5	10.321
VP04_ERPs_resplocked_armw	1	36	F1	10.699
VP04_ERPs_resplocked_armw	1	37	F2	12.328
VP04_ERPs_resplocked_armw	1	38	F6	10.915
VP04_ERPs_resplocked_armw	1	39	FC3	9.344
VP04_ERPs_resplocked_armw	1	40	FCz	12.938
VP04_ERPs_resplocked_armw	1	41	FC4	13.115
VP04_ERPs_resplocked_armw	1	42	C5	8.376
VP04_ERPs_resplocked_armw	1	43	C1	10.074
VP04_ERPs_resplocked_armw	1	44	C2	12.236
VP04_ERPs_resplocked_armw	1	45	C6	11.133
VP04_ERPs_resplocked_armw	1	46	CP3	6.099
VP04_ERPs_resplocked_armw	1	47	CPz	7.177
VP04_ERPs_resplocked_armw	1	48	CP4	13.109
VP04_ERPs_resplocked_armw	1	49	P5	5.654
VP04_ERPs_resplocked_armw	1	50	P1	5.391
VP04_ERPs_resplocked_armw	1	51	P2	10.92
VP04_ERPs_resplocked_armw	1	52	P6	11.186
VP04_ERPs_resplocked_armw	1	53	PO5	5.606
VP04_ERPs_resplocked_armw	1	54	PO3	5.706
VP04_ERPs_resplocked_armw	1	55	PO4	11.049
VP04_ERPs_resplocked_armw	1	56	PO6	11.05
VP04_ERPs_resplocked_armw	1	57	FT7	-5.06
VP04_ERPs_resplocked_armw	1	58	FT8	10.492
VP04_ERPs_resplocked_armw	1	59	TP7	5.067
VP04_ERPs_resplocked_armw	1	60	TP8	11.196
VP04_ERPs_resplocked_armw	1	61	PO7	5.704
VP04_ERPs_resplocked_armw	1	62	PO8	11.059
VP04_ERPs_resplocked_armw	1	63	VEOG	-0.001
VP04_ERPs_resplocked_armw	1	64	HEOG	-0.002
VP04_ERPs_resplocked_armw	2	1	Fp1	4.171
VP04_ERPs_resplocked_armw	2	2	Fpz	6.451
VP04_ERPs_resplocked_armw	2	3	Fp2	5.11
VP04_ERPs_resplocked_armw	2	4	F7	4.978
VP04_ERPs_resplocked_armw	2	5	F3	13.954
VP04_ERPs_resplocked_armw	2	6	Fz	14.17
VP04_ERPs_resplocked_armw	2	7	F4	16.587
VP04_ERPs_resplocked_armw	2	8	F8	12.783
VP04_ERPs_resplocked_armw	2	9	FC5	13.207
VP04_ERPs_resplocked_armw	2	10	FC1	16.969
VP04_ERPs_resplocked_armw	2	11	FC2	18.093
VP04_ERPs_resplocked_armw	2	12	FC6	13.479
VP04_ERPs_resplocked_armw	2	13	T7	5.943
VP04_ERPs_resplocked_armw	2	14	C3	13.843
VP04_ERPs_resplocked_armw	2	15	Cz	16.34
VP04_ERPs_resplocked_armw	2	16	C4	18.063
VP04_ERPs_resplocked_armw	2	17	T8	6.083
VP04_ERPs_resplocked_armw	2	18	CP5	11.339
VP04_ERPs_resplocked_armw	2	19	CP1	11.216
VP04_ERPs_resplocked_armw	2	20	CP2	13.699
VP04_ERPs_resplocked_armw	2	21	CP6	13.803
VP04_ERPs_resplocked_armw	2	22	P7	10.135
VP04_ERPs_resplocked_armw	2	23	P3	10.718
VP04_ERPs_resplocked_armw	2	24	Pz	10.987
VP04_ERPs_resplocked_armw	2	25	P4	13.717
VP04_ERPs_resplocked_armw	2	26	P8	13.519
VP04_ERPs_resplocked_armw	2	27	POz	11.04
VP04_ERPs_resplocked_armw	2	28	O1	8.153
VP04_ERPs_resplocked_armw	2	29	Oz	9.331
VP04_ERPs_resplocked_armw	2	30	O2	13.515
VP04_ERPs_resplocked_armw	2	31	AF7	-0.215
VP04_ERPs_resplocked_armw	2	32	AF3	8.763
VP04_ERPs_resplocked_armw	2	33	AF4	11.618
VP04_ERPs_resplocked_armw	2	34	AF8	7.07
VP04_ERPs_resplocked_armw	2	35	F5	13.753
VP04_ERPs_resplocked_armw	2	36	F1	14.052
VP04_ERPs_resplocked_armw	2	37	F2	16.724
VP04_ERPs_resplocked_armw	2	38	F6	13.108
VP04_ERPs_resplocked_armw	2	39	FC3	14.586
VP04_ERPs_resplocked_armw	2	40	FCz	18.018
VP04_ERPs_resplocked_armw	2	41	FC4	18.076
VP04_ERPs_resplocked_armw	2	42	C5	12.666
VP04_ERPs_resplocked_armw	2	43	C1	15.461
VP04_ERPs_resplocked_armw	2	44	C2	15.798
VP04_ERPs_resplocked_armw	2	45	C6	13.505
VP04_ERPs_resplocked_armw	2	46	CP3	11.183
VP04_ERPs_resplocked_armw	2	47	CPz	11.096
VP04_ERPs_resplocked_armw	2	48	CP4	18.102
VP04_ERPs_resplocked_armw	2	49	P5	10.128
VP04_ERPs_resplocked_armw	2	50	P1	11.436
VP04_ERPs_resplocked_armw	2	51	P2	13.587
VP04_ERPs_resplocked_armw	2	52	P6	13.651
VP04_ERPs_resplocked_armw	2	53	PO5	10.153
VP04_ERPs_resplocked_armw	2	54	PO3	10.005
VP04_ERPs_resplocked_armw	2	55	PO4	13.546
VP04_ERPs_resplocked_armw	2	56	PO6	13.465
VP04_ERPs_resplocked_armw	2	57	FT7	-1.805
VP04_ERPs_resplocked_armw	2	58	FT8	12.654
VP04_ERPs_resplocked_armw	2	59	TP7	10.218
VP04_ERPs_resplocked_armw	2	60	TP8	13.719
VP04_ERPs_resplocked_armw	2	61	PO7	10.241
VP04_ERPs_resplocked_armw	2	62	PO8	13.455
VP04_ERPs_resplocked_armw	2	63	VEOG	0
VP04_ERPs_resplocked_armw	2	64	HEOG	-0.002
VP04_ERPs_resplocked_armw	4	1	Fp1	2.976
VP04_ERPs_resplocked_armw	4	2	Fpz	2.431
VP04_ERPs_resplocked_armw	4	3	Fp2	6.086
VP04_ERPs_resplocked_armw	4	4	F7	2.556
VP04_ERPs_resplocked_armw	4	5	F3	9.144
VP04_ERPs_resplocked_armw	4	6	Fz	9.526
VP04_ERPs_resplocked_armw	4	7	F4	10.194
VP04_ERPs_resplocked_armw	4	8	F8	7.724
VP04_ERPs_resplocked_armw	4	9	FC5	5.692
VP04_ERPs_resplocked_armw	4	10	FC1	11.015
VP04_ERPs_resplocked_armw	4	11	FC2	11.593
VP04_ERPs_resplocked_armw	4	12	FC6	9.228
VP04_ERPs_resplocked_armw	4	13	T7	2.962
VP04_ERPs_resplocked_armw	4	14	C3	7.99
VP04_ERPs_resplocked_armw	4	15	Cz	10.225
VP04_ERPs_resplocked_armw	4	16	C4	11.523
VP04_ERPs_resplocked_armw	4	17	T8	4.206
VP04_ERPs_resplocked_armw	4	18	CP5	5.402
VP04_ERPs_resplocked_armw	4	19	CP1	4.616
VP04_ERPs_resplocked_armw	4	20	CP2	8.821
VP04_ERPs_resplocked_armw	4	21	CP6	8.928
VP04_ERPs_resplocked_armw	4	22	P7	4.458
VP04_ERPs_resplocked_armw	4	23	P3	3.633
VP04_ERPs_resplocked_armw	4	24	Pz	6.087
VP04_ERPs_resplocked_armw	4	25	P4	8.809
VP04_ERPs_resplocked_armw	4	26	P8	8.447
VP04_ERPs_resplocked_armw	4	27	POz	6.082
VP04_ERPs_resplocked_armw	4	28	O1	3.619
VP04_ERPs_resplocked_armw	4	29	Oz	3.632
VP04_ERPs_resplocked_armw	4	30	O2	8.516
VP04_ERPs_resplocked_armw	4	31	AF7	0.837
VP04_ERPs_resplocked_armw	4	32	AF3	5.49
VP04_ERPs_resplocked_armw	4	33	AF4	7.855
VP04_ERPs_resplocked_armw	4	34	AF8	6.561
VP04_ERPs_resplocked_armw	4	35	F5	9.042
VP04_ERPs_resplocked_armw	4	36	F1	9.319
VP04_ERPs_resplocked_armw	4	37	F2	10.417
VP04_ERPs_resplocked_armw	4	38	F6	8.25
VP04_ERPs_resplocked_armw	4	39	FC3	11.507
VP04_ERPs_resplocked_armw	4	40	FCz	11.455
VP04_ERPs_resplocked_armw	4	41	FC4	11.523
VP04_ERPs_resplocked_armw	4	42	C5	8.658
VP04_ERPs_resplocked_armw	4	43	C1	10.246
VP04_ERPs_resplocked_armw	4	44	C2	10.826
VP04_ERPs_resplocked_armw	4	45	C6	8.586
VP04_ERPs_resplocked_armw	4	46	CP3	5.524
VP04_ERPs_resplocked_armw	4	47	CPz	6.243
VP04_ERPs_resplocked_armw	4	48	CP4	11.49
VP04_ERPs_resplocked_armw	4	49	P5	4.045
VP04_ERPs_resplocked_armw	4	50	P1	4.797
VP04_ERPs_resplocked_armw	4	51	P2	8.651
VP04_ERPs_resplocked_armw	4	52	P6	8.662
VP04_ERPs_resplocked_armw	4	53	PO5	4.369
VP04_ERPs_resplocked_armw	4	54	PO3	4.174
VP04_ERPs_resplocked_armw	4	55	PO4	8.649
VP04_ERPs_resplocked_armw	4	56	PO6	8.648
VP04_ERPs_resplocked_armw	4	57	FT7	9.717
VP04_ERPs_resplocked_armw	4	58	FT8	7.696
VP04_ERPs_resplocked_armw	4	59	TP7	5.984
VP04_ERPs_resplocked_armw	4	60	TP8	8.701
VP04_ERPs_resplocked_armw	4	61	PO7	4.399
VP04_ERPs_resplocked_armw	4	62	PO8	8.583
VP04_ERPs_resplocked_armw	4	63	VEOG	-0.001
VP04_ERPs_resplocked_armw	4	64	HEOG	-0.001
VP04_ERPs_resplocked_armw	5	1	Fp1	5.362
VP04_ERPs_resplocked_armw	5	2	Fpz	3.776
VP04_ERPs_resplocked_armw	5	3	Fp2	3.525
VP04_ERPs_resplocked_armw	5	4	F7	3.407
VP04_ERPs_resplocked_armw	5	5	F3	16.8
VP04_ERPs_resplocked_armw	5	6	Fz	16.971
VP04_ERPs_resplocked_armw	5	7	F4	18.184
VP04_ERPs_resplocked_armw	5	8	F8	13.419
VP04_ERPs_resplocked_armw	5	9	FC5	13.052
VP04_ERPs_resplocked_armw	5	10	FC1	18.266
VP04_ERPs_resplocked_armw	5	11	FC2	19.511
VP04_ERPs_resplocked_armw	5	12	FC6	15.431
VP04_ERPs_resplocked_armw	5	13	T7	10.045
VP04_ERPs_resplocked_armw	5	14	C3	16.269
VP04_ERPs_resplocked_armw	5	15	Cz	18.525
VP04_ERPs_resplocked_armw	5	16	C4	19.617
VP04_ERPs_resplocked_armw	5	17	T8	10.249
VP04_ERPs_resplocked_armw	5	18	CP5	10.972
VP04_ERPs_resplocked_armw	5	19	CP1	12.107
VP04_ERPs_resplocked_armw	5	20	CP2	14.814
VP04_ERPs_resplocked_armw	5	21	CP6	14.852
VP04_ERPs_resplocked_armw	5	22	P7	10.158
VP04_ERPs_resplocked_armw	5	23	P3	11.033
VP04_ERPs_resplocked_armw	5	24	Pz	11.912
VP04_ERPs_resplocked_armw	5	25	P4	14.735
VP04_ERPs_resplocked_armw	5	26	P8	14.554
VP04_ERPs_resplocked_armw	5	27	POz	11.997
VP04_ERPs_resplocked_armw	5	28	O1	8.779
VP04_ERPs_resplocked_armw	5	29	Oz	8.883
VP04_ERPs_resplocked_armw	5	30	O2	14.638
VP04_ERPs_resplocked_armw	5	31	AF7	2.671
VP04_ERPs_resplocked_armw	5	32	AF3	10.798
VP04_ERPs_resplocked_armw	5	33	AF4	12.29
VP04_ERPs_resplocked_armw	5	34	AF8	9.244
VP04_ERPs_resplocked_armw	5	35	F5	16.543
VP04_ERPs_resplocked_armw	5	36	F1	16.897
VP04_ERPs_resplocked_armw	5	37	F2	18.361
VP04_ERPs_resplocked_armw	5	38	F6	13.709
VP04_ERPs_resplocked_armw	5	39	FC3	15.452
VP04_ERPs_resplocked_armw	5	40	FCz	19.44
VP04_ERPs_resplocked_armw	5	41	FC4	19.68
VP04_ERPs_resplocked_armw	5	42	C5	12.886
VP04_ERPs_resplocked_armw	5	43	C1	17.389
VP04_ERPs_resplocked_armw	5	44	C2	17.32
VP04_ERPs_resplocked_armw	5	45	C6	14.715
VP04_ERPs_resplocked_armw	5	46	CP3	11.71
VP04_ERPs_resplocked_armw	5	47	CPz	12.065
VP04_ERPs_resplocked_armw	5	48	CP4	19.54
VP04_ERPs_resplocked_armw	5	49	P5	10.216
VP04_ERPs_resplocked_armw	5	50	P1	12.111
VP04_ERPs_resplocked_armw	5	51	P2	14.652
VP04_ERPs_resplocked_armw	5	52	P6	14.711
VP04_ERPs_resplocked_armw	5	53	PO5	10.169
VP04_ERPs_resplocked_armw	5	54	PO3	10.113
VP04_ERPs_resplocked_armw	5	55	PO4	14.607
VP04_ERPs_resplocked_armw	5	56	PO6	14.669
VP04_ERPs_resplocked_armw	5	57	FT7	2.45
VP04_ERPs_resplocked_armw	5	58	FT8	13.268
VP04_ERPs_resplocked_armw	5	59	TP7	9.753
VP04_ERPs_resplocked_armw	5	60	TP8	14.716
VP04_ERPs_resplocked_armw	5	61	PO7	10.226
VP04_ERPs_resplocked_armw	5	62	PO8	14.603
VP04_ERPs_resplocked_armw	5	63	VEOG	0
VP04_ERPs_resplocked_armw	5	64	HEOG	-0.001
VP05_ERPs_resplocked_armw	1	1	Fp1	-5.508
VP05_ERPs_resplocked_armw	1	2	Fpz	-28.425
VP05_ERPs_resplocked_armw	1	3	Fp2	-28.544
VP05_ERPs_resplocked_armw	1	4	F7	6.422
VP05_ERPs_resplocked_armw	1	5	F3	-19.229
VP05_ERPs_resplocked_armw	1	6	Fz	-19.85
VP05_ERPs_resplocked_armw	1	7	F4	-16.951
VP05_ERPs_resplocked_armw	1	8	F8	4.905
VP05_ERPs_resplocked_armw	1	9	FC5	-5.41
VP05_ERPs_resplocked_armw	1	10	FC1	-15.543
VP05_ERPs_resplocked_armw	1	11	FC2	-14.309
VP05_ERPs_resplocked_armw	1	12	FC6	-6.521
VP05_ERPs_resplocked_armw	1	13	T7	-1.647
VP05_ERPs_resplocked_armw	1	14	C3	9.563
VP05_ERPs_resplocked_armw	1	15	Cz	-13.283
VP05_ERPs_resplocked_armw	1	16	C4	2.069
VP05_ERPs_resplocked_armw	1	17	T8	-3.846
VP05_ERPs_resplocked_armw	1	18	CP5	-3.255
VP05_ERPs_resplocked_armw	1	19	CP1	0.856
VP05_ERPs_resplocked_armw	1	20	CP2	-10.722
VP05_ERPs_resplocked_armw	1	21	CP6	-7.244
VP05_ERPs_resplocked_armw	1	22	P7	-5.028
VP05_ERPs_resplocked_armw	1	23	P3	-7.965
VP05_ERPs_resplocked_armw	1	24	Pz	1.023
VP05_ERPs_resplocked_armw	1	25	P4	-9.011
VP05_ERPs_resplocked_armw	1	26	P8	-5.117
VP05_ERPs_resplocked_armw	1	27	POz	-13.668
VP05_ERPs_resplocked_armw	1	28	O1	-10.832
VP05_ERPs_resplocked_armw	1	29	Oz	-12.177
VP05_ERPs_resplocked_armw	1	30	O2	-8.86
VP05_ERPs_resplocked_armw	1	31	AF7	2.326
VP05_ERPs_resplocked_armw	1	32	AF3	-17.503
VP05_ERPs_resplocked_armw	1	33	AF4	-19.485
VP05_ERPs_resplocked_armw	1	34	AF8	-2.872
VP05_ERPs_resplocked_armw	1	35	F5	-11.438
VP05_ERPs_resplocked_armw	1	36	F1	-19.259
VP05_ERPs_resplocked_armw	1	37	F2	-16.924
VP05_ERPs_resplocked_armw	1	38	F6	-17.084
VP05_ERPs_resplocked_armw	1	39	FC3	-13.495
VP05_ERPs_resplocked_armw	1	40	FCz	-14.17
VP05_ERPs_resplocked_armw	1	41	FC4	-16.62
VP05_ERPs_resplocked_armw	1	42	C5	-4.142
VP05_ERPs_resplocked_armw	1	43	C1	-13.085
VP05_ERPs_resplocked_armw	1	44	C2	-14.283
VP05_ERPs_resplocked_armw	1	45	C6	-7.484
VP05_ERPs_resplocked_armw	1	46	CP3	-9.021
VP05_ERPs_resplocked_armw	1	47	CPz	1.277
VP05_ERPs_resplocked_armw	1	48	CP4	2.377
VP05_ERPs_resplocked_armw	1	49	P5	-8.048
VP05_ERPs_resplocked_armw	1	50	P1	0.933
VP05_ERPs_resplocked_armw	1	51	P2	-20.016
VP05_ERPs_resplocked_armw	1	52	P6	-8.998
VP05_ERPs_resplocked_armw	1	53	PO5	-15.568
VP05_ERPs_resplocked_armw	1	54	PO3	-15.316
VP05_ERPs_resplocked_armw	1	55	PO4	-12.101
VP05_ERPs_resplocked_armw	1	56	PO6	-8.986
VP05_ERPs_resplocked_armw	1	57	FT7	6.85
VP05_ERPs_resplocked_armw	1	58	FT8	5.284
VP05_ERPs_resplocked_armw	1	59	TP7	-1.752
VP05_ERPs_resplocked_armw	1	60	TP8	-4.48
VP05_ERPs_resplocked_armw	1	61	PO7	-15.312
VP05_ERPs_resplocked_armw	1	62	PO8	-8.971
VP05_ERPs_resplocked_armw	1	63	VEOG	-0.007
VP05_ERPs_resplocked_armw	1	64	HEOG	-0.01
VP05_ERPs_resplocked_armw	2	1	Fp1	-6.411
VP05_ERPs_resplocked_armw	2	2	Fpz	-34.656
VP05_ERPs_resplocked_armw	2	3	Fp2	-34.606
VP05_ERPs_resplocked_armw	2	4	F7	7.478
VP05_ERPs_resplocked_armw	2	5	F3	-20.295
VP05_ERPs_resplocked_armw	2	6	Fz	-20.726
VP05_ERPs_resplocked_armw	2	7	F4	-19.083
VP05_ERPs_resplocked_armw	2	8	F8	3.315
VP05_ERPs_resplocked_armw	2	9	FC5	-5.922
VP05_ERPs_resplocked_armw	2	10	FC1	-18.235
VP05_ERPs_resplocked_armw	2	11	FC2	-14.635
VP05_ERPs_resplocked_armw	2	12	FC6	-7.677
VP05_ERPs_resplocked_armw	2	13	T7	-0.552
VP05_ERPs_resplocked_armw	2	14	C3	9.446
VP05_ERPs_resplocked_armw	2	15	Cz	-13.742
VP05_ERPs_resplocked_armw	2	16	C4	1.886
VP05_ERPs_resplocked_armw	2	17	T8	-4.233
VP05_ERPs_resplocked_armw	2	18	CP5	-3.413
VP05_ERPs_resplocked_armw	2	19	CP1	0.6
VP05_ERPs_resplocked_armw	2	20	CP2	-10.613
VP05_ERPs_resplocked_armw	2	21	CP6	-8.113
VP05_ERPs_resplocked_armw	2	22	P7	-5.3
VP05_ERPs_resplocked_armw	2	23	P3	-8.043
VP05_ERPs_resplocked_armw	2	24	Pz	-0.419
VP05_ERPs_resplocked_armw	2	25	P4	-9.278
VP05_ERPs_resplocked_armw	2	26	P8	-6.431
VP05_ERPs_resplocked_armw	2	27	POz	-13.245
VP05_ERPs_resplocked_armw	2	28	O1	-11.289
VP05_ERPs_resplocked_armw	2	29	Oz	-10.545
VP05_ERPs_resplocked_armw	2	30	O2	-8.926
VP05_ERPs_resplocked_armw	2	31	AF7	2.865
VP05_ERPs_resplocked_armw	2	32	AF3	-21.057
VP05_ERPs_resplocked_armw	2	33	AF4	-21.745
VP05_ERPs_resplocked_armw	2	34	AF8	-5.024
VP05_ERPs_resplocked_armw	2	35	F5	-13.125
VP05_ERPs_resplocked_armw	2	36	F1	-20.444
VP05_ERPs_resplocked_armw	2	37	F2	-19.121
VP05_ERPs_resplocked_armw	2	38	F6	-19.015
VP05_ERPs_resplocked_armw	2	39	FC3	-15.545
VP05_ERPs_resplocked_armw	2	40	FCz	-14.536
VP05_ERPs_resplocked_armw	2	41	FC4	-18.671
VP05_ERPs_resplocked_armw	2	42	C5	-4.784
VP05_ERPs_resplocked_armw	2	43	C1	-13.372
VP05_ERPs_resplocked_armw	2	44	C2	-14.481
VP05_ERPs_resplocked_armw	2	45	C6	-8.057
VP05_ERPs_resplocked_armw	2	46	CP3	-10.576
VP05_ERPs_resplocked_armw	2	47	CPz	-0.216
VP05_ERPs_resplocked_armw	2	48	CP4	1.904
VP05_ERPs_resplocked_armw	2	49	P5	-10.878
VP05_ERPs_resplocked_armw	2	50	P1	0.659
VP05_ERPs_resplocked_armw	2	51	P2	-19.855
VP05_ERPs_resplocked_armw	2	52	P6	-9.011
VP05_ERPs_resplocked_armw	2	53	PO5	-13.421
VP05_ERPs_resplocked_armw	2	54	PO3	-13.34
VP05_ERPs_resplocked_armw	2	55	PO4	-12.013
VP05_ERPs_resplocked_armw	2	56	PO6	-8.926
VP05_ERPs_resplocked_armw	2	57	FT7	7.908
VP05_ERPs_resplocked_armw	2	58	FT8	3.744
VP05_ERPs_resplocked_armw	2	59	TP7	-0.835
VP05_ERPs_resplocked_armw	2	60	TP8	-4.558
VP05_ERPs_resplocked_armw	2	61	PO7	-13.169
VP05_ERPs_resplocked_armw	2	62	PO8	-8.935
VP05_ERPs_resplocked_armw	2	63	VEOG	-0.007
VP05_ERPs_resplocked_armw	2	64	HEOG	-0.01
VP05_ERPs_resplocked_armw	4	1	Fp1	-7.382
VP05_ERPs_resplocked_armw	4	2	Fpz	-28.171
VP05_ERPs_resplocked_armw	4	3	Fp2	-28.382
VP05_ERPs_resplocked_armw	4	4	F7	6.479
VP05_ERPs_resplocked_armw	4	5	F3	-26.139
VP05_ERPs_resplocked_armw	4	6	Fz	-27.294
VP05_ERPs_resplocked_armw	4	7	F4	-27.064
VP05_ERPs_resplocked_armw	4	8	F8	0.981
VP05_ERPs_resplocked_armw	4	9	FC5	-15.542
VP05_ERPs_resplocked_armw	4	10	FC1	-23.821
VP05_ERPs_resplocked_armw	4	11	FC2	-23.207
VP05_ERPs_resplocked_armw	4	12	FC6	-15.894
VP05_ERPs_resplocked_armw	4	13	T7	-10.461
VP05_ERPs_resplocked_armw	4	14	C3	-2.505
VP05_ERPs_resplocked_armw	4	15	Cz	-20.18
VP05_ERPs_resplocked_armw	4	16	C4	-10.031
VP05_ERPs_resplocked_armw	4	17	T8	-13.248
VP05_ERPs_resplocked_armw	4	18	CP5	-14.019
VP05_ERPs_resplocked_armw	4	19	CP1	-9.491
VP05_ERPs_resplocked_armw	4	20	CP2	-20.739
VP05_ERPs_resplocked_armw	4	21	CP6	-19.211
VP05_ERPs_resplocked_armw	4	22	P7	-21.076
VP05_ERPs_resplocked_armw	4	23	P3	-17.798
VP05_ERPs_resplocked_armw	4	24	Pz	-9.835
VP05_ERPs_resplocked_armw	4	25	P4	-23.829
VP05_ERPs_resplocked_armw	4	26	P8	-18.564
VP05_ERPs_resplocked_armw	4	27	POz	-25.557
VP05_ERPs_resplocked_armw	4	28	O1	-29.695
VP05_ERPs_resplocked_armw	4	29	Oz	-25.959
VP05_ERPs_resplocked_armw	4	30	O2	-23.62
VP05_ERPs_resplocked_armw	4	31	AF7	2.845
VP05_ERPs_resplocked_armw	4	32	AF3	-22.239
VP05_ERPs_resplocked_armw	4	33	AF4	-27.4
VP05_ERPs_resplocked_armw	4	34	AF8	-2.233
VP05_ERPs_resplocked_armw	4	35	F5	-19.385
VP05_ERPs_resplocked_armw	4	36	F1	-26.267
VP05_ERPs_resplocked_armw	4	37	F2	-27.097
VP05_ERPs_resplocked_armw	4	38	F6	-27.104
VP05_ERPs_resplocked_armw	4	39	FC3	-22.858
VP05_ERPs_resplocked_armw	4	40	FCz	-23.196
VP05_ERPs_resplocked_armw	4	41	FC4	-26.745
VP05_ERPs_resplocked_armw	4	42	C5	-14.19
VP05_ERPs_resplocked_armw	4	43	C1	-19.943
VP05_ERPs_resplocked_armw	4	44	C2	-23.149
VP05_ERPs_resplocked_armw	4	45	C6	-19.174
VP05_ERPs_resplocked_armw	4	46	CP3	-20.001
VP05_ERPs_resplocked_armw	4	47	CPz	-9.627
VP05_ERPs_resplocked_armw	4	48	CP4	-10.193
VP05_ERPs_resplocked_armw	4	49	P5	-20.268
VP05_ERPs_resplocked_armw	4	50	P1	-9.553
VP05_ERPs_resplocked_armw	4	51	P2	-34.656
VP05_ERPs_resplocked_armw	4	52	P6	-23.7
VP05_ERPs_resplocked_armw	4	53	PO5	-28.122
VP05_ERPs_resplocked_armw	4	54	PO3	-28.033
VP05_ERPs_resplocked_armw	4	55	PO4	-26.133
VP05_ERPs_resplocked_armw	4	56	PO6	-23.673
VP05_ERPs_resplocked_armw	4	57	FT7	6.897
VP05_ERPs_resplocked_armw	4	58	FT8	1.253
VP05_ERPs_resplocked_armw	4	59	TP7	-10.414
VP05_ERPs_resplocked_armw	4	60	TP8	-15.403
VP05_ERPs_resplocked_armw	4	61	PO7	-28.08
VP05_ERPs_resplocked_armw	4	62	PO8	-23.674
VP05_ERPs_resplocked_armw	4	63	VEOG	-0.008
VP05_ERPs_resplocked_armw	4	64	HEOG	-0.009
VP05_ERPs_resplocked_armw	5	1	Fp1	-1.025
VP05_ERPs_resplocked_armw	5	2	Fpz	-26.932
VP05_ERPs_resplocked_armw	5	3	Fp2	-27.037
VP05_ERPs_resplocked_armw	5	4	F7	9.176
VP05_ERPs_resplocked_armw	5	5	F3	-19.227
VP05_ERPs_resplocked_armw	5	6	Fz	-19.734
VP05_ERPs_resplocked_armw	5	7	F4	-19.163
VP05_ERPs_resplocked_armw	5	8	F8	-1.978
VP05_ERPs_resplocked_armw	5	9	FC5	-9.734
VP05_ERPs_resplocked_armw	5	10	FC1	-16.623
VP05_ERPs_resplocked_armw	5	11	FC2	-15.694
VP05_ERPs_resplocked_armw	5	12	FC6	-12.262
VP05_ERPs_resplocked_armw	5	13	T7	-8.593
VP05_ERPs_resplocked_armw	5	14	C3	0.596
VP05_ERPs_resplocked_armw	5	15	Cz	-15.026
VP05_ERPs_resplocked_armw	5	16	C4	-6.881
VP05_ERPs_resplocked_armw	5	17	T8	-9.477
VP05_ERPs_resplocked_armw	5	18	CP5	-8.948
VP05_ERPs_resplocked_armw	5	19	CP1	-5.601
VP05_ERPs_resplocked_armw	5	20	CP2	-16.451
VP05_ERPs_resplocked_armw	5	21	CP6	-12.942
VP05_ERPs_resplocked_armw	5	22	P7	-15.479
VP05_ERPs_resplocked_armw	5	23	P3	-14.076
VP05_ERPs_resplocked_armw	5	24	Pz	-6.558
VP05_ERPs_resplocked_armw	5	25	P4	-19.576
VP05_ERPs_resplocked_armw	5	26	P8	-13.931
VP05_ERPs_resplocked_armw	5	27	POz	-20.932
VP05_ERPs_resplocked_armw	5	28	O1	-22.299
VP05_ERPs_resplocked_armw	5	29	Oz	-20.615
VP05_ERPs_resplocked_armw	5	30	O2	-19.565
VP05_ERPs_resplocked_armw	5	31	AF7	6.244
VP05_ERPs_resplocked_armw	5	32	AF3	-16.233
VP05_ERPs_resplocked_armw	5	33	AF4	-21.89
VP05_ERPs_resplocked_armw	5	34	AF8	-3.353
VP05_ERPs_resplocked_armw	5	35	F5	-11.962
VP05_ERPs_resplocked_armw	5	36	F1	-19.35
VP05_ERPs_resplocked_armw	5	37	F2	-19.238
VP05_ERPs_resplocked_armw	5	38	F6	-19.286
VP05_ERPs_resplocked_armw	5	39	FC3	-15.83
VP05_ERPs_resplocked_armw	5	40	FCz	-15.654
VP05_ERPs_resplocked_armw	5	41	FC4	-18.74
VP05_ERPs_resplocked_armw	5	42	C5	-8.774
VP05_ERPs_resplocked_armw	5	43	C1	-14.839
VP05_ERPs_resplocked_armw	5	44	C2	-15.69
VP05_ERPs_resplocked_armw	5	45	C6	-13.087
VP05_ERPs_resplocked_armw	5	46	CP3	-15.243
VP05_ERPs_resplocked_armw	5	47	CPz	-6.434
VP05_ERPs_resplocked_armw	5	48	CP4	-6.779
VP05_ERPs_resplocked_armw	5	49	P5	-16.801
VP05_ERPs_resplocked_armw	5	50	P1	-5.543
VP05_ERPs_resplocked_armw	5	51	P2	-27.128
VP05_ERPs_resplocked_armw	5	52	P6	-19.644
VP05_ERPs_resplocked_armw	5	53	PO5	-23.059
VP05_ERPs_resplocked_armw	5	54	PO3	-22.966
VP05_ERPs_resplocked_armw	5	55	PO4	-20.088
VP05_ERPs_resplocked_armw	5	56	PO6	-19.597
VP05_ERPs_resplocked_armw	5	57	FT7	9.578
VP05_ERPs_resplocked_armw	5	58	FT8	-1.813
VP05_ERPs_resplocked_armw	5	59	TP7	-8.636
VP05_ERPs_resplocked_armw	5	60	TP8	-8.763
VP05_ERPs_resplocked_armw	5	61	PO7	-22.993
VP05_ERPs_resplocked_armw	5	62	PO8	-19.647
VP05_ERPs_resplocked_armw	5	63	VEOG	-0.008
VP05_ERPs_resplocked_armw	5	64	HEOG	-0.01
VP06_ERPs_resplocked_armw	1	1	Fp1	1.313
VP06_ERPs_resplocked_armw	1	2	Fpz	-1.361
VP06_ERPs_resplocked_armw	1	3	Fp2	-2.74
VP06_ERPs_resplocked_armw	1	4	F7	0.651
VP06_ERPs_resplocked_armw	1	5	F3	0.898
VP06_ERPs_resplocked_armw	1	6	Fz	4.469
VP06_ERPs_resplocked_armw	1	7	F4	4.008
VP06_ERPs_resplocked_armw	1	8	F8	-7.869
VP06_ERPs_resplocked_armw	1	9	FC5	0.946
VP06_ERPs_resplocked_armw	1	10	FC1	4.565
VP06_ERPs_resplocked_armw	1	11	FC2	4.439
VP06_ERPs_resplocked_armw	1	12	FC6	0.254
VP06_ERPs_resplocked_armw	1	13	T7	2.049
VP06_ERPs_resplocked_armw	1	14	C3	5.222
VP06_ERPs_resplocked_armw	1	15	Cz	3.834
VP06_ERPs_resplocked_armw	1	16	C4	5.011
VP06_ERPs_resplocked_armw	1	17	T8	-0.748
VP06_ERPs_resplocked_armw	1	18	CP5	2.628
VP06_ERPs_resplocked_armw	1	19	CP1	2.671
VP06_ERPs_resplocked_armw	1	20	CP2	3.255
VP06_ERPs_resplocked_armw	1	21	CP6	0.039
VP06_ERPs_resplocked_armw	1	22	P7	-0.458
VP06_ERPs_resplocked_armw	1	23	P3	2.537
VP06_ERPs_resplocked_armw	1	24	Pz	2.165
VP06_ERPs_resplocked_armw	1	25	P4	-0.13
VP06_ERPs_resplocked_armw	1	26	P8	-5.152
VP06_ERPs_resplocked_armw	1	27	POz	0.452
VP06_ERPs_resplocked_armw	1	28	O1	0.088
VP06_ERPs_resplocked_armw	1	29	Oz	-1.288
VP06_ERPs_resplocked_armw	1	30	O2	-0.474
VP06_ERPs_resplocked_armw	1	31	AF7	4.952
VP06_ERPs_resplocked_armw	1	32	AF3	0.717
VP06_ERPs_resplocked_armw	1	33	AF4	2.779
VP06_ERPs_resplocked_armw	1	34	AF8	-3.288
VP06_ERPs_resplocked_armw	1	35	F5	-1.381
VP06_ERPs_resplocked_armw	1	36	F1	4.063
VP06_ERPs_resplocked_armw	1	37	F2	4.088
VP06_ERPs_resplocked_armw	1	38	F6	-2.083
VP06_ERPs_resplocked_armw	1	39	FC3	4.841
VP06_ERPs_resplocked_armw	1	40	FCz	3.775
VP06_ERPs_resplocked_armw	1	41	FC4	1.644
VP06_ERPs_resplocked_armw	1	42	C5	2.013
VP06_ERPs_resplocked_armw	1	43	C1	3.428
VP06_ERPs_resplocked_armw	1	44	C2	5.37
VP06_ERPs_resplocked_armw	1	45	C6	2.343
VP06_ERPs_resplocked_armw	1	46	CP3	4.363
VP06_ERPs_resplocked_armw	1	47	CPz	2.963
VP06_ERPs_resplocked_armw	1	48	CP4	4.022
VP06_ERPs_resplocked_armw	1	49	P5	3.253
VP06_ERPs_resplocked_armw	1	50	P1	2.558
VP06_ERPs_resplocked_armw	1	51	P2	1.863
VP06_ERPs_resplocked_armw	1	52	P6	1.305
VP06_ERPs_resplocked_armw	1	53	PO5	1.711
VP06_ERPs_resplocked_armw	1	54	PO3	1.831
VP06_ERPs_resplocked_armw	1	55	PO4	-0.003
VP06_ERPs_resplocked_armw	1	56	PO6	-0.076
VP06_ERPs_resplocked_armw	1	57	FT7	-4.638
VP06_ERPs_resplocked_armw	1	58	FT8	-2.977
VP06_ERPs_resplocked_armw	1	59	TP7	-0.329
VP06_ERPs_resplocked_armw	1	60	TP8	-1.058
VP06_ERPs_resplocked_armw	1	61	PO7	1.79
VP06_ERPs_resplocked_armw	1	62	PO8	-0.382
VP06_ERPs_resplocked_armw	1	63	VEOG	0
VP06_ERPs_resplocked_armw	1	64	HEOG	-0.001
VP06_ERPs_resplocked_armw	2	1	Fp1	-0.074
VP06_ERPs_resplocked_armw	2	2	Fpz	-3.047
VP06_ERPs_resplocked_armw	2	3	Fp2	-2.681
VP06_ERPs_resplocked_armw	2	4	F7	-2.51
VP06_ERPs_resplocked_armw	2	5	F3	9.26
VP06_ERPs_resplocked_armw	2	6	Fz	16.831
VP06_ERPs_resplocked_armw	2	7	F4	15.682
VP06_ERPs_resplocked_armw	2	8	F8	-5.424
VP06_ERPs_resplocked_armw	2	9	FC5	5.189
VP06_ERPs_resplocked_armw	2	10	FC1	16.119
VP06_ERPs_resplocked_armw	2	11	FC2	16.367
VP06_ERPs_resplocked_armw	2	12	FC6	10.42
VP06_ERPs_resplocked_armw	2	13	T7	2.366
VP06_ERPs_resplocked_armw	2	14	C3	15.945
VP06_ERPs_resplocked_armw	2	15	Cz	15.737
VP06_ERPs_resplocked_armw	2	16	C4	17.16
VP06_ERPs_resplocked_armw	2	17	T8	1.918
VP06_ERPs_resplocked_armw	2	18	CP5	10.933
VP06_ERPs_resplocked_armw	2	19	CP1	13.576
VP06_ERPs_resplocked_armw	2	20	CP2	14.115
VP06_ERPs_resplocked_armw	2	21	CP6	6.484
VP06_ERPs_resplocked_armw	2	22	P7	4.466
VP06_ERPs_resplocked_armw	2	23	P3	13.197
VP06_ERPs_resplocked_armw	2	24	Pz	13.296
VP06_ERPs_resplocked_armw	2	25	P4	9.693
VP06_ERPs_resplocked_armw	2	26	P8	-0.39
VP06_ERPs_resplocked_armw	2	27	POz	10.942
VP06_ERPs_resplocked_armw	2	28	O1	9.768
VP06_ERPs_resplocked_armw	2	29	Oz	8.345
VP06_ERPs_resplocked_armw	2	30	O2	9.336
VP06_ERPs_resplocked_armw	2	31	AF7	13.296
VP06_ERPs_resplocked_armw	2	32	AF3	9.269
VP06_ERPs_resplocked_armw	2	33	AF4	13.03
VP06_ERPs_resplocked_armw	2	34	AF8	3.071
VP06_ERPs_resplocked_armw	2	35	F5	3.542
VP06_ERPs_resplocked_armw	2	36	F1	15.621
VP06_ERPs_resplocked_armw	2	37	F2	15.827
VP06_ERPs_resplocked_armw	2	38	F6	8.411
VP06_ERPs_resplocked_armw	2	39	FC3	15.866
VP06_ERPs_resplocked_armw	2	40	FCz	16.007
VP06_ERPs_resplocked_armw	2	41	FC4	12.621
VP06_ERPs_resplocked_armw	2	42	C5	7.687
VP06_ERPs_resplocked_armw	2	43	C1	14.72
VP06_ERPs_resplocked_armw	2	44	C2	17.216
VP06_ERPs_resplocked_armw	2	45	C6	10.036
VP06_ERPs_resplocked_armw	2	46	CP3	14.548
VP06_ERPs_resplocked_armw	2	47	CPz	13.704
VP06_ERPs_resplocked_armw	2	48	CP4	15.54
VP06_ERPs_resplocked_armw	2	49	P5	12.722
VP06_ERPs_resplocked_armw	2	50	P1	13.166
VP06_ERPs_resplocked_armw	2	51	P2	12.756
VP06_ERPs_resplocked_armw	2	52	P6	10.46
VP06_ERPs_resplocked_armw	2	53	PO5	12.196
VP06_ERPs_resplocked_armw	2	54	PO3	12.242
VP06_ERPs_resplocked_armw	2	55	PO4	9.922
VP06_ERPs_resplocked_armw	2	56	PO6	9.682
VP06_ERPs_resplocked_armw	2	57	FT7	-7.199
VP06_ERPs_resplocked_armw	2	58	FT8	1.79
VP06_ERPs_resplocked_armw	2	59	TP7	-0.529
VP06_ERPs_resplocked_armw	2	60	TP8	1.374
VP06_ERPs_resplocked_armw	2	61	PO7	12.249
VP06_ERPs_resplocked_armw	2	62	PO8	9.474
VP06_ERPs_resplocked_armw	2	63	VEOG	0
VP06_ERPs_resplocked_armw	2	64	HEOG	-0.001
VP06_ERPs_resplocked_armw	4	1	Fp1	4.918
VP06_ERPs_resplocked_armw	4	2	Fpz	-4.935
VP06_ERPs_resplocked_armw	4	3	Fp2	-9.024
VP06_ERPs_resplocked_armw	4	4	F7	3.555
VP06_ERPs_resplocked_armw	4	5	F3	13.136
VP06_ERPs_resplocked_armw	4	6	Fz	17.92
VP06_ERPs_resplocked_armw	4	7	F4	15.829
VP06_ERPs_resplocked_armw	4	8	F8	-1.513
VP06_ERPs_resplocked_armw	4	9	FC5	9.931
VP06_ERPs_resplocked_armw	4	10	FC1	16.849
VP06_ERPs_resplocked_armw	4	11	FC2	16.37
VP06_ERPs_resplocked_armw	4	12	FC6	9.523
VP06_ERPs_resplocked_armw	4	13	T7	4.315
VP06_ERPs_resplocked_armw	4	14	C3	17.228
VP06_ERPs_resplocked_armw	4	15	Cz	15.474
VP06_ERPs_resplocked_armw	4	16	C4	16.514
VP06_ERPs_resplocked_armw	4	17	T8	-1.379
VP06_ERPs_resplocked_armw	4	18	CP5	11.866
VP06_ERPs_resplocked_armw	4	19	CP1	13.25
VP06_ERPs_resplocked_armw	4	20	CP2	14.324
VP06_ERPs_resplocked_armw	4	21	CP6	5.173
VP06_ERPs_resplocked_armw	4	22	P7	5.789
VP06_ERPs_resplocked_armw	4	23	P3	12.917
VP06_ERPs_resplocked_armw	4	24	Pz	12.198
VP06_ERPs_resplocked_armw	4	25	P4	9.146
VP06_ERPs_resplocked_armw	4	26	P8	-3.5
VP06_ERPs_resplocked_armw	4	27	POz	10.958
VP06_ERPs_resplocked_armw	4	28	O1	8.241
VP06_ERPs_resplocked_armw	4	29	Oz	8.071
VP06_ERPs_resplocked_armw	4	30	O2	8.83
VP06_ERPs_resplocked_armw	4	31	AF7	18.536
VP06_ERPs_resplocked_armw	4	32	AF3	13.325
VP06_ERPs_resplocked_armw	4	33	AF4	13.404
VP06_ERPs_resplocked_armw	4	34	AF8	-4.919
VP06_ERPs_resplocked_armw	4	35	F5	8.444
VP06_ERPs_resplocked_armw	4	36	F1	16.474
VP06_ERPs_resplocked_armw	4	37	F2	16.071
VP06_ERPs_resplocked_armw	4	38	F6	4.335
VP06_ERPs_resplocked_armw	4	39	FC3	16.948
VP06_ERPs_resplocked_armw	4	40	FCz	16.765
VP06_ERPs_resplocked_armw	4	41	FC4	11.883
VP06_ERPs_resplocked_armw	4	42	C5	10.244
VP06_ERPs_resplocked_armw	4	43	C1	15.336
VP06_ERPs_resplocked_armw	4	44	C2	16.496
VP06_ERPs_resplocked_armw	4	45	C6	7.434
VP06_ERPs_resplocked_armw	4	46	CP3	15.18
VP06_ERPs_resplocked_armw	4	47	CPz	13.289
VP06_ERPs_resplocked_armw	4	48	CP4	15.037
VP06_ERPs_resplocked_armw	4	49	P5	12.245
VP06_ERPs_resplocked_armw	4	50	P1	13.126
VP06_ERPs_resplocked_armw	4	51	P2	12.163
VP06_ERPs_resplocked_armw	4	52	P6	8.483
VP06_ERPs_resplocked_armw	4	53	PO5	11.063
VP06_ERPs_resplocked_armw	4	54	PO3	11.089
VP06_ERPs_resplocked_armw	4	55	PO4	9.168
VP06_ERPs_resplocked_armw	4	56	PO6	9.062
VP06_ERPs_resplocked_armw	4	57	FT7	2.614
VP06_ERPs_resplocked_armw	4	58	FT8	1.824
VP06_ERPs_resplocked_armw	4	59	TP7	2.046
VP06_ERPs_resplocked_armw	4	60	TP8	-1.842
VP06_ERPs_resplocked_armw	4	61	PO7	10.936
VP06_ERPs_resplocked_armw	4	62	PO8	8.773
VP06_ERPs_resplocked_armw	4	63	VEOG	0
VP06_ERPs_resplocked_armw	4	64	HEOG	-0.002
VP06_ERPs_resplocked_armw	5	1	Fp1	10.923
VP06_ERPs_resplocked_armw	5	2	Fpz	-1.313
VP06_ERPs_resplocked_armw	5	3	Fp2	-8.741
VP06_ERPs_resplocked_armw	5	4	F7	4.914
VP06_ERPs_resplocked_armw	5	5	F3	10.903
VP06_ERPs_resplocked_armw	5	6	Fz	11.169
VP06_ERPs_resplocked_armw	5	7	F4	10.734
VP06_ERPs_resplocked_armw	5	8	F8	0.884
VP06_ERPs_resplocked_armw	5	9	FC5	8.645
VP06_ERPs_resplocked_armw	5	10	FC1	10.934
VP06_ERPs_resplocked_armw	5	11	FC2	11.216
VP06_ERPs_resplocked_armw	5	12	FC6	6.25
VP06_ERPs_resplocked_armw	5	13	T7	-0.368
VP06_ERPs_resplocked_armw	5	14	C3	11.386
VP06_ERPs_resplocked_armw	5	15	Cz	10.99
VP06_ERPs_resplocked_armw	5	16	C4	12.304
VP06_ERPs_resplocked_armw	5	17	T8	-2.815
VP06_ERPs_resplocked_armw	5	18	CP5	8.744
VP06_ERPs_resplocked_armw	5	19	CP1	9.469
VP06_ERPs_resplocked_armw	5	20	CP2	10.754
VP06_ERPs_resplocked_armw	5	21	CP6	3.531
VP06_ERPs_resplocked_armw	5	22	P7	4.028
VP06_ERPs_resplocked_armw	5	23	P3	9.955
VP06_ERPs_resplocked_armw	5	24	Pz	9.874
VP06_ERPs_resplocked_armw	5	25	P4	6.348
VP06_ERPs_resplocked_armw	5	26	P8	-1.853
VP06_ERPs_resplocked_armw	5	27	POz	8.624
VP06_ERPs_resplocked_armw	5	28	O1	7.025
VP06_ERPs_resplocked_armw	5	29	Oz	6.614
VP06_ERPs_resplocked_armw	5	30	O2	6.119
VP06_ERPs_resplocked_armw	5	31	AF7	22.69
VP06_ERPs_resplocked_armw	5	32	AF3	10.842
VP06_ERPs_resplocked_armw	5	33	AF4	8.673
VP06_ERPs_resplocked_armw	5	34	AF8	-1.771
VP06_ERPs_resplocked_armw	5	35	F5	7.901
VP06_ERPs_resplocked_armw	5	36	F1	10.694
VP06_ERPs_resplocked_armw	5	37	F2	11.013
VP06_ERPs_resplocked_armw	5	38	F6	3.15
VP06_ERPs_resplocked_armw	5	39	FC3	10.812
VP06_ERPs_resplocked_armw	5	40	FCz	11.36
VP06_ERPs_resplocked_armw	5	41	FC4	8.926
VP06_ERPs_resplocked_armw	5	42	C5	8.143
VP06_ERPs_resplocked_armw	5	43	C1	11.103
VP06_ERPs_resplocked_armw	5	44	C2	12.311
VP06_ERPs_resplocked_armw	5	45	C6	4.993
VP06_ERPs_resplocked_armw	5	46	CP3	11.129
VP06_ERPs_resplocked_armw	5	47	CPz	9.764
VP06_ERPs_resplocked_armw	5	48	CP4	11.247
VP06_ERPs_resplocked_armw	5	49	P5	9.792
VP06_ERPs_resplocked_armw	5	50	P1	9.983
VP06_ERPs_resplocked_armw	5	51	P2	9.676
VP06_ERPs_resplocked_armw	5	52	P6	6.392
VP06_ERPs_resplocked_armw	5	53	PO5	8.48
VP06_ERPs_resplocked_armw	5	54	PO3	8.439
VP06_ERPs_resplocked_armw	5	55	PO4	6.627
VP06_ERPs_resplocked_armw	5	56	PO6	6.36
VP06_ERPs_resplocked_armw	5	57	FT7	5.116
VP06_ERPs_resplocked_armw	5	58	FT8	-5.072
VP06_ERPs_resplocked_armw	5	59	TP7	3.01
VP06_ERPs_resplocked_armw	5	60	TP8	-3.143
VP06_ERPs_resplocked_armw	5	61	PO7	8.384
VP06_ERPs_resplocked_armw	5	62	PO8	6.107
VP06_ERPs_resplocked_armw	5	63	VEOG	0
VP06_ERPs_resplocked_armw	5	64	HEOG	-0.001
VP07_ERPs_resplocked_armw	1	1	Fp1	-18.34
VP07_ERPs_resplocked_armw	1	2	Fpz	-16.372
VP07_ERPs_resplocked_armw	1	3	Fp2	0.553
VP07_ERPs_resplocked_armw	1	4	F7	-5.87
VP07_ERPs_resplocked_armw	1	5	F3	-10.014
VP07_ERPs_resplocked_armw	1	6	Fz	-11.8
VP07_ERPs_resplocked_armw	1	7	F4	0.506
VP07_ERPs_resplocked_armw	1	8	F8	-8.792
VP07_ERPs_resplocked_armw	1	9	FC5	4.065
VP07_ERPs_resplocked_armw	1	10	FC1	-6.124
VP07_ERPs_resplocked_armw	1	11	FC2	-2.443
VP07_ERPs_resplocked_armw	1	12	FC6	2.617
VP07_ERPs_resplocked_armw	1	13	T7	10.089
VP07_ERPs_resplocked_armw	1	14	C3	4.106
VP07_ERPs_resplocked_armw	1	15	Cz	0.506
VP07_ERPs_resplocked_armw	1	16	C4	9.539
VP07_ERPs_resplocked_armw	1	17	T8	5.649
VP07_ERPs_resplocked_armw	1	18	CP5	10.706
VP07_ERPs_resplocked_armw	1	19	CP1	-0.085
VP07_ERPs_resplocked_armw	1	20	CP2	9.357
VP07_ERPs_resplocked_armw	1	21	CP6	16.125
VP07_ERPs_resplocked_armw	1	22	P7	13.556
VP07_ERPs_resplocked_armw	1	23	P3	8.742
VP07_ERPs_resplocked_armw	1	24	Pz	7.811
VP07_ERPs_resplocked_armw	1	25	P4	12.084
VP07_ERPs_resplocked_armw	1	26	P8	10.952
VP07_ERPs_resplocked_armw	1	27	POz	8.573
VP07_ERPs_resplocked_armw	1	28	O1	11.855
VP07_ERPs_resplocked_armw	1	29	Oz	5.403
VP07_ERPs_resplocked_armw	1	30	O2	11.424
VP07_ERPs_resplocked_armw	1	31	AF7	4.903
VP07_ERPs_resplocked_armw	1	32	AF3	-19.991
VP07_ERPs_resplocked_armw	1	33	AF4	-5.177
VP07_ERPs_resplocked_armw	1	34	AF8	18.767
VP07_ERPs_resplocked_armw	1	35	F5	-3.042
VP07_ERPs_resplocked_armw	1	36	F1	-10.031
VP07_ERPs_resplocked_armw	1	37	F2	-2.705
VP07_ERPs_resplocked_armw	1	38	F6	0.766
VP07_ERPs_resplocked_armw	1	39	FC3	-4.588
VP07_ERPs_resplocked_armw	1	40	FCz	-3.943
VP07_ERPs_resplocked_armw	1	41	FC4	-2.288
VP07_ERPs_resplocked_armw	1	42	C5	4.144
VP07_ERPs_resplocked_armw	1	43	C1	2.092
VP07_ERPs_resplocked_armw	1	44	C2	14.622
VP07_ERPs_resplocked_armw	1	45	C6	10.456
VP07_ERPs_resplocked_armw	1	46	CP3	9.149
VP07_ERPs_resplocked_armw	1	47	CPz	-1.628
VP07_ERPs_resplocked_armw	1	48	CP4	13.693
VP07_ERPs_resplocked_armw	1	49	P5	13.906
VP07_ERPs_resplocked_armw	1	50	P1	8.528
VP07_ERPs_resplocked_armw	1	51	P2	10.437
VP07_ERPs_resplocked_armw	1	52	P6	15.543
VP07_ERPs_resplocked_armw	1	53	PO5	13.565
VP07_ERPs_resplocked_armw	1	54	PO3	13.315
VP07_ERPs_resplocked_armw	1	55	PO4	13.705
VP07_ERPs_resplocked_armw	1	56	PO6	13.748
VP07_ERPs_resplocked_armw	1	57	FT7	13.732
VP07_ERPs_resplocked_armw	1	58	FT8	-5.063
VP07_ERPs_resplocked_armw	1	59	TP7	7.067
VP07_ERPs_resplocked_armw	1	60	TP8	14.029
VP07_ERPs_resplocked_armw	1	61	PO7	13.398
VP07_ERPs_resplocked_armw	1	62	PO8	13.668
VP07_ERPs_resplocked_armw	1	63	VEOG	-0.004
VP07_ERPs_resplocked_armw	1	64	HEOG	0
VP07_ERPs_resplocked_armw	2	1	Fp1	-14.175
VP07_ERPs_resplocked_armw	2	2	Fpz	-17.387
VP07_ERPs_resplocked_armw	2	3	Fp2	12.062
VP07_ERPs_resplocked_armw	2	4	F7	-3.926
VP07_ERPs_resplocked_armw	2	5	F3	-5.261
VP07_ERPs_resplocked_armw	2	6	Fz	-7.575
VP07_ERPs_resplocked_armw	2	7	F4	7.483
VP07_ERPs_resplocked_armw	2	8	F8	-1.645
VP07_ERPs_resplocked_armw	2	9	FC5	4.076
VP07_ERPs_resplocked_armw	2	10	FC1	-1.697
VP07_ERPs_resplocked_armw	2	11	FC2	2.468
VP07_ERPs_resplocked_armw	2	12	FC6	4.698
VP07_ERPs_resplocked_armw	2	13	T7	11.573
VP07_ERPs_resplocked_armw	2	14	C3	6.599
VP07_ERPs_resplocked_armw	2	15	Cz	2.469
VP07_ERPs_resplocked_armw	2	16	C4	12.277
VP07_ERPs_resplocked_armw	2	17	T8	8.626
VP07_ERPs_resplocked_armw	2	18	CP5	12.617
VP07_ERPs_resplocked_armw	2	19	CP1	2.565
VP07_ERPs_resplocked_armw	2	20	CP2	11.416
VP07_ERPs_resplocked_armw	2	21	CP6	19.81
VP07_ERPs_resplocked_armw	2	22	P7	16.959
VP07_ERPs_resplocked_armw	2	23	P3	11.015
VP07_ERPs_resplocked_armw	2	24	Pz	9.459
VP07_ERPs_resplocked_armw	2	25	P4	14.807
VP07_ERPs_resplocked_armw	2	26	P8	11.281
VP07_ERPs_resplocked_armw	2	27	POz	9.006
VP07_ERPs_resplocked_armw	2	28	O1	14.067
VP07_ERPs_resplocked_armw	2	29	Oz	8.268
VP07_ERPs_resplocked_armw	2	30	O2	14.354
VP07_ERPs_resplocked_armw	2	31	AF7	7.449
VP07_ERPs_resplocked_armw	2	32	AF3	-17.113
VP07_ERPs_resplocked_armw	2	33	AF4	2.083
VP07_ERPs_resplocked_armw	2	34	AF8	27.426
VP07_ERPs_resplocked_armw	2	35	F5	-1.232
VP07_ERPs_resplocked_armw	2	36	F1	-5.255
VP07_ERPs_resplocked_armw	2	37	F2	2.322
VP07_ERPs_resplocked_armw	2	38	F6	7.767
VP07_ERPs_resplocked_armw	2	39	FC3	-1.195
VP07_ERPs_resplocked_armw	2	40	FCz	0.302
VP07_ERPs_resplocked_armw	2	41	FC4	2.502
VP07_ERPs_resplocked_armw	2	42	C5	5.771
VP07_ERPs_resplocked_armw	2	43	C1	5.039
VP07_ERPs_resplocked_armw	2	44	C2	16.074
VP07_ERPs_resplocked_armw	2	45	C6	13.264
VP07_ERPs_resplocked_armw	2	46	CP3	11.505
VP07_ERPs_resplocked_armw	2	47	CPz	0.905
VP07_ERPs_resplocked_armw	2	48	CP4	14.373
VP07_ERPs_resplocked_armw	2	49	P5	17.14
VP07_ERPs_resplocked_armw	2	50	P1	10.751
VP07_ERPs_resplocked_armw	2	51	P2	12.022
VP07_ERPs_resplocked_armw	2	52	P6	20.844
VP07_ERPs_resplocked_armw	2	53	PO5	14.916
VP07_ERPs_resplocked_armw	2	54	PO3	14.737
VP07_ERPs_resplocked_armw	2	55	PO4	17.424
VP07_ERPs_resplocked_armw	2	56	PO6	17.563
VP07_ERPs_resplocked_armw	2	57	FT7	15.91
VP07_ERPs_resplocked_armw	2	58	FT8	1.224
VP07_ERPs_resplocked_armw	2	59	TP7	8.971
VP07_ERPs_resplocked_armw	2	60	TP8	15.703
VP07_ERPs_resplocked_armw	2	61	PO7	14.914
VP07_ERPs_resplocked_armw	2	62	PO8	17.514
VP07_ERPs_resplocked_armw	2	63	VEOG	-0.004
VP07_ERPs_resplocked_armw	2	64	HEOG	0
VP07_ERPs_resplocked_armw	4	1	Fp1	-17.096
VP07_ERPs_resplocked_armw	4	2	Fpz	-13.751
VP07_ERPs_resplocked_armw	4	3	Fp2	1.55
VP07_ERPs_resplocked_armw	4	4	F7	-2.578
VP07_ERPs_resplocked_armw	4	5	F3	-7.22
VP07_ERPs_resplocked_armw	4	6	Fz	-7.682
VP07_ERPs_resplocked_armw	4	7	F4	1.059
VP07_ERPs_resplocked_armw	4	8	F8	-0.669
VP07_ERPs_resplocked_armw	4	9	FC5	1.586
VP07_ERPs_resplocked_armw	4	10	FC1	-4.909
VP07_ERPs_resplocked_armw	4	11	FC2	-1.338
VP07_ERPs_resplocked_armw	4	12	FC6	0.536
VP07_ERPs_resplocked_armw	4	13	T7	7.756
VP07_ERPs_resplocked_armw	4	14	C3	4.288
VP07_ERPs_resplocked_armw	4	15	Cz	-0.957
VP07_ERPs_resplocked_armw	4	16	C4	7.133
VP07_ERPs_resplocked_armw	4	17	T8	2.161
VP07_ERPs_resplocked_armw	4	18	CP5	8.225
VP07_ERPs_resplocked_armw	4	19	CP1	-0.632
VP07_ERPs_resplocked_armw	4	20	CP2	6.051
VP07_ERPs_resplocked_armw	4	21	CP6	11.12
VP07_ERPs_resplocked_armw	4	22	P7	6.657
VP07_ERPs_resplocked_armw	4	23	P3	6.024
VP07_ERPs_resplocked_armw	4	24	Pz	4.82
VP07_ERPs_resplocked_armw	4	25	P4	7.204
VP07_ERPs_resplocked_armw	4	26	P8	4.343
VP07_ERPs_resplocked_armw	4	27	POz	3.534
VP07_ERPs_resplocked_armw	4	28	O1	5.141
VP07_ERPs_resplocked_armw	4	29	Oz	-1.136
VP07_ERPs_resplocked_armw	4	30	O2	4.629
VP07_ERPs_resplocked_armw	4	31	AF7	2.681
VP07_ERPs_resplocked_armw	4	32	AF3	-13.93
VP07_ERPs_resplocked_armw	4	33	AF4	-4.017
VP07_ERPs_resplocked_armw	4	34	AF8	12.155
VP07_ERPs_resplocked_armw	4	35	F5	-3.598
VP07_ERPs_resplocked_armw	4	36	F1	-7.237
VP07_ERPs_resplocked_armw	4	37	F2	-1.513
VP07_ERPs_resplocked_armw	4	38	F6	1.168
VP07_ERPs_resplocked_armw	4	39	FC3	-3.973
VP07_ERPs_resplocked_armw	4	40	FCz	-3.676
VP07_ERPs_resplocked_armw	4	41	FC4	-1.162
VP07_ERPs_resplocked_armw	4	42	C5	3.54
VP07_ERPs_resplocked_armw	4	43	C1	0.405
VP07_ERPs_resplocked_armw	4	44	C2	9.964
VP07_ERPs_resplocked_armw	4	45	C6	7.072
VP07_ERPs_resplocked_armw	4	46	CP3	7.248
VP07_ERPs_resplocked_armw	4	47	CPz	-0.988
VP07_ERPs_resplocked_armw	4	48	CP4	10.359
VP07_ERPs_resplocked_armw	4	49	P5	7.207
VP07_ERPs_resplocked_armw	4	50	P1	5.629
VP07_ERPs_resplocked_armw	4	51	P2	7.297
VP07_ERPs_resplocked_armw	4	52	P6	9.005
VP07_ERPs_resplocked_armw	4	53	PO5	7.667
VP07_ERPs_resplocked_armw	4	54	PO3	7.473
VP07_ERPs_resplocked_armw	4	55	PO4	5.713
VP07_ERPs_resplocked_armw	4	56	PO6	5.543
VP07_ERPs_resplocked_armw	4	57	FT7	12.335
VP07_ERPs_resplocked_armw	4	58	FT8	0.382
VP07_ERPs_resplocked_armw	4	59	TP7	2.136
VP07_ERPs_resplocked_armw	4	60	TP8	9.388
VP07_ERPs_resplocked_armw	4	61	PO7	7.513
VP07_ERPs_resplocked_armw	4	62	PO8	5.586
VP07_ERPs_resplocked_armw	4	63	VEOG	-0.003
VP07_ERPs_resplocked_armw	4	64	HEOG	0
VP07_ERPs_resplocked_armw	5	1	Fp1	-13.206
VP07_ERPs_resplocked_armw	5	2	Fpz	-11.564
VP07_ERPs_resplocked_armw	5	3	Fp2	7.681
VP07_ERPs_resplocked_armw	5	4	F7	-6.379
VP07_ERPs_resplocked_armw	5	5	F3	-4.102
VP07_ERPs_resplocked_armw	5	6	Fz	-5.81
VP07_ERPs_resplocked_armw	5	7	F4	4.853
VP07_ERPs_resplocked_armw	5	8	F8	-4.537
VP07_ERPs_resplocked_armw	5	9	FC5	4.618
VP07_ERPs_resplocked_armw	5	10	FC1	-2.88
VP07_ERPs_resplocked_armw	5	11	FC2	1.602
VP07_ERPs_resplocked_armw	5	12	FC6	3.977
VP07_ERPs_resplocked_armw	5	13	T7	9.141
VP07_ERPs_resplocked_armw	5	14	C3	5.227
VP07_ERPs_resplocked_armw	5	15	Cz	1.447
VP07_ERPs_resplocked_armw	5	16	C4	8.439
VP07_ERPs_resplocked_armw	5	17	T8	5.52
VP07_ERPs_resplocked_armw	5	18	CP5	9.967
VP07_ERPs_resplocked_armw	5	19	CP1	1.982
VP07_ERPs_resplocked_armw	5	20	CP2	7.706
VP07_ERPs_resplocked_armw	5	21	CP6	14.089
VP07_ERPs_resplocked_armw	5	22	P7	11.232
VP07_ERPs_resplocked_armw	5	23	P3	6.987
VP07_ERPs_resplocked_armw	5	24	Pz	6.989
VP07_ERPs_resplocked_armw	5	25	P4	10.219
VP07_ERPs_resplocked_armw	5	26	P8	10.829
VP07_ERPs_resplocked_armw	5	27	POz	7.207
VP07_ERPs_resplocked_armw	5	28	O1	8.501
VP07_ERPs_resplocked_armw	5	29	Oz	2.678
VP07_ERPs_resplocked_armw	5	30	O2	8.068
VP07_ERPs_resplocked_armw	5	31	AF7	2.797
VP07_ERPs_resplocked_armw	5	32	AF3	-13.68
VP07_ERPs_resplocked_armw	5	33	AF4	1.536
VP07_ERPs_resplocked_armw	5	34	AF8	18.132
VP07_ERPs_resplocked_armw	5	35	F5	-3.982
VP07_ERPs_resplocked_armw	5	36	F1	-4.138
VP07_ERPs_resplocked_armw	5	37	F2	1.51
VP07_ERPs_resplocked_armw	5	38	F6	5.126
VP07_ERPs_resplocked_armw	5	39	FC3	-1.19
VP07_ERPs_resplocked_armw	5	40	FCz	-2.129
VP07_ERPs_resplocked_armw	5	41	FC4	1.863
VP07_ERPs_resplocked_armw	5	42	C5	5.294
VP07_ERPs_resplocked_armw	5	43	C1	2.229
VP07_ERPs_resplocked_armw	5	44	C2	12.066
VP07_ERPs_resplocked_armw	5	45	C6	10.104
VP07_ERPs_resplocked_armw	5	46	CP3	8.264
VP07_ERPs_resplocked_armw	5	47	CPz	0.602
VP07_ERPs_resplocked_armw	5	48	CP4	11.672
VP07_ERPs_resplocked_armw	5	49	P5	11.637
VP07_ERPs_resplocked_armw	5	50	P1	6.891
VP07_ERPs_resplocked_armw	5	51	P2	9.811
VP07_ERPs_resplocked_armw	5	52	P6	14.507
VP07_ERPs_resplocked_armw	5	53	PO5	11.447
VP07_ERPs_resplocked_armw	5	54	PO3	11.317
VP07_ERPs_resplocked_armw	5	55	PO4	12.43
VP07_ERPs_resplocked_armw	5	56	PO6	12.325
VP07_ERPs_resplocked_armw	5	57	FT7	12.41
VP07_ERPs_resplocked_armw	5	58	FT8	-1.095
VP07_ERPs_resplocked_armw	5	59	TP7	6.377
VP07_ERPs_resplocked_armw	5	60	TP8	13.041
VP07_ERPs_resplocked_armw	5	61	PO7	11.358
VP07_ERPs_resplocked_armw	5	62	PO8	12.253
VP07_ERPs_resplocked_armw	5	63	VEOG	-0.003
VP07_ERPs_resplocked_armw	5	64	HEOG	0
VP08_ERPs_resplocked_armw	1	1	Fp1	-36.13
VP08_ERPs_resplocked_armw	1	2	Fpz	-52.027
VP08_ERPs_resplocked_armw	1	3	Fp2	-48.822
VP08_ERPs_resplocked_armw	1	4	F7	-3.837
VP08_ERPs_resplocked_armw	1	5	F3	-27.309
VP08_ERPs_resplocked_armw	1	6	Fz	-27.927
VP08_ERPs_resplocked_armw	1	7	F4	-26.825
VP08_ERPs_resplocked_armw	1	8	F8	-22.713
VP08_ERPs_resplocked_armw	1	9	FC5	-6.3
VP08_ERPs_resplocked_armw	1	10	FC1	-26.412
VP08_ERPs_resplocked_armw	1	11	FC2	-26.511
VP08_ERPs_resplocked_armw	1	12	FC6	-17.541
VP08_ERPs_resplocked_armw	1	13	T7	0.122
VP08_ERPs_resplocked_armw	1	14	C3	-12.663
VP08_ERPs_resplocked_armw	1	15	Cz	-21.946
VP08_ERPs_resplocked_armw	1	16	C4	-13.483
VP08_ERPs_resplocked_armw	1	17	T8	-5.992
VP08_ERPs_resplocked_armw	1	18	CP5	-5.707
VP08_ERPs_resplocked_armw	1	19	CP1	-14.078
VP08_ERPs_resplocked_armw	1	20	CP2	-15.118
VP08_ERPs_resplocked_armw	1	21	CP6	-4.485
VP08_ERPs_resplocked_armw	1	22	P7	-2.969
VP08_ERPs_resplocked_armw	1	23	P3	-5.667
VP08_ERPs_resplocked_armw	1	24	Pz	-12.533
VP08_ERPs_resplocked_armw	1	25	P4	-5.634
VP08_ERPs_resplocked_armw	1	26	P8	-2.593
VP08_ERPs_resplocked_armw	1	27	POz	-5.319
VP08_ERPs_resplocked_armw	1	28	O1	-2.07
VP08_ERPs_resplocked_armw	1	29	Oz	-3.244
VP08_ERPs_resplocked_armw	1	30	O2	-4.029
VP08_ERPs_resplocked_armw	1	31	AF7	-29.467
VP08_ERPs_resplocked_armw	1	32	AF3	-35.445
VP08_ERPs_resplocked_armw	1	33	AF4	-30.976
VP08_ERPs_resplocked_armw	1	34	AF8	-40.984
VP08_ERPs_resplocked_armw	1	35	F5	-27.278
VP08_ERPs_resplocked_armw	1	36	F1	-27.551
VP08_ERPs_resplocked_armw	1	37	F2	-26.713
VP08_ERPs_resplocked_armw	1	38	F6	-30.722
VP08_ERPs_resplocked_armw	1	39	FC3	-18.549
VP08_ERPs_resplocked_armw	1	40	FCz	-26.488
VP08_ERPs_resplocked_armw	1	41	FC4	-26.558
VP08_ERPs_resplocked_armw	1	42	C5	-5.726
VP08_ERPs_resplocked_armw	1	43	C1	-19.541
VP08_ERPs_resplocked_armw	1	44	C2	-21.908
VP08_ERPs_resplocked_armw	1	45	C6	-9.059
VP08_ERPs_resplocked_armw	1	46	CP3	-10.358
VP08_ERPs_resplocked_armw	1	47	CPz	-17.208
VP08_ERPs_resplocked_armw	1	48	CP4	-8.263
VP08_ERPs_resplocked_armw	1	49	P5	-5.642
VP08_ERPs_resplocked_armw	1	50	P1	-11.223
VP08_ERPs_resplocked_armw	1	51	P2	-10.697
VP08_ERPs_resplocked_armw	1	52	P6	-2.766
VP08_ERPs_resplocked_armw	1	53	PO5	-2.1
VP08_ERPs_resplocked_armw	1	54	PO3	-2.215
VP08_ERPs_resplocked_armw	1	55	PO4	-3.98
VP08_ERPs_resplocked_armw	1	56	PO6	-3.944
VP08_ERPs_resplocked_armw	1	57	FT7	-6.019
VP08_ERPs_resplocked_armw	1	58	FT8	-11.13
VP08_ERPs_resplocked_armw	1	59	TP7	0.222
VP08_ERPs_resplocked_armw	1	60	TP8	-5.967
VP08_ERPs_resplocked_armw	1	61	PO7	-2.161
VP08_ERPs_resplocked_armw	1	62	PO8	-4.309
VP08_ERPs_resplocked_armw	1	63	VEOG	-0.003
VP08_ERPs_resplocked_armw	1	64	HEOG	-0.005
VP08_ERPs_resplocked_armw	2	1	Fp1	-33.969
VP08_ERPs_resplocked_armw	2	2	Fpz	-47.303
VP08_ERPs_resplocked_armw	2	3	Fp2	-41.121
VP08_ERPs_resplocked_armw	2	4	F7	-8.239
VP08_ERPs_resplocked_armw	2	5	F3	-26.496
VP08_ERPs_resplocked_armw	2	6	Fz	-26.599
VP08_ERPs_resplocked_armw	2	7	F4	-27.205
VP08_ERPs_resplocked_armw	2	8	F8	-18.463
VP08_ERPs_resplocked_armw	2	9	FC5	-5.562
VP08_ERPs_resplocked_armw	2	10	FC1	-27.05
VP08_ERPs_resplocked_armw	2	11	FC2	-26.947
VP08_ERPs_resplocked_armw	2	12	FC6	-16.997
VP08_ERPs_resplocked_armw	2	13	T7	-1.864
VP08_ERPs_resplocked_armw	2	14	C3	-12.795
VP08_ERPs_resplocked_armw	2	15	Cz	-23.012
VP08_ERPs_resplocked_armw	2	16	C4	-13.83
VP08_ERPs_resplocked_armw	2	17	T8	-4.8
VP08_ERPs_resplocked_armw	2	18	CP5	-2.898
VP08_ERPs_resplocked_armw	2	19	CP1	-14.771
VP08_ERPs_resplocked_armw	2	20	CP2	-15.704
VP08_ERPs_resplocked_armw	2	21	CP6	-5.172
VP08_ERPs_resplocked_armw	2	22	P7	-1.316
VP08_ERPs_resplocked_armw	2	23	P3	-6.939
VP08_ERPs_resplocked_armw	2	24	Pz	-12.833
VP08_ERPs_resplocked_armw	2	25	P4	-6.269
VP08_ERPs_resplocked_armw	2	26	P8	-2.655
VP08_ERPs_resplocked_armw	2	27	POz	-5.235
VP08_ERPs_resplocked_armw	2	28	O1	-0.613
VP08_ERPs_resplocked_armw	2	29	Oz	-2.066
VP08_ERPs_resplocked_armw	2	30	O2	-4.157
VP08_ERPs_resplocked_armw	2	31	AF7	-25.755
VP08_ERPs_resplocked_armw	2	32	AF3	-34.332
VP08_ERPs_resplocked_armw	2	33	AF4	-29.736
VP08_ERPs_resplocked_armw	2	34	AF8	-34.881
VP08_ERPs_resplocked_armw	2	35	F5	-26.192
VP08_ERPs_resplocked_armw	2	36	F1	-26.687
VP08_ERPs_resplocked_armw	2	37	F2	-27.193
VP08_ERPs_resplocked_armw	2	38	F6	-29.124
VP08_ERPs_resplocked_armw	2	39	FC3	-18.508
VP08_ERPs_resplocked_armw	2	40	FCz	-26.944
VP08_ERPs_resplocked_armw	2	41	FC4	-26.959
VP08_ERPs_resplocked_armw	2	42	C5	-3.193
VP08_ERPs_resplocked_armw	2	43	C1	-20.872
VP08_ERPs_resplocked_armw	2	44	C2	-22.793
VP08_ERPs_resplocked_armw	2	45	C6	-6.654
VP08_ERPs_resplocked_armw	2	46	CP3	-9.291
VP08_ERPs_resplocked_armw	2	47	CPz	-17.618
VP08_ERPs_resplocked_armw	2	48	CP4	-8.126
VP08_ERPs_resplocked_armw	2	49	P5	-6.794
VP08_ERPs_resplocked_armw	2	50	P1	-9.98
VP08_ERPs_resplocked_armw	2	51	P2	-11.083
VP08_ERPs_resplocked_armw	2	52	P6	-2.761
VP08_ERPs_resplocked_armw	2	53	PO5	-0.918
VP08_ERPs_resplocked_armw	2	54	PO3	-1.3
VP08_ERPs_resplocked_armw	2	55	PO4	-4.276
VP08_ERPs_resplocked_armw	2	56	PO6	-4.158
VP08_ERPs_resplocked_armw	2	57	FT7	-5.431
VP08_ERPs_resplocked_armw	2	58	FT8	-9.801
VP08_ERPs_resplocked_armw	2	59	TP7	-2.743
VP08_ERPs_resplocked_armw	2	60	TP8	-3.684
VP08_ERPs_resplocked_armw	2	61	PO7	-1.031
VP08_ERPs_resplocked_armw	2	62	PO8	-4.136
VP08_ERPs_resplocked_armw	2	63	VEOG	-0.003
VP08_ERPs_resplocked_armw	2	64	HEOG	-0.004
VP08_ERPs_resplocked_armw	4	1	Fp1	-15.528
VP08_ERPs_resplocked_armw	4	2	Fpz	-23.272
VP08_ERPs_resplocked_armw	4	3	Fp2	-20.887
VP08_ERPs_resplocked_armw	4	4	F7	-1.369
VP08_ERPs_resplocked_armw	4	5	F3	-13.76
VP08_ERPs_resplocked_armw	4	6	Fz	-14.375
VP08_ERPs_resplocked_armw	4	7	F4	-15.154
VP08_ERPs_resplocked_armw	4	8	F8	-12.557
VP08_ERPs_resplocked_armw	4	9	FC5	2.318
VP08_ERPs_resplocked_armw	4	10	FC1	-15.313
VP08_ERPs_resplocked_armw	4	11	FC2	-15.117
VP08_ERPs_resplocked_armw	4	12	FC6	-7.287
VP08_ERPs_resplocked_armw	4	13	T7	-0.04
VP08_ERPs_resplocked_armw	4	14	C3	-5.033
VP08_ERPs_resplocked_armw	4	15	Cz	-13.984
VP08_ERPs_resplocked_armw	4	16	C4	-6.404
VP08_ERPs_resplocked_armw	4	17	T8	-0.362
VP08_ERPs_resplocked_armw	4	18	CP5	-4.178
VP08_ERPs_resplocked_armw	4	19	CP1	-8.52
VP08_ERPs_resplocked_armw	4	20	CP2	-8.697
VP08_ERPs_resplocked_armw	4	21	CP6	-4.942
VP08_ERPs_resplocked_armw	4	22	P7	-2.969
VP08_ERPs_resplocked_armw	4	23	P3	-5.78
VP08_ERPs_resplocked_armw	4	24	Pz	-8.942
VP08_ERPs_resplocked_armw	4	25	P4	-5.257
VP08_ERPs_resplocked_armw	4	26	P8	-3.907
VP08_ERPs_resplocked_armw	4	27	POz	-3.737
VP08_ERPs_resplocked_armw	4	28	O1	-3.288
VP08_ERPs_resplocked_armw	4	29	Oz	-2.635
VP08_ERPs_resplocked_armw	4	30	O2	-5.326
VP08_ERPs_resplocked_armw	4	31	AF7	-11.304
VP08_ERPs_resplocked_armw	4	32	AF3	-16.699
VP08_ERPs_resplocked_armw	4	33	AF4	-15.881
VP08_ERPs_resplocked_armw	4	34	AF8	-20.43
VP08_ERPs_resplocked_armw	4	35	F5	-13.775
VP08_ERPs_resplocked_armw	4	36	F1	-14.001
VP08_ERPs_resplocked_armw	4	37	F2	-15.045
VP08_ERPs_resplocked_armw	4	38	F6	-15.914
VP08_ERPs_resplocked_armw	4	39	FC3	-8.574
VP08_ERPs_resplocked_armw	4	40	FCz	-15.246
VP08_ERPs_resplocked_armw	4	41	FC4	-15.154
VP08_ERPs_resplocked_armw	4	42	C5	-0.693
VP08_ERPs_resplocked_armw	4	43	C1	-12.269
VP08_ERPs_resplocked_armw	4	44	C2	-13.952
VP08_ERPs_resplocked_armw	4	45	C6	-3.054
VP08_ERPs_resplocked_armw	4	46	CP3	-5.499
VP08_ERPs_resplocked_armw	4	47	CPz	-11.437
VP08_ERPs_resplocked_armw	4	48	CP4	-6.584
VP08_ERPs_resplocked_armw	4	49	P5	-5.628
VP08_ERPs_resplocked_armw	4	50	P1	-6.209
VP08_ERPs_resplocked_armw	4	51	P2	-7.216
VP08_ERPs_resplocked_armw	4	52	P6	-3.734
VP08_ERPs_resplocked_armw	4	53	PO5	-3.325
VP08_ERPs_resplocked_armw	4	54	PO3	-2.999
VP08_ERPs_resplocked_armw	4	55	PO4	-5.168
VP08_ERPs_resplocked_armw	4	56	PO6	-5.26
VP08_ERPs_resplocked_armw	4	57	FT7	2.351
VP08_ERPs_resplocked_armw	4	58	FT8	-3.986
VP08_ERPs_resplocked_armw	4	59	TP7	-1.111
VP08_ERPs_resplocked_armw	4	60	TP8	-4.762
VP08_ERPs_resplocked_armw	4	61	PO7	-3.126
VP08_ERPs_resplocked_armw	4	62	PO8	-5.525
VP08_ERPs_resplocked_armw	4	63	VEOG	-0.002
VP08_ERPs_resplocked_armw	4	64	HEOG	-0.002
VP08_ERPs_resplocked_armw	5	1	Fp1	-25.499
VP08_ERPs_resplocked_armw	5	2	Fpz	-35.338
VP08_ERPs_resplocked_armw	5	3	Fp2	-30.049
VP08_ERPs_resplocked_armw	5	4	F7	-0.341
VP08_ERPs_resplocked_armw	5	5	F3	-14.007
VP08_ERPs_resplocked_armw	5	6	Fz	-14.609
VP08_ERPs_resplocked_armw	5	7	F4	-13.736
VP08_ERPs_resplocked_armw	5	8	F8	-12.712
VP08_ERPs_resplocked_armw	5	9	FC5	-0.282
VP08_ERPs_resplocked_armw	5	10	FC1	-13.802
VP08_ERPs_resplocked_armw	5	11	FC2	-13.585
VP08_ERPs_resplocked_armw	5	12	FC6	-5.565
VP08_ERPs_resplocked_armw	5	13	T7	2.302
VP08_ERPs_resplocked_armw	5	14	C3	-4.463
VP08_ERPs_resplocked_armw	5	15	Cz	-10.613
VP08_ERPs_resplocked_armw	5	16	C4	-3.202
VP08_ERPs_resplocked_armw	5	17	T8	0.629
VP08_ERPs_resplocked_armw	5	18	CP5	-1.416
VP08_ERPs_resplocked_armw	5	19	CP1	-5.557
VP08_ERPs_resplocked_armw	5	20	CP2	-7.123
VP08_ERPs_resplocked_armw	5	21	CP6	2.084
VP08_ERPs_resplocked_armw	5	22	P7	0.926
VP08_ERPs_resplocked_armw	5	23	P3	-1.509
VP08_ERPs_resplocked_armw	5	24	Pz	-3.711
VP08_ERPs_resplocked_armw	5	25	P4	0.883
VP08_ERPs_resplocked_armw	5	26	P8	2.34
VP08_ERPs_resplocked_armw	5	27	POz	0.936
VP08_ERPs_resplocked_armw	5	28	O1	3.645
VP08_ERPs_resplocked_armw	5	29	Oz	3.206
VP08_ERPs_resplocked_armw	5	30	O2	1.906
VP08_ERPs_resplocked_armw	5	31	AF7	-17.747
VP08_ERPs_resplocked_armw	5	32	AF3	-20.739
VP08_ERPs_resplocked_armw	5	33	AF4	-17.216
VP08_ERPs_resplocked_armw	5	34	AF8	-23.409
VP08_ERPs_resplocked_armw	5	35	F5	-14.105
VP08_ERPs_resplocked_armw	5	36	F1	-14.222
VP08_ERPs_resplocked_armw	5	37	F2	-13.662
VP08_ERPs_resplocked_armw	5	38	F6	-17.228
VP08_ERPs_resplocked_armw	5	39	FC3	-5.14
VP08_ERPs_resplocked_armw	5	40	FCz	-13.881
VP08_ERPs_resplocked_armw	5	41	FC4	-13.634
VP08_ERPs_resplocked_armw	5	42	C5	-0.166
VP08_ERPs_resplocked_armw	5	43	C1	-9.816
VP08_ERPs_resplocked_armw	5	44	C2	-10.565
VP08_ERPs_resplocked_armw	5	45	C6	-3.274
VP08_ERPs_resplocked_armw	5	46	CP3	-5.796
VP08_ERPs_resplocked_armw	5	47	CPz	-6.013
VP08_ERPs_resplocked_armw	5	48	CP4	-0.889
VP08_ERPs_resplocked_armw	5	49	P5	-1.501
VP08_ERPs_resplocked_armw	5	50	P1	-3.238
VP08_ERPs_resplocked_armw	5	51	P2	-2.346
VP08_ERPs_resplocked_armw	5	52	P6	2.616
VP08_ERPs_resplocked_armw	5	53	PO5	3.647
VP08_ERPs_resplocked_armw	5	54	PO3	3.517
VP08_ERPs_resplocked_armw	5	55	PO4	2.012
VP08_ERPs_resplocked_armw	5	56	PO6	2.127
VP08_ERPs_resplocked_armw	5	57	FT7	0.028
VP08_ERPs_resplocked_armw	5	58	FT8	-2.976
VP08_ERPs_resplocked_armw	5	59	TP7	2.135
VP08_ERPs_resplocked_armw	5	60	TP8	-1.528
VP08_ERPs_resplocked_armw	5	61	PO7	3.656
VP08_ERPs_resplocked_armw	5	62	PO8	1.826
VP08_ERPs_resplocked_armw	5	63	VEOG	-0.002
VP08_ERPs_resplocked_armw	5	64	HEOG	-0.003
VP09_ERPs_resplocked_armw	1	1	Fp1	-3.453
VP09_ERPs_resplocked_armw	1	2	Fpz	-1.892
VP09_ERPs_resplocked_armw	1	3	Fp2	0.003
VP09_ERPs_resplocked_armw	1	4	F7	-3.869
VP09_ERPs_resplocked_armw	1	5	F3	-6.514
VP09_ERPs_resplocked_armw	1	6	Fz	-6.475
VP09_ERPs_resplocked_armw	1	7	F4	-5.964
VP09_ERPs_resplocked_armw	1	8	F8	-3.399
VP09_ERPs_resplocked_armw	1	9	FC5	-4.28
VP09_ERPs_resplocked_armw	1	10	FC1	-8.021
VP09_ERPs_resplocked_armw	1	11	FC2	-7.916
VP09_ERPs_resplocked_armw	1	12	FC6	-1.917
VP09_ERPs_resplocked_armw	1	13	T7	-1.392
VP09_ERPs_resplocked_armw	1	14	C3	-7.92
VP09_ERPs_resplocked_armw	1	15	Cz	-9.597
VP09_ERPs_resplocked_armw	1	16	C4	-4.364
VP09_ERPs_resplocked_armw	1	17	T8	-0.712
VP09_ERPs_resplocked_armw	1	18	CP5	-4.383
VP09_ERPs_resplocked_armw	1	19	CP1	-9.982
VP09_ERPs_resplocked_armw	1	20	CP2	-7.033
VP09_ERPs_resplocked_armw	1	21	CP6	-1.916
VP09_ERPs_resplocked_armw	1	22	P7	-5.646
VP09_ERPs_resplocked_armw	1	23	P3	-5.811
VP09_ERPs_resplocked_armw	1	24	Pz	-8.66
VP09_ERPs_resplocked_armw	1	25	P4	-6.247
VP09_ERPs_resplocked_armw	1	26	P8	-6.334
VP09_ERPs_resplocked_armw	1	27	POz	-8.637
VP09_ERPs_resplocked_armw	1	28	O1	-6.003
VP09_ERPs_resplocked_armw	1	29	Oz	-6.548
VP09_ERPs_resplocked_armw	1	30	O2	-6.407
VP09_ERPs_resplocked_armw	1	31	AF7	-3.639
VP09_ERPs_resplocked_armw	1	32	AF3	-5.977
VP09_ERPs_resplocked_armw	1	33	AF4	-2.824
VP09_ERPs_resplocked_armw	1	34	AF8	-0.856
VP09_ERPs_resplocked_armw	1	35	F5	-4.006
VP09_ERPs_resplocked_armw	1	36	F1	-6.528
VP09_ERPs_resplocked_armw	1	37	F2	-6.056
VP09_ERPs_resplocked_armw	1	38	F6	-2.778
VP09_ERPs_resplocked_armw	1	39	FC3	-8.917
VP09_ERPs_resplocked_armw	1	40	FCz	-7.91
VP09_ERPs_resplocked_armw	1	41	FC4	-7.923
VP09_ERPs_resplocked_armw	1	42	C5	-3.589
VP09_ERPs_resplocked_armw	1	43	C1	-11.896
VP09_ERPs_resplocked_armw	1	44	C2	-9.536
VP09_ERPs_resplocked_armw	1	45	C6	-0.801
VP09_ERPs_resplocked_armw	1	46	CP3	-7.796
VP09_ERPs_resplocked_armw	1	47	CPz	-10.954
VP09_ERPs_resplocked_armw	1	48	CP4	-6.206
VP09_ERPs_resplocked_armw	1	49	P5	-5.842
VP09_ERPs_resplocked_armw	1	50	P1	-8.031
VP09_ERPs_resplocked_armw	1	51	P2	-6.253
VP09_ERPs_resplocked_armw	1	52	P6	-6.245
VP09_ERPs_resplocked_armw	1	53	PO5	-5.509
VP09_ERPs_resplocked_armw	1	54	PO3	-6.612
VP09_ERPs_resplocked_armw	1	55	PO4	-6.524
VP09_ERPs_resplocked_armw	1	56	PO6	-6.256
VP09_ERPs_resplocked_armw	1	57	FT7	-1.531
VP09_ERPs_resplocked_armw	1	58	FT8	-0.655
VP09_ERPs_resplocked_armw	1	59	TP7	-2.18
VP09_ERPs_resplocked_armw	1	60	TP8	-1.192
VP09_ERPs_resplocked_armw	1	61	PO7	-5.604
VP09_ERPs_resplocked_armw	1	62	PO8	-6.36
VP09_ERPs_resplocked_armw	1	63	VEOG	0
VP09_ERPs_resplocked_armw	1	64	HEOG	0
VP09_ERPs_resplocked_armw	2	1	Fp1	-2.277
VP09_ERPs_resplocked_armw	2	2	Fpz	-0.569
VP09_ERPs_resplocked_armw	2	3	Fp2	-1.062
VP09_ERPs_resplocked_armw	2	4	F7	-2.963
VP09_ERPs_resplocked_armw	2	5	F3	-6.644
VP09_ERPs_resplocked_armw	2	6	Fz	-6.585
VP09_ERPs_resplocked_armw	2	7	F4	-6.357
VP09_ERPs_resplocked_armw	2	8	F8	-1.814
VP09_ERPs_resplocked_armw	2	9	FC5	-4.438
VP09_ERPs_resplocked_armw	2	10	FC1	-9.434
VP09_ERPs_resplocked_armw	2	11	FC2	-9.312
VP09_ERPs_resplocked_armw	2	12	FC6	-3.638
VP09_ERPs_resplocked_armw	2	13	T7	-1.491
VP09_ERPs_resplocked_armw	2	14	C3	-8.777
VP09_ERPs_resplocked_armw	2	15	Cz	-12.116
VP09_ERPs_resplocked_armw	2	16	C4	-5.91
VP09_ERPs_resplocked_armw	2	17	T8	-2.435
VP09_ERPs_resplocked_armw	2	18	CP5	-5.422
VP09_ERPs_resplocked_armw	2	19	CP1	-11.834
VP09_ERPs_resplocked_armw	2	20	CP2	-9.329
VP09_ERPs_resplocked_armw	2	21	CP6	-3.821
VP09_ERPs_resplocked_armw	2	22	P7	-6.974
VP09_ERPs_resplocked_armw	2	23	P3	-7.366
VP09_ERPs_resplocked_armw	2	24	Pz	-11.356
VP09_ERPs_resplocked_armw	2	25	P4	-9.527
VP09_ERPs_resplocked_armw	2	26	P8	-9.622
VP09_ERPs_resplocked_armw	2	27	POz	-11.447
VP09_ERPs_resplocked_armw	2	28	O1	-8.19
VP09_ERPs_resplocked_armw	2	29	Oz	-9.308
VP09_ERPs_resplocked_armw	2	30	O2	-9.654
VP09_ERPs_resplocked_armw	2	31	AF7	-2.297
VP09_ERPs_resplocked_armw	2	32	AF3	-4.8
VP09_ERPs_resplocked_armw	2	33	AF4	-3.232
VP09_ERPs_resplocked_armw	2	34	AF8	-1.603
VP09_ERPs_resplocked_armw	2	35	F5	-3.115
VP09_ERPs_resplocked_armw	2	36	F1	-6.615
VP09_ERPs_resplocked_armw	2	37	F2	-6.501
VP09_ERPs_resplocked_armw	2	38	F6	-3.229
VP09_ERPs_resplocked_armw	2	39	FC3	-9.379
VP09_ERPs_resplocked_armw	2	40	FCz	-9.312
VP09_ERPs_resplocked_armw	2	41	FC4	-9.374
VP09_ERPs_resplocked_armw	2	42	C5	-4.21
VP09_ERPs_resplocked_armw	2	43	C1	-11.399
VP09_ERPs_resplocked_armw	2	44	C2	-12.001
VP09_ERPs_resplocked_armw	2	45	C6	-2.441
VP09_ERPs_resplocked_armw	2	46	CP3	-8.73
VP09_ERPs_resplocked_armw	2	47	CPz	-12.234
VP09_ERPs_resplocked_armw	2	48	CP4	-9.157
VP09_ERPs_resplocked_armw	2	49	P5	-7.327
VP09_ERPs_resplocked_armw	2	50	P1	-10.516
VP09_ERPs_resplocked_armw	2	51	P2	-9.522
VP09_ERPs_resplocked_armw	2	52	P6	-9.513
VP09_ERPs_resplocked_armw	2	53	PO5	-7.638
VP09_ERPs_resplocked_armw	2	54	PO3	-8.284
VP09_ERPs_resplocked_armw	2	55	PO4	-9.804
VP09_ERPs_resplocked_armw	2	56	PO6	-9.587
VP09_ERPs_resplocked_armw	2	57	FT7	-1.557
VP09_ERPs_resplocked_armw	2	58	FT8	-2.476
VP09_ERPs_resplocked_armw	2	59	TP7	-1.912
VP09_ERPs_resplocked_armw	2	60	TP8	-3.415
VP09_ERPs_resplocked_armw	2	61	PO7	-7.673
VP09_ERPs_resplocked_armw	2	62	PO8	-9.598
VP09_ERPs_resplocked_armw	2	63	VEOG	0
VP09_ERPs_resplocked_armw	2	64	HEOG	0.001
VP09_ERPs_resplocked_armw	4	1	Fp1	0.346
VP09_ERPs_resplocked_armw	4	2	Fpz	2.006
VP09_ERPs_resplocked_armw	4	3	Fp2	1.626
VP09_ERPs_resplocked_armw	4	4	F7	0.931
VP09_ERPs_resplocked_armw	4	5	F3	-3.416
VP09_ERPs_resplocked_armw	4	6	Fz	-3.288
VP09_ERPs_resplocked_armw	4	7	F4	-2.853
VP09_ERPs_resplocked_armw	4	8	F8	0.601
VP09_ERPs_resplocked_armw	4	9	FC5	-3.465
VP09_ERPs_resplocked_armw	4	10	FC1	-5.679
VP09_ERPs_resplocked_armw	4	11	FC2	-5.661
VP09_ERPs_resplocked_armw	4	12	FC6	-0.496
VP09_ERPs_resplocked_armw	4	13	T7	-0.092
VP09_ERPs_resplocked_armw	4	14	C3	-7.11
VP09_ERPs_resplocked_armw	4	15	Cz	-8.559
VP09_ERPs_resplocked_armw	4	16	C4	-4.345
VP09_ERPs_resplocked_armw	4	17	T8	-0.776
VP09_ERPs_resplocked_armw	4	18	CP5	-2.835
VP09_ERPs_resplocked_armw	4	19	CP1	-8.623
VP09_ERPs_resplocked_armw	4	20	CP2	-7.528
VP09_ERPs_resplocked_armw	4	21	CP6	-2.838
VP09_ERPs_resplocked_armw	4	22	P7	-4.895
VP09_ERPs_resplocked_armw	4	23	P3	-5.023
VP09_ERPs_resplocked_armw	4	24	Pz	-8.775
VP09_ERPs_resplocked_armw	4	25	P4	-7.833
VP09_ERPs_resplocked_armw	4	26	P8	-8
VP09_ERPs_resplocked_armw	4	27	POz	-8.871
VP09_ERPs_resplocked_armw	4	28	O1	-7.798
VP09_ERPs_resplocked_armw	4	29	Oz	-8.672
VP09_ERPs_resplocked_armw	4	30	O2	-8.189
VP09_ERPs_resplocked_armw	4	31	AF7	0.473
VP09_ERPs_resplocked_armw	4	32	AF3	-1.359
VP09_ERPs_resplocked_armw	4	33	AF4	-1.556
VP09_ERPs_resplocked_armw	4	34	AF8	1.475
VP09_ERPs_resplocked_armw	4	35	F5	0.652
VP09_ERPs_resplocked_armw	4	36	F1	-3.198
VP09_ERPs_resplocked_armw	4	37	F2	-2.966
VP09_ERPs_resplocked_armw	4	38	F6	-1.563
VP09_ERPs_resplocked_armw	4	39	FC3	-4.968
VP09_ERPs_resplocked_armw	4	40	FCz	-5.582
VP09_ERPs_resplocked_armw	4	41	FC4	-5.552
VP09_ERPs_resplocked_armw	4	42	C5	-3.535
VP09_ERPs_resplocked_armw	4	43	C1	-10.305
VP09_ERPs_resplocked_armw	4	44	C2	-8.385
VP09_ERPs_resplocked_armw	4	45	C6	-0.812
VP09_ERPs_resplocked_armw	4	46	CP3	-7.107
VP09_ERPs_resplocked_armw	4	47	CPz	-9.758
VP09_ERPs_resplocked_armw	4	48	CP4	-7.626
VP09_ERPs_resplocked_armw	4	49	P5	-4.935
VP09_ERPs_resplocked_armw	4	50	P1	-8.257
VP09_ERPs_resplocked_armw	4	51	P2	-7.871
VP09_ERPs_resplocked_armw	4	52	P6	-7.943
VP09_ERPs_resplocked_armw	4	53	PO5	-6.097
VP09_ERPs_resplocked_armw	4	54	PO3	-7.955
VP09_ERPs_resplocked_armw	4	55	PO4	-8.233
VP09_ERPs_resplocked_armw	4	56	PO6	-7.953
VP09_ERPs_resplocked_armw	4	57	FT7	0.892
VP09_ERPs_resplocked_armw	4	58	FT8	0.026
VP09_ERPs_resplocked_armw	4	59	TP7	-1.42
VP09_ERPs_resplocked_armw	4	60	TP8	-2.071
VP09_ERPs_resplocked_armw	4	61	PO7	-6.079
VP09_ERPs_resplocked_armw	4	62	PO8	-8.117
VP09_ERPs_resplocked_armw	4	63	VEOG	0
VP09_ERPs_resplocked_armw	4	64	HEOG	0.001
VP09_ERPs_resplocked_armw	5	1	Fp1	-2.775
VP09_ERPs_resplocked_armw	5	2	Fpz	-0.034
VP09_ERPs_resplocked_armw	5	3	Fp2	0.95
VP09_ERPs_resplocked_armw	5	4	F7	-1.792
VP09_ERPs_resplocked_armw	5	5	F3	-4.595
VP09_ERPs_resplocked_armw	5	6	Fz	-4.415
VP09_ERPs_resplocked_armw	5	7	F4	-3.829
VP09_ERPs_resplocked_armw	5	8	F8	-0.733
VP09_ERPs_resplocked_armw	5	9	FC5	-2.783
VP09_ERPs_resplocked_armw	5	10	FC1	-6.628
VP09_ERPs_resplocked_armw	5	11	FC2	-6.49
VP09_ERPs_resplocked_armw	5	12	FC6	0.444
VP09_ERPs_resplocked_armw	5	13	T7	-0.161
VP09_ERPs_resplocked_armw	5	14	C3	-7.356
VP09_ERPs_resplocked_armw	5	15	Cz	-9.249
[truncated: 4,657 more rows]
