# Supplementary material for: Action Priority: Early Neurophysiological Interaction of Conceptual and Motor Representations
Source: PLoS One. 2016 Dec 14;11(12):e0165882. doi: 10.1371/journal.pone.0165882 (PMC5156427; doi:10.1371/journal.pone.0165882)
Supplement: S8 Dataset — (DAT) [file pone.0165882.s008.dat]

ERPset	bin	chindex	chlabel	value
VP01_ERPs_resplocked_armw	1	1	Fp1	-12.887
VP01_ERPs_resplocked_armw	1	2	Fpz	-11.49
VP01_ERPs_resplocked_armw	1	3	Fp2	12.834
VP01_ERPs_resplocked_armw	1	4	F7	4.99
VP01_ERPs_resplocked_armw	1	5	F3	11.906
VP01_ERPs_resplocked_armw	1	6	Fz	9.985
VP01_ERPs_resplocked_armw	1	7	F4	46.12
VP01_ERPs_resplocked_armw	1	8	F8	19.969
VP01_ERPs_resplocked_armw	1	9	FC5	10.958
VP01_ERPs_resplocked_armw	1	10	FC1	26.437
VP01_ERPs_resplocked_armw	1	11	FC2	21.184
VP01_ERPs_resplocked_armw	1	12	FC6	14.654
VP01_ERPs_resplocked_armw	1	13	T7	11.971
VP01_ERPs_resplocked_armw	1	14	C3	15.675
VP01_ERPs_resplocked_armw	1	15	Cz	5.147
VP01_ERPs_resplocked_armw	1	16	C4	29.165
VP01_ERPs_resplocked_armw	1	17	T8	11.569
VP01_ERPs_resplocked_armw	1	18	CP5	12.522
VP01_ERPs_resplocked_armw	1	19	CP1	5.442
VP01_ERPs_resplocked_armw	1	20	CP2	6.641
VP01_ERPs_resplocked_armw	1	21	CP6	11.892
VP01_ERPs_resplocked_armw	1	22	P7	11.162
VP01_ERPs_resplocked_armw	1	23	P3	4.768
VP01_ERPs_resplocked_armw	1	24	Pz	6.661
VP01_ERPs_resplocked_armw	1	25	P4	9.65
VP01_ERPs_resplocked_armw	1	26	P8	15.054
VP01_ERPs_resplocked_armw	1	27	POz	7.316
VP01_ERPs_resplocked_armw	1	28	O1	10.198
VP01_ERPs_resplocked_armw	1	29	Oz	7.956
VP01_ERPs_resplocked_armw	1	30	O2	10.925
VP01_ERPs_resplocked_armw	1	31	AF7	-3.346
VP01_ERPs_resplocked_armw	1	32	AF3	11.778
VP01_ERPs_resplocked_armw	1	33	AF4	23.519
VP01_ERPs_resplocked_armw	1	34	AF8	13.422
VP01_ERPs_resplocked_armw	1	35	F5	14.365
VP01_ERPs_resplocked_armw	1	36	F1	11.867
VP01_ERPs_resplocked_armw	1	37	F2	23.412
VP01_ERPs_resplocked_armw	1	38	F6	35.813
VP01_ERPs_resplocked_armw	1	39	FC3	25.624
VP01_ERPs_resplocked_armw	1	40	FCz	11.594
VP01_ERPs_resplocked_armw	1	41	FC4	41.634
VP01_ERPs_resplocked_armw	1	42	C5	13.126
VP01_ERPs_resplocked_armw	1	43	C1	11.983
VP01_ERPs_resplocked_armw	1	44	C2	13.986
VP01_ERPs_resplocked_armw	1	45	C6	14.478
VP01_ERPs_resplocked_armw	1	46	CP3	8.246
VP01_ERPs_resplocked_armw	1	47	CPz	5.755
VP01_ERPs_resplocked_armw	1	48	CP4	9.599
VP01_ERPs_resplocked_armw	1	49	P5	7.513
VP01_ERPs_resplocked_armw	1	50	P1	4.936
VP01_ERPs_resplocked_armw	1	51	P2	4.929
VP01_ERPs_resplocked_armw	1	52	P6	11.664
VP01_ERPs_resplocked_armw	1	53	PO5	7.531
VP01_ERPs_resplocked_armw	1	54	PO3	7.62
VP01_ERPs_resplocked_armw	1	55	PO4	12.294
VP01_ERPs_resplocked_armw	1	56	PO6	11.635
VP01_ERPs_resplocked_armw	1	57	FT7	9.394
VP01_ERPs_resplocked_armw	1	58	FT8	12.014
VP01_ERPs_resplocked_armw	1	59	TP7	11.992
VP01_ERPs_resplocked_armw	1	60	TP8	14.64
VP01_ERPs_resplocked_armw	1	61	PO7	7.547
VP01_ERPs_resplocked_armw	1	62	PO8	11.62
VP01_ERPs_resplocked_armw	1	63	VEOG	-0.005
VP01_ERPs_resplocked_armw	1	64	HEOG	-0.001
VP01_ERPs_resplocked_armw	2	1	Fp1	-8.615
VP01_ERPs_resplocked_armw	2	2	Fpz	-6.909
VP01_ERPs_resplocked_armw	2	3	Fp2	12.652
VP01_ERPs_resplocked_armw	2	4	F7	6.499
VP01_ERPs_resplocked_armw	2	5	F3	7.652
VP01_ERPs_resplocked_armw	2	6	Fz	8.183
VP01_ERPs_resplocked_armw	2	7	F4	36.738
VP01_ERPs_resplocked_armw	2	8	F8	20.281
VP01_ERPs_resplocked_armw	2	9	FC5	7.497
VP01_ERPs_resplocked_armw	2	10	FC1	20.008
VP01_ERPs_resplocked_armw	2	11	FC2	16.542
VP01_ERPs_resplocked_armw	2	12	FC6	16.122
VP01_ERPs_resplocked_armw	2	13	T7	9.725
VP01_ERPs_resplocked_armw	2	14	C3	13.934
VP01_ERPs_resplocked_armw	2	15	Cz	6.319
VP01_ERPs_resplocked_armw	2	16	C4	17.806
VP01_ERPs_resplocked_armw	2	17	T8	13.324
VP01_ERPs_resplocked_armw	2	18	CP5	7.921
VP01_ERPs_resplocked_armw	2	19	CP1	9.538
VP01_ERPs_resplocked_armw	2	20	CP2	8.848
VP01_ERPs_resplocked_armw	2	21	CP6	14.577
VP01_ERPs_resplocked_armw	2	22	P7	11.487
VP01_ERPs_resplocked_armw	2	23	P3	8.036
VP01_ERPs_resplocked_armw	2	24	Pz	8.933
VP01_ERPs_resplocked_armw	2	25	P4	11.533
VP01_ERPs_resplocked_armw	2	26	P8	12.341
VP01_ERPs_resplocked_armw	2	27	POz	11.094
VP01_ERPs_resplocked_armw	2	28	O1	13.209
VP01_ERPs_resplocked_armw	2	29	Oz	9.334
VP01_ERPs_resplocked_armw	2	30	O2	12.913
VP01_ERPs_resplocked_armw	2	31	AF7	-2.678
VP01_ERPs_resplocked_armw	2	32	AF3	7.162
VP01_ERPs_resplocked_armw	2	33	AF4	20.141
VP01_ERPs_resplocked_armw	2	34	AF8	13.732
VP01_ERPs_resplocked_armw	2	35	F5	8.43
VP01_ERPs_resplocked_armw	2	36	F1	7.561
VP01_ERPs_resplocked_armw	2	37	F2	16.381
VP01_ERPs_resplocked_armw	2	38	F6	30.71
VP01_ERPs_resplocked_armw	2	39	FC3	17.039
VP01_ERPs_resplocked_armw	2	40	FCz	11.437
VP01_ERPs_resplocked_armw	2	41	FC4	32.69
VP01_ERPs_resplocked_armw	2	42	C5	11.328
VP01_ERPs_resplocked_armw	2	43	C1	11.493
VP01_ERPs_resplocked_armw	2	44	C2	11.307
VP01_ERPs_resplocked_armw	2	45	C6	15.542
VP01_ERPs_resplocked_armw	2	46	CP3	11.063
VP01_ERPs_resplocked_armw	2	47	CPz	7.909
VP01_ERPs_resplocked_armw	2	48	CP4	11.823
VP01_ERPs_resplocked_armw	2	49	P5	10.484
VP01_ERPs_resplocked_armw	2	50	P1	8.396
VP01_ERPs_resplocked_armw	2	51	P2	7.04
VP01_ERPs_resplocked_armw	2	52	P6	11.361
VP01_ERPs_resplocked_armw	2	53	PO5	9.34
VP01_ERPs_resplocked_armw	2	54	PO3	9.348
VP01_ERPs_resplocked_armw	2	55	PO4	13.123
VP01_ERPs_resplocked_armw	2	56	PO6	12.338
VP01_ERPs_resplocked_armw	2	57	FT7	10.148
VP01_ERPs_resplocked_armw	2	58	FT8	13.598
VP01_ERPs_resplocked_armw	2	59	TP7	9.772
VP01_ERPs_resplocked_armw	2	60	TP8	17.692
VP01_ERPs_resplocked_armw	2	61	PO7	9.465
VP01_ERPs_resplocked_armw	2	62	PO8	12.473
VP01_ERPs_resplocked_armw	2	63	VEOG	-0.006
VP01_ERPs_resplocked_armw	2	64	HEOG	-0.001
VP01_ERPs_resplocked_armw	4	1	Fp1	2.075
VP01_ERPs_resplocked_armw	4	2	Fpz	6.399
VP01_ERPs_resplocked_armw	4	3	Fp2	17.594
VP01_ERPs_resplocked_armw	4	4	F7	13.227
VP01_ERPs_resplocked_armw	4	5	F3	11.022
VP01_ERPs_resplocked_armw	4	6	Fz	14.788
VP01_ERPs_resplocked_armw	4	7	F4	30.995
VP01_ERPs_resplocked_armw	4	8	F8	24.365
VP01_ERPs_resplocked_armw	4	9	FC5	10.757
VP01_ERPs_resplocked_armw	4	10	FC1	16.814
VP01_ERPs_resplocked_armw	4	11	FC2	16.995
VP01_ERPs_resplocked_armw	4	12	FC6	19.272
VP01_ERPs_resplocked_armw	4	13	T7	16.333
VP01_ERPs_resplocked_armw	4	14	C3	13.78
VP01_ERPs_resplocked_armw	4	15	Cz	13.667
VP01_ERPs_resplocked_armw	4	16	C4	21.072
VP01_ERPs_resplocked_armw	4	17	T8	17.9
VP01_ERPs_resplocked_armw	4	18	CP5	10.715
VP01_ERPs_resplocked_armw	4	19	CP1	14.655
VP01_ERPs_resplocked_armw	4	20	CP2	14.261
VP01_ERPs_resplocked_armw	4	21	CP6	17.176
VP01_ERPs_resplocked_armw	4	22	P7	12.562
VP01_ERPs_resplocked_armw	4	23	P3	13.577
VP01_ERPs_resplocked_armw	4	24	Pz	13.521
VP01_ERPs_resplocked_armw	4	25	P4	14.819
VP01_ERPs_resplocked_armw	4	26	P8	12.971
VP01_ERPs_resplocked_armw	4	27	POz	14.673
VP01_ERPs_resplocked_armw	4	28	O1	15.81
VP01_ERPs_resplocked_armw	4	29	Oz	11.779
VP01_ERPs_resplocked_armw	4	30	O2	15.759
VP01_ERPs_resplocked_armw	4	31	AF7	4.36
VP01_ERPs_resplocked_armw	4	32	AF3	10.181
VP01_ERPs_resplocked_armw	4	33	AF4	20.07
VP01_ERPs_resplocked_armw	4	34	AF8	19.352
VP01_ERPs_resplocked_armw	4	35	F5	10.066
VP01_ERPs_resplocked_armw	4	36	F1	11.072
VP01_ERPs_resplocked_armw	4	37	F2	19.504
VP01_ERPs_resplocked_armw	4	38	F6	29.369
VP01_ERPs_resplocked_armw	4	39	FC3	15.187
VP01_ERPs_resplocked_armw	4	40	FCz	13.414
VP01_ERPs_resplocked_armw	4	41	FC4	29.042
VP01_ERPs_resplocked_armw	4	42	C5	13.037
VP01_ERPs_resplocked_armw	4	43	C1	10.009
VP01_ERPs_resplocked_armw	4	44	C2	15.563
VP01_ERPs_resplocked_armw	4	45	C6	20.88
VP01_ERPs_resplocked_armw	4	46	CP3	12.587
VP01_ERPs_resplocked_armw	4	47	CPz	13.197
VP01_ERPs_resplocked_armw	4	48	CP4	15.193
VP01_ERPs_resplocked_armw	4	49	P5	15.312
VP01_ERPs_resplocked_armw	4	50	P1	13.791
VP01_ERPs_resplocked_armw	4	51	P2	10.806
VP01_ERPs_resplocked_armw	4	52	P6	14.832
VP01_ERPs_resplocked_armw	4	53	PO5	13.893
VP01_ERPs_resplocked_armw	4	54	PO3	13.846
VP01_ERPs_resplocked_armw	4	55	PO4	15.536
VP01_ERPs_resplocked_armw	4	56	PO6	14.606
VP01_ERPs_resplocked_armw	4	57	FT7	16.348
VP01_ERPs_resplocked_armw	4	58	FT8	19.82
VP01_ERPs_resplocked_armw	4	59	TP7	16.473
VP01_ERPs_resplocked_armw	4	60	TP8	19.03
VP01_ERPs_resplocked_armw	4	61	PO7	13.88
VP01_ERPs_resplocked_armw	4	62	PO8	14.687
VP01_ERPs_resplocked_armw	4	63	VEOG	-0.004
VP01_ERPs_resplocked_armw	4	64	HEOG	-0.001
VP01_ERPs_resplocked_armw	5	1	Fp1	-3.147
VP01_ERPs_resplocked_armw	5	2	Fpz	-2.202
VP01_ERPs_resplocked_armw	5	3	Fp2	10.204
VP01_ERPs_resplocked_armw	5	4	F7	6.508
VP01_ERPs_resplocked_armw	5	5	F3	10.441
VP01_ERPs_resplocked_armw	5	6	Fz	10.455
VP01_ERPs_resplocked_armw	5	7	F4	25.371
VP01_ERPs_resplocked_armw	5	8	F8	18.301
VP01_ERPs_resplocked_armw	5	9	FC5	11.619
VP01_ERPs_resplocked_armw	5	10	FC1	18.022
VP01_ERPs_resplocked_armw	5	11	FC2	13.008
VP01_ERPs_resplocked_armw	5	12	FC6	13.359
VP01_ERPs_resplocked_armw	5	13	T7	13.046
VP01_ERPs_resplocked_armw	5	14	C3	14.456
VP01_ERPs_resplocked_armw	5	15	Cz	9.496
VP01_ERPs_resplocked_armw	5	16	C4	15.393
VP01_ERPs_resplocked_armw	5	17	T8	11.799
VP01_ERPs_resplocked_armw	5	18	CP5	10.227
VP01_ERPs_resplocked_armw	5	19	CP1	8.654
VP01_ERPs_resplocked_armw	5	20	CP2	8.201
VP01_ERPs_resplocked_armw	5	21	CP6	11.906
VP01_ERPs_resplocked_armw	5	22	P7	10.892
VP01_ERPs_resplocked_armw	5	23	P3	8.404
VP01_ERPs_resplocked_armw	5	24	Pz	9.364
VP01_ERPs_resplocked_armw	5	25	P4	9.822
VP01_ERPs_resplocked_armw	5	26	P8	10.14
VP01_ERPs_resplocked_armw	5	27	POz	8.443
VP01_ERPs_resplocked_armw	5	28	O1	11.253
VP01_ERPs_resplocked_armw	5	29	Oz	9.216
VP01_ERPs_resplocked_armw	5	30	O2	9.582
VP01_ERPs_resplocked_armw	5	31	AF7	0.939
VP01_ERPs_resplocked_armw	5	32	AF3	9.641
VP01_ERPs_resplocked_armw	5	33	AF4	15.439
VP01_ERPs_resplocked_armw	5	34	AF8	10.899
VP01_ERPs_resplocked_armw	5	35	F5	11.639
VP01_ERPs_resplocked_armw	5	36	F1	10.448
VP01_ERPs_resplocked_armw	5	37	F2	14.735
VP01_ERPs_resplocked_armw	5	38	F6	22.721
VP01_ERPs_resplocked_armw	5	39	FC3	16.984
VP01_ERPs_resplocked_armw	5	40	FCz	11.206
VP01_ERPs_resplocked_armw	5	41	FC4	24.885
VP01_ERPs_resplocked_armw	5	42	C5	12.361
VP01_ERPs_resplocked_armw	5	43	C1	9.494
VP01_ERPs_resplocked_armw	5	44	C2	9.818
VP01_ERPs_resplocked_armw	5	45	C6	14.031
VP01_ERPs_resplocked_armw	5	46	CP3	10.136
VP01_ERPs_resplocked_armw	5	47	CPz	8.578
VP01_ERPs_resplocked_armw	5	48	CP4	10.665
VP01_ERPs_resplocked_armw	5	49	P5	10.136
VP01_ERPs_resplocked_armw	5	50	P1	8.644
VP01_ERPs_resplocked_armw	5	51	P2	7.915
VP01_ERPs_resplocked_armw	5	52	P6	8.796
VP01_ERPs_resplocked_armw	5	53	PO5	10.68
VP01_ERPs_resplocked_armw	5	54	PO3	10.766
VP01_ERPs_resplocked_armw	5	55	PO4	10.568
VP01_ERPs_resplocked_armw	5	56	PO6	9.712
VP01_ERPs_resplocked_armw	5	57	FT7	8.354
VP01_ERPs_resplocked_armw	5	58	FT8	11.855
VP01_ERPs_resplocked_armw	5	59	TP7	13.054
VP01_ERPs_resplocked_armw	5	60	TP8	14.982
VP01_ERPs_resplocked_armw	5	61	PO7	10.723
VP01_ERPs_resplocked_armw	5	62	PO8	9.647
VP01_ERPs_resplocked_armw	5	63	VEOG	-0.004
VP01_ERPs_resplocked_armw	5	64	HEOG	-0.002
VP02_ERPs_resplocked_armw	1	1	Fp1	2.336
VP02_ERPs_resplocked_armw	1	2	Fpz	1.696
VP02_ERPs_resplocked_armw	1	3	Fp2	17.734
VP02_ERPs_resplocked_armw	1	4	F7	3.694
VP02_ERPs_resplocked_armw	1	5	F3	0.334
VP02_ERPs_resplocked_armw	1	6	Fz	-3.462
VP02_ERPs_resplocked_armw	1	7	F4	-0.133
VP02_ERPs_resplocked_armw	1	8	F8	-0.28
VP02_ERPs_resplocked_armw	1	9	FC5	0.31
VP02_ERPs_resplocked_armw	1	10	FC1	-3.058
VP02_ERPs_resplocked_armw	1	11	FC2	-1.291
VP02_ERPs_resplocked_armw	1	12	FC6	-1.279
VP02_ERPs_resplocked_armw	1	13	T7	2.109
VP02_ERPs_resplocked_armw	1	14	C3	-1.087
VP02_ERPs_resplocked_armw	1	15	Cz	-0.808
VP02_ERPs_resplocked_armw	1	16	C4	0.994
VP02_ERPs_resplocked_armw	1	17	T8	-0.054
VP02_ERPs_resplocked_armw	1	18	CP5	0.047
VP02_ERPs_resplocked_armw	1	19	CP1	-1.747
VP02_ERPs_resplocked_armw	1	20	CP2	-0.523
VP02_ERPs_resplocked_armw	1	21	CP6	0.24
VP02_ERPs_resplocked_armw	1	22	P7	0.635
VP02_ERPs_resplocked_armw	1	23	P3	-0.619
VP02_ERPs_resplocked_armw	1	24	Pz	-0.321
VP02_ERPs_resplocked_armw	1	25	P4	-0.399
VP02_ERPs_resplocked_armw	1	26	P8	-0.338
VP02_ERPs_resplocked_armw	1	27	POz	-0.066
VP02_ERPs_resplocked_armw	1	28	O1	-1.565
VP02_ERPs_resplocked_armw	1	29	Oz	1.106
VP02_ERPs_resplocked_armw	1	30	O2	0.425
VP02_ERPs_resplocked_armw	1	31	AF7	4.942
VP02_ERPs_resplocked_armw	1	32	AF3	0.356
VP02_ERPs_resplocked_armw	1	33	AF4	0.429
VP02_ERPs_resplocked_armw	1	34	AF8	3.222
VP02_ERPs_resplocked_armw	1	35	F5	0.37
VP02_ERPs_resplocked_armw	1	36	F1	0.3
VP02_ERPs_resplocked_armw	1	37	F2	-1.297
VP02_ERPs_resplocked_armw	1	38	F6	-1.297
VP02_ERPs_resplocked_armw	1	39	FC3	-1.191
VP02_ERPs_resplocked_armw	1	40	FCz	-3.597
VP02_ERPs_resplocked_armw	1	41	FC4	-0.184
VP02_ERPs_resplocked_armw	1	42	C5	0.522
VP02_ERPs_resplocked_armw	1	43	C1	-1.612
VP02_ERPs_resplocked_armw	1	44	C2	-0.64
VP02_ERPs_resplocked_armw	1	45	C6	0.66
VP02_ERPs_resplocked_armw	1	46	CP3	-0.538
VP02_ERPs_resplocked_armw	1	47	CPz	-1.81
VP02_ERPs_resplocked_armw	1	48	CP4	0.814
VP02_ERPs_resplocked_armw	1	49	P5	0.637
VP02_ERPs_resplocked_armw	1	50	P1	-1.294
VP02_ERPs_resplocked_armw	1	51	P2	0.618
VP02_ERPs_resplocked_armw	1	52	P6	-1.95
VP02_ERPs_resplocked_armw	1	53	PO5	-0.734
VP02_ERPs_resplocked_armw	1	54	PO3	-0.673
VP02_ERPs_resplocked_armw	1	55	PO4	-0.363
VP02_ERPs_resplocked_armw	1	56	PO6	-0.55
VP02_ERPs_resplocked_armw	1	57	FT7	3.978
VP02_ERPs_resplocked_armw	1	58	FT8	1.014
VP02_ERPs_resplocked_armw	1	59	TP7	3.451
VP02_ERPs_resplocked_armw	1	60	TP8	-3.546
VP02_ERPs_resplocked_armw	1	61	PO7	-0.813
VP02_ERPs_resplocked_armw	1	62	PO8	-0.623
VP02_ERPs_resplocked_armw	1	63	VEOG	-0.004
VP02_ERPs_resplocked_armw	1	64	HEOG	-0.002
VP02_ERPs_resplocked_armw	2	1	Fp1	3.632
VP02_ERPs_resplocked_armw	2	2	Fpz	0.821
VP02_ERPs_resplocked_armw	2	3	Fp2	17.122
VP02_ERPs_resplocked_armw	2	4	F7	5.156
VP02_ERPs_resplocked_armw	2	5	F3	-0.39
VP02_ERPs_resplocked_armw	2	6	Fz	-4.37
VP02_ERPs_resplocked_armw	2	7	F4	-3.393
VP02_ERPs_resplocked_armw	2	8	F8	-2.328
VP02_ERPs_resplocked_armw	2	9	FC5	0.012
VP02_ERPs_resplocked_armw	2	10	FC1	-3.708
VP02_ERPs_resplocked_armw	2	11	FC2	-2.183
VP02_ERPs_resplocked_armw	2	12	FC6	-2.927
VP02_ERPs_resplocked_armw	2	13	T7	3.312
VP02_ERPs_resplocked_armw	2	14	C3	0.036
VP02_ERPs_resplocked_armw	2	15	Cz	-1.856
VP02_ERPs_resplocked_armw	2	16	C4	-2.511
VP02_ERPs_resplocked_armw	2	17	T8	-1.731
VP02_ERPs_resplocked_armw	2	18	CP5	-1.698
VP02_ERPs_resplocked_armw	2	19	CP1	-1.769
VP02_ERPs_resplocked_armw	2	20	CP2	-2.017
VP02_ERPs_resplocked_armw	2	21	CP6	-2.715
VP02_ERPs_resplocked_armw	2	22	P7	0.44
VP02_ERPs_resplocked_armw	2	23	P3	-2.271
VP02_ERPs_resplocked_armw	2	24	Pz	-3.515
VP02_ERPs_resplocked_armw	2	25	P4	-2.685
VP02_ERPs_resplocked_armw	2	26	P8	-2.684
VP02_ERPs_resplocked_armw	2	27	POz	-2.19
VP02_ERPs_resplocked_armw	2	28	O1	-2.992
VP02_ERPs_resplocked_armw	2	29	Oz	-0.204
VP02_ERPs_resplocked_armw	2	30	O2	-2.303
VP02_ERPs_resplocked_armw	2	31	AF7	5.363
VP02_ERPs_resplocked_armw	2	32	AF3	-0.567
VP02_ERPs_resplocked_armw	2	33	AF4	-2.367
VP02_ERPs_resplocked_armw	2	34	AF8	2.678
VP02_ERPs_resplocked_armw	2	35	F5	-0.544
VP02_ERPs_resplocked_armw	2	36	F1	-0.518
VP02_ERPs_resplocked_armw	2	37	F2	-2.284
VP02_ERPs_resplocked_armw	2	38	F6	-3.375
VP02_ERPs_resplocked_armw	2	39	FC3	-1.345
VP02_ERPs_resplocked_armw	2	40	FCz	-4.41
VP02_ERPs_resplocked_armw	2	41	FC4	-2.013
VP02_ERPs_resplocked_armw	2	42	C5	-0.521
VP02_ERPs_resplocked_armw	2	43	C1	-1.663
VP02_ERPs_resplocked_armw	2	44	C2	-1.822
VP02_ERPs_resplocked_armw	2	45	C6	-1.471
VP02_ERPs_resplocked_armw	2	46	CP3	-2.264
VP02_ERPs_resplocked_armw	2	47	CPz	-1.658
VP02_ERPs_resplocked_armw	2	48	CP4	-2.553
VP02_ERPs_resplocked_armw	2	49	P5	-1.287
VP02_ERPs_resplocked_armw	2	50	P1	-3.2
VP02_ERPs_resplocked_armw	2	51	P2	-2.618
VP02_ERPs_resplocked_armw	2	52	P6	-4.278
VP02_ERPs_resplocked_armw	2	53	PO5	-2.366
VP02_ERPs_resplocked_armw	2	54	PO3	-1.982
VP02_ERPs_resplocked_armw	2	55	PO4	-2.535
VP02_ERPs_resplocked_armw	2	56	PO6	-3.584
VP02_ERPs_resplocked_armw	2	57	FT7	1.893
VP02_ERPs_resplocked_armw	2	58	FT8	-2.757
VP02_ERPs_resplocked_armw	2	59	TP7	0.6
VP02_ERPs_resplocked_armw	2	60	TP8	-5.66
VP02_ERPs_resplocked_armw	2	61	PO7	-2.435
VP02_ERPs_resplocked_armw	2	62	PO8	-3.692
VP02_ERPs_resplocked_armw	2	63	VEOG	-0.004
VP02_ERPs_resplocked_armw	2	64	HEOG	-0.003
VP02_ERPs_resplocked_armw	4	1	Fp1	-0.442
VP02_ERPs_resplocked_armw	4	2	Fpz	-2.348
VP02_ERPs_resplocked_armw	4	3	Fp2	13.414
VP02_ERPs_resplocked_armw	4	4	F7	2.268
VP02_ERPs_resplocked_armw	4	5	F3	-0.079
VP02_ERPs_resplocked_armw	4	6	Fz	-2.277
VP02_ERPs_resplocked_armw	4	7	F4	-1.963
VP02_ERPs_resplocked_armw	4	8	F8	-2.949
VP02_ERPs_resplocked_armw	4	9	FC5	2.483
VP02_ERPs_resplocked_armw	4	10	FC1	-1.645
VP02_ERPs_resplocked_armw	4	11	FC2	-1.009
VP02_ERPs_resplocked_armw	4	12	FC6	-3.81
VP02_ERPs_resplocked_armw	4	13	T7	1.72
VP02_ERPs_resplocked_armw	4	14	C3	1.448
VP02_ERPs_resplocked_armw	4	15	Cz	0.857
VP02_ERPs_resplocked_armw	4	16	C4	-0.743
VP02_ERPs_resplocked_armw	4	17	T8	-3.483
VP02_ERPs_resplocked_armw	4	18	CP5	0.21
VP02_ERPs_resplocked_armw	4	19	CP1	-0.414
VP02_ERPs_resplocked_armw	4	20	CP2	-0.915
VP02_ERPs_resplocked_armw	4	21	CP6	-2.475
VP02_ERPs_resplocked_armw	4	22	P7	-0.094
VP02_ERPs_resplocked_armw	4	23	P3	-1.581
VP02_ERPs_resplocked_armw	4	24	Pz	-1.161
VP02_ERPs_resplocked_armw	4	25	P4	-3.36
VP02_ERPs_resplocked_armw	4	26	P8	-5.488
VP02_ERPs_resplocked_armw	4	27	POz	-2.1
VP02_ERPs_resplocked_armw	4	28	O1	-3.872
VP02_ERPs_resplocked_armw	4	29	Oz	-1.079
VP02_ERPs_resplocked_armw	4	30	O2	-3.799
VP02_ERPs_resplocked_armw	4	31	AF7	2.472
VP02_ERPs_resplocked_armw	4	32	AF3	-0.152
VP02_ERPs_resplocked_armw	4	33	AF4	-3.178
VP02_ERPs_resplocked_armw	4	34	AF8	1.464
VP02_ERPs_resplocked_armw	4	35	F5	0.046
VP02_ERPs_resplocked_armw	4	36	F1	-0.14
VP02_ERPs_resplocked_armw	4	37	F2	-1.839
VP02_ERPs_resplocked_armw	4	38	F6	-4.16
VP02_ERPs_resplocked_armw	4	39	FC3	-0.274
VP02_ERPs_resplocked_armw	4	40	FCz	-2.594
VP02_ERPs_resplocked_armw	4	41	FC4	-2.014
VP02_ERPs_resplocked_armw	4	42	C5	0.41
VP02_ERPs_resplocked_armw	4	43	C1	0.162
VP02_ERPs_resplocked_armw	4	44	C2	-0.183
VP02_ERPs_resplocked_armw	4	45	C6	-2.409
VP02_ERPs_resplocked_armw	4	46	CP3	-0.234
VP02_ERPs_resplocked_armw	4	47	CPz	-0.453
VP02_ERPs_resplocked_armw	4	48	CP4	-1.917
VP02_ERPs_resplocked_armw	4	49	P5	-0.397
VP02_ERPs_resplocked_armw	4	50	P1	-0.808
VP02_ERPs_resplocked_armw	4	51	P2	-0.436
VP02_ERPs_resplocked_armw	4	52	P6	-5.525
VP02_ERPs_resplocked_armw	4	53	PO5	-2.316
VP02_ERPs_resplocked_armw	4	54	PO3	-2.427
VP02_ERPs_resplocked_armw	4	55	PO4	-3.374
VP02_ERPs_resplocked_armw	4	56	PO6	-5.685
VP02_ERPs_resplocked_armw	4	57	FT7	2.572
VP02_ERPs_resplocked_armw	4	58	FT8	-3.743
VP02_ERPs_resplocked_armw	4	59	TP7	2.048
VP02_ERPs_resplocked_armw	4	60	TP8	-5.807
VP02_ERPs_resplocked_armw	4	61	PO7	-2.323
VP02_ERPs_resplocked_armw	4	62	PO8	-5.764
VP02_ERPs_resplocked_armw	4	63	VEOG	-0.003
VP02_ERPs_resplocked_armw	4	64	HEOG	-0.002
VP02_ERPs_resplocked_armw	5	1	Fp1	2.618
VP02_ERPs_resplocked_armw	5	2	Fpz	1.127
VP02_ERPs_resplocked_armw	5	3	Fp2	12.632
VP02_ERPs_resplocked_armw	5	4	F7	4.293
VP02_ERPs_resplocked_armw	5	5	F3	2.084
VP02_ERPs_resplocked_armw	5	6	Fz	-0.573
VP02_ERPs_resplocked_armw	5	7	F4	-1.09
VP02_ERPs_resplocked_armw	5	8	F8	0.519
VP02_ERPs_resplocked_armw	5	9	FC5	2.712
VP02_ERPs_resplocked_armw	5	10	FC1	-0.758
VP02_ERPs_resplocked_armw	5	11	FC2	0.032
VP02_ERPs_resplocked_armw	5	12	FC6	-1.11
VP02_ERPs_resplocked_armw	5	13	T7	4.609
VP02_ERPs_resplocked_armw	5	14	C3	1.227
VP02_ERPs_resplocked_armw	5	15	Cz	1.001
VP02_ERPs_resplocked_armw	5	16	C4	-0.357
VP02_ERPs_resplocked_armw	5	17	T8	-0.816
VP02_ERPs_resplocked_armw	5	18	CP5	2.382
VP02_ERPs_resplocked_armw	5	19	CP1	0.252
VP02_ERPs_resplocked_armw	5	20	CP2	0.31
VP02_ERPs_resplocked_armw	5	21	CP6	-0.387
VP02_ERPs_resplocked_armw	5	22	P7	2.459
VP02_ERPs_resplocked_armw	5	23	P3	-0.098
VP02_ERPs_resplocked_armw	5	24	Pz	-1.065
VP02_ERPs_resplocked_armw	5	25	P4	-2.817
VP02_ERPs_resplocked_armw	5	26	P8	-4.184
VP02_ERPs_resplocked_armw	5	27	POz	-1.92
VP02_ERPs_resplocked_armw	5	28	O1	-2.524
VP02_ERPs_resplocked_armw	5	29	Oz	-1.028
VP02_ERPs_resplocked_armw	5	30	O2	-3.995
VP02_ERPs_resplocked_armw	5	31	AF7	5.055
VP02_ERPs_resplocked_armw	5	32	AF3	2.056
VP02_ERPs_resplocked_armw	5	33	AF4	-0.289
VP02_ERPs_resplocked_armw	5	34	AF8	1.871
VP02_ERPs_resplocked_armw	5	35	F5	2.086
VP02_ERPs_resplocked_armw	5	36	F1	2.057
VP02_ERPs_resplocked_armw	5	37	F2	0.616
VP02_ERPs_resplocked_armw	5	38	F6	-0.934
VP02_ERPs_resplocked_armw	5	39	FC3	0.553
VP02_ERPs_resplocked_armw	5	40	FCz	-1.185
VP02_ERPs_resplocked_armw	5	41	FC4	1.047
VP02_ERPs_resplocked_armw	5	42	C5	0.43
VP02_ERPs_resplocked_armw	5	43	C1	1.234
VP02_ERPs_resplocked_armw	5	44	C2	0.754
VP02_ERPs_resplocked_armw	5	45	C6	-0.219
VP02_ERPs_resplocked_armw	5	46	CP3	1.047
VP02_ERPs_resplocked_armw	5	47	CPz	0.146
VP02_ERPs_resplocked_armw	5	48	CP4	-1.03
VP02_ERPs_resplocked_armw	5	49	P5	0.014
VP02_ERPs_resplocked_armw	5	50	P1	-1.667
VP02_ERPs_resplocked_armw	5	51	P2	-0.364
VP02_ERPs_resplocked_armw	5	52	P6	-3.171
VP02_ERPs_resplocked_armw	5	53	PO5	-2.701
VP02_ERPs_resplocked_armw	5	54	PO3	-2.508
VP02_ERPs_resplocked_armw	5	55	PO4	-2.763
VP02_ERPs_resplocked_armw	5	56	PO6	-5.38
VP02_ERPs_resplocked_armw	5	57	FT7	5.133
VP02_ERPs_resplocked_armw	5	58	FT8	-0.884
VP02_ERPs_resplocked_armw	5	59	TP7	2.197
VP02_ERPs_resplocked_armw	5	60	TP8	-4.831
VP02_ERPs_resplocked_armw	5	61	PO7	-2.677
VP02_ERPs_resplocked_armw	5	62	PO8	-5.647
VP02_ERPs_resplocked_armw	5	63	VEOG	-0.003
VP02_ERPs_resplocked_armw	5	64	HEOG	-0.002
VP04_ERPs_resplocked_armw	1	1	Fp1	-1.212
VP04_ERPs_resplocked_armw	1	2	Fpz	1.273
VP04_ERPs_resplocked_armw	1	3	Fp2	-0.518
VP04_ERPs_resplocked_armw	1	4	F7	-6.769
VP04_ERPs_resplocked_armw	1	5	F3	3.06
VP04_ERPs_resplocked_armw	1	6	Fz	3.266
VP04_ERPs_resplocked_armw	1	7	F4	3.781
VP04_ERPs_resplocked_armw	1	8	F8	0.889
VP04_ERPs_resplocked_armw	1	9	FC5	-2.247
VP04_ERPs_resplocked_armw	1	10	FC1	2.907
VP04_ERPs_resplocked_armw	1	11	FC2	4.781
VP04_ERPs_resplocked_armw	1	12	FC6	3.346
VP04_ERPs_resplocked_armw	1	13	T7	-6.212
VP04_ERPs_resplocked_armw	1	14	C3	1.14
VP04_ERPs_resplocked_armw	1	15	Cz	2.914
VP04_ERPs_resplocked_armw	1	16	C4	5.227
VP04_ERPs_resplocked_armw	1	17	T8	-8.264
VP04_ERPs_resplocked_armw	1	18	CP5	-0.617
VP04_ERPs_resplocked_armw	1	19	CP1	-3.499
VP04_ERPs_resplocked_armw	1	20	CP2	3.31
VP04_ERPs_resplocked_armw	1	21	CP6	3.786
VP04_ERPs_resplocked_armw	1	22	P7	-3.398
VP04_ERPs_resplocked_armw	1	23	P3	-3.885
VP04_ERPs_resplocked_armw	1	24	Pz	-1.297
VP04_ERPs_resplocked_armw	1	25	P4	3.445
VP04_ERPs_resplocked_armw	1	26	P8	3.39
VP04_ERPs_resplocked_armw	1	27	POz	-1.423
VP04_ERPs_resplocked_armw	1	28	O1	-1.714
VP04_ERPs_resplocked_armw	1	29	Oz	2.458
VP04_ERPs_resplocked_armw	1	30	O2	3.375
VP04_ERPs_resplocked_armw	1	31	AF7	-3.17
VP04_ERPs_resplocked_armw	1	32	AF3	0.617
VP04_ERPs_resplocked_armw	1	33	AF4	1.79
VP04_ERPs_resplocked_armw	1	34	AF8	1.38
VP04_ERPs_resplocked_armw	1	35	F5	2.909
VP04_ERPs_resplocked_armw	1	36	F1	3.248
VP04_ERPs_resplocked_armw	1	37	F2	3.974
VP04_ERPs_resplocked_armw	1	38	F6	1.262
VP04_ERPs_resplocked_armw	1	39	FC3	1.35
VP04_ERPs_resplocked_armw	1	40	FCz	4.704
VP04_ERPs_resplocked_armw	1	41	FC4	5.184
VP04_ERPs_resplocked_armw	1	42	C5	0.001
VP04_ERPs_resplocked_armw	1	43	C1	1.688
VP04_ERPs_resplocked_armw	1	44	C2	3.675
VP04_ERPs_resplocked_armw	1	45	C6	3.609
VP04_ERPs_resplocked_armw	1	46	CP3	-2.432
VP04_ERPs_resplocked_armw	1	47	CPz	-1.286
VP04_ERPs_resplocked_armw	1	48	CP4	5.141
VP04_ERPs_resplocked_armw	1	49	P5	-3.529
VP04_ERPs_resplocked_armw	1	50	P1	-3.423
VP04_ERPs_resplocked_armw	1	51	P2	3.213
VP04_ERPs_resplocked_armw	1	52	P6	3.575
VP04_ERPs_resplocked_armw	1	53	PO5	-3.466
VP04_ERPs_resplocked_armw	1	54	PO3	-3.351
VP04_ERPs_resplocked_armw	1	55	PO4	3.366
VP04_ERPs_resplocked_armw	1	56	PO6	3.387
VP04_ERPs_resplocked_armw	1	57	FT7	-4.868
VP04_ERPs_resplocked_armw	1	58	FT8	0.755
VP04_ERPs_resplocked_armw	1	59	TP7	-1.702
VP04_ERPs_resplocked_armw	1	60	TP8	3.696
VP04_ERPs_resplocked_armw	1	61	PO7	-3.306
VP04_ERPs_resplocked_armw	1	62	PO8	3.379
VP04_ERPs_resplocked_armw	1	63	VEOG	-0.002
VP04_ERPs_resplocked_armw	1	64	HEOG	-0.005
VP04_ERPs_resplocked_armw	2	1	Fp1	-1.253
VP04_ERPs_resplocked_armw	2	2	Fpz	0.906
VP04_ERPs_resplocked_armw	2	3	Fp2	2.752
VP04_ERPs_resplocked_armw	2	4	F7	2.536
VP04_ERPs_resplocked_armw	2	5	F3	5.577
VP04_ERPs_resplocked_armw	2	6	Fz	5.74
VP04_ERPs_resplocked_armw	2	7	F4	7.601
VP04_ERPs_resplocked_armw	2	8	F8	2.831
VP04_ERPs_resplocked_armw	2	9	FC5	4.834
VP04_ERPs_resplocked_armw	2	10	FC1	8.15
VP04_ERPs_resplocked_armw	2	11	FC2	9.768
VP04_ERPs_resplocked_armw	2	12	FC6	5.037
VP04_ERPs_resplocked_armw	2	13	T7	-3.287
VP04_ERPs_resplocked_armw	2	14	C3	5.578
VP04_ERPs_resplocked_armw	2	15	Cz	8.54
VP04_ERPs_resplocked_armw	2	16	C4	10.077
VP04_ERPs_resplocked_armw	2	17	T8	-9.714
VP04_ERPs_resplocked_armw	2	18	CP5	2.951
VP04_ERPs_resplocked_armw	2	19	CP1	2.169
VP04_ERPs_resplocked_armw	2	20	CP2	5.6
VP04_ERPs_resplocked_armw	2	21	CP6	5.75
VP04_ERPs_resplocked_armw	2	22	P7	0.628
VP04_ERPs_resplocked_armw	2	23	P3	1.24
VP04_ERPs_resplocked_armw	2	24	Pz	3.459
VP04_ERPs_resplocked_armw	2	25	P4	5.512
VP04_ERPs_resplocked_armw	2	26	P8	5.582
VP04_ERPs_resplocked_armw	2	27	POz	3.555
VP04_ERPs_resplocked_armw	2	28	O1	0.556
VP04_ERPs_resplocked_armw	2	29	Oz	2.275
VP04_ERPs_resplocked_armw	2	30	O2	5.407
VP04_ERPs_resplocked_armw	2	31	AF7	-2.078
VP04_ERPs_resplocked_armw	2	32	AF3	0.524
VP04_ERPs_resplocked_armw	2	33	AF4	2.438
VP04_ERPs_resplocked_armw	2	34	AF8	0.879
VP04_ERPs_resplocked_armw	2	35	F5	5.443
VP04_ERPs_resplocked_armw	2	36	F1	5.586
VP04_ERPs_resplocked_armw	2	37	F2	7.686
VP04_ERPs_resplocked_armw	2	38	F6	2.938
VP04_ERPs_resplocked_armw	2	39	FC3	6.575
VP04_ERPs_resplocked_armw	2	40	FCz	9.671
VP04_ERPs_resplocked_armw	2	41	FC4	10.042
VP04_ERPs_resplocked_armw	2	42	C5	4.125
VP04_ERPs_resplocked_armw	2	43	C1	7.121
VP04_ERPs_resplocked_armw	2	44	C2	8.114
VP04_ERPs_resplocked_armw	2	45	C6	5.535
VP04_ERPs_resplocked_armw	2	46	CP3	2.546
VP04_ERPs_resplocked_armw	2	47	CPz	3.567
VP04_ERPs_resplocked_armw	2	48	CP4	10.114
VP04_ERPs_resplocked_armw	2	49	P5	0.64
VP04_ERPs_resplocked_armw	2	50	P1	2.258
VP04_ERPs_resplocked_armw	2	51	P2	5.442
VP04_ERPs_resplocked_armw	2	52	P6	5.59
VP04_ERPs_resplocked_armw	2	53	PO5	0.591
VP04_ERPs_resplocked_armw	2	54	PO3	0.544
VP04_ERPs_resplocked_armw	2	55	PO4	5.427
VP04_ERPs_resplocked_armw	2	56	PO6	5.471
VP04_ERPs_resplocked_armw	2	57	FT7	-0.74
VP04_ERPs_resplocked_armw	2	58	FT8	2.688
VP04_ERPs_resplocked_armw	2	59	TP7	2.859
VP04_ERPs_resplocked_armw	2	60	TP8	5.669
VP04_ERPs_resplocked_armw	2	61	PO7	0.67
VP04_ERPs_resplocked_armw	2	62	PO8	5.447
VP04_ERPs_resplocked_armw	2	63	VEOG	-0.001
VP04_ERPs_resplocked_armw	2	64	HEOG	-0.005
VP04_ERPs_resplocked_armw	4	1	Fp1	-0.925
VP04_ERPs_resplocked_armw	4	2	Fpz	-2.079
VP04_ERPs_resplocked_armw	4	3	Fp2	7.281
VP04_ERPs_resplocked_armw	4	4	F7	0.104
VP04_ERPs_resplocked_armw	4	5	F3	1.548
VP04_ERPs_resplocked_armw	4	6	Fz	1.848
VP04_ERPs_resplocked_armw	4	7	F4	1.819
VP04_ERPs_resplocked_armw	4	8	F8	-1.231
VP04_ERPs_resplocked_armw	4	9	FC5	-3.151
VP04_ERPs_resplocked_armw	4	10	FC1	2.432
VP04_ERPs_resplocked_armw	4	11	FC2	3.536
VP04_ERPs_resplocked_armw	4	12	FC6	1.583
VP04_ERPs_resplocked_armw	4	13	T7	-5.044
VP04_ERPs_resplocked_armw	4	14	C3	-0.108
VP04_ERPs_resplocked_armw	4	15	Cz	1.889
VP04_ERPs_resplocked_armw	4	16	C4	3.758
VP04_ERPs_resplocked_armw	4	17	T8	-10.113
VP04_ERPs_resplocked_armw	4	18	CP5	-2.743
VP04_ERPs_resplocked_armw	4	19	CP1	-5.204
VP04_ERPs_resplocked_armw	4	20	CP2	1.092
VP04_ERPs_resplocked_armw	4	21	CP6	1.451
VP04_ERPs_resplocked_armw	4	22	P7	-3.837
VP04_ERPs_resplocked_armw	4	23	P3	-6.081
VP04_ERPs_resplocked_armw	4	24	Pz	-2.122
VP04_ERPs_resplocked_armw	4	25	P4	1.068
VP04_ERPs_resplocked_armw	4	26	P8	0.868
VP04_ERPs_resplocked_armw	4	27	POz	-2.154
VP04_ERPs_resplocked_armw	4	28	O1	-3.059
VP04_ERPs_resplocked_armw	4	29	Oz	-2.503
VP04_ERPs_resplocked_armw	4	30	O2	0.842
VP04_ERPs_resplocked_armw	4	31	AF7	1.062
VP04_ERPs_resplocked_armw	4	32	AF3	-2.502
VP04_ERPs_resplocked_armw	4	33	AF4	-0.29
VP04_ERPs_resplocked_armw	4	34	AF8	3.366
VP04_ERPs_resplocked_armw	4	35	F5	1.406
VP04_ERPs_resplocked_armw	4	36	F1	1.663
VP04_ERPs_resplocked_armw	4	37	F2	2.081
VP04_ERPs_resplocked_armw	4	38	F6	-0.725
VP04_ERPs_resplocked_armw	4	39	FC3	4.157
VP04_ERPs_resplocked_armw	4	40	FCz	3.396
VP04_ERPs_resplocked_armw	4	41	FC4	3.727
VP04_ERPs_resplocked_armw	4	42	C5	0.479
VP04_ERPs_resplocked_armw	4	43	C1	1.965
VP04_ERPs_resplocked_armw	4	44	C2	2.598
VP04_ERPs_resplocked_armw	4	45	C6	1.13
VP04_ERPs_resplocked_armw	4	46	CP3	-3.085
VP04_ERPs_resplocked_armw	4	47	CPz	-2.068
VP04_ERPs_resplocked_armw	4	48	CP4	3.686
VP04_ERPs_resplocked_armw	4	49	P5	-4.285
VP04_ERPs_resplocked_armw	4	50	P1	-5.071
VP04_ERPs_resplocked_armw	4	51	P2	0.915
VP04_ERPs_resplocked_armw	4	52	P6	1.05
VP04_ERPs_resplocked_armw	4	53	PO5	-3.958
VP04_ERPs_resplocked_armw	4	54	PO3	-4.064
VP04_ERPs_resplocked_armw	4	55	PO4	0.915
VP04_ERPs_resplocked_armw	4	56	PO6	0.987
VP04_ERPs_resplocked_armw	4	57	FT7	13.12
VP04_ERPs_resplocked_armw	4	58	FT8	-1.281
VP04_ERPs_resplocked_armw	4	59	TP7	0.032
VP04_ERPs_resplocked_armw	4	60	TP8	1.207
VP04_ERPs_resplocked_armw	4	61	PO7	-3.872
VP04_ERPs_resplocked_armw	4	62	PO8	0.842
VP04_ERPs_resplocked_armw	4	63	VEOG	-0.003
VP04_ERPs_resplocked_armw	4	64	HEOG	-0.004
VP04_ERPs_resplocked_armw	5	1	Fp1	0.15
VP04_ERPs_resplocked_armw	5	2	Fpz	-1.79
VP04_ERPs_resplocked_armw	5	3	Fp2	1.124
VP04_ERPs_resplocked_armw	5	4	F7	-0.962
VP04_ERPs_resplocked_armw	5	5	F3	7.486
VP04_ERPs_resplocked_armw	5	6	Fz	7.603
VP04_ERPs_resplocked_armw	5	7	F4	7.642
VP04_ERPs_resplocked_armw	5	8	F8	2.377
VP04_ERPs_resplocked_armw	5	9	FC5	3.107
VP04_ERPs_resplocked_armw	5	10	FC1	7.093
VP04_ERPs_resplocked_armw	5	11	FC2	8.867
VP04_ERPs_resplocked_armw	5	12	FC6	5.5
VP04_ERPs_resplocked_armw	5	13	T7	1.062
VP04_ERPs_resplocked_armw	5	14	C3	6.429
VP04_ERPs_resplocked_armw	5	15	Cz	7.819
VP04_ERPs_resplocked_armw	5	16	C4	9.327
VP04_ERPs_resplocked_armw	5	17	T8	-6.731
VP04_ERPs_resplocked_armw	5	18	CP5	1.422
VP04_ERPs_resplocked_armw	5	19	CP1	1.023
VP04_ERPs_resplocked_armw	5	20	CP2	4.991
VP04_ERPs_resplocked_armw	5	21	CP6	5.318
VP04_ERPs_resplocked_armw	5	22	P7	0.214
VP04_ERPs_resplocked_armw	5	23	P3	-0.179
VP04_ERPs_resplocked_armw	5	24	Pz	1.575
VP04_ERPs_resplocked_armw	5	25	P4	4.956
VP04_ERPs_resplocked_armw	5	26	P8	4.982
VP04_ERPs_resplocked_armw	5	27	POz	1.69
VP04_ERPs_resplocked_armw	5	28	O1	1.587
VP04_ERPs_resplocked_armw	5	29	Oz	1.089
VP04_ERPs_resplocked_armw	5	30	O2	4.908
VP04_ERPs_resplocked_armw	5	31	AF7	1.157
VP04_ERPs_resplocked_armw	5	32	AF3	1.707
VP04_ERPs_resplocked_armw	5	33	AF4	2.327
VP04_ERPs_resplocked_armw	5	34	AF8	3.923
VP04_ERPs_resplocked_armw	5	35	F5	7.211
VP04_ERPs_resplocked_armw	5	36	F1	7.547
VP04_ERPs_resplocked_armw	5	37	F2	7.789
VP04_ERPs_resplocked_armw	5	38	F6	2.651
VP04_ERPs_resplocked_armw	5	39	FC3	5.396
VP04_ERPs_resplocked_armw	5	40	FCz	8.828
VP04_ERPs_resplocked_armw	5	41	FC4	9.41
VP04_ERPs_resplocked_armw	5	42	C5	3.932
VP04_ERPs_resplocked_armw	5	43	C1	6.887
VP04_ERPs_resplocked_armw	5	44	C2	6.742
VP04_ERPs_resplocked_armw	5	45	C6	5.117
VP04_ERPs_resplocked_armw	5	46	CP3	1.514
VP04_ERPs_resplocked_armw	5	47	CPz	1.735
VP04_ERPs_resplocked_armw	5	48	CP4	9.275
VP04_ERPs_resplocked_armw	5	49	P5	0.347
VP04_ERPs_resplocked_armw	5	50	P1	0.964
VP04_ERPs_resplocked_armw	5	51	P2	4.827
VP04_ERPs_resplocked_armw	5	52	P6	5.023
VP04_ERPs_resplocked_armw	5	53	PO5	0.234
VP04_ERPs_resplocked_armw	5	54	PO3	0.237
VP04_ERPs_resplocked_armw	5	55	PO4	4.847
VP04_ERPs_resplocked_armw	5	56	PO6	4.964
VP04_ERPs_resplocked_armw	5	57	FT7	3.744
VP04_ERPs_resplocked_armw	5	58	FT8	2.188
VP04_ERPs_resplocked_armw	5	59	TP7	2.651
VP04_ERPs_resplocked_armw	5	60	TP8	5.179
VP04_ERPs_resplocked_armw	5	61	PO7	0.284
VP04_ERPs_resplocked_armw	5	62	PO8	4.842
VP04_ERPs_resplocked_armw	5	63	VEOG	-0.002
VP04_ERPs_resplocked_armw	5	64	HEOG	-0.004
VP05_ERPs_resplocked_armw	1	1	Fp1	-6.619
VP05_ERPs_resplocked_armw	1	2	Fpz	-29.539
VP05_ERPs_resplocked_armw	1	3	Fp2	-29.65
VP05_ERPs_resplocked_armw	1	4	F7	6.136
VP05_ERPs_resplocked_armw	1	5	F3	-19.406
VP05_ERPs_resplocked_armw	1	6	Fz	-20.326
VP05_ERPs_resplocked_armw	1	7	F4	-16.455
VP05_ERPs_resplocked_armw	1	8	F8	5.959
VP05_ERPs_resplocked_armw	1	9	FC5	-6.524
VP05_ERPs_resplocked_armw	1	10	FC1	-16.089
VP05_ERPs_resplocked_armw	1	11	FC2	-14.827
VP05_ERPs_resplocked_armw	1	12	FC6	-6.085
VP05_ERPs_resplocked_armw	1	13	T7	-3.687
VP05_ERPs_resplocked_armw	1	14	C3	8.235
VP05_ERPs_resplocked_armw	1	15	Cz	-14.316
VP05_ERPs_resplocked_armw	1	16	C4	2.321
VP05_ERPs_resplocked_armw	1	17	T8	-3.967
VP05_ERPs_resplocked_armw	1	18	CP5	-4.331
VP05_ERPs_resplocked_armw	1	19	CP1	-0.989
VP05_ERPs_resplocked_armw	1	20	CP2	-11.714
VP05_ERPs_resplocked_armw	1	21	CP6	-6.585
VP05_ERPs_resplocked_armw	1	22	P7	-6.627
VP05_ERPs_resplocked_armw	1	23	P3	-9.227
VP05_ERPs_resplocked_armw	1	24	Pz	-0.516
VP05_ERPs_resplocked_armw	1	25	P4	-10.004
VP05_ERPs_resplocked_armw	1	26	P8	-5.317
VP05_ERPs_resplocked_armw	1	27	POz	-15.984
VP05_ERPs_resplocked_armw	1	28	O1	-13.556
VP05_ERPs_resplocked_armw	1	29	Oz	-14.513
VP05_ERPs_resplocked_armw	1	30	O2	-9.914
VP05_ERPs_resplocked_armw	1	31	AF7	1.668
VP05_ERPs_resplocked_armw	1	32	AF3	-17.183
VP05_ERPs_resplocked_armw	1	33	AF4	-19.515
VP05_ERPs_resplocked_armw	1	34	AF8	-2.684
VP05_ERPs_resplocked_armw	1	35	F5	-12.36
VP05_ERPs_resplocked_armw	1	36	F1	-19.374
VP05_ERPs_resplocked_armw	1	37	F2	-16.488
VP05_ERPs_resplocked_armw	1	38	F6	-16.697
VP05_ERPs_resplocked_armw	1	39	FC3	-14.141
VP05_ERPs_resplocked_armw	1	40	FCz	-14.611
VP05_ERPs_resplocked_armw	1	41	FC4	-16.138
VP05_ERPs_resplocked_armw	1	42	C5	-4.98
VP05_ERPs_resplocked_armw	1	43	C1	-14.115
VP05_ERPs_resplocked_armw	1	44	C2	-14.694
VP05_ERPs_resplocked_armw	1	45	C6	-6.838
VP05_ERPs_resplocked_armw	1	46	CP3	-9.589
VP05_ERPs_resplocked_armw	1	47	CPz	-0.172
VP05_ERPs_resplocked_armw	1	48	CP4	2.847
VP05_ERPs_resplocked_armw	1	49	P5	-8.979
VP05_ERPs_resplocked_armw	1	50	P1	-0.894
VP05_ERPs_resplocked_armw	1	51	P2	-22.508
VP05_ERPs_resplocked_armw	1	52	P6	-10.106
VP05_ERPs_resplocked_armw	1	53	PO5	-18.129
VP05_ERPs_resplocked_armw	1	54	PO3	-17.804
VP05_ERPs_resplocked_armw	1	55	PO4	-15.115
VP05_ERPs_resplocked_armw	1	56	PO6	-10.054
VP05_ERPs_resplocked_armw	1	57	FT7	6.658
VP05_ERPs_resplocked_armw	1	58	FT8	6.481
VP05_ERPs_resplocked_armw	1	59	TP7	-3.781
VP05_ERPs_resplocked_armw	1	60	TP8	-5.897
VP05_ERPs_resplocked_armw	1	61	PO7	-17.827
VP05_ERPs_resplocked_armw	1	62	PO8	-10.078
VP05_ERPs_resplocked_armw	1	63	VEOG	-0.008
VP05_ERPs_resplocked_armw	1	64	HEOG	-0.01
VP05_ERPs_resplocked_armw	2	1	Fp1	-9.539
VP05_ERPs_resplocked_armw	2	2	Fpz	-37.536
VP05_ERPs_resplocked_armw	2	3	Fp2	-37.374
VP05_ERPs_resplocked_armw	2	4	F7	5.863
VP05_ERPs_resplocked_armw	2	5	F3	-22.292
VP05_ERPs_resplocked_armw	2	6	Fz	-22.838
VP05_ERPs_resplocked_armw	2	7	F4	-20.254
VP05_ERPs_resplocked_armw	2	8	F8	3.308
VP05_ERPs_resplocked_armw	2	9	FC5	-7.104
VP05_ERPs_resplocked_armw	2	10	FC1	-20.403
VP05_ERPs_resplocked_armw	2	11	FC2	-16.231
VP05_ERPs_resplocked_armw	2	12	FC6	-7.974
VP05_ERPs_resplocked_armw	2	13	T7	-1.731
VP05_ERPs_resplocked_armw	2	14	C3	8.478
VP05_ERPs_resplocked_armw	2	15	Cz	-15.252
VP05_ERPs_resplocked_armw	2	16	C4	3.052
VP05_ERPs_resplocked_armw	2	17	T8	-3.469
VP05_ERPs_resplocked_armw	2	18	CP5	-3.594
VP05_ERPs_resplocked_armw	2	19	CP1	-0.303
VP05_ERPs_resplocked_armw	2	20	CP2	-11.364
VP05_ERPs_resplocked_armw	2	21	CP6	-6.948
VP05_ERPs_resplocked_armw	2	22	P7	-3.212
VP05_ERPs_resplocked_armw	2	23	P3	-8.601
VP05_ERPs_resplocked_armw	2	24	Pz	-1.073
VP05_ERPs_resplocked_armw	2	25	P4	-7.466
VP05_ERPs_resplocked_armw	2	26	P8	-4.592
VP05_ERPs_resplocked_armw	2	27	POz	-14.298
VP05_ERPs_resplocked_armw	2	28	O1	-10.147
VP05_ERPs_resplocked_armw	2	29	Oz	-9.243
VP05_ERPs_resplocked_armw	2	30	O2	-7.129
VP05_ERPs_resplocked_armw	2	31	AF7	0.743
VP05_ERPs_resplocked_armw	2	32	AF3	-23.058
VP05_ERPs_resplocked_armw	2	33	AF4	-23.048
VP05_ERPs_resplocked_armw	2	34	AF8	-5.703
VP05_ERPs_resplocked_armw	2	35	F5	-15.538
VP05_ERPs_resplocked_armw	2	36	F1	-22.376
VP05_ERPs_resplocked_armw	2	37	F2	-20.209
VP05_ERPs_resplocked_armw	2	38	F6	-20.186
VP05_ERPs_resplocked_armw	2	39	FC3	-17.191
VP05_ERPs_resplocked_armw	2	40	FCz	-16.068
VP05_ERPs_resplocked_armw	2	41	FC4	-19.825
VP05_ERPs_resplocked_armw	2	42	C5	-5.553
VP05_ERPs_resplocked_armw	2	43	C1	-14.895
VP05_ERPs_resplocked_armw	2	44	C2	-15.996
VP05_ERPs_resplocked_armw	2	45	C6	-6.992
VP05_ERPs_resplocked_armw	2	46	CP3	-10.96
VP05_ERPs_resplocked_armw	2	47	CPz	-0.822
VP05_ERPs_resplocked_armw	2	48	CP4	3.216
VP05_ERPs_resplocked_armw	2	49	P5	-10.33
VP05_ERPs_resplocked_armw	2	50	P1	-0.219
VP05_ERPs_resplocked_armw	2	51	P2	-20.166
VP05_ERPs_resplocked_armw	2	52	P6	-7.199
VP05_ERPs_resplocked_armw	2	53	PO5	-13.089
VP05_ERPs_resplocked_armw	2	54	PO3	-12.995
VP05_ERPs_resplocked_armw	2	55	PO4	-12.467
VP05_ERPs_resplocked_armw	2	56	PO6	-7.084
VP05_ERPs_resplocked_armw	2	57	FT7	6.443
VP05_ERPs_resplocked_armw	2	58	FT8	3.765
VP05_ERPs_resplocked_armw	2	59	TP7	-2.02
VP05_ERPs_resplocked_armw	2	60	TP8	-4.676
VP05_ERPs_resplocked_armw	2	61	PO7	-12.809
VP05_ERPs_resplocked_armw	2	62	PO8	-7.178
VP05_ERPs_resplocked_armw	2	63	VEOG	-0.007
VP05_ERPs_resplocked_armw	2	64	HEOG	-0.01
VP05_ERPs_resplocked_armw	4	1	Fp1	-13.903
VP05_ERPs_resplocked_armw	4	2	Fpz	-40.286
VP05_ERPs_resplocked_armw	4	3	Fp2	-40.58
VP05_ERPs_resplocked_armw	4	4	F7	3.943
VP05_ERPs_resplocked_armw	4	5	F3	-35.023
VP05_ERPs_resplocked_armw	4	6	Fz	-36.448
VP05_ERPs_resplocked_armw	4	7	F4	-35.264
VP05_ERPs_resplocked_armw	4	8	F8	-2.129
VP05_ERPs_resplocked_armw	4	9	FC5	-21.108
VP05_ERPs_resplocked_armw	4	10	FC1	-32.944
VP05_ERPs_resplocked_armw	4	11	FC2	-32.279
VP05_ERPs_resplocked_armw	4	12	FC6	-21.251
VP05_ERPs_resplocked_armw	4	13	T7	-13.947
VP05_ERPs_resplocked_armw	4	14	C3	-6.839
VP05_ERPs_resplocked_armw	4	15	Cz	-28.264
VP05_ERPs_resplocked_armw	4	16	C4	-13.54
VP05_ERPs_resplocked_armw	4	17	T8	-17.115
VP05_ERPs_resplocked_armw	4	18	CP5	-16.868
VP05_ERPs_resplocked_armw	4	19	CP1	-14.776
VP05_ERPs_resplocked_armw	4	20	CP2	-27.283
VP05_ERPs_resplocked_armw	4	21	CP6	-23.716
VP05_ERPs_resplocked_armw	4	22	P7	-21.079
VP05_ERPs_resplocked_armw	4	23	P3	-21.736
VP05_ERPs_resplocked_armw	4	24	Pz	-14.971
VP05_ERPs_resplocked_armw	4	25	P4	-25.259
VP05_ERPs_resplocked_armw	4	26	P8	-21.548
VP05_ERPs_resplocked_armw	4	27	POz	-30.692
VP05_ERPs_resplocked_armw	4	28	O1	-30.631
VP05_ERPs_resplocked_armw	4	29	Oz	-28.387
VP05_ERPs_resplocked_armw	4	30	O2	-24.957
VP05_ERPs_resplocked_armw	4	31	AF7	-0.813
VP05_ERPs_resplocked_armw	4	32	AF3	-30.838
VP05_ERPs_resplocked_armw	4	33	AF4	-35.326
VP05_ERPs_resplocked_armw	4	34	AF8	-7.377
VP05_ERPs_resplocked_armw	4	35	F5	-27.135
VP05_ERPs_resplocked_armw	4	36	F1	-35.126
VP05_ERPs_resplocked_armw	4	37	F2	-35.34
VP05_ERPs_resplocked_armw	4	38	F6	-35.352
VP05_ERPs_resplocked_armw	4	39	FC3	-30.892
VP05_ERPs_resplocked_armw	4	40	FCz	-32.118
VP05_ERPs_resplocked_armw	4	41	FC4	-34.953
VP05_ERPs_resplocked_armw	4	42	C5	-19.083
VP05_ERPs_resplocked_armw	4	43	C1	-28.004
VP05_ERPs_resplocked_armw	4	44	C2	-32.09
VP05_ERPs_resplocked_armw	4	45	C6	-23.726
VP05_ERPs_resplocked_armw	4	46	CP3	-24.846
VP05_ERPs_resplocked_armw	4	47	CPz	-14.654
VP05_ERPs_resplocked_armw	4	48	CP4	-13.517
VP05_ERPs_resplocked_armw	4	49	P5	-21.747
VP05_ERPs_resplocked_armw	4	50	P1	-14.772
VP05_ERPs_resplocked_armw	4	51	P2	-41.2
VP05_ERPs_resplocked_armw	4	52	P6	-25.044
VP05_ERPs_resplocked_armw	4	53	PO5	-31.755
VP05_ERPs_resplocked_armw	4	54	PO3	-31.665
VP05_ERPs_resplocked_armw	4	55	PO4	-30.219
VP05_ERPs_resplocked_armw	4	56	PO6	-25.01
VP05_ERPs_resplocked_armw	4	57	FT7	4.566
VP05_ERPs_resplocked_armw	4	58	FT8	-1.752
VP05_ERPs_resplocked_armw	4	59	TP7	-13.931
VP05_ERPs_resplocked_armw	4	60	TP8	-20.199
VP05_ERPs_resplocked_armw	4	61	PO7	-31.677
VP05_ERPs_resplocked_armw	4	62	PO8	-25.028
VP05_ERPs_resplocked_armw	4	63	VEOG	-0.01
VP05_ERPs_resplocked_armw	4	64	HEOG	-0.01
VP05_ERPs_resplocked_armw	5	1	Fp1	-10.921
VP05_ERPs_resplocked_armw	5	2	Fpz	-42.109
VP05_ERPs_resplocked_armw	5	3	Fp2	-42.242
VP05_ERPs_resplocked_armw	5	4	F7	3.498
VP05_ERPs_resplocked_armw	5	5	F3	-28.847
VP05_ERPs_resplocked_armw	5	6	Fz	-29.529
VP05_ERPs_resplocked_armw	5	7	F4	-28.741
VP05_ERPs_resplocked_armw	5	8	F8	-8.256
VP05_ERPs_resplocked_armw	5	9	FC5	-16.788
VP05_ERPs_resplocked_armw	5	10	FC1	-25.84
VP05_ERPs_resplocked_armw	5	11	FC2	-25.156
VP05_ERPs_resplocked_armw	5	12	FC6	-18.581
VP05_ERPs_resplocked_armw	5	13	T7	-13.584
VP05_ERPs_resplocked_armw	5	14	C3	-4.531
VP05_ERPs_resplocked_armw	5	15	Cz	-23.318
VP05_ERPs_resplocked_armw	5	16	C4	-10.217
VP05_ERPs_resplocked_armw	5	17	T8	-15.842
VP05_ERPs_resplocked_armw	5	18	CP5	-13.489
VP05_ERPs_resplocked_armw	5	19	CP1	-10.352
VP05_ERPs_resplocked_armw	5	20	CP2	-23.263
VP05_ERPs_resplocked_armw	5	21	CP6	-19.117
VP05_ERPs_resplocked_armw	5	22	P7	-17.491
VP05_ERPs_resplocked_armw	5	23	P3	-18.759
VP05_ERPs_resplocked_armw	5	24	Pz	-11.266
VP05_ERPs_resplocked_armw	5	25	P4	-22.44
VP05_ERPs_resplocked_armw	5	26	P8	-17.742
VP05_ERPs_resplocked_armw	5	27	POz	-25.038
VP05_ERPs_resplocked_armw	5	28	O1	-24.402
VP05_ERPs_resplocked_armw	5	29	Oz	-24.309
VP05_ERPs_resplocked_armw	5	30	O2	-22.299
VP05_ERPs_resplocked_armw	5	31	AF7	-0.629
VP05_ERPs_resplocked_armw	5	32	AF3	-27.162
VP05_ERPs_resplocked_armw	5	33	AF4	-31.364
VP05_ERPs_resplocked_armw	5	34	AF8	-10.877
VP05_ERPs_resplocked_armw	5	35	F5	-21.39
VP05_ERPs_resplocked_armw	5	36	F1	-29.004
VP05_ERPs_resplocked_armw	5	37	F2	-28.855
VP05_ERPs_resplocked_armw	5	38	F6	-28.846
VP05_ERPs_resplocked_armw	5	39	FC3	-24.277
VP05_ERPs_resplocked_armw	5	40	FCz	-25.029
VP05_ERPs_resplocked_armw	5	41	FC4	-28.253
VP05_ERPs_resplocked_armw	5	42	C5	-14.972
VP05_ERPs_resplocked_armw	5	43	C1	-23.1
VP05_ERPs_resplocked_armw	5	44	C2	-24.998
VP05_ERPs_resplocked_armw	5	45	C6	-19.206
VP05_ERPs_resplocked_armw	5	46	CP3	-20.74
VP05_ERPs_resplocked_armw	5	47	CPz	-11.117
VP05_ERPs_resplocked_armw	5	48	CP4	-9.915
VP05_ERPs_resplocked_armw	5	49	P5	-20.289
VP05_ERPs_resplocked_armw	5	50	P1	-10.356
VP05_ERPs_resplocked_armw	5	51	P2	-35.717
VP05_ERPs_resplocked_armw	5	52	P6	-22.402
VP05_ERPs_resplocked_armw	5	53	PO5	-27.099
VP05_ERPs_resplocked_armw	5	54	PO3	-26.947
VP05_ERPs_resplocked_armw	5	55	PO4	-25.625
VP05_ERPs_resplocked_armw	5	56	PO6	-22.327
VP05_ERPs_resplocked_armw	5	57	FT7	4.126
VP05_ERPs_resplocked_armw	5	58	FT8	-8.029
VP05_ERPs_resplocked_armw	5	59	TP7	-13.657
VP05_ERPs_resplocked_armw	5	60	TP8	-15.37
VP05_ERPs_resplocked_armw	5	61	PO7	-26.955
VP05_ERPs_resplocked_armw	5	62	PO8	-22.336
VP05_ERPs_resplocked_armw	5	63	VEOG	-0.011
VP05_ERPs_resplocked_armw	5	64	HEOG	-0.011
VP06_ERPs_resplocked_armw	1	1	Fp1	2.228
VP06_ERPs_resplocked_armw	1	2	Fpz	0.117
VP06_ERPs_resplocked_armw	1	3	Fp2	-0.264
VP06_ERPs_resplocked_armw	1	4	F7	0.637
VP06_ERPs_resplocked_armw	1	5	F3	1.173
VP06_ERPs_resplocked_armw	1	6	Fz	3.332
VP06_ERPs_resplocked_armw	1	7	F4	3.543
VP06_ERPs_resplocked_armw	1	8	F8	-6.281
VP06_ERPs_resplocked_armw	1	9	FC5	-0.211
VP06_ERPs_resplocked_armw	1	10	FC1	3.594
VP06_ERPs_resplocked_armw	1	11	FC2	3.868
VP06_ERPs_resplocked_armw	1	12	FC6	0.89
VP06_ERPs_resplocked_armw	1	13	T7	1.646
VP06_ERPs_resplocked_armw	1	14	C3	3.648
VP06_ERPs_resplocked_armw	1	15	Cz	2.998
VP06_ERPs_resplocked_armw	1	16	C4	4.5
VP06_ERPs_resplocked_armw	1	17	T8	0.299
VP06_ERPs_resplocked_armw	1	18	CP5	1.088
VP06_ERPs_resplocked_armw	1	19	CP1	1.532
VP06_ERPs_resplocked_armw	1	20	CP2	3.905
VP06_ERPs_resplocked_armw	1	21	CP6	1.317
VP06_ERPs_resplocked_armw	1	22	P7	-0.438
VP06_ERPs_resplocked_armw	1	23	P3	1.745
VP06_ERPs_resplocked_armw	1	24	Pz	1.684
VP06_ERPs_resplocked_armw	1	25	P4	0
VP06_ERPs_resplocked_armw	1	26	P8	-2.822
VP06_ERPs_resplocked_armw	1	27	POz	-0.165
VP06_ERPs_resplocked_armw	1	28	O1	-0.746
VP06_ERPs_resplocked_armw	1	29	Oz	-1.563
VP06_ERPs_resplocked_armw	1	30	O2	-0.375
VP06_ERPs_resplocked_armw	1	31	AF7	6.872
VP06_ERPs_resplocked_armw	1	32	AF3	0.89
VP06_ERPs_resplocked_armw	1	33	AF4	3.123
VP06_ERPs_resplocked_armw	1	34	AF8	-2.079
VP06_ERPs_resplocked_armw	1	35	F5	-1.446
VP06_ERPs_resplocked_armw	1	36	F1	3.753
VP06_ERPs_resplocked_armw	1	37	F2	3.583
VP06_ERPs_resplocked_armw	1	38	F6	-1.069
VP06_ERPs_resplocked_armw	1	39	FC3	3.584
VP06_ERPs_resplocked_armw	1	40	FCz	3.197
VP06_ERPs_resplocked_armw	1	41	FC4	1.951
VP06_ERPs_resplocked_armw	1	42	C5	1.008
VP06_ERPs_resplocked_armw	1	43	C1	2.519
VP06_ERPs_resplocked_armw	1	44	C2	4.292
VP06_ERPs_resplocked_armw	1	45	C6	3.375
VP06_ERPs_resplocked_armw	1	46	CP3	2.939
VP06_ERPs_resplocked_armw	1	47	CPz	1.804
VP06_ERPs_resplocked_armw	1	48	CP4	4.499
VP06_ERPs_resplocked_armw	1	49	P5	2.016
VP06_ERPs_resplocked_armw	1	50	P1	1.829
VP06_ERPs_resplocked_armw	1	51	P2	1.395
VP06_ERPs_resplocked_armw	1	52	P6	1.779
VP06_ERPs_resplocked_armw	1	53	PO5	0.966
VP06_ERPs_resplocked_armw	1	54	PO3	1.026
VP06_ERPs_resplocked_armw	1	55	PO4	0.081
VP06_ERPs_resplocked_armw	1	56	PO6	0.004
VP06_ERPs_resplocked_armw	1	57	FT7	-4.331
VP06_ERPs_resplocked_armw	1	58	FT8	-1.559
VP06_ERPs_resplocked_armw	1	59	TP7	0.054
VP06_ERPs_resplocked_armw	1	60	TP8	-0.006
VP06_ERPs_resplocked_armw	1	61	PO7	0.972
VP06_ERPs_resplocked_armw	1	62	PO8	-0.251
VP06_ERPs_resplocked_armw	1	63	VEOG	0
VP06_ERPs_resplocked_armw	1	64	HEOG	-0.001
VP06_ERPs_resplocked_armw	2	1	Fp1	2.086
VP06_ERPs_resplocked_armw	2	2	Fpz	-0.247
VP06_ERPs_resplocked_armw	2	3	Fp2	1.263
VP06_ERPs_resplocked_armw	2	4	F7	-3.418
VP06_ERPs_resplocked_armw	2	5	F3	8.976
VP06_ERPs_resplocked_armw	2	6	Fz	15.839
VP06_ERPs_resplocked_armw	2	7	F4	15.341
VP06_ERPs_resplocked_armw	2	8	F8	-4.428
VP06_ERPs_resplocked_armw	2	9	FC5	3.553
VP06_ERPs_resplocked_armw	2	10	FC1	15.024
VP06_ERPs_resplocked_armw	2	11	FC2	15.943
VP06_ERPs_resplocked_armw	2	12	FC6	11.296
VP06_ERPs_resplocked_armw	2	13	T7	0.387
VP06_ERPs_resplocked_armw	2	14	C3	13.988
VP06_ERPs_resplocked_armw	2	15	Cz	14.614
VP06_ERPs_resplocked_armw	2	16	C4	16.695
VP06_ERPs_resplocked_armw	2	17	T8	2.408
VP06_ERPs_resplocked_armw	2	18	CP5	8.997
VP06_ERPs_resplocked_armw	2	19	CP1	12.035
VP06_ERPs_resplocked_armw	2	20	CP2	14.401
VP06_ERPs_resplocked_armw	2	21	CP6	7.056
VP06_ERPs_resplocked_armw	2	22	P7	3.422
VP06_ERPs_resplocked_armw	2	23	P3	12.219
VP06_ERPs_resplocked_armw	2	24	Pz	12.796
VP06_ERPs_resplocked_armw	2	25	P4	9.426
VP06_ERPs_resplocked_armw	2	26	P8	1.236
VP06_ERPs_resplocked_armw	2	27	POz	10.237
VP06_ERPs_resplocked_armw	2	28	O1	8.53
VP06_ERPs_resplocked_armw	2	29	Oz	7.408
VP06_ERPs_resplocked_armw	2	30	O2	9.102
VP06_ERPs_resplocked_armw	2	31	AF7	17.92
VP06_ERPs_resplocked_armw	2	32	AF3	8.961
VP06_ERPs_resplocked_armw	2	33	AF4	13.386
VP06_ERPs_resplocked_armw	2	34	AF8	6.06
VP06_ERPs_resplocked_armw	2	35	F5	3.2
VP06_ERPs_resplocked_armw	2	36	F1	15.345
VP06_ERPs_resplocked_armw	2	37	F2	15.519
VP06_ERPs_resplocked_armw	2	38	F6	10.056
VP06_ERPs_resplocked_armw	2	39	FC3	14.318
VP06_ERPs_resplocked_armw	2	40	FCz	15.523
VP06_ERPs_resplocked_armw	2	41	FC4	13.349
VP06_ERPs_resplocked_armw	2	42	C5	5.404
VP06_ERPs_resplocked_armw	2	43	C1	13.443
VP06_ERPs_resplocked_armw	2	44	C2	15.831
VP06_ERPs_resplocked_armw	2	45	C6	10.18
VP06_ERPs_resplocked_armw	2	46	CP3	12.752
VP06_ERPs_resplocked_armw	2	47	CPz	12.29
VP06_ERPs_resplocked_armw	2	48	CP4	15.515
VP06_ERPs_resplocked_armw	2	49	P5	11.288
VP06_ERPs_resplocked_armw	2	50	P1	12.161
VP06_ERPs_resplocked_armw	2	51	P2	12.114
VP06_ERPs_resplocked_armw	2	52	P6	10.457
VP06_ERPs_resplocked_armw	2	53	PO5	11.062
VP06_ERPs_resplocked_armw	2	54	PO3	11.143
VP06_ERPs_resplocked_armw	2	55	PO4	9.749
VP06_ERPs_resplocked_armw	2	56	PO6	9.502
VP06_ERPs_resplocked_armw	2	57	FT7	-7.495
VP06_ERPs_resplocked_armw	2	58	FT8	2.688
VP06_ERPs_resplocked_armw	2	59	TP7	-2.017
VP06_ERPs_resplocked_armw	2	60	TP8	1.867
VP06_ERPs_resplocked_armw	2	61	PO7	11.12
VP06_ERPs_resplocked_armw	2	62	PO8	9.256
VP06_ERPs_resplocked_armw	2	63	VEOG	0
VP06_ERPs_resplocked_armw	2	64	HEOG	-0.001
VP06_ERPs_resplocked_armw	4	1	Fp1	7.22
VP06_ERPs_resplocked_armw	4	2	Fpz	-3.573
VP06_ERPs_resplocked_armw	4	3	Fp2	-7.072
VP06_ERPs_resplocked_armw	4	4	F7	3.219
VP06_ERPs_resplocked_armw	4	5	F3	12.974
VP06_ERPs_resplocked_armw	4	6	Fz	15.969
VP06_ERPs_resplocked_armw	4	7	F4	14.543
VP06_ERPs_resplocked_armw	4	8	F8	-1.731
VP06_ERPs_resplocked_armw	4	9	FC5	9.15
VP06_ERPs_resplocked_armw	4	10	FC1	15.11
VP06_ERPs_resplocked_armw	4	11	FC2	15.102
VP06_ERPs_resplocked_armw	4	12	FC6	9.465
VP06_ERPs_resplocked_armw	4	13	T7	3.141
VP06_ERPs_resplocked_armw	4	14	C3	15.743
VP06_ERPs_resplocked_armw	4	15	Cz	14.73
VP06_ERPs_resplocked_armw	4	16	C4	15.971
VP06_ERPs_resplocked_armw	4	17	T8	-1.618
VP06_ERPs_resplocked_armw	4	18	CP5	10.989
VP06_ERPs_resplocked_armw	4	19	CP1	13.068
VP06_ERPs_resplocked_armw	4	20	CP2	15.086
VP06_ERPs_resplocked_armw	4	21	CP6	6.047
VP06_ERPs_resplocked_armw	4	22	P7	5.925
VP06_ERPs_resplocked_armw	4	23	P3	13.08
VP06_ERPs_resplocked_armw	4	24	Pz	12.595
VP06_ERPs_resplocked_armw	4	25	P4	9.693
VP06_ERPs_resplocked_armw	4	26	P8	-2.002
VP06_ERPs_resplocked_armw	4	27	POz	11.381
VP06_ERPs_resplocked_armw	4	28	O1	8.378
VP06_ERPs_resplocked_armw	4	29	Oz	8.45
VP06_ERPs_resplocked_armw	4	30	O2	9.281
VP06_ERPs_resplocked_armw	4	31	AF7	20.459
VP06_ERPs_resplocked_armw	4	32	AF3	13.055
VP06_ERPs_resplocked_armw	4	33	AF4	12.228
VP06_ERPs_resplocked_armw	4	34	AF8	-3.99
VP06_ERPs_resplocked_armw	4	35	F5	8.422
VP06_ERPs_resplocked_armw	4	36	F1	14.755
VP06_ERPs_resplocked_armw	4	37	F2	14.806
VP06_ERPs_resplocked_armw	4	38	F6	3.404
VP06_ERPs_resplocked_armw	4	39	FC3	15.31
VP06_ERPs_resplocked_armw	4	40	FCz	15.716
VP06_ERPs_resplocked_armw	4	41	FC4	11.676
VP06_ERPs_resplocked_armw	4	42	C5	9.021
VP06_ERPs_resplocked_armw	4	43	C1	14.539
VP06_ERPs_resplocked_armw	4	44	C2	15.795
VP06_ERPs_resplocked_armw	4	45	C6	7.316
VP06_ERPs_resplocked_armw	4	46	CP3	14.667
VP06_ERPs_resplocked_armw	4	47	CPz	13.035
VP06_ERPs_resplocked_armw	4	48	CP4	15.629
VP06_ERPs_resplocked_armw	4	49	P5	11.99
VP06_ERPs_resplocked_armw	4	50	P1	13.275
VP06_ERPs_resplocked_armw	4	51	P2	12.527
VP06_ERPs_resplocked_armw	4	52	P6	9.372
VP06_ERPs_resplocked_armw	4	53	PO5	11.01
VP06_ERPs_resplocked_armw	4	54	PO3	11.06
VP06_ERPs_resplocked_armw	4	55	PO4	9.691
VP06_ERPs_resplocked_armw	4	56	PO6	9.545
VP06_ERPs_resplocked_armw	4	57	FT7	4.434
VP06_ERPs_resplocked_armw	4	58	FT8	1.708
VP06_ERPs_resplocked_armw	4	59	TP7	1.792
VP06_ERPs_resplocked_armw	4	60	TP8	-2.026
VP06_ERPs_resplocked_armw	4	61	PO7	10.882
VP06_ERPs_resplocked_armw	4	62	PO8	9.242
VP06_ERPs_resplocked_armw	4	63	VEOG	0
VP06_ERPs_resplocked_armw	4	64	HEOG	-0.002
VP06_ERPs_resplocked_armw	5	1	Fp1	12.153
VP06_ERPs_resplocked_armw	5	2	Fpz	-0.213
VP06_ERPs_resplocked_armw	5	3	Fp2	-8.163
VP06_ERPs_resplocked_armw	5	4	F7	6.228
VP06_ERPs_resplocked_armw	5	5	F3	9.673
VP06_ERPs_resplocked_armw	5	6	Fz	6.879
VP06_ERPs_resplocked_armw	5	7	F4	7.183
VP06_ERPs_resplocked_armw	5	8	F8	2.519
VP06_ERPs_resplocked_armw	5	9	FC5	8.202
VP06_ERPs_resplocked_armw	5	10	FC1	6.973
VP06_ERPs_resplocked_armw	5	11	FC2	7.575
VP06_ERPs_resplocked_armw	5	12	FC6	4.307
VP06_ERPs_resplocked_armw	5	13	T7	-2.023
VP06_ERPs_resplocked_armw	5	14	C3	7.254
VP06_ERPs_resplocked_armw	5	15	Cz	6.886
VP06_ERPs_resplocked_armw	5	16	C4	8.916
VP06_ERPs_resplocked_armw	5	17	T8	-4.079
VP06_ERPs_resplocked_armw	5	18	CP5	6.112
VP06_ERPs_resplocked_armw	5	19	CP1	5.067
VP06_ERPs_resplocked_armw	5	20	CP2	7.31
VP06_ERPs_resplocked_armw	5	21	CP6	1.664
VP06_ERPs_resplocked_armw	5	22	P7	2.724
VP06_ERPs_resplocked_armw	5	23	P3	6.028
VP06_ERPs_resplocked_armw	5	24	Pz	5.864
VP06_ERPs_resplocked_armw	5	25	P4	2.962
VP06_ERPs_resplocked_armw	5	26	P8	-1.552
VP06_ERPs_resplocked_armw	5	27	POz	4.846
VP06_ERPs_resplocked_armw	5	28	O1	2.883
VP06_ERPs_resplocked_armw	5	29	Oz	3.032
VP06_ERPs_resplocked_armw	5	30	O2	2.664
VP06_ERPs_resplocked_armw	5	31	AF7	24.127
VP06_ERPs_resplocked_armw	5	32	AF3	9.597
VP06_ERPs_resplocked_armw	5	33	AF4	5.472
VP06_ERPs_resplocked_armw	5	34	AF8	-0.14
VP06_ERPs_resplocked_armw	5	35	F5	7.45
VP06_ERPs_resplocked_armw	5	36	F1	7.2
VP06_ERPs_resplocked_armw	5	37	F2	7.399
VP06_ERPs_resplocked_armw	5	38	F6	2.621
VP06_ERPs_resplocked_armw	5	39	FC3	6.735
VP06_ERPs_resplocked_armw	5	40	FCz	7.168
VP06_ERPs_resplocked_armw	5	41	FC4	6.764
VP06_ERPs_resplocked_armw	5	42	C5	6.126
VP06_ERPs_resplocked_armw	5	43	C1	7.074
VP06_ERPs_resplocked_armw	5	44	C2	8.021
VP06_ERPs_resplocked_armw	5	45	C6	2.502
VP06_ERPs_resplocked_armw	5	46	CP3	6.954
VP06_ERPs_resplocked_armw	5	47	CPz	5.372
VP06_ERPs_resplocked_armw	5	48	CP4	7.917
VP06_ERPs_resplocked_armw	5	49	P5	6.256
VP06_ERPs_resplocked_armw	5	50	P1	6.069
VP06_ERPs_resplocked_armw	5	51	P2	5.473
VP06_ERPs_resplocked_armw	5	52	P6	3.134
VP06_ERPs_resplocked_armw	5	53	PO5	4.852
VP06_ERPs_resplocked_armw	5	54	PO3	4.847
VP06_ERPs_resplocked_armw	5	55	PO4	3.222
VP06_ERPs_resplocked_armw	5	56	PO6	2.982
VP06_ERPs_resplocked_armw	5	57	FT7	7.65
VP06_ERPs_resplocked_armw	5	58	FT8	-6.332
VP06_ERPs_resplocked_armw	5	59	TP7	2.837
VP06_ERPs_resplocked_armw	5	60	TP8	-4.392
VP06_ERPs_resplocked_armw	5	61	PO7	4.813
VP06_ERPs_resplocked_armw	5	62	PO8	2.71
VP06_ERPs_resplocked_armw	5	63	VEOG	0
VP06_ERPs_resplocked_armw	5	64	HEOG	-0.001
VP07_ERPs_resplocked_armw	1	1	Fp1	-21.045
VP07_ERPs_resplocked_armw	1	2	Fpz	-18.628
VP07_ERPs_resplocked_armw	1	3	Fp2	-0.604
VP07_ERPs_resplocked_armw	1	4	F7	-8.599
VP07_ERPs_resplocked_armw	1	5	F3	-11.018
VP07_ERPs_resplocked_armw	1	6	Fz	-12.537
VP07_ERPs_resplocked_armw	1	7	F4	0.505
VP07_ERPs_resplocked_armw	1	8	F8	-8.759
VP07_ERPs_resplocked_armw	1	9	FC5	2.738
VP07_ERPs_resplocked_armw	1	10	FC1	-6.637
VP07_ERPs_resplocked_armw	1	11	FC2	-1.853
VP07_ERPs_resplocked_armw	1	12	FC6	1.774
VP07_ERPs_resplocked_armw	1	13	T7	12.393
VP07_ERPs_resplocked_armw	1	14	C3	3.444
VP07_ERPs_resplocked_armw	1	15	Cz	1.172
VP07_ERPs_resplocked_armw	1	16	C4	12.617
VP07_ERPs_resplocked_armw	1	17	T8	7.65
VP07_ERPs_resplocked_armw	1	18	CP5	11.868
VP07_ERPs_resplocked_armw	1	19	CP1	-0.151
VP07_ERPs_resplocked_armw	1	20	CP2	10.723
VP07_ERPs_resplocked_armw	1	21	CP6	17.664
VP07_ERPs_resplocked_armw	1	22	P7	14.894
VP07_ERPs_resplocked_armw	1	23	P3	10.032
VP07_ERPs_resplocked_armw	1	24	Pz	8.498
VP07_ERPs_resplocked_armw	1	25	P4	13.446
VP07_ERPs_resplocked_armw	1	26	P8	11.388
VP07_ERPs_resplocked_armw	1	27	POz	9.065
VP07_ERPs_resplocked_armw	1	28	O1	13.717
VP07_ERPs_resplocked_armw	1	29	Oz	6.909
VP07_ERPs_resplocked_armw	1	30	O2	12.934
VP07_ERPs_resplocked_armw	1	31	AF7	3.555
VP07_ERPs_resplocked_armw	1	32	AF3	-22.719
VP07_ERPs_resplocked_armw	1	33	AF4	-5.567
VP07_ERPs_resplocked_armw	1	34	AF8	20.533
VP07_ERPs_resplocked_armw	1	35	F5	-5.046
VP07_ERPs_resplocked_armw	1	36	F1	-10.981
VP07_ERPs_resplocked_armw	1	37	F2	-2.235
VP07_ERPs_resplocked_armw	1	38	F6	0.813
VP07_ERPs_resplocked_armw	1	39	FC3	-5.977
VP07_ERPs_resplocked_armw	1	40	FCz	-3.762
VP07_ERPs_resplocked_armw	1	41	FC4	-1.682
VP07_ERPs_resplocked_armw	1	42	C5	3.55
VP07_ERPs_resplocked_armw	1	43	C1	2.511
VP07_ERPs_resplocked_armw	1	44	C2	14.217
VP07_ERPs_resplocked_armw	1	45	C6	13.976
VP07_ERPs_resplocked_armw	1	46	CP3	9.983
VP07_ERPs_resplocked_armw	1	47	CPz	-0.453
VP07_ERPs_resplocked_armw	1	48	CP4	16.291
VP07_ERPs_resplocked_armw	1	49	P5	15.267
VP07_ERPs_resplocked_armw	1	50	P1	9.788
VP07_ERPs_resplocked_armw	1	51	P2	10.542
VP07_ERPs_resplocked_armw	1	52	P6	16.6
VP07_ERPs_resplocked_armw	1	53	PO5	14.487
VP07_ERPs_resplocked_armw	1	54	PO3	14.225
VP07_ERPs_resplocked_armw	1	55	PO4	14.456
VP07_ERPs_resplocked_armw	1	56	PO6	14.397
VP07_ERPs_resplocked_armw	1	57	FT7	16.05
VP07_ERPs_resplocked_armw	1	58	FT8	-5.17
VP07_ERPs_resplocked_armw	1	59	TP7	8.721
VP07_ERPs_resplocked_armw	1	60	TP8	16.685
VP07_ERPs_resplocked_armw	1	61	PO7	14.268
VP07_ERPs_resplocked_armw	1	62	PO8	14.37
VP07_ERPs_resplocked_armw	1	63	VEOG	-0.004
VP07_ERPs_resplocked_armw	1	64	HEOG	0
VP07_ERPs_resplocked_armw	2	1	Fp1	-12.63
VP07_ERPs_resplocked_armw	2	2	Fpz	-17.625
VP07_ERPs_resplocked_armw	2	3	Fp2	13.806
VP07_ERPs_resplocked_armw	2	4	F7	-3.869
VP07_ERPs_resplocked_armw	2	5	F3	-4.219
VP07_ERPs_resplocked_armw	2	6	Fz	-6.04
VP07_ERPs_resplocked_armw	2	7	F4	9.696
VP07_ERPs_resplocked_armw	2	8	F8	2.312
VP07_ERPs_resplocked_armw	2	9	FC5	3.533
VP07_ERPs_resplocked_armw	2	10	FC1	-0.937
VP07_ERPs_resplocked_armw	2	11	FC2	4.66
VP07_ERPs_resplocked_armw	2	12	FC6	5.329
VP07_ERPs_resplocked_armw	2	13	T7	13.617
VP07_ERPs_resplocked_armw	2	14	C3	5.885
VP07_ERPs_resplocked_armw	2	15	Cz	3.94
VP07_ERPs_resplocked_armw	2	16	C4	15.229
VP07_ERPs_resplocked_armw	2	17	T8	11.909
VP07_ERPs_resplocked_armw	2	18	CP5	13.261
VP07_ERPs_resplocked_armw	2	19	CP1	2.92
VP07_ERPs_resplocked_armw	2	20	CP2	12.467
VP07_ERPs_resplocked_armw	2	21	CP6	21.66
VP07_ERPs_resplocked_armw	2	22	P7	16.898
VP07_ERPs_resplocked_armw	2	23	P3	11.427
VP07_ERPs_resplocked_armw	2	24	Pz	10.209
VP07_ERPs_resplocked_armw	2	25	P4	16.226
VP07_ERPs_resplocked_armw	2	26	P8	11.141
VP07_ERPs_resplocked_armw	2	27	POz	7.957
VP07_ERPs_resplocked_armw	2	28	O1	14.436
VP07_ERPs_resplocked_armw	2	29	Oz	8.476
VP07_ERPs_resplocked_armw	2	30	O2	15.173
VP07_ERPs_resplocked_armw	2	31	AF7	7.463
VP07_ERPs_resplocked_armw	2	32	AF3	-16.347
VP07_ERPs_resplocked_armw	2	33	AF4	4.265
VP07_ERPs_resplocked_armw	2	34	AF8	28.577
VP07_ERPs_resplocked_armw	2	35	F5	-1.724
VP07_ERPs_resplocked_armw	2	36	F1	-4.196
VP07_ERPs_resplocked_armw	2	37	F2	4.538
VP07_ERPs_resplocked_armw	2	38	F6	10.158
VP07_ERPs_resplocked_armw	2	39	FC3	-1.666
VP07_ERPs_resplocked_armw	2	40	FCz	1.417
VP07_ERPs_resplocked_armw	2	41	FC4	4.718
VP07_ERPs_resplocked_armw	2	42	C5	5.67
VP07_ERPs_resplocked_armw	2	43	C1	5.789
VP07_ERPs_resplocked_armw	2	44	C2	16.712
VP07_ERPs_resplocked_armw	2	45	C6	16.831
VP07_ERPs_resplocked_armw	2	46	CP3	12.163
VP07_ERPs_resplocked_armw	2	47	CPz	2.265
VP07_ERPs_resplocked_armw	2	48	CP4	16.676
VP07_ERPs_resplocked_armw	2	49	P5	17.309
VP07_ERPs_resplocked_armw	2	50	P1	11.111
VP07_ERPs_resplocked_armw	2	51	P2	12.585
VP07_ERPs_resplocked_armw	2	52	P6	21.257
VP07_ERPs_resplocked_armw	2	53	PO5	14.658
VP07_ERPs_resplocked_armw	2	54	PO3	14.55
VP07_ERPs_resplocked_armw	2	55	PO4	17.074
VP07_ERPs_resplocked_armw	2	56	PO6	17.152
VP07_ERPs_resplocked_armw	2	57	FT7	18.132
VP07_ERPs_resplocked_armw	2	58	FT8	4.915
VP07_ERPs_resplocked_armw	2	59	TP7	9.236
VP07_ERPs_resplocked_armw	2	60	TP8	17.665
VP07_ERPs_resplocked_armw	2	61	PO7	14.66
VP07_ERPs_resplocked_armw	2	62	PO8	17.083
VP07_ERPs_resplocked_armw	2	63	VEOG	-0.004
VP07_ERPs_resplocked_armw	2	64	HEOG	0
VP07_ERPs_resplocked_armw	4	1	Fp1	-19.153
VP07_ERPs_resplocked_armw	4	2	Fpz	-15.204
VP07_ERPs_resplocked_armw	4	3	Fp2	2.683
VP07_ERPs_resplocked_armw	4	4	F7	-3.389
VP07_ERPs_resplocked_armw	4	5	F3	-7.342
VP07_ERPs_resplocked_armw	4	6	Fz	-7.342
VP07_ERPs_resplocked_armw	4	7	F4	1.515
VP07_ERPs_resplocked_armw	4	8	F8	-0.029
VP07_ERPs_resplocked_armw	4	9	FC5	0.996
VP07_ERPs_resplocked_armw	4	10	FC1	-4.865
VP07_ERPs_resplocked_armw	4	11	FC2	-0.415
VP07_ERPs_resplocked_armw	4	12	FC6	0.624
VP07_ERPs_resplocked_armw	4	13	T7	10.311
VP07_ERPs_resplocked_armw	4	14	C3	4.736
VP07_ERPs_resplocked_armw	4	15	Cz	0.413
VP07_ERPs_resplocked_armw	4	16	C4	10.645
VP07_ERPs_resplocked_armw	4	17	T8	3.564
VP07_ERPs_resplocked_armw	4	18	CP5	9.74
VP07_ERPs_resplocked_armw	4	19	CP1	-0.619
VP07_ERPs_resplocked_armw	4	20	CP2	7.246
VP07_ERPs_resplocked_armw	4	21	CP6	13.312
VP07_ERPs_resplocked_armw	4	22	P7	7.653
VP07_ERPs_resplocked_armw	4	23	P3	7.657
VP07_ERPs_resplocked_armw	4	24	Pz	5.415
VP07_ERPs_resplocked_armw	4	25	P4	8.44
VP07_ERPs_resplocked_armw	4	26	P8	4.731
VP07_ERPs_resplocked_armw	4	27	POz	3.485
VP07_ERPs_resplocked_armw	4	28	O1	6.849
VP07_ERPs_resplocked_armw	4	29	Oz	-0.584
VP07_ERPs_resplocked_armw	4	30	O2	5.547
VP07_ERPs_resplocked_armw	4	31	AF7	3.048
VP07_ERPs_resplocked_armw	4	32	AF3	-15.079
VP07_ERPs_resplocked_armw	4	33	AF4	-4.173
VP07_ERPs_resplocked_armw	4	34	AF8	14.819
VP07_ERPs_resplocked_armw	4	35	F5	-4.378
VP07_ERPs_resplocked_armw	4	36	F1	-7.365
VP07_ERPs_resplocked_armw	4	37	F2	-0.748
VP07_ERPs_resplocked_armw	4	38	F6	1.682
VP07_ERPs_resplocked_armw	4	39	FC3	-5.281
VP07_ERPs_resplocked_armw	4	40	FCz	-2.774
VP07_ERPs_resplocked_armw	4	41	FC4	-0.233
VP07_ERPs_resplocked_armw	4	42	C5	4.366
VP07_ERPs_resplocked_armw	4	43	C1	1.514
VP07_ERPs_resplocked_armw	4	44	C2	12.127
VP07_ERPs_resplocked_armw	4	45	C6	10.055
VP07_ERPs_resplocked_armw	4	46	CP3	8.43
VP07_ERPs_resplocked_armw	4	47	CPz	0.004
VP07_ERPs_resplocked_armw	4	48	CP4	12.237
VP07_ERPs_resplocked_armw	4	49	P5	8.226
VP07_ERPs_resplocked_armw	4	50	P1	7.18
VP07_ERPs_resplocked_armw	4	51	P2	8.158
VP07_ERPs_resplocked_armw	4	52	P6	9.765
VP07_ERPs_resplocked_armw	4	53	PO5	8.67
VP07_ERPs_resplocked_armw	4	54	PO3	8.463
VP07_ERPs_resplocked_armw	4	55	PO4	5.14
VP07_ERPs_resplocked_armw	4	56	PO6	4.965
VP07_ERPs_resplocked_armw	4	57	FT7	16.505
VP07_ERPs_resplocked_armw	4	58	FT8	1.266
VP07_ERPs_resplocked_armw	4	59	TP7	3.479
VP07_ERPs_resplocked_armw	4	60	TP8	12.325
VP07_ERPs_resplocked_armw	4	61	PO7	8.469
VP07_ERPs_resplocked_armw	4	62	PO8	4.987
VP07_ERPs_resplocked_armw	4	63	VEOG	-0.004
VP07_ERPs_resplocked_armw	4	64	HEOG	0
VP07_ERPs_resplocked_armw	5	1	Fp1	-16.187
VP07_ERPs_resplocked_armw	5	2	Fpz	-14.354
VP07_ERPs_resplocked_armw	5	3	Fp2	8.847
VP07_ERPs_resplocked_armw	5	4	F7	-8.368
VP07_ERPs_resplocked_armw	5	5	F3	-2.649
VP07_ERPs_resplocked_armw	5	6	Fz	-4.079
VP07_ERPs_resplocked_armw	5	7	F4	8.361
VP07_ERPs_resplocked_armw	5	8	F8	-3.652
VP07_ERPs_resplocked_armw	5	9	FC5	6.4
VP07_ERPs_resplocked_armw	5	10	FC1	-0.12
VP07_ERPs_resplocked_armw	5	11	FC2	5.273
VP07_ERPs_resplocked_armw	5	12	FC6	7.443
VP07_ERPs_resplocked_armw	5	13	T7	12.21
VP07_ERPs_resplocked_armw	5	14	C3	7.646
VP07_ERPs_resplocked_armw	5	15	Cz	4.531
VP07_ERPs_resplocked_armw	5	16	C4	13.554
VP07_ERPs_resplocked_armw	5	17	T8	8.718
VP07_ERPs_resplocked_armw	5	18	CP5	13.058
VP07_ERPs_resplocked_armw	5	19	CP1	5.093
VP07_ERPs_resplocked_armw	5	20	CP2	10.858
VP07_ERPs_resplocked_armw	5	21	CP6	19.173
VP07_ERPs_resplocked_armw	5	22	P7	14.19
VP07_ERPs_resplocked_armw	5	23	P3	10.185
VP07_ERPs_resplocked_armw	5	24	Pz	9.744
VP07_ERPs_resplocked_armw	5	25	P4	14.263
VP07_ERPs_resplocked_armw	5	26	P8	14.919
VP07_ERPs_resplocked_armw	5	27	POz	10.223
VP07_ERPs_resplocked_armw	5	28	O1	11.792
VP07_ERPs_resplocked_armw	5	29	Oz	5.132
VP07_ERPs_resplocked_armw	5	30	O2	11.713
VP07_ERPs_resplocked_armw	5	31	AF7	3.716
VP07_ERPs_resplocked_armw	5	32	AF3	-15.666
VP07_ERPs_resplocked_armw	5	33	AF4	4.004
VP07_ERPs_resplocked_armw	5	34	AF8	21.82
VP07_ERPs_resplocked_armw	5	35	F5	-4.838
VP07_ERPs_resplocked_armw	5	36	F1	-2.696
VP07_ERPs_resplocked_armw	5	37	F2	5.066
VP07_ERPs_resplocked_armw	5	38	F6	8.608
VP07_ERPs_resplocked_armw	5	39	FC3	0.059
VP07_ERPs_resplocked_armw	5	40	FCz	0.347
VP07_ERPs_resplocked_armw	5	41	FC4	5.561
VP07_ERPs_resplocked_armw	5	42	C5	7.003
VP07_ERPs_resplocked_armw	5	43	C1	5.011
VP07_ERPs_resplocked_armw	5	44	C2	14.123
VP07_ERPs_resplocked_armw	5	45	C6	16.801
VP07_ERPs_resplocked_armw	5	46	CP3	11.071
VP07_ERPs_resplocked_armw	5	47	CPz	4.035
VP07_ERPs_resplocked_armw	5	48	CP4	16.093
VP07_ERPs_resplocked_armw	5	49	P5	14.718
VP07_ERPs_resplocked_armw	5	50	P1	10.007
VP07_ERPs_resplocked_armw	5	51	P2	12.522
VP07_ERPs_resplocked_armw	5	52	P6	19.828
VP07_ERPs_resplocked_armw	5	53	PO5	14.164
VP07_ERPs_resplocked_armw	5	54	PO3	14.078
VP07_ERPs_resplocked_armw	5	55	PO4	16.364
VP07_ERPs_resplocked_armw	5	56	PO6	16.274
VP07_ERPs_resplocked_armw	5	57	FT7	16.151
VP07_ERPs_resplocked_armw	5	58	FT8	0.481
VP07_ERPs_resplocked_armw	5	59	TP7	8.674
VP07_ERPs_resplocked_armw	5	60	TP8	18.46
VP07_ERPs_resplocked_armw	5	61	PO7	14.034
VP07_ERPs_resplocked_armw	5	62	PO8	16.201
VP07_ERPs_resplocked_armw	5	63	VEOG	-0.003
VP07_ERPs_resplocked_armw	5	64	HEOG	0
VP08_ERPs_resplocked_armw	1	1	Fp1	-46.37
VP08_ERPs_resplocked_armw	1	2	Fpz	-63.47
VP08_ERPs_resplocked_armw	1	3	Fp2	-59.572
VP08_ERPs_resplocked_armw	1	4	F7	-8.309
VP08_ERPs_resplocked_armw	1	5	F3	-35.138
VP08_ERPs_resplocked_armw	1	6	Fz	-35.9
VP08_ERPs_resplocked_armw	1	7	F4	-35.121
VP08_ERPs_resplocked_armw	1	8	F8	-31.394
VP08_ERPs_resplocked_armw	1	9	FC5	-11.22
VP08_ERPs_resplocked_armw	1	10	FC1	-34.555
VP08_ERPs_resplocked_armw	1	11	FC2	-34.802
VP08_ERPs_resplocked_armw	1	12	FC6	-25.715
VP08_ERPs_resplocked_armw	1	13	T7	-4.902
VP08_ERPs_resplocked_armw	1	14	C3	-19.586
VP08_ERPs_resplocked_armw	1	15	Cz	-29.637
VP08_ERPs_resplocked_armw	1	16	C4	-20.407
VP08_ERPs_resplocked_armw	1	17	T8	-11.616
VP08_ERPs_resplocked_armw	1	18	CP5	-11.546
VP08_ERPs_resplocked_armw	1	19	CP1	-21.23
VP08_ERPs_resplocked_armw	1	20	CP2	-22.967
VP08_ERPs_resplocked_armw	1	21	CP6	-12.074
VP08_ERPs_resplocked_armw	1	22	P7	-9.193
VP08_ERPs_resplocked_armw	1	23	P3	-12.534
VP08_ERPs_resplocked_armw	1	24	Pz	-21.072
VP08_ERPs_resplocked_armw	1	25	P4	-14.62
VP08_ERPs_resplocked_armw	1	26	P8	-12.137
VP08_ERPs_resplocked_armw	1	27	POz	-13.916
VP08_ERPs_resplocked_armw	1	28	O1	-9.912
VP08_ERPs_resplocked_armw	1	29	Oz	-13.732
VP08_ERPs_resplocked_armw	1	30	O2	-14.127
VP08_ERPs_resplocked_armw	1	31	AF7	-40.103
VP08_ERPs_resplocked_armw	1	32	AF3	-45.028
VP08_ERPs_resplocked_armw	1	33	AF4	-40.568
VP08_ERPs_resplocked_armw	1	34	AF8	-51.404
VP08_ERPs_resplocked_armw	1	35	F5	-35.105
VP08_ERPs_resplocked_armw	1	36	F1	-35.468
VP08_ERPs_resplocked_armw	1	37	F2	-34.998
VP08_ERPs_resplocked_armw	1	38	F6	-40.206
VP08_ERPs_resplocked_armw	1	39	FC3	-24.865
VP08_ERPs_resplocked_armw	1	40	FCz	-34.723
VP08_ERPs_resplocked_armw	1	41	FC4	-34.928
VP08_ERPs_resplocked_armw	1	42	C5	-11.112
VP08_ERPs_resplocked_armw	1	43	C1	-26.743
VP08_ERPs_resplocked_armw	1	44	C2	-29.717
VP08_ERPs_resplocked_armw	1	45	C6	-15.669
VP08_ERPs_resplocked_armw	1	46	CP3	-17.361
VP08_ERPs_resplocked_armw	1	47	CPz	-24.946
VP08_ERPs_resplocked_armw	1	48	CP4	-15.649
VP08_ERPs_resplocked_armw	1	49	P5	-12.471
VP08_ERPs_resplocked_armw	1	50	P1	-18.958
VP08_ERPs_resplocked_armw	1	51	P2	-19.599
VP08_ERPs_resplocked_armw	1	52	P6	-12.472
VP08_ERPs_resplocked_armw	1	53	PO5	-9.939
VP08_ERPs_resplocked_armw	1	54	PO3	-10.022
VP08_ERPs_resplocked_armw	1	55	PO4	-13.97
VP08_ERPs_resplocked_armw	1	56	PO6	-14.071
VP08_ERPs_resplocked_armw	1	57	FT7	-10.822
VP08_ERPs_resplocked_armw	1	58	FT8	-17.062
VP08_ERPs_resplocked_armw	1	59	TP7	-5.264
VP08_ERPs_resplocked_armw	1	60	TP8	-13.204
VP08_ERPs_resplocked_armw	1	61	PO7	-9.931
VP08_ERPs_resplocked_armw	1	62	PO8	-14.393
VP08_ERPs_resplocked_armw	1	63	VEOG	-0.004
VP08_ERPs_resplocked_armw	1	64	HEOG	-0.006
VP08_ERPs_resplocked_armw	2	1	Fp1	-47.75
VP08_ERPs_resplocked_armw	2	2	Fpz	-62.871
VP08_ERPs_resplocked_armw	2	3	Fp2	-56.907
VP08_ERPs_resplocked_armw	2	4	F7	-14.564
VP08_ERPs_resplocked_armw	2	5	F3	-35.548
VP08_ERPs_resplocked_armw	2	6	Fz	-35.829
VP08_ERPs_resplocked_armw	2	7	F4	-35.459
VP08_ERPs_resplocked_armw	2	8	F8	-27.36
VP08_ERPs_resplocked_armw	2	9	FC5	-11.016
VP08_ERPs_resplocked_armw	2	10	FC1	-35.202
VP08_ERPs_resplocked_armw	2	11	FC2	-35.208
VP08_ERPs_resplocked_armw	2	12	FC6	-25.187
VP08_ERPs_resplocked_armw	2	13	T7	-6.606
VP08_ERPs_resplocked_armw	2	14	C3	-18.095
VP08_ERPs_resplocked_armw	2	15	Cz	-29.218
VP08_ERPs_resplocked_armw	2	16	C4	-19.13
VP08_ERPs_resplocked_armw	2	17	T8	-9.926
VP08_ERPs_resplocked_armw	2	18	CP5	-7.158
VP08_ERPs_resplocked_armw	2	19	CP1	-19.788
VP08_ERPs_resplocked_armw	2	20	CP2	-20.98
VP08_ERPs_resplocked_armw	2	21	CP6	-10.836
VP08_ERPs_resplocked_armw	2	22	P7	-6.352
VP08_ERPs_resplocked_armw	2	23	P3	-11.578
VP08_ERPs_resplocked_armw	2	24	Pz	-19.211
VP08_ERPs_resplocked_armw	2	25	P4	-13.179
VP08_ERPs_resplocked_armw	2	26	P8	-10.852
VP08_ERPs_resplocked_armw	2	27	POz	-11.513
VP08_ERPs_resplocked_armw	2	28	O1	-5.734
VP08_ERPs_resplocked_armw	2	29	Oz	-8.958
VP08_ERPs_resplocked_armw	2	30	O2	-12.184
VP08_ERPs_resplocked_armw	2	31	AF7	-39.308
VP08_ERPs_resplocked_armw	2	32	AF3	-46.308
VP08_ERPs_resplocked_armw	2	33	AF4	-40.43
VP08_ERPs_resplocked_armw	2	34	AF8	-48.046
VP08_ERPs_resplocked_armw	2	35	F5	-35.33
VP08_ERPs_resplocked_armw	2	36	F1	-35.727
VP08_ERPs_resplocked_armw	2	37	F2	-35.537
VP08_ERPs_resplocked_armw	2	38	F6	-39.938
VP08_ERPs_resplocked_armw	2	39	FC3	-24.644
VP08_ERPs_resplocked_armw	2	40	FCz	-35.211
VP08_ERPs_resplocked_armw	2	41	FC4	-35.258
VP08_ERPs_resplocked_armw	2	42	C5	-7.497
VP08_ERPs_resplocked_armw	2	43	C1	-27.189
VP08_ERPs_resplocked_armw	2	44	C2	-29.03
VP08_ERPs_resplocked_armw	2	45	C6	-13.441
VP08_ERPs_resplocked_armw	2	46	CP3	-14.12
VP08_ERPs_resplocked_armw	2	47	CPz	-22.715
VP08_ERPs_resplocked_armw	2	48	CP4	-13.261
VP08_ERPs_resplocked_armw	2	49	P5	-11.354
VP08_ERPs_resplocked_armw	2	50	P1	-15.809
VP08_ERPs_resplocked_armw	2	51	P2	-17.45
VP08_ERPs_resplocked_armw	2	52	P6	-10.977
VP08_ERPs_resplocked_armw	2	53	PO5	-6.005
VP08_ERPs_resplocked_armw	2	54	PO3	-6.319
VP08_ERPs_resplocked_armw	2	55	PO4	-12.24
VP08_ERPs_resplocked_armw	2	56	PO6	-12.177
VP08_ERPs_resplocked_armw	2	57	FT7	-10.817
VP08_ERPs_resplocked_armw	2	58	FT8	-16.093
VP08_ERPs_resplocked_armw	2	59	TP7	-6.841
VP08_ERPs_resplocked_armw	2	60	TP8	-9.817
VP08_ERPs_resplocked_armw	2	61	PO7	-6.032
VP08_ERPs_resplocked_armw	2	62	PO8	-12.376
VP08_ERPs_resplocked_armw	2	63	VEOG	-0.004
VP08_ERPs_resplocked_armw	2	64	HEOG	-0.006
VP08_ERPs_resplocked_armw	4	1	Fp1	-24.819
VP08_ERPs_resplocked_armw	4	2	Fpz	-34.816
VP08_ERPs_resplocked_armw	4	3	Fp2	-33.085
VP08_ERPs_resplocked_armw	4	4	F7	-3.724
VP08_ERPs_resplocked_armw	4	5	F3	-19.077
VP08_ERPs_resplocked_armw	4	6	Fz	-19.786
VP08_ERPs_resplocked_armw	4	7	F4	-20.047
VP08_ERPs_resplocked_armw	4	8	F8	-15.945
VP08_ERPs_resplocked_armw	4	9	FC5	1.646
VP08_ERPs_resplocked_armw	4	10	FC1	-20.146
VP08_ERPs_resplocked_armw	4	11	FC2	-19.922
VP08_ERPs_resplocked_armw	4	12	FC6	-9.393
VP08_ERPs_resplocked_armw	4	13	T7	-1.599
VP08_ERPs_resplocked_armw	4	14	C3	-7.012
VP08_ERPs_resplocked_armw	4	15	Cz	-17.427
VP08_ERPs_resplocked_armw	4	16	C4	-7.134
VP08_ERPs_resplocked_armw	4	17	T8	2.178
VP08_ERPs_resplocked_armw	4	18	CP5	-5.456
VP08_ERPs_resplocked_armw	4	19	CP1	-10.705
VP08_ERPs_resplocked_armw	4	20	CP2	-10.653
VP08_ERPs_resplocked_armw	4	21	CP6	-4.965
VP08_ERPs_resplocked_armw	4	22	P7	-2.771
VP08_ERPs_resplocked_armw	4	23	P3	-5.916
VP08_ERPs_resplocked_armw	4	24	Pz	-10.735
VP08_ERPs_resplocked_armw	4	25	P4	-5.62
VP08_ERPs_resplocked_armw	4	26	P8	-3.847
VP08_ERPs_resplocked_armw	4	27	POz	-4.409
VP08_ERPs_resplocked_armw	4	28	O1	-2.783
VP08_ERPs_resplocked_armw	4	29	Oz	-2.53
VP08_ERPs_resplocked_armw	4	30	O2	-5.708
VP08_ERPs_resplocked_armw	4	31	AF7	-20.987
VP08_ERPs_resplocked_armw	4	32	AF3	-24.618
VP08_ERPs_resplocked_armw	4	33	AF4	-22.002
VP08_ERPs_resplocked_armw	4	34	AF8	-28.194
VP08_ERPs_resplocked_armw	4	35	F5	-19.153
VP08_ERPs_resplocked_armw	4	36	F1	-19.446
VP08_ERPs_resplocked_armw	4	37	F2	-19.951
VP08_ERPs_resplocked_armw	4	38	F6	-22.045
VP08_ERPs_resplocked_armw	4	39	FC3	-11.5
VP08_ERPs_resplocked_armw	4	40	FCz	-20.072
VP08_ERPs_resplocked_armw	4	41	FC4	-20.055
VP08_ERPs_resplocked_armw	4	42	C5	-1.513
VP08_ERPs_resplocked_armw	4	43	C1	-15.553
VP08_ERPs_resplocked_armw	4	44	C2	-17.443
VP08_ERPs_resplocked_armw	4	45	C6	-2.223
VP08_ERPs_resplocked_armw	4	46	CP3	-7.132
VP08_ERPs_resplocked_armw	4	47	CPz	-13.742
VP08_ERPs_resplocked_armw	4	48	CP4	-7.117
VP08_ERPs_resplocked_armw	4	49	P5	-5.848
VP08_ERPs_resplocked_armw	4	50	P1	-7.484
VP08_ERPs_resplocked_armw	4	51	P2	-8.955
VP08_ERPs_resplocked_armw	4	52	P6	-3.686
VP08_ERPs_resplocked_armw	4	53	PO5	-2.766
VP08_ERPs_resplocked_armw	4	54	PO3	-2.344
VP08_ERPs_resplocked_armw	4	55	PO4	-5.649
VP08_ERPs_resplocked_armw	4	56	PO6	-5.776
VP08_ERPs_resplocked_armw	4	57	FT7	1.841
VP08_ERPs_resplocked_armw	4	58	FT8	-3.015
VP08_ERPs_resplocked_armw	4	59	TP7	-1.542
VP08_ERPs_resplocked_armw	4	60	TP8	-3.442
VP08_ERPs_resplocked_armw	4	61	PO7	-2.535
VP08_ERPs_resplocked_armw	4	62	PO8	-6.088
VP08_ERPs_resplocked_armw	4	63	VEOG	-0.003
VP08_ERPs_resplocked_armw	4	64	HEOG	-0.004
VP08_ERPs_resplocked_armw	5	1	Fp1	-40.198
VP08_ERPs_resplocked_armw	5	2	Fpz	-53.569
VP08_ERPs_resplocked_armw	5	3	Fp2	-48.049
VP08_ERPs_resplocked_armw	5	4	F7	-3.39
VP08_ERPs_resplocked_armw	5	5	F3	-22.679
VP08_ERPs_resplocked_armw	5	6	Fz	-23.567
VP08_ERPs_resplocked_armw	5	7	F4	-22.011
VP08_ERPs_resplocked_armw	5	8	F8	-20.215
VP08_ERPs_resplocked_armw	5	9	FC5	-3.678
VP08_ERPs_resplocked_armw	5	10	FC1	-21.988
VP08_ERPs_resplocked_armw	5	11	FC2	-21.782
VP08_ERPs_resplocked_armw	5	12	FC6	-11.127
VP08_ERPs_resplocked_armw	5	13	T7	0.66
VP08_ERPs_resplocked_armw	5	14	C3	-9.434
VP08_ERPs_resplocked_armw	5	15	Cz	-17.16
VP08_ERPs_resplocked_armw	5	16	C4	-6.106
VP08_ERPs_resplocked_armw	5	17	T8	0.182
VP08_ERPs_resplocked_armw	5	18	CP5	-4.7
VP08_ERPs_resplocked_armw	5	19	CP1	-10.345
VP08_ERPs_resplocked_armw	5	20	CP2	-12.392
VP08_ERPs_resplocked_armw	5	21	CP6	0.061
VP08_ERPs_resplocked_armw	5	22	P7	-1.339
VP08_ERPs_resplocked_armw	5	23	P3	-4.894
VP08_ERPs_resplocked_armw	5	24	Pz	-8.494
VP08_ERPs_resplocked_armw	5	25	P4	-2.86
VP08_ERPs_resplocked_armw	5	26	P8	-0.484
VP08_ERPs_resplocked_armw	5	27	POz	-2.943
VP08_ERPs_resplocked_armw	5	28	O1	1.234
VP08_ERPs_resplocked_armw	5	29	Oz	-0.412
VP08_ERPs_resplocked_armw	5	30	O2	-1.798
VP08_ERPs_resplocked_armw	5	31	AF7	-31.283
VP08_ERPs_resplocked_armw	5	32	AF3	-33.21
VP08_ERPs_resplocked_armw	5	33	AF4	-27.454
VP08_ERPs_resplocked_armw	5	34	AF8	-36.852
VP08_ERPs_resplocked_armw	5	35	F5	-22.92
VP08_ERPs_resplocked_armw	5	36	F1	-23.038
VP08_ERPs_resplocked_armw	5	37	F2	-21.896
VP08_ERPs_resplocked_armw	5	38	F6	-27.677
VP08_ERPs_resplocked_armw	5	39	FC3	-10.61
VP08_ERPs_resplocked_armw	5	40	FCz	-22.141
VP08_ERPs_resplocked_armw	5	41	FC4	-21.892
VP08_ERPs_resplocked_armw	5	42	C5	-3.729
VP08_ERPs_resplocked_armw	5	43	C1	-15.963
VP08_ERPs_resplocked_armw	5	44	C2	-17.055
VP08_ERPs_resplocked_armw	5	45	C6	-5.937
VP08_ERPs_resplocked_armw	5	46	CP3	-10.395
VP08_ERPs_resplocked_armw	5	47	CPz	-11.096
VP08_ERPs_resplocked_armw	5	48	CP4	-5.396
VP08_ERPs_resplocked_armw	5	49	P5	-4.821
VP08_ERPs_resplocked_armw	5	50	P1	-7.75
VP08_ERPs_resplocked_armw	5	51	P2	-7.018
VP08_ERPs_resplocked_armw	5	52	P6	-0.306
VP08_ERPs_resplocked_armw	5	53	PO5	1.256
VP08_ERPs_resplocked_armw	5	54	PO3	1.23
VP08_ERPs_resplocked_armw	5	55	PO4	-1.646
VP08_ERPs_resplocked_armw	5	56	PO6	-1.585
VP08_ERPs_resplocked_armw	5	57	FT7	-3.277
VP08_ERPs_resplocked_armw	5	58	FT8	-4.69
VP08_ERPs_resplocked_armw	5	59	TP7	-0.005
VP08_ERPs_resplocked_armw	5	60	TP8	-3.556
VP08_ERPs_resplocked_armw	5	61	PO7	1.3
VP08_ERPs_resplocked_armw	5	62	PO8	-2.101
VP08_ERPs_resplocked_armw	5	63	VEOG	-0.003
VP08_ERPs_resplocked_armw	5	64	HEOG	-0.005
VP09_ERPs_resplocked_armw	1	1	Fp1	-2.796
VP09_ERPs_resplocked_armw	1	2	Fpz	-0.121
VP09_ERPs_resplocked_armw	1	3	Fp2	0.514
VP09_ERPs_resplocked_armw	1	4	F7	-1.078
VP09_ERPs_resplocked_armw	1	5	F3	-5.184
VP09_ERPs_resplocked_armw	1	6	Fz	-5.186
VP09_ERPs_resplocked_armw	1	7	F4	-4.855
VP09_ERPs_resplocked_armw	1	8	F8	-4.315
VP09_ERPs_resplocked_armw	1	9	FC5	-2.534
VP09_ERPs_resplocked_armw	1	10	FC1	-7.706
VP09_ERPs_resplocked_armw	1	11	FC2	-7.711
VP09_ERPs_resplocked_armw	1	12	FC6	-3.041
VP09_ERPs_resplocked_armw	1	13	T7	-0.363
VP09_ERPs_resplocked_armw	1	14	C3	-6.885
VP09_ERPs_resplocked_armw	1	15	Cz	-9.906
VP09_ERPs_resplocked_armw	1	16	C4	-5.135
VP09_ERPs_resplocked_armw	1	17	T8	-2.241
VP09_ERPs_resplocked_armw	1	18	CP5	-3.629
VP09_ERPs_resplocked_armw	1	19	CP1	-9.542
VP09_ERPs_resplocked_armw	1	20	CP2	-7.17
VP09_ERPs_resplocked_armw	1	21	CP6	-5.179
VP09_ERPs_resplocked_armw	1	22	P7	-5.158
VP09_ERPs_resplocked_armw	1	23	P3	-5.212
VP09_ERPs_resplocked_armw	1	24	Pz	-9.028
VP09_ERPs_resplocked_armw	1	25	P4	-8.077
VP09_ERPs_resplocked_armw	1	26	P8	-8.23
VP09_ERPs_resplocked_armw	1	27	POz	-9.013
VP09_ERPs_resplocked_armw	1	28	O1	-5.921
VP09_ERPs_resplocked_armw	1	29	Oz	-6.877
VP09_ERPs_resplocked_armw	1	30	O2	-8.404
VP09_ERPs_resplocked_armw	1	31	AF7	-0.63
VP09_ERPs_resplocked_armw	1	32	AF3	-3.436
VP09_ERPs_resplocked_armw	1	33	AF4	-2.841
VP09_ERPs_resplocked_armw	1	34	AF8	-1.065
VP09_ERPs_resplocked_armw	1	35	F5	-1.214
VP09_ERPs_resplocked_armw	1	36	F1	-5.249
VP09_ERPs_resplocked_armw	1	37	F2	-4.931
VP09_ERPs_resplocked_armw	1	38	F6	-2.857
VP09_ERPs_resplocked_armw	1	39	FC3	-7.213
VP09_ERPs_resplocked_armw	1	40	FCz	-7.584
VP09_ERPs_resplocked_armw	1	41	FC4	-7.748
VP09_ERPs_resplocked_armw	1	42	C5	-1.846
VP09_ERPs_resplocked_armw	1	43	C1	-11.483
VP09_ERPs_resplocked_armw	1	44	C2	-9.839
VP09_ERPs_resplocked_armw	1	45	C6	-2.283
VP09_ERPs_resplocked_armw	1	46	CP3	-6.695
VP09_ERPs_resplocked_armw	1	47	CPz	-11.424
VP09_ERPs_resplocked_armw	1	48	CP4	-7.995
VP09_ERPs_resplocked_armw	1	49	P5	-5.326
VP09_ERPs_resplocked_armw	1	50	P1	-7.568
VP09_ERPs_resplocked_armw	1	51	P2	-8.116
VP09_ERPs_resplocked_armw	1	52	P6	-8.161
VP09_ERPs_resplocked_armw	1	53	PO5	-4.665
VP09_ERPs_resplocked_armw	1	54	PO3	-6.13
VP09_ERPs_resplocked_armw	1	55	PO4	-8.607
VP09_ERPs_resplocked_armw	1	56	PO6	-8.129
VP09_ERPs_resplocked_armw	1	57	FT7	1.322
VP09_ERPs_resplocked_armw	1	58	FT8	-2.016
VP09_ERPs_resplocked_armw	1	59	TP7	-1.512
VP09_ERPs_resplocked_armw	1	60	TP8	-2.42
VP09_ERPs_resplocked_armw	1	61	PO7	-4.743
VP09_ERPs_resplocked_armw	1	62	PO8	-8.279
VP09_ERPs_resplocked_armw	1	63	VEOG	-0.001
VP09_ERPs_resplocked_armw	1	64	HEOG	0.002
VP09_ERPs_resplocked_armw	2	1	Fp1	-2.367
VP09_ERPs_resplocked_armw	2	2	Fpz	0.795
VP09_ERPs_resplocked_armw	2	3	Fp2	-0.135
VP09_ERPs_resplocked_armw	2	4	F7	-1.064
VP09_ERPs_resplocked_armw	2	5	F3	-5.785
VP09_ERPs_resplocked_armw	2	6	Fz	-5.847
VP09_ERPs_resplocked_armw	2	7	F4	-5.561
VP09_ERPs_resplocked_armw	2	8	F8	-1.846
VP09_ERPs_resplocked_armw	2	9	FC5	-3.112
VP09_ERPs_resplocked_armw	2	10	FC1	-9.301
VP09_ERPs_resplocked_armw	2	11	FC2	-9.307
VP09_ERPs_resplocked_armw	2	12	FC6	-3.999
VP09_ERPs_resplocked_armw	2	13	T7	-0.779
VP09_ERPs_resplocked_armw	2	14	C3	-7.878
VP09_ERPs_resplocked_armw	2	15	Cz	-12.313
VP09_ERPs_resplocked_armw	2	16	C4	-6.046
VP09_ERPs_resplocked_armw	2	17	T8	-2.64
VP09_ERPs_resplocked_armw	2	18	CP5	-4.694
VP09_ERPs_resplocked_armw	2	19	CP1	-11.144
VP09_ERPs_resplocked_armw	2	20	CP2	-8.902
VP09_ERPs_resplocked_armw	2	21	CP6	-5.634
VP09_ERPs_resplocked_armw	2	22	P7	-5.843
VP09_ERPs_resplocked_armw	2	23	P3	-6.177
VP09_ERPs_resplocked_armw	2	24	Pz	-10.906
VP09_ERPs_resplocked_armw	2	25	P4	-10.093
VP09_ERPs_resplocked_armw	2	26	P8	-10.16
VP09_ERPs_resplocked_armw	2	27	POz	-10.988
VP09_ERPs_resplocked_armw	2	28	O1	-6.832
VP09_ERPs_resplocked_armw	2	29	Oz	-7.957
VP09_ERPs_resplocked_armw	2	30	O2	-10.294
VP09_ERPs_resplocked_armw	2	31	AF7	-0.936
VP09_ERPs_resplocked_armw	2	32	AF3	-3.199
VP09_ERPs_resplocked_armw	2	33	AF4	-2.574
VP09_ERPs_resplocked_armw	2	34	AF8	-1.666
VP09_ERPs_resplocked_armw	2	35	F5	-1.124
VP09_ERPs_resplocked_armw	2	36	F1	-5.84
VP09_ERPs_resplocked_armw	2	37	F2	-5.723
VP09_ERPs_resplocked_armw	2	38	F6	-2.5
VP09_ERPs_resplocked_armw	2	39	FC3	-8.716
VP09_ERPs_resplocked_armw	2	40	FCz	-9.221
VP09_ERPs_resplocked_armw	2	41	FC4	-9.31
VP09_ERPs_resplocked_armw	2	42	C5	-3.035
VP09_ERPs_resplocked_armw	2	43	C1	-11.09
VP09_ERPs_resplocked_armw	2	44	C2	-12.241
VP09_ERPs_resplocked_armw	2	45	C6	-2.624
VP09_ERPs_resplocked_armw	2	46	CP3	-7.853
VP09_ERPs_resplocked_armw	2	47	CPz	-12.485
VP09_ERPs_resplocked_armw	2	48	CP4	-9.696
VP09_ERPs_resplocked_armw	2	49	P5	-6.128
VP09_ERPs_resplocked_armw	2	50	P1	-9.494
VP09_ERPs_resplocked_armw	2	51	P2	-10.057
VP09_ERPs_resplocked_armw	2	52	P6	-10.079
VP09_ERPs_resplocked_armw	2	53	PO5	-5.82
VP09_ERPs_resplocked_armw	2	54	PO3	-6.575
VP09_ERPs_resplocked_armw	2	55	PO4	-10.64
VP09_ERPs_resplocked_armw	2	56	PO6	-10.193
VP09_ERPs_resplocked_armw	2	57	FT7	0.248
VP09_ERPs_resplocked_armw	2	58	FT8	-2.863
VP09_ERPs_resplocked_armw	2	59	TP7	-1.221
VP09_ERPs_resplocked_armw	2	60	TP8	-3.147
VP09_ERPs_resplocked_armw	2	61	PO7	-5.857
VP09_ERPs_resplocked_armw	2	62	PO8	-10.153
VP09_ERPs_resplocked_armw	2	63	VEOG	-0.001
VP09_ERPs_resplocked_armw	2	64	HEOG	0.002
VP09_ERPs_resplocked_armw	4	1	Fp1	0.322
VP09_ERPs_resplocked_armw	4	2	Fpz	4.067
VP09_ERPs_resplocked_armw	4	3	Fp2	2.488
VP09_ERPs_resplocked_armw	4	4	F7	2.505
VP09_ERPs_resplocked_armw	4	5	F3	-3.308
VP09_ERPs_resplocked_armw	4	6	Fz	-3.308
VP09_ERPs_resplocked_armw	4	7	F4	-2.86
VP09_ERPs_resplocked_armw	4	8	F8	0.033
VP09_ERPs_resplocked_armw	4	9	FC5	-1.751
VP09_ERPs_resplocked_armw	4	10	FC1	-6.602
VP09_ERPs_resplocked_armw	4	11	FC2	-6.693
VP09_ERPs_resplocked_armw	4	12	FC6	-1.356
VP09_ERPs_resplocked_armw	4	13	T7	1.021
VP09_ERPs_resplocked_armw	4	14	C3	-6.459
VP09_ERPs_resplocked_armw	4	15	Cz	-10.053
VP09_ERPs_resplocked_armw	4	16	C4	-4.99
VP09_ERPs_resplocked_armw	4	17	T8	-1.329
VP09_ERPs_resplocked_armw	4	18	CP5	-1.618
VP09_ERPs_resplocked_armw	4	19	CP1	-8.429
VP09_ERPs_resplocked_armw	4	20	CP2	-7.922
VP09_ERPs_resplocked_armw	4	21	CP6	-5.726
VP09_ERPs_resplocked_armw	4	22	P7	-3.911
VP09_ERPs_resplocked_armw	4	23	P3	-4.052
VP09_ERPs_resplocked_armw	4	24	Pz	-9.303
VP09_ERPs_resplocked_armw	4	25	P4	-9.745
VP09_ERPs_resplocked_armw	4	26	P8	-9.801
VP09_ERPs_resplocked_armw	4	27	POz	-9.411
VP09_ERPs_resplocked_armw	4	28	O1	-7.82
VP09_ERPs_resplocked_armw	4	29	Oz	-9.056
VP09_ERPs_resplocked_armw	4	30	O2	-10.099
VP09_ERPs_resplocked_armw	4	31	AF7	2.344
VP09_ERPs_resplocked_armw	4	32	AF3	0.056
VP09_ERPs_resplocked_armw	4	33	AF4	-1.588
VP09_ERPs_resplocked_armw	4	34	AF8	1.959
VP09_ERPs_resplocked_armw	4	35	F5	2.355
VP09_ERPs_resplocked_armw	4	36	F1	-3.177
VP09_ERPs_resplocked_armw	4	37	F2	-3.054
VP09_ERPs_resplocked_armw	4	38	F6	-1.573
VP09_ERPs_resplocked_armw	4	39	FC3	-4.876
VP09_ERPs_resplocked_armw	4	40	FCz	-6.519
VP09_ERPs_resplocked_armw	4	41	FC4	-6.538
VP09_ERPs_resplocked_armw	4	42	C5	-1.868
VP09_ERPs_resplocked_armw	4	43	C1	-10.869
VP09_ERPs_resplocked_armw	4	44	C2	-9.958
VP09_ERPs_resplocked_armw	4	45	C6	-1.327
VP09_ERPs_resplocked_armw	4	46	CP3	-6.44
VP09_ERPs_resplocked_armw	4	47	CPz	-10.68
VP09_ERPs_resplocked_armw	4	48	CP4	-9.302
VP09_ERPs_resplocked_armw	4	49	P5	-3.985
VP09_ERPs_resplocked_armw	4	50	P1	-8.186
VP09_ERPs_resplocked_armw	4	51	P2	-9.699
VP09_ERPs_resplocked_armw	4	52	P6	-9.767
VP09_ERPs_resplocked_armw	4	53	PO5	-4.832
VP09_ERPs_resplocked_armw	4	54	PO3	-7.179
VP09_ERPs_resplocked_armw	4	55	PO4	-10.346
VP09_ERPs_resplocked_armw	4	56	PO6	-9.785
VP09_ERPs_resplocked_armw	4	57	FT7	2.915
VP09_ERPs_resplocked_armw	4	58	FT8	-0.888
VP09_ERPs_resplocked_armw	4	59	TP7	-1.201
VP09_ERPs_resplocked_armw	4	60	TP8	-2.352
VP09_ERPs_resplocked_armw	4	61	PO7	-4.799
VP09_ERPs_resplocked_armw	4	62	PO8	-9.924
VP09_ERPs_resplocked_armw	4	63	VEOG	-0.001
VP09_ERPs_resplocked_armw	4	64	HEOG	0.002
VP09_ERPs_resplocked_armw	5	1	Fp1	-2.654
VP09_ERPs_resplocked_armw	5	2	Fpz	1.561
VP09_ERPs_resplocked_armw	5	3	Fp2	2.037
VP09_ERPs_resplocked_armw	5	4	F7	0.463
VP09_ERPs_resplocked_armw	5	5	F3	-3.902
VP09_ERPs_resplocked_armw	5	6	Fz	-3.786
VP09_ERPs_resplocked_armw	5	7	F4	-3.259
VP09_ERPs_resplocked_armw	5	8	F8	-2.104
VP09_ERPs_resplocked_armw	5	9	FC5	-0.798
VP09_ERPs_resplocked_armw	5	10	FC1	-6.621
VP09_ERPs_resplocked_armw	5	11	FC2	-6.592
VP09_ERPs_resplocked_armw	5	12	FC6	-0.122
VP09_ERPs_resplocked_armw	5	13	T7	1.234
VP09_ERPs_resplocked_armw	5	14	C3	-5.991
VP09_ERPs_resplocked_armw	5	15	Cz	-9.556
[truncated: 4,657 more rows]
