# Supplementary material for: Action Priority: Early Neurophysiological Interaction of Conceptual and Motor Representations
Source: PLoS One. 2016 Dec 14;11(12):e0165882. doi: 10.1371/journal.pone.0165882 (PMC5156427; doi:10.1371/journal.pone.0165882)
Supplement: S9 Dataset — (DAT) [file pone.0165882.s009.dat]

ERPset	bin	chindex	chlabel	value
VP01_ERPs_resplocked_armw	1	1	Fp1	-0.004
VP01_ERPs_resplocked_armw	1	2	Fpz	0.396
VP01_ERPs_resplocked_armw	1	3	Fp2	-0.29
VP01_ERPs_resplocked_armw	1	4	F7	1.842
VP01_ERPs_resplocked_armw	1	5	F3	-1.297
VP01_ERPs_resplocked_armw	1	6	Fz	-2.906
VP01_ERPs_resplocked_armw	1	7	F4	-4.054
VP01_ERPs_resplocked_armw	1	8	F8	0.448
VP01_ERPs_resplocked_armw	1	9	FC5	1.088
VP01_ERPs_resplocked_armw	1	10	FC1	-4.164
VP01_ERPs_resplocked_armw	1	11	FC2	-4.472
VP01_ERPs_resplocked_armw	1	12	FC6	-1.063
VP01_ERPs_resplocked_armw	1	13	T7	1.225
VP01_ERPs_resplocked_armw	1	14	C3	-1.7
VP01_ERPs_resplocked_armw	1	15	Cz	-5.324
VP01_ERPs_resplocked_armw	1	16	C4	-2.582
VP01_ERPs_resplocked_armw	1	17	T8	1.345
VP01_ERPs_resplocked_armw	1	18	CP5	0.654
VP01_ERPs_resplocked_armw	1	19	CP1	-1.606
VP01_ERPs_resplocked_armw	1	20	CP2	-1.044
VP01_ERPs_resplocked_armw	1	21	CP6	1.704
VP01_ERPs_resplocked_armw	1	22	P7	1.533
VP01_ERPs_resplocked_armw	1	23	P3	0.891
VP01_ERPs_resplocked_armw	1	24	Pz	-1.158
VP01_ERPs_resplocked_armw	1	25	P4	1.186
VP01_ERPs_resplocked_armw	1	26	P8	0.699
VP01_ERPs_resplocked_armw	1	27	POz	2.796
VP01_ERPs_resplocked_armw	1	28	O1	2.983
VP01_ERPs_resplocked_armw	1	29	Oz	2.948
VP01_ERPs_resplocked_armw	1	30	O2	2.685
VP01_ERPs_resplocked_armw	1	31	AF7	-0.008
VP01_ERPs_resplocked_armw	1	32	AF3	-1.252
VP01_ERPs_resplocked_armw	1	33	AF4	-2.654
VP01_ERPs_resplocked_armw	1	34	AF8	-0.96
VP01_ERPs_resplocked_armw	1	35	F5	0.206
VP01_ERPs_resplocked_armw	1	36	F1	-1.321
VP01_ERPs_resplocked_armw	1	37	F2	-3.041
VP01_ERPs_resplocked_armw	1	38	F6	-2.465
VP01_ERPs_resplocked_armw	1	39	FC3	-2.183
VP01_ERPs_resplocked_armw	1	40	FCz	-4.807
VP01_ERPs_resplocked_armw	1	41	FC4	-3.353
VP01_ERPs_resplocked_armw	1	42	C5	0.257
VP01_ERPs_resplocked_armw	1	43	C1	-3.874
VP01_ERPs_resplocked_armw	1	44	C2	-4.338
VP01_ERPs_resplocked_armw	1	45	C6	0.44
VP01_ERPs_resplocked_armw	1	46	CP3	0.115
VP01_ERPs_resplocked_armw	1	47	CPz	-1.676
VP01_ERPs_resplocked_armw	1	48	CP4	-0.609
VP01_ERPs_resplocked_armw	1	49	P5	2.566
VP01_ERPs_resplocked_armw	1	50	P1	0.844
VP01_ERPs_resplocked_armw	1	51	P2	1.036
VP01_ERPs_resplocked_armw	1	52	P6	3.154
VP01_ERPs_resplocked_armw	1	53	PO5	3.435
VP01_ERPs_resplocked_armw	1	54	PO3	3.465
VP01_ERPs_resplocked_armw	1	55	PO4	2.319
VP01_ERPs_resplocked_armw	1	56	PO6	2.439
VP01_ERPs_resplocked_armw	1	57	FT7	1.753
VP01_ERPs_resplocked_armw	1	58	FT8	1.425
VP01_ERPs_resplocked_armw	1	59	TP7	1.287
VP01_ERPs_resplocked_armw	1	60	TP8	0.497
VP01_ERPs_resplocked_armw	1	61	PO7	3.435
VP01_ERPs_resplocked_armw	1	62	PO8	2.451
VP01_ERPs_resplocked_armw	2	1	Fp1	0.735
VP01_ERPs_resplocked_armw	2	2	Fpz	0.923
VP01_ERPs_resplocked_armw	2	3	Fp2	-0.278
VP01_ERPs_resplocked_armw	2	4	F7	2.303
VP01_ERPs_resplocked_armw	2	5	F3	-1.726
VP01_ERPs_resplocked_armw	2	6	Fz	-3.087
VP01_ERPs_resplocked_armw	2	7	F4	-5.516
VP01_ERPs_resplocked_armw	2	8	F8	1.703
VP01_ERPs_resplocked_armw	2	9	FC5	0.161
VP01_ERPs_resplocked_armw	2	10	FC1	-4.71
VP01_ERPs_resplocked_armw	2	11	FC2	-4.995
VP01_ERPs_resplocked_armw	2	12	FC6	0.673
VP01_ERPs_resplocked_armw	2	13	T7	1.23
VP01_ERPs_resplocked_armw	2	14	C3	-0.773
VP01_ERPs_resplocked_armw	2	15	Cz	-3.046
VP01_ERPs_resplocked_armw	2	16	C4	-5.025
VP01_ERPs_resplocked_armw	2	17	T8	2.865
VP01_ERPs_resplocked_armw	2	18	CP5	0.269
VP01_ERPs_resplocked_armw	2	19	CP1	1.176
VP01_ERPs_resplocked_armw	2	20	CP2	0.95
VP01_ERPs_resplocked_armw	2	21	CP6	3.87
VP01_ERPs_resplocked_armw	2	22	P7	2.259
VP01_ERPs_resplocked_armw	2	23	P3	3.204
VP01_ERPs_resplocked_armw	2	24	Pz	1.507
VP01_ERPs_resplocked_armw	2	25	P4	3.628
VP01_ERPs_resplocked_armw	2	26	P8	1.637
VP01_ERPs_resplocked_armw	2	27	POz	5.435
VP01_ERPs_resplocked_armw	2	28	O1	6.653
VP01_ERPs_resplocked_armw	2	29	Oz	4.493
VP01_ERPs_resplocked_armw	2	30	O2	5.246
VP01_ERPs_resplocked_armw	2	31	AF7	0.146
VP01_ERPs_resplocked_armw	2	32	AF3	-1.673
VP01_ERPs_resplocked_armw	2	33	AF4	-2.991
VP01_ERPs_resplocked_armw	2	34	AF8	-0.768
VP01_ERPs_resplocked_armw	2	35	F5	-0.892
VP01_ERPs_resplocked_armw	2	36	F1	-1.772
VP01_ERPs_resplocked_armw	2	37	F2	-4.39
VP01_ERPs_resplocked_armw	2	38	F6	-3.086
VP01_ERPs_resplocked_armw	2	39	FC3	-3.999
VP01_ERPs_resplocked_armw	2	40	FCz	-4.136
VP01_ERPs_resplocked_armw	2	41	FC4	-5.132
VP01_ERPs_resplocked_armw	2	42	C5	1.356
VP01_ERPs_resplocked_armw	2	43	C1	-1.865
VP01_ERPs_resplocked_armw	2	44	C2	-3.374
VP01_ERPs_resplocked_armw	2	45	C6	2.335
VP01_ERPs_resplocked_armw	2	46	CP3	2.703
VP01_ERPs_resplocked_armw	2	47	CPz	0.767
VP01_ERPs_resplocked_armw	2	48	CP4	1.782
VP01_ERPs_resplocked_armw	2	49	P5	4.42
VP01_ERPs_resplocked_armw	2	50	P1	3.35
VP01_ERPs_resplocked_armw	2	51	P2	3.231
VP01_ERPs_resplocked_armw	2	52	P6	4.143
VP01_ERPs_resplocked_armw	2	53	PO5	5.688
VP01_ERPs_resplocked_armw	2	54	PO3	5.73
VP01_ERPs_resplocked_armw	2	55	PO4	4.873
VP01_ERPs_resplocked_armw	2	56	PO6	4.854
VP01_ERPs_resplocked_armw	2	57	FT7	1.979
VP01_ERPs_resplocked_armw	2	58	FT8	2.179
VP01_ERPs_resplocked_armw	2	59	TP7	1.32
VP01_ERPs_resplocked_armw	2	60	TP8	2.625
VP01_ERPs_resplocked_armw	2	61	PO7	5.754
VP01_ERPs_resplocked_armw	2	62	PO8	4.895
VP01_ERPs_resplocked_armw	4	1	Fp1	1.744
VP01_ERPs_resplocked_armw	4	2	Fpz	3.101
VP01_ERPs_resplocked_armw	4	3	Fp2	1.978
VP01_ERPs_resplocked_armw	4	4	F7	4.357
VP01_ERPs_resplocked_armw	4	5	F3	-0.688
VP01_ERPs_resplocked_armw	4	6	Fz	-0.308
VP01_ERPs_resplocked_armw	4	7	F4	-3.202
VP01_ERPs_resplocked_armw	4	8	F8	3.925
VP01_ERPs_resplocked_armw	4	9	FC5	1.893
VP01_ERPs_resplocked_armw	4	10	FC1	-4.967
VP01_ERPs_resplocked_armw	4	11	FC2	-3.512
VP01_ERPs_resplocked_armw	4	12	FC6	2.03
VP01_ERPs_resplocked_armw	4	13	T7	4.062
VP01_ERPs_resplocked_armw	4	14	C3	-1.719
VP01_ERPs_resplocked_armw	4	15	Cz	-1.407
VP01_ERPs_resplocked_armw	4	16	C4	-3.693
VP01_ERPs_resplocked_armw	4	17	T8	4.115
VP01_ERPs_resplocked_armw	4	18	CP5	0.936
VP01_ERPs_resplocked_armw	4	19	CP1	1.726
VP01_ERPs_resplocked_armw	4	20	CP2	1.724
VP01_ERPs_resplocked_armw	4	21	CP6	4.009
VP01_ERPs_resplocked_armw	4	22	P7	3.189
VP01_ERPs_resplocked_armw	4	23	P3	4.007
VP01_ERPs_resplocked_armw	4	24	Pz	1.231
VP01_ERPs_resplocked_armw	4	25	P4	3.441
VP01_ERPs_resplocked_armw	4	26	P8	1.07
VP01_ERPs_resplocked_armw	4	27	POz	5.825
VP01_ERPs_resplocked_armw	4	28	O1	6.467
VP01_ERPs_resplocked_armw	4	29	Oz	4.451
VP01_ERPs_resplocked_armw	4	30	O2	5.232
VP01_ERPs_resplocked_armw	4	31	AF7	1.021
VP01_ERPs_resplocked_armw	4	32	AF3	-0.522
VP01_ERPs_resplocked_armw	4	33	AF4	-0.779
VP01_ERPs_resplocked_armw	4	34	AF8	1.929
VP01_ERPs_resplocked_armw	4	35	F5	-0.749
VP01_ERPs_resplocked_armw	4	36	F1	-0.731
VP01_ERPs_resplocked_armw	4	37	F2	-1.721
VP01_ERPs_resplocked_armw	4	38	F6	-0.566
VP01_ERPs_resplocked_armw	4	39	FC3	-2.834
VP01_ERPs_resplocked_armw	4	40	FCz	-3.584
VP01_ERPs_resplocked_armw	4	41	FC4	-2.652
VP01_ERPs_resplocked_armw	4	42	C5	1.317
VP01_ERPs_resplocked_armw	4	43	C1	-3.857
VP01_ERPs_resplocked_armw	4	44	C2	-2.26
VP01_ERPs_resplocked_armw	4	45	C6	2.873
VP01_ERPs_resplocked_armw	4	46	CP3	1.749
VP01_ERPs_resplocked_armw	4	47	CPz	1.157
VP01_ERPs_resplocked_armw	4	48	CP4	2.325
VP01_ERPs_resplocked_armw	4	49	P5	5.221
VP01_ERPs_resplocked_armw	4	50	P1	4.035
VP01_ERPs_resplocked_armw	4	51	P2	2.74
VP01_ERPs_resplocked_armw	4	52	P6	5.108
VP01_ERPs_resplocked_armw	4	53	PO5	6.154
VP01_ERPs_resplocked_armw	4	54	PO3	6.109
VP01_ERPs_resplocked_armw	4	55	PO4	4.455
VP01_ERPs_resplocked_armw	4	56	PO6	4.55
VP01_ERPs_resplocked_armw	4	57	FT7	3.976
VP01_ERPs_resplocked_armw	4	58	FT8	4.102
VP01_ERPs_resplocked_armw	4	59	TP7	4.091
VP01_ERPs_resplocked_armw	4	60	TP8	3.126
VP01_ERPs_resplocked_armw	4	61	PO7	6.162
VP01_ERPs_resplocked_armw	4	62	PO8	4.555
VP01_ERPs_resplocked_armw	5	1	Fp1	1.022
VP01_ERPs_resplocked_armw	5	2	Fpz	1.313
VP01_ERPs_resplocked_armw	5	3	Fp2	-0.575
VP01_ERPs_resplocked_armw	5	4	F7	2.002
VP01_ERPs_resplocked_armw	5	5	F3	-0.948
VP01_ERPs_resplocked_armw	5	6	Fz	-1.922
VP01_ERPs_resplocked_armw	5	7	F4	-7.214
VP01_ERPs_resplocked_armw	5	8	F8	1.077
VP01_ERPs_resplocked_armw	5	9	FC5	1.358
VP01_ERPs_resplocked_armw	5	10	FC1	-5.557
VP01_ERPs_resplocked_armw	5	11	FC2	-5.828
VP01_ERPs_resplocked_armw	5	12	FC6	-0.251
VP01_ERPs_resplocked_armw	5	13	T7	2.082
VP01_ERPs_resplocked_armw	5	14	C3	-1.853
VP01_ERPs_resplocked_armw	5	15	Cz	-3.301
VP01_ERPs_resplocked_armw	5	16	C4	-6.574
VP01_ERPs_resplocked_armw	5	17	T8	1.643
VP01_ERPs_resplocked_armw	5	18	CP5	-0.082
VP01_ERPs_resplocked_armw	5	19	CP1	-0.38
VP01_ERPs_resplocked_armw	5	20	CP2	-0.474
VP01_ERPs_resplocked_armw	5	21	CP6	1.951
VP01_ERPs_resplocked_armw	5	22	P7	1.996
VP01_ERPs_resplocked_armw	5	23	P3	1.856
VP01_ERPs_resplocked_armw	5	24	Pz	0.311
VP01_ERPs_resplocked_armw	5	25	P4	1.569
VP01_ERPs_resplocked_armw	5	26	P8	-0.593
VP01_ERPs_resplocked_armw	5	27	POz	3.623
VP01_ERPs_resplocked_armw	5	28	O1	4.41
VP01_ERPs_resplocked_armw	5	29	Oz	3.016
VP01_ERPs_resplocked_armw	5	30	O2	3.067
VP01_ERPs_resplocked_armw	5	31	AF7	0.404
VP01_ERPs_resplocked_armw	5	32	AF3	-0.944
VP01_ERPs_resplocked_armw	5	33	AF4	-3.419
VP01_ERPs_resplocked_armw	5	34	AF8	-1.111
VP01_ERPs_resplocked_armw	5	35	F5	0.704
VP01_ERPs_resplocked_armw	5	36	F1	-1.044
VP01_ERPs_resplocked_armw	5	37	F2	-4.262
VP01_ERPs_resplocked_armw	5	38	F6	-3.276
VP01_ERPs_resplocked_armw	5	39	FC3	-3.653
VP01_ERPs_resplocked_armw	5	40	FCz	-4.525
VP01_ERPs_resplocked_armw	5	41	FC4	-5.608
VP01_ERPs_resplocked_armw	5	42	C5	1.275
VP01_ERPs_resplocked_armw	5	43	C1	-3.859
VP01_ERPs_resplocked_armw	5	44	C2	-5.155
VP01_ERPs_resplocked_armw	5	45	C6	1.205
VP01_ERPs_resplocked_armw	5	46	CP3	1.125
VP01_ERPs_resplocked_armw	5	47	CPz	-0.166
VP01_ERPs_resplocked_armw	5	48	CP4	0.087
VP01_ERPs_resplocked_armw	5	49	P5	3.009
VP01_ERPs_resplocked_armw	5	50	P1	1.903
VP01_ERPs_resplocked_armw	5	51	P2	1.736
VP01_ERPs_resplocked_armw	5	52	P6	2.895
VP01_ERPs_resplocked_armw	5	53	PO5	4.763
VP01_ERPs_resplocked_armw	5	54	PO3	4.884
VP01_ERPs_resplocked_armw	5	55	PO4	2.572
VP01_ERPs_resplocked_armw	5	56	PO6	2.716
VP01_ERPs_resplocked_armw	5	57	FT7	1.029
VP01_ERPs_resplocked_armw	5	58	FT8	1.237
VP01_ERPs_resplocked_armw	5	59	TP7	2.132
VP01_ERPs_resplocked_armw	5	60	TP8	0.693
VP01_ERPs_resplocked_armw	5	61	PO7	4.874
VP01_ERPs_resplocked_armw	5	62	PO8	2.637
VP02_ERPs_resplocked_armw	1	1	Fp1	-1.772
VP02_ERPs_resplocked_armw	1	2	Fpz	-1.675
VP02_ERPs_resplocked_armw	1	3	Fp2	-1.608
VP02_ERPs_resplocked_armw	1	4	F7	-1.735
VP02_ERPs_resplocked_armw	1	5	F3	-1.534
VP02_ERPs_resplocked_armw	1	6	Fz	-3.098
VP02_ERPs_resplocked_armw	1	7	F4	-1.455
VP02_ERPs_resplocked_armw	1	8	F8	0.195
VP02_ERPs_resplocked_armw	1	9	FC5	0.531
VP02_ERPs_resplocked_armw	1	10	FC1	-2.886
VP02_ERPs_resplocked_armw	1	11	FC2	-1.585
VP02_ERPs_resplocked_armw	1	12	FC6	0.55
VP02_ERPs_resplocked_armw	1	13	T7	1.122
VP02_ERPs_resplocked_armw	1	14	C3	-0.225
VP02_ERPs_resplocked_armw	1	15	Cz	-2.645
VP02_ERPs_resplocked_armw	1	16	C4	1.638
VP02_ERPs_resplocked_armw	1	17	T8	1.03
VP02_ERPs_resplocked_armw	1	18	CP5	2.679
VP02_ERPs_resplocked_armw	1	19	CP1	-0.675
VP02_ERPs_resplocked_armw	1	20	CP2	1.037
VP02_ERPs_resplocked_armw	1	21	CP6	3.169
VP02_ERPs_resplocked_armw	1	22	P7	4.918
VP02_ERPs_resplocked_armw	1	23	P3	3.361
VP02_ERPs_resplocked_armw	1	24	Pz	2.089
VP02_ERPs_resplocked_armw	1	25	P4	3.725
VP02_ERPs_resplocked_armw	1	26	P8	5.811
VP02_ERPs_resplocked_armw	1	27	POz	3.647
VP02_ERPs_resplocked_armw	1	28	O1	5.393
VP02_ERPs_resplocked_armw	1	29	Oz	3.978
VP02_ERPs_resplocked_armw	1	30	O2	4.599
VP02_ERPs_resplocked_armw	1	31	AF7	-0.998
VP02_ERPs_resplocked_armw	1	32	AF3	-1.571
VP02_ERPs_resplocked_armw	1	33	AF4	-1.677
VP02_ERPs_resplocked_armw	1	34	AF8	-0.908
VP02_ERPs_resplocked_armw	1	35	F5	-1.464
VP02_ERPs_resplocked_armw	1	36	F1	-1.539
VP02_ERPs_resplocked_armw	1	37	F2	-1.909
VP02_ERPs_resplocked_armw	1	38	F6	0.401
VP02_ERPs_resplocked_armw	1	39	FC3	-1.215
VP02_ERPs_resplocked_armw	1	40	FCz	-3.451
VP02_ERPs_resplocked_armw	1	41	FC4	-0.097
VP02_ERPs_resplocked_armw	1	42	C5	1.527
VP02_ERPs_resplocked_armw	1	43	C1	-2.256
VP02_ERPs_resplocked_armw	1	44	C2	-1.004
VP02_ERPs_resplocked_armw	1	45	C6	1.909
VP02_ERPs_resplocked_armw	1	46	CP3	1.606
VP02_ERPs_resplocked_armw	1	47	CPz	-0.743
VP02_ERPs_resplocked_armw	1	48	CP4	2.664
VP02_ERPs_resplocked_armw	1	49	P5	4.633
VP02_ERPs_resplocked_armw	1	50	P1	2.558
VP02_ERPs_resplocked_armw	1	51	P2	2.992
VP02_ERPs_resplocked_armw	1	52	P6	4.376
VP02_ERPs_resplocked_armw	1	53	PO5	5.822
VP02_ERPs_resplocked_armw	1	54	PO3	4.186
VP02_ERPs_resplocked_armw	1	55	PO4	3.668
VP02_ERPs_resplocked_armw	1	56	PO6	5.371
VP02_ERPs_resplocked_armw	1	57	FT7	0.586
VP02_ERPs_resplocked_armw	1	58	FT8	1.381
VP02_ERPs_resplocked_armw	1	59	TP7	3.503
VP02_ERPs_resplocked_armw	1	60	TP8	3.255
VP02_ERPs_resplocked_armw	1	61	PO7	5.789
VP02_ERPs_resplocked_armw	1	62	PO8	5.357
VP02_ERPs_resplocked_armw	2	1	Fp1	-2.959
VP02_ERPs_resplocked_armw	2	2	Fpz	-4.34
VP02_ERPs_resplocked_armw	2	3	Fp2	-4.333
VP02_ERPs_resplocked_armw	2	4	F7	-2.518
VP02_ERPs_resplocked_armw	2	5	F3	-3.176
VP02_ERPs_resplocked_armw	2	6	Fz	-4.517
VP02_ERPs_resplocked_armw	2	7	F4	-3.165
VP02_ERPs_resplocked_armw	2	8	F8	-3.43
VP02_ERPs_resplocked_armw	2	9	FC5	-1.659
VP02_ERPs_resplocked_armw	2	10	FC1	-4.125
VP02_ERPs_resplocked_armw	2	11	FC2	-2.876
VP02_ERPs_resplocked_armw	2	12	FC6	-1.655
VP02_ERPs_resplocked_armw	2	13	T7	0.358
VP02_ERPs_resplocked_armw	2	14	C3	-1.321
VP02_ERPs_resplocked_armw	2	15	Cz	-4.016
VP02_ERPs_resplocked_armw	2	16	C4	-1.016
VP02_ERPs_resplocked_armw	2	17	T8	-0.66
VP02_ERPs_resplocked_armw	2	18	CP5	1.251
VP02_ERPs_resplocked_armw	2	19	CP1	-2.024
VP02_ERPs_resplocked_armw	2	20	CP2	-0.732
VP02_ERPs_resplocked_armw	2	21	CP6	0.797
VP02_ERPs_resplocked_armw	2	22	P7	3.542
VP02_ERPs_resplocked_armw	2	23	P3	1.29
VP02_ERPs_resplocked_armw	2	24	Pz	-0.295
VP02_ERPs_resplocked_armw	2	25	P4	2.235
VP02_ERPs_resplocked_armw	2	26	P8	5.167
VP02_ERPs_resplocked_armw	2	27	POz	1.961
VP02_ERPs_resplocked_armw	2	28	O1	5.19
VP02_ERPs_resplocked_armw	2	29	Oz	3.709
VP02_ERPs_resplocked_armw	2	30	O2	3.22
VP02_ERPs_resplocked_armw	2	31	AF7	-2.666
VP02_ERPs_resplocked_armw	2	32	AF3	-3.288
VP02_ERPs_resplocked_armw	2	33	AF4	-4.122
VP02_ERPs_resplocked_armw	2	34	AF8	-3.937
VP02_ERPs_resplocked_armw	2	35	F5	-3.246
VP02_ERPs_resplocked_armw	2	36	F1	-3.223
VP02_ERPs_resplocked_armw	2	37	F2	-3.386
VP02_ERPs_resplocked_armw	2	38	F6	-2.342
VP02_ERPs_resplocked_armw	2	39	FC3	-2.695
VP02_ERPs_resplocked_armw	2	40	FCz	-4.587
VP02_ERPs_resplocked_armw	2	41	FC4	-2.495
VP02_ERPs_resplocked_armw	2	42	C5	-0.107
VP02_ERPs_resplocked_armw	2	43	C1	-3.441
VP02_ERPs_resplocked_armw	2	44	C2	-2.195
VP02_ERPs_resplocked_armw	2	45	C6	-0.179
VP02_ERPs_resplocked_armw	2	46	CP3	-0.677
VP02_ERPs_resplocked_armw	2	47	CPz	-2.016
VP02_ERPs_resplocked_armw	2	48	CP4	0.424
VP02_ERPs_resplocked_armw	2	49	P5	3.544
VP02_ERPs_resplocked_armw	2	50	P1	0.729
VP02_ERPs_resplocked_armw	2	51	P2	1.291
VP02_ERPs_resplocked_armw	2	52	P6	3.338
VP02_ERPs_resplocked_armw	2	53	PO5	5.192
VP02_ERPs_resplocked_armw	2	54	PO3	3.726
VP02_ERPs_resplocked_armw	2	55	PO4	2.349
VP02_ERPs_resplocked_armw	2	56	PO6	4.421
VP02_ERPs_resplocked_armw	2	57	FT7	-1.336
VP02_ERPs_resplocked_armw	2	58	FT8	-1.673
VP02_ERPs_resplocked_armw	2	59	TP7	1.215
VP02_ERPs_resplocked_armw	2	60	TP8	1.691
VP02_ERPs_resplocked_armw	2	61	PO7	5.2
VP02_ERPs_resplocked_armw	2	62	PO8	4.46
VP02_ERPs_resplocked_armw	4	1	Fp1	-4.258
VP02_ERPs_resplocked_armw	4	2	Fpz	-6.113
VP02_ERPs_resplocked_armw	4	3	Fp2	-2.897
VP02_ERPs_resplocked_armw	4	4	F7	-2.34
VP02_ERPs_resplocked_armw	4	5	F3	-3.499
VP02_ERPs_resplocked_armw	4	6	Fz	-4.594
VP02_ERPs_resplocked_armw	4	7	F4	-2.424
VP02_ERPs_resplocked_armw	4	8	F8	-1.222
VP02_ERPs_resplocked_armw	4	9	FC5	-1.098
VP02_ERPs_resplocked_armw	4	10	FC1	-4.583
VP02_ERPs_resplocked_armw	4	11	FC2	-3.103
VP02_ERPs_resplocked_armw	4	12	FC6	-0.817
VP02_ERPs_resplocked_armw	4	13	T7	0.102
VP02_ERPs_resplocked_armw	4	14	C3	-2.097
VP02_ERPs_resplocked_armw	4	15	Cz	-3.62
VP02_ERPs_resplocked_armw	4	16	C4	0.402
VP02_ERPs_resplocked_armw	4	17	T8	0.333
VP02_ERPs_resplocked_armw	4	18	CP5	0.438
VP02_ERPs_resplocked_armw	4	19	CP1	-1.782
VP02_ERPs_resplocked_armw	4	20	CP2	-0.266
VP02_ERPs_resplocked_armw	4	21	CP6	1.942
VP02_ERPs_resplocked_armw	4	22	P7	2.736
VP02_ERPs_resplocked_armw	4	23	P3	1.169
VP02_ERPs_resplocked_armw	4	24	Pz	0.37
VP02_ERPs_resplocked_armw	4	25	P4	2.122
VP02_ERPs_resplocked_armw	4	26	P8	4.126
VP02_ERPs_resplocked_armw	4	27	POz	1.679
VP02_ERPs_resplocked_armw	4	28	O1	3.432
VP02_ERPs_resplocked_armw	4	29	Oz	2.022
VP02_ERPs_resplocked_armw	4	30	O2	3.321
VP02_ERPs_resplocked_armw	4	31	AF7	-3.552
VP02_ERPs_resplocked_armw	4	32	AF3	-3.555
VP02_ERPs_resplocked_armw	4	33	AF4	-4.109
VP02_ERPs_resplocked_armw	4	34	AF8	-2.561
VP02_ERPs_resplocked_armw	4	35	F5	-3.27
VP02_ERPs_resplocked_armw	4	36	F1	-3.526
VP02_ERPs_resplocked_armw	4	37	F2	-3.968
VP02_ERPs_resplocked_armw	4	38	F6	-2.587
VP02_ERPs_resplocked_armw	4	39	FC3	-2.758
VP02_ERPs_resplocked_armw	4	40	FCz	-5.15
VP02_ERPs_resplocked_armw	4	41	FC4	-1.301
VP02_ERPs_resplocked_armw	4	42	C5	-0.499
VP02_ERPs_resplocked_armw	4	43	C1	-3.683
VP02_ERPs_resplocked_armw	4	44	C2	-1.845
VP02_ERPs_resplocked_armw	4	45	C6	0.716
VP02_ERPs_resplocked_armw	4	46	CP3	-0.821
VP02_ERPs_resplocked_armw	4	47	CPz	-1.908
VP02_ERPs_resplocked_armw	4	48	CP4	0.863
VP02_ERPs_resplocked_armw	4	49	P5	2.933
VP02_ERPs_resplocked_armw	4	50	P1	0.856
VP02_ERPs_resplocked_armw	4	51	P2	1.533
VP02_ERPs_resplocked_armw	4	52	P6	3.033
VP02_ERPs_resplocked_armw	4	53	PO5	4.037
VP02_ERPs_resplocked_armw	4	54	PO3	2.675
VP02_ERPs_resplocked_armw	4	55	PO4	2.216
VP02_ERPs_resplocked_armw	4	56	PO6	3.819
VP02_ERPs_resplocked_armw	4	57	FT7	-0.821
VP02_ERPs_resplocked_armw	4	58	FT8	-0.767
VP02_ERPs_resplocked_armw	4	59	TP7	0.812
VP02_ERPs_resplocked_armw	4	60	TP8	1.593
VP02_ERPs_resplocked_armw	4	61	PO7	4.04
VP02_ERPs_resplocked_armw	4	62	PO8	3.765
VP02_ERPs_resplocked_armw	5	1	Fp1	-3.12
VP02_ERPs_resplocked_armw	5	2	Fpz	-4.258
VP02_ERPs_resplocked_armw	5	3	Fp2	-3.116
VP02_ERPs_resplocked_armw	5	4	F7	-2.193
VP02_ERPs_resplocked_armw	5	5	F3	-2.823
VP02_ERPs_resplocked_armw	5	6	Fz	-3.204
VP02_ERPs_resplocked_armw	5	7	F4	-2.576
VP02_ERPs_resplocked_armw	5	8	F8	-0.517
VP02_ERPs_resplocked_armw	5	9	FC5	-1.238
VP02_ERPs_resplocked_armw	5	10	FC1	-3.816
VP02_ERPs_resplocked_armw	5	11	FC2	-2.052
VP02_ERPs_resplocked_armw	5	12	FC6	0.046
VP02_ERPs_resplocked_armw	5	13	T7	0.237
VP02_ERPs_resplocked_armw	5	14	C3	-1.576
VP02_ERPs_resplocked_armw	5	15	Cz	-2.98
VP02_ERPs_resplocked_armw	5	16	C4	0.746
VP02_ERPs_resplocked_armw	5	17	T8	0.892
VP02_ERPs_resplocked_armw	5	18	CP5	1.281
VP02_ERPs_resplocked_armw	5	19	CP1	-1.008
VP02_ERPs_resplocked_armw	5	20	CP2	0.633
VP02_ERPs_resplocked_armw	5	21	CP6	2.734
VP02_ERPs_resplocked_armw	5	22	P7	3.845
VP02_ERPs_resplocked_armw	5	23	P3	2.095
VP02_ERPs_resplocked_armw	5	24	Pz	0.747
VP02_ERPs_resplocked_armw	5	25	P4	2.489
VP02_ERPs_resplocked_armw	5	26	P8	4.993
VP02_ERPs_resplocked_armw	5	27	POz	2.153
VP02_ERPs_resplocked_armw	5	28	O1	4.351
VP02_ERPs_resplocked_armw	5	29	Oz	3.135
VP02_ERPs_resplocked_armw	5	30	O2	3.004
VP02_ERPs_resplocked_armw	5	31	AF7	-2.995
VP02_ERPs_resplocked_armw	5	32	AF3	-2.816
VP02_ERPs_resplocked_armw	5	33	AF4	-2.577
VP02_ERPs_resplocked_armw	5	34	AF8	-2.944
VP02_ERPs_resplocked_armw	5	35	F5	-2.762
VP02_ERPs_resplocked_armw	5	36	F1	-2.844
VP02_ERPs_resplocked_armw	5	37	F2	-2.231
VP02_ERPs_resplocked_armw	5	38	F6	-0.802
VP02_ERPs_resplocked_armw	5	39	FC3	-2.497
VP02_ERPs_resplocked_armw	5	40	FCz	-3.453
VP02_ERPs_resplocked_armw	5	41	FC4	-0.023
VP02_ERPs_resplocked_armw	5	42	C5	0.152
VP02_ERPs_resplocked_armw	5	43	C1	-2.585
VP02_ERPs_resplocked_armw	5	44	C2	-0.911
VP02_ERPs_resplocked_armw	5	45	C6	1.035
VP02_ERPs_resplocked_armw	5	46	CP3	0.636
VP02_ERPs_resplocked_armw	5	47	CPz	-1.056
VP02_ERPs_resplocked_armw	5	48	CP4	1.512
VP02_ERPs_resplocked_armw	5	49	P5	2.939
VP02_ERPs_resplocked_armw	5	50	P1	1.456
VP02_ERPs_resplocked_armw	5	51	P2	1.608
VP02_ERPs_resplocked_armw	5	52	P6	3.947
VP02_ERPs_resplocked_armw	5	53	PO5	3.945
VP02_ERPs_resplocked_armw	5	54	PO3	2.469
VP02_ERPs_resplocked_armw	5	55	PO4	2.428
VP02_ERPs_resplocked_armw	5	56	PO6	3.602
VP02_ERPs_resplocked_armw	5	57	FT7	-0.602
VP02_ERPs_resplocked_armw	5	58	FT8	0.458
VP02_ERPs_resplocked_armw	5	59	TP7	1.338
VP02_ERPs_resplocked_armw	5	60	TP8	2.553
VP02_ERPs_resplocked_armw	5	61	PO7	3.997
VP02_ERPs_resplocked_armw	5	62	PO8	3.621
VP04_ERPs_resplocked_armw	1	1	Fp1	-1.504
VP04_ERPs_resplocked_armw	1	2	Fpz	-0.38
VP04_ERPs_resplocked_armw	1	3	Fp2	-4.018
VP04_ERPs_resplocked_armw	1	4	F7	-1.761
VP04_ERPs_resplocked_armw	1	5	F3	0.372
VP04_ERPs_resplocked_armw	1	6	Fz	0.477
VP04_ERPs_resplocked_armw	1	7	F4	1.391
VP04_ERPs_resplocked_armw	1	8	F8	4.92
VP04_ERPs_resplocked_armw	1	9	FC5	4.834
VP04_ERPs_resplocked_armw	1	10	FC1	1.586
VP04_ERPs_resplocked_armw	1	11	FC2	2.454
VP04_ERPs_resplocked_armw	1	12	FC6	6.853
VP04_ERPs_resplocked_armw	1	13	T7	5.878
VP04_ERPs_resplocked_armw	1	14	C3	6.134
VP04_ERPs_resplocked_armw	1	15	Cz	2.933
VP04_ERPs_resplocked_armw	1	16	C4	2.612
VP04_ERPs_resplocked_armw	1	17	T8	8.706
VP04_ERPs_resplocked_armw	1	18	CP5	8.259
VP04_ERPs_resplocked_armw	1	19	CP1	7.232
VP04_ERPs_resplocked_armw	1	20	CP2	7.325
VP04_ERPs_resplocked_armw	1	21	CP6	7.551
VP04_ERPs_resplocked_armw	1	22	P7	9.679
VP04_ERPs_resplocked_armw	1	23	P3	7.993
VP04_ERPs_resplocked_armw	1	24	Pz	5.549
VP04_ERPs_resplocked_armw	1	25	P4	7.527
VP04_ERPs_resplocked_armw	1	26	P8	7.496
VP04_ERPs_resplocked_armw	1	27	POz	5.493
VP04_ERPs_resplocked_armw	1	28	O1	7.525
VP04_ERPs_resplocked_armw	1	29	Oz	8.983
VP04_ERPs_resplocked_armw	1	30	O2	7.448
VP04_ERPs_resplocked_armw	1	31	AF7	-2.662
VP04_ERPs_resplocked_armw	1	32	AF3	-0.059
VP04_ERPs_resplocked_armw	1	33	AF4	1.232
VP04_ERPs_resplocked_armw	1	34	AF8	-0.813
VP04_ERPs_resplocked_armw	1	35	F5	0.469
VP04_ERPs_resplocked_armw	1	36	F1	0.352
VP04_ERPs_resplocked_armw	1	37	F2	1.368
VP04_ERPs_resplocked_armw	1	38	F6	4.966
VP04_ERPs_resplocked_armw	1	39	FC3	1.923
VP04_ERPs_resplocked_armw	1	40	FCz	2.397
VP04_ERPs_resplocked_armw	1	41	FC4	2.609
VP04_ERPs_resplocked_armw	1	42	C5	7.489
VP04_ERPs_resplocked_armw	1	43	C1	3.658
VP04_ERPs_resplocked_armw	1	44	C2	5.402
VP04_ERPs_resplocked_armw	1	45	C6	7.436
VP04_ERPs_resplocked_armw	1	46	CP3	7.372
VP04_ERPs_resplocked_armw	1	47	CPz	5.516
VP04_ERPs_resplocked_armw	1	48	CP4	2.602
VP04_ERPs_resplocked_armw	1	49	P5	9.326
VP04_ERPs_resplocked_armw	1	50	P1	7.258
VP04_ERPs_resplocked_armw	1	51	P2	7.473
VP04_ERPs_resplocked_armw	1	52	P6	7.488
VP04_ERPs_resplocked_armw	1	53	PO5	9.659
VP04_ERPs_resplocked_armw	1	54	PO3	9.698
VP04_ERPs_resplocked_armw	1	55	PO4	7.495
VP04_ERPs_resplocked_armw	1	56	PO6	7.414
VP04_ERPs_resplocked_armw	1	57	FT7	-0.1
VP04_ERPs_resplocked_armw	1	58	FT8	5.085
VP04_ERPs_resplocked_armw	1	59	TP7	8.146
VP04_ERPs_resplocked_armw	1	60	TP8	7.546
VP04_ERPs_resplocked_armw	1	61	PO7	9.71
VP04_ERPs_resplocked_armw	1	62	PO8	7.458
VP04_ERPs_resplocked_armw	2	1	Fp1	0.156
VP04_ERPs_resplocked_armw	2	2	Fpz	0.826
VP04_ERPs_resplocked_armw	2	3	Fp2	-1.624
VP04_ERPs_resplocked_armw	2	4	F7	3.8
VP04_ERPs_resplocked_armw	2	5	F3	1.628
VP04_ERPs_resplocked_armw	2	6	Fz	1.609
VP04_ERPs_resplocked_armw	2	7	F4	2.801
VP04_ERPs_resplocked_armw	2	8	F8	5.637
VP04_ERPs_resplocked_armw	2	9	FC5	6.185
VP04_ERPs_resplocked_armw	2	10	FC1	2.697
VP04_ERPs_resplocked_armw	2	11	FC2	3.442
VP04_ERPs_resplocked_armw	2	12	FC6	5.812
VP04_ERPs_resplocked_armw	2	13	T7	6.214
VP04_ERPs_resplocked_armw	2	14	C3	5.56
VP04_ERPs_resplocked_armw	2	15	Cz	2.651
VP04_ERPs_resplocked_armw	2	16	C4	3.692
VP04_ERPs_resplocked_armw	2	17	T8	7.307
VP04_ERPs_resplocked_armw	2	18	CP5	7.943
VP04_ERPs_resplocked_armw	2	19	CP1	5.672
VP04_ERPs_resplocked_armw	2	20	CP2	6.015
VP04_ERPs_resplocked_armw	2	21	CP6	6.177
VP04_ERPs_resplocked_armw	2	22	P7	8.624
VP04_ERPs_resplocked_armw	2	23	P3	6.434
VP04_ERPs_resplocked_armw	2	24	Pz	3.687
VP04_ERPs_resplocked_armw	2	25	P4	6.082
VP04_ERPs_resplocked_armw	2	26	P8	5.993
VP04_ERPs_resplocked_armw	2	27	POz	3.742
VP04_ERPs_resplocked_armw	2	28	O1	4.842
VP04_ERPs_resplocked_armw	2	29	Oz	5.954
VP04_ERPs_resplocked_armw	2	30	O2	6.035
VP04_ERPs_resplocked_armw	2	31	AF7	-0.577
VP04_ERPs_resplocked_armw	2	32	AF3	0.133
VP04_ERPs_resplocked_armw	2	33	AF4	2.614
VP04_ERPs_resplocked_armw	2	34	AF8	1.291
VP04_ERPs_resplocked_armw	2	35	F5	1.704
VP04_ERPs_resplocked_armw	2	36	F1	1.693
VP04_ERPs_resplocked_armw	2	37	F2	2.884
VP04_ERPs_resplocked_armw	2	38	F6	5.748
VP04_ERPs_resplocked_armw	2	39	FC3	2.769
VP04_ERPs_resplocked_armw	2	40	FCz	3.453
VP04_ERPs_resplocked_armw	2	41	FC4	3.636
VP04_ERPs_resplocked_armw	2	42	C5	7.158
VP04_ERPs_resplocked_armw	2	43	C1	3.564
VP04_ERPs_resplocked_armw	2	44	C2	4.381
VP04_ERPs_resplocked_armw	2	45	C6	6.016
VP04_ERPs_resplocked_armw	2	46	CP3	6.423
VP04_ERPs_resplocked_armw	2	47	CPz	3.795
VP04_ERPs_resplocked_armw	2	48	CP4	3.707
VP04_ERPs_resplocked_armw	2	49	P5	8.388
VP04_ERPs_resplocked_armw	2	50	P1	5.856
VP04_ERPs_resplocked_armw	2	51	P2	6.009
VP04_ERPs_resplocked_armw	2	52	P6	6.125
VP04_ERPs_resplocked_armw	2	53	PO5	8.697
VP04_ERPs_resplocked_armw	2	54	PO3	8.594
VP04_ERPs_resplocked_armw	2	55	PO4	6.03
VP04_ERPs_resplocked_armw	2	56	PO6	5.983
VP04_ERPs_resplocked_armw	2	57	FT7	2.504
VP04_ERPs_resplocked_armw	2	58	FT8	5.839
VP04_ERPs_resplocked_armw	2	59	TP7	7.873
VP04_ERPs_resplocked_armw	2	60	TP8	6.127
VP04_ERPs_resplocked_armw	2	61	PO7	8.658
VP04_ERPs_resplocked_armw	2	62	PO8	5.954
VP04_ERPs_resplocked_armw	4	1	Fp1	-2.313
VP04_ERPs_resplocked_armw	4	2	Fpz	-3.242
VP04_ERPs_resplocked_armw	4	3	Fp2	-3.98
VP04_ERPs_resplocked_armw	4	4	F7	-0.225
VP04_ERPs_resplocked_armw	4	5	F3	-2.855
VP04_ERPs_resplocked_armw	4	6	Fz	-2.849
VP04_ERPs_resplocked_armw	4	7	F4	-2.372
VP04_ERPs_resplocked_armw	4	8	F8	0.342
VP04_ERPs_resplocked_armw	4	9	FC5	-0.019
VP04_ERPs_resplocked_armw	4	10	FC1	-2.213
VP04_ERPs_resplocked_armw	4	11	FC2	-2.069
VP04_ERPs_resplocked_armw	4	12	FC6	1.266
VP04_ERPs_resplocked_armw	4	13	T7	3.279
VP04_ERPs_resplocked_armw	4	14	C3	0.109
VP04_ERPs_resplocked_armw	4	15	Cz	-2.786
VP04_ERPs_resplocked_armw	4	16	C4	-1.911
VP04_ERPs_resplocked_armw	4	17	T8	2.983
VP04_ERPs_resplocked_armw	4	18	CP5	3.761
VP04_ERPs_resplocked_armw	4	19	CP1	2.562
VP04_ERPs_resplocked_armw	4	20	CP2	1.242
VP04_ERPs_resplocked_armw	4	21	CP6	1.329
VP04_ERPs_resplocked_armw	4	22	P7	5.248
VP04_ERPs_resplocked_armw	4	23	P3	2.988
VP04_ERPs_resplocked_armw	4	24	Pz	-0.666
VP04_ERPs_resplocked_armw	4	25	P4	1.311
VP04_ERPs_resplocked_armw	4	26	P8	1.006
VP04_ERPs_resplocked_armw	4	27	POz	-0.719
VP04_ERPs_resplocked_armw	4	28	O1	1.585
VP04_ERPs_resplocked_armw	4	29	Oz	1.42
VP04_ERPs_resplocked_armw	4	30	O2	1.178
VP04_ERPs_resplocked_armw	4	31	AF7	-2.297
VP04_ERPs_resplocked_armw	4	32	AF3	-3.026
VP04_ERPs_resplocked_armw	4	33	AF4	-1.739
VP04_ERPs_resplocked_armw	4	34	AF8	-1.868
VP04_ERPs_resplocked_armw	4	35	F5	-2.75
VP04_ERPs_resplocked_armw	4	36	F1	-2.724
VP04_ERPs_resplocked_armw	4	37	F2	-2.26
VP04_ERPs_resplocked_armw	4	38	F6	0.593
VP04_ERPs_resplocked_armw	4	39	FC3	-1.549
VP04_ERPs_resplocked_armw	4	40	FCz	-2.082
VP04_ERPs_resplocked_armw	4	41	FC4	-1.95
VP04_ERPs_resplocked_armw	4	42	C5	4.18
VP04_ERPs_resplocked_armw	4	43	C1	-1.211
VP04_ERPs_resplocked_armw	4	44	C2	-0.222
VP04_ERPs_resplocked_armw	4	45	C6	1.085
VP04_ERPs_resplocked_armw	4	46	CP3	1.855
VP04_ERPs_resplocked_armw	4	47	CPz	-0.62
VP04_ERPs_resplocked_armw	4	48	CP4	-1.862
VP04_ERPs_resplocked_armw	4	49	P5	4.694
VP04_ERPs_resplocked_armw	4	50	P1	2.791
VP04_ERPs_resplocked_armw	4	51	P2	1.244
VP04_ERPs_resplocked_armw	4	52	P6	1.234
VP04_ERPs_resplocked_armw	4	53	PO5	5.221
VP04_ERPs_resplocked_armw	4	54	PO3	5.047
VP04_ERPs_resplocked_armw	4	55	PO4	1.215
VP04_ERPs_resplocked_armw	4	56	PO6	1.188
VP04_ERPs_resplocked_armw	4	57	FT7	3.284
VP04_ERPs_resplocked_armw	4	58	FT8	0.534
VP04_ERPs_resplocked_armw	4	59	TP7	5.562
VP04_ERPs_resplocked_armw	4	60	TP8	1.232
VP04_ERPs_resplocked_armw	4	61	PO7	5.239
VP04_ERPs_resplocked_armw	4	62	PO8	1.068
VP04_ERPs_resplocked_armw	5	1	Fp1	-0.55
VP04_ERPs_resplocked_armw	5	2	Fpz	-2.14
VP04_ERPs_resplocked_armw	5	3	Fp2	-4.295
VP04_ERPs_resplocked_armw	5	4	F7	3.119
VP04_ERPs_resplocked_armw	5	5	F3	0.905
VP04_ERPs_resplocked_armw	5	6	Fz	0.841
VP04_ERPs_resplocked_armw	5	7	F4	1.952
VP04_ERPs_resplocked_armw	5	8	F8	3.051
VP04_ERPs_resplocked_armw	5	9	FC5	5.753
VP04_ERPs_resplocked_armw	5	10	FC1	2.082
VP04_ERPs_resplocked_armw	5	11	FC2	2.445
VP04_ERPs_resplocked_armw	5	12	FC6	4.903
VP04_ERPs_resplocked_armw	5	13	T7	6.847
VP04_ERPs_resplocked_armw	5	14	C3	5.346
VP04_ERPs_resplocked_armw	5	15	Cz	2.389
VP04_ERPs_resplocked_armw	5	16	C4	2.587
VP04_ERPs_resplocked_armw	5	17	T8	4.545
VP04_ERPs_resplocked_armw	5	18	CP5	6.606
VP04_ERPs_resplocked_armw	5	19	CP1	6.781
VP04_ERPs_resplocked_armw	5	20	CP2	4.936
VP04_ERPs_resplocked_armw	5	21	CP6	4.942
VP04_ERPs_resplocked_armw	5	22	P7	9.072
VP04_ERPs_resplocked_armw	5	23	P3	7.073
VP04_ERPs_resplocked_armw	5	24	Pz	3.482
VP04_ERPs_resplocked_armw	5	25	P4	4.958
VP04_ERPs_resplocked_armw	5	26	P8	4.735
VP04_ERPs_resplocked_armw	5	27	POz	3.564
VP04_ERPs_resplocked_armw	5	28	O1	5.242
VP04_ERPs_resplocked_armw	5	29	Oz	4.92
VP04_ERPs_resplocked_armw	5	30	O2	4.88
VP04_ERPs_resplocked_armw	5	31	AF7	-0.785
VP04_ERPs_resplocked_armw	5	32	AF3	0.105
VP04_ERPs_resplocked_armw	5	33	AF4	0.547
VP04_ERPs_resplocked_armw	5	34	AF8	0.44
VP04_ERPs_resplocked_armw	5	35	F5	0.973
VP04_ERPs_resplocked_armw	5	36	F1	0.893
VP04_ERPs_resplocked_armw	5	37	F2	1.991
VP04_ERPs_resplocked_armw	5	38	F6	3.18
VP04_ERPs_resplocked_armw	5	39	FC3	1.912
VP04_ERPs_resplocked_armw	5	40	FCz	2.439
VP04_ERPs_resplocked_armw	5	41	FC4	2.576
VP04_ERPs_resplocked_armw	5	42	C5	6.399
VP04_ERPs_resplocked_armw	5	43	C1	3.411
VP04_ERPs_resplocked_armw	5	44	C2	3.332
VP04_ERPs_resplocked_armw	5	45	C6	4.881
VP04_ERPs_resplocked_armw	5	46	CP3	6.274
VP04_ERPs_resplocked_armw	5	47	CPz	3.545
VP04_ERPs_resplocked_armw	5	48	CP4	2.6
VP04_ERPs_resplocked_armw	5	49	P5	8.898
VP04_ERPs_resplocked_armw	5	50	P1	6.835
VP04_ERPs_resplocked_armw	5	51	P2	4.878
VP04_ERPs_resplocked_armw	5	52	P6	4.862
VP04_ERPs_resplocked_armw	5	53	PO5	9.176
VP04_ERPs_resplocked_armw	5	54	PO3	9.087
VP04_ERPs_resplocked_armw	5	55	PO4	4.881
VP04_ERPs_resplocked_armw	5	56	PO6	4.85
VP04_ERPs_resplocked_armw	5	57	FT7	2.703
VP04_ERPs_resplocked_armw	5	58	FT8	3.17
VP04_ERPs_resplocked_armw	5	59	TP7	7.378
VP04_ERPs_resplocked_armw	5	60	TP8	4.866
VP04_ERPs_resplocked_armw	5	61	PO7	9.203
VP04_ERPs_resplocked_armw	5	62	PO8	4.822
VP05_ERPs_resplocked_armw	1	1	Fp1	2.799
VP05_ERPs_resplocked_armw	1	2	Fpz	-0.036
VP05_ERPs_resplocked_armw	1	3	Fp2	-0.047
VP05_ERPs_resplocked_armw	1	4	F7	0.767
VP05_ERPs_resplocked_armw	1	5	F3	-2.212
VP05_ERPs_resplocked_armw	1	6	Fz	-2.37
VP05_ERPs_resplocked_armw	1	7	F4	-2.187
VP05_ERPs_resplocked_armw	1	8	F8	-1.522
VP05_ERPs_resplocked_armw	1	9	FC5	3.347
VP05_ERPs_resplocked_armw	1	10	FC1	-1.649
VP05_ERPs_resplocked_armw	1	11	FC2	-1.229
VP05_ERPs_resplocked_armw	1	12	FC6	-1.154
VP05_ERPs_resplocked_armw	1	13	T7	1.642
VP05_ERPs_resplocked_armw	1	14	C3	5.337
VP05_ERPs_resplocked_armw	1	15	Cz	-0.798
VP05_ERPs_resplocked_armw	1	16	C4	2.441
VP05_ERPs_resplocked_armw	1	17	T8	1.947
VP05_ERPs_resplocked_armw	1	18	CP5	4.34
VP05_ERPs_resplocked_armw	1	19	CP1	1.983
VP05_ERPs_resplocked_armw	1	20	CP2	1.705
VP05_ERPs_resplocked_armw	1	21	CP6	3.055
VP05_ERPs_resplocked_armw	1	22	P7	2.702
VP05_ERPs_resplocked_armw	1	23	P3	0.337
VP05_ERPs_resplocked_armw	1	24	Pz	2.052
VP05_ERPs_resplocked_armw	1	25	P4	3.487
VP05_ERPs_resplocked_armw	1	26	P8	4.835
VP05_ERPs_resplocked_armw	1	27	POz	-1.101
VP05_ERPs_resplocked_armw	1	28	O1	0.736
VP05_ERPs_resplocked_armw	1	29	Oz	1.81
VP05_ERPs_resplocked_armw	1	30	O2	3.418
VP05_ERPs_resplocked_armw	1	31	AF7	1.098
VP05_ERPs_resplocked_armw	1	32	AF3	-0.182
VP05_ERPs_resplocked_armw	1	33	AF4	-1.726
VP05_ERPs_resplocked_armw	1	34	AF8	-3.364
VP05_ERPs_resplocked_armw	1	35	F5	0.932
VP05_ERPs_resplocked_armw	1	36	F1	-2.135
VP05_ERPs_resplocked_armw	1	37	F2	-2.256
VP05_ERPs_resplocked_armw	1	38	F6	-2.407
VP05_ERPs_resplocked_armw	1	39	FC3	-0.183
VP05_ERPs_resplocked_armw	1	40	FCz	-1.169
VP05_ERPs_resplocked_armw	1	41	FC4	-2.102
VP05_ERPs_resplocked_armw	1	42	C5	3.417
VP05_ERPs_resplocked_armw	1	43	C1	-0.791
VP05_ERPs_resplocked_armw	1	44	C2	-1.343
VP05_ERPs_resplocked_armw	1	45	C6	2.78
VP05_ERPs_resplocked_armw	1	46	CP3	3.233
VP05_ERPs_resplocked_armw	1	47	CPz	2.146
VP05_ERPs_resplocked_armw	1	48	CP4	2.685
VP05_ERPs_resplocked_armw	1	49	P5	2.902
VP05_ERPs_resplocked_armw	1	50	P1	2.05
VP05_ERPs_resplocked_armw	1	51	P2	2.975
VP05_ERPs_resplocked_armw	1	52	P6	3.453
VP05_ERPs_resplocked_armw	1	53	PO5	0.58
VP05_ERPs_resplocked_armw	1	54	PO3	0.699
VP05_ERPs_resplocked_armw	1	55	PO4	2.354
VP05_ERPs_resplocked_armw	1	56	PO6	3.394
VP05_ERPs_resplocked_armw	1	57	FT7	0.67
VP05_ERPs_resplocked_armw	1	58	FT8	-1.441
VP05_ERPs_resplocked_armw	1	59	TP7	1.633
VP05_ERPs_resplocked_armw	1	60	TP8	5.147
VP05_ERPs_resplocked_armw	1	61	PO7	0.597
VP05_ERPs_resplocked_armw	1	62	PO8	3.355
VP05_ERPs_resplocked_armw	2	1	Fp1	3.382
VP05_ERPs_resplocked_armw	2	2	Fpz	2.066
VP05_ERPs_resplocked_armw	2	3	Fp2	2.164
VP05_ERPs_resplocked_armw	2	4	F7	0.591
VP05_ERPs_resplocked_armw	2	5	F3	2.557
VP05_ERPs_resplocked_armw	2	6	Fz	2.418
VP05_ERPs_resplocked_armw	2	7	F4	3.091
VP05_ERPs_resplocked_armw	2	8	F8	-0.228
VP05_ERPs_resplocked_armw	2	9	FC5	6.112
VP05_ERPs_resplocked_armw	2	10	FC1	3.055
VP05_ERPs_resplocked_armw	2	11	FC2	4.392
VP05_ERPs_resplocked_armw	2	12	FC6	2.103
VP05_ERPs_resplocked_armw	2	13	T7	5.761
VP05_ERPs_resplocked_armw	2	14	C3	7.786
VP05_ERPs_resplocked_armw	2	15	Cz	4.989
VP05_ERPs_resplocked_armw	2	16	C4	7.421
VP05_ERPs_resplocked_armw	2	17	T8	5.063
VP05_ERPs_resplocked_armw	2	18	CP5	7.634
VP05_ERPs_resplocked_armw	2	19	CP1	7.2
VP05_ERPs_resplocked_armw	2	20	CP2	8.032
VP05_ERPs_resplocked_armw	2	21	CP6	7.889
VP05_ERPs_resplocked_armw	2	22	P7	7.084
VP05_ERPs_resplocked_armw	2	23	P3	6.312
VP05_ERPs_resplocked_armw	2	24	Pz	7.241
VP05_ERPs_resplocked_armw	2	25	P4	9.844
VP05_ERPs_resplocked_armw	2	26	P8	10.126
VP05_ERPs_resplocked_armw	2	27	POz	7.058
VP05_ERPs_resplocked_armw	2	28	O1	8.005
VP05_ERPs_resplocked_armw	2	29	Oz	9.147
VP05_ERPs_resplocked_armw	2	30	O2	9.898
VP05_ERPs_resplocked_armw	2	31	AF7	1.097
VP05_ERPs_resplocked_armw	2	32	AF3	2.483
VP05_ERPs_resplocked_armw	2	33	AF4	2.652
VP05_ERPs_resplocked_armw	2	34	AF8	-2.386
VP05_ERPs_resplocked_armw	2	35	F5	3.416
VP05_ERPs_resplocked_armw	2	36	F1	2.502
VP05_ERPs_resplocked_armw	2	37	F2	3.075
VP05_ERPs_resplocked_armw	2	38	F6	3.042
VP05_ERPs_resplocked_armw	2	39	FC3	4.204
VP05_ERPs_resplocked_armw	2	40	FCz	4.371
VP05_ERPs_resplocked_armw	2	41	FC4	3.317
VP05_ERPs_resplocked_armw	2	42	C5	6.173
VP05_ERPs_resplocked_armw	2	43	C1	4.948
VP05_ERPs_resplocked_armw	2	44	C2	4.255
VP05_ERPs_resplocked_armw	2	45	C6	7.653
VP05_ERPs_resplocked_armw	2	46	CP3	7.611
VP05_ERPs_resplocked_armw	2	47	CPz	7.249
VP05_ERPs_resplocked_armw	2	48	CP4	7.601
VP05_ERPs_resplocked_armw	2	49	P5	6.732
VP05_ERPs_resplocked_armw	2	50	P1	7.272
VP05_ERPs_resplocked_armw	2	51	P2	11.492
VP05_ERPs_resplocked_armw	2	52	P6	9.901
VP05_ERPs_resplocked_armw	2	53	PO5	8.409
VP05_ERPs_resplocked_armw	2	54	PO3	8.459
VP05_ERPs_resplocked_armw	2	55	PO4	10.311
VP05_ERPs_resplocked_armw	2	56	PO6	9.969
VP05_ERPs_resplocked_armw	2	57	FT7	0.494
VP05_ERPs_resplocked_armw	2	58	FT8	-0.246
VP05_ERPs_resplocked_armw	2	59	TP7	5.74
VP05_ERPs_resplocked_armw	2	60	TP8	9.436
VP05_ERPs_resplocked_armw	2	61	PO7	8.447
VP05_ERPs_resplocked_armw	2	62	PO8	9.832
VP05_ERPs_resplocked_armw	4	1	Fp1	0.901
VP05_ERPs_resplocked_armw	4	2	Fpz	6.566
VP05_ERPs_resplocked_armw	4	3	Fp2	6.51
VP05_ERPs_resplocked_armw	4	4	F7	-0.464
VP05_ERPs_resplocked_armw	4	5	F3	0.557
VP05_ERPs_resplocked_armw	4	6	Fz	-0.104
VP05_ERPs_resplocked_armw	4	7	F4	0.562
VP05_ERPs_resplocked_armw	4	8	F8	-0.714
VP05_ERPs_resplocked_armw	4	9	FC5	4.548
VP05_ERPs_resplocked_armw	4	10	FC1	2.294
VP05_ERPs_resplocked_armw	4	11	FC2	1.381
VP05_ERPs_resplocked_armw	4	12	FC6	1.24
VP05_ERPs_resplocked_armw	4	13	T7	3.617
VP05_ERPs_resplocked_armw	4	14	C3	7.377
VP05_ERPs_resplocked_armw	4	15	Cz	3.534
VP05_ERPs_resplocked_armw	4	16	C4	5.841
VP05_ERPs_resplocked_armw	4	17	T8	3.074
VP05_ERPs_resplocked_armw	4	18	CP5	5.379
VP05_ERPs_resplocked_armw	4	19	CP1	6.236
VP05_ERPs_resplocked_armw	4	20	CP2	6.07
VP05_ERPs_resplocked_armw	4	21	CP6	5.646
VP05_ERPs_resplocked_armw	4	22	P7	4.935
VP05_ERPs_resplocked_armw	4	23	P3	5.253
VP05_ERPs_resplocked_armw	4	24	Pz	6.418
VP05_ERPs_resplocked_armw	4	25	P4	7.405
VP05_ERPs_resplocked_armw	4	26	P8	8.288
VP05_ERPs_resplocked_armw	4	27	POz	3.312
VP05_ERPs_resplocked_armw	4	28	O1	3.853
VP05_ERPs_resplocked_armw	4	29	Oz	6.283
VP05_ERPs_resplocked_armw	4	30	O2	7.332
VP05_ERPs_resplocked_armw	4	31	AF7	0.303
VP05_ERPs_resplocked_armw	4	32	AF3	2.161
VP05_ERPs_resplocked_armw	4	33	AF4	0.049
VP05_ERPs_resplocked_armw	4	34	AF8	-1.936
VP05_ERPs_resplocked_armw	4	35	F5	2.021
VP05_ERPs_resplocked_armw	4	36	F1	0.596
VP05_ERPs_resplocked_armw	4	37	F2	0.56
VP05_ERPs_resplocked_armw	4	38	F6	0.471
VP05_ERPs_resplocked_armw	4	39	FC3	2.009
VP05_ERPs_resplocked_armw	4	40	FCz	1.367
VP05_ERPs_resplocked_armw	4	41	FC4	0.697
VP05_ERPs_resplocked_armw	4	42	C5	4.53
VP05_ERPs_resplocked_armw	4	43	C1	3.453
VP05_ERPs_resplocked_armw	4	44	C2	1.327
VP05_ERPs_resplocked_armw	4	45	C6	5.443
VP05_ERPs_resplocked_armw	4	46	CP3	6.34
VP05_ERPs_resplocked_armw	4	47	CPz	6.461
VP05_ERPs_resplocked_armw	4	48	CP4	6.054
VP05_ERPs_resplocked_armw	4	49	P5	5.976
VP05_ERPs_resplocked_armw	4	50	P1	6.297
VP05_ERPs_resplocked_armw	4	51	P2	8.003
VP05_ERPs_resplocked_armw	4	52	P6	7.405
VP05_ERPs_resplocked_armw	4	53	PO5	5.493
VP05_ERPs_resplocked_armw	4	54	PO3	5.521
VP05_ERPs_resplocked_armw	4	55	PO4	6.893
VP05_ERPs_resplocked_armw	4	56	PO6	7.286
VP05_ERPs_resplocked_armw	4	57	FT7	-0.565
VP05_ERPs_resplocked_armw	4	58	FT8	-0.636
VP05_ERPs_resplocked_armw	4	59	TP7	3.715
VP05_ERPs_resplocked_armw	4	60	TP8	6.458
VP05_ERPs_resplocked_armw	4	61	PO7	5.43
VP05_ERPs_resplocked_armw	4	62	PO8	7.269
VP05_ERPs_resplocked_armw	5	1	Fp1	3.697
VP05_ERPs_resplocked_armw	5	2	Fpz	2.717
VP05_ERPs_resplocked_armw	5	3	Fp2	2.682
VP05_ERPs_resplocked_armw	5	4	F7	2.539
VP05_ERPs_resplocked_armw	5	5	F3	2.981
VP05_ERPs_resplocked_armw	5	6	Fz	2.441
VP05_ERPs_resplocked_armw	5	7	F4	2.436
VP05_ERPs_resplocked_armw	5	8	F8	-1.325
VP05_ERPs_resplocked_armw	5	9	FC5	5.681
VP05_ERPs_resplocked_armw	5	10	FC1	3.956
VP05_ERPs_resplocked_armw	5	11	FC2	3.88
VP05_ERPs_resplocked_armw	5	12	FC6	1.399
VP05_ERPs_resplocked_armw	5	13	T7	3.568
VP05_ERPs_resplocked_armw	5	14	C3	6.813
VP05_ERPs_resplocked_armw	5	15	Cz	5.053
VP05_ERPs_resplocked_armw	5	16	C4	6.287
VP05_ERPs_resplocked_armw	5	17	T8	3.697
VP05_ERPs_resplocked_armw	5	18	CP5	5.643
VP05_ERPs_resplocked_armw	5	19	CP1	6.566
VP05_ERPs_resplocked_armw	5	20	CP2	6.693
VP05_ERPs_resplocked_armw	5	21	CP6	7.08
VP05_ERPs_resplocked_armw	5	22	P7	5.743
VP05_ERPs_resplocked_armw	5	23	P3	5.808
VP05_ERPs_resplocked_armw	5	24	Pz	6.516
VP05_ERPs_resplocked_armw	5	25	P4	8.775
VP05_ERPs_resplocked_armw	5	26	P8	8.656
VP05_ERPs_resplocked_armw	5	27	POz	4.863
VP05_ERPs_resplocked_armw	5	28	O1	5.77
VP05_ERPs_resplocked_armw	5	29	Oz	7.33
VP05_ERPs_resplocked_armw	5	30	O2	8.577
VP05_ERPs_resplocked_armw	5	31	AF7	3.228
VP05_ERPs_resplocked_armw	5	32	AF3	3.766
VP05_ERPs_resplocked_armw	5	33	AF4	1.259
VP05_ERPs_resplocked_armw	5	34	AF8	-1.475
VP05_ERPs_resplocked_armw	5	35	F5	4.297
VP05_ERPs_resplocked_armw	5	36	F1	2.955
VP05_ERPs_resplocked_armw	5	37	F2	2.391
VP05_ERPs_resplocked_armw	5	38	F6	2.292
VP05_ERPs_resplocked_armw	5	39	FC3	4.42
VP05_ERPs_resplocked_armw	5	40	FCz	3.808
VP05_ERPs_resplocked_armw	5	41	FC4	2.551
VP05_ERPs_resplocked_armw	5	42	C5	5.811
VP05_ERPs_resplocked_armw	5	43	C1	4.944
VP05_ERPs_resplocked_armw	5	44	C2	3.727
VP05_ERPs_resplocked_armw	5	45	C6	6.697
VP05_ERPs_resplocked_armw	5	46	CP3	7.444
VP05_ERPs_resplocked_armw	5	47	CPz	6.492
VP05_ERPs_resplocked_armw	5	48	CP4	6.562
VP05_ERPs_resplocked_armw	5	49	P5	6.818
VP05_ERPs_resplocked_armw	5	50	P1	6.576
VP05_ERPs_resplocked_armw	5	51	P2	8.93
VP05_ERPs_resplocked_armw	5	52	P6	8.66
VP05_ERPs_resplocked_armw	5	53	PO5	6.578
VP05_ERPs_resplocked_armw	5	54	PO3	6.532
VP05_ERPs_resplocked_armw	5	55	PO4	8.1
VP05_ERPs_resplocked_armw	5	56	PO6	8.63
VP05_ERPs_resplocked_armw	5	57	FT7	2.471
VP05_ERPs_resplocked_armw	5	58	FT8	-1.307
VP05_ERPs_resplocked_armw	5	59	TP7	3.569
VP05_ERPs_resplocked_armw	5	60	TP8	7.204
VP05_ERPs_resplocked_armw	5	61	PO7	6.508
VP05_ERPs_resplocked_armw	5	62	PO8	8.543
VP06_ERPs_resplocked_armw	1	1	Fp1	2.128
VP06_ERPs_resplocked_armw	1	2	Fpz	-0.419
VP06_ERPs_resplocked_armw	1	3	Fp2	0.137
VP06_ERPs_resplocked_armw	1	4	F7	-0.1
VP06_ERPs_resplocked_armw	1	5	F3	-0.402
VP06_ERPs_resplocked_armw	1	6	Fz	2.344
VP06_ERPs_resplocked_armw	1	7	F4	1.732
VP06_ERPs_resplocked_armw	1	8	F8	-1.228
VP06_ERPs_resplocked_armw	1	9	FC5	-0.631
VP06_ERPs_resplocked_armw	1	10	FC1	1.408
VP06_ERPs_resplocked_armw	1	11	FC2	1.894
VP06_ERPs_resplocked_armw	1	12	FC6	0.525
VP06_ERPs_resplocked_armw	1	13	T7	-0.216
VP06_ERPs_resplocked_armw	1	14	C3	1.795
VP06_ERPs_resplocked_armw	1	15	Cz	1.142
VP06_ERPs_resplocked_armw	1	16	C4	2.62
VP06_ERPs_resplocked_armw	1	17	T8	-0.045
VP06_ERPs_resplocked_armw	1	18	CP5	0.707
VP06_ERPs_resplocked_armw	1	19	CP1	1.213
VP06_ERPs_resplocked_armw	1	20	CP2	2.424
VP06_ERPs_resplocked_armw	1	21	CP6	0.555
VP06_ERPs_resplocked_armw	1	22	P7	0.246
VP06_ERPs_resplocked_armw	1	23	P3	2.008
VP06_ERPs_resplocked_armw	1	24	Pz	2.556
VP06_ERPs_resplocked_armw	1	25	P4	2.612
VP06_ERPs_resplocked_armw	1	26	P8	0.886
VP06_ERPs_resplocked_armw	1	27	POz	2.778
VP06_ERPs_resplocked_armw	1	28	O1	2.327
VP06_ERPs_resplocked_armw	1	29	Oz	2.092
VP06_ERPs_resplocked_armw	1	30	O2	2.471
VP06_ERPs_resplocked_armw	1	31	AF7	4.849
VP06_ERPs_resplocked_armw	1	32	AF3	-0.368
VP06_ERPs_resplocked_armw	1	33	AF4	1.054
VP06_ERPs_resplocked_armw	1	34	AF8	0.782
VP06_ERPs_resplocked_armw	1	35	F5	-0.672
VP06_ERPs_resplocked_armw	1	36	F1	1.473
VP06_ERPs_resplocked_armw	1	37	F2	1.815
VP06_ERPs_resplocked_armw	1	38	F6	0.479
VP06_ERPs_resplocked_armw	1	39	FC3	1.874
VP06_ERPs_resplocked_armw	1	40	FCz	1.303
VP06_ERPs_resplocked_armw	1	41	FC4	1.302
VP06_ERPs_resplocked_armw	1	42	C5	-0.588
VP06_ERPs_resplocked_armw	1	43	C1	0.255
VP06_ERPs_resplocked_armw	1	44	C2	2.209
VP06_ERPs_resplocked_armw	1	45	C6	0.637
VP06_ERPs_resplocked_armw	1	46	CP3	1.752
VP06_ERPs_resplocked_armw	1	47	CPz	1.409
VP06_ERPs_resplocked_armw	1	48	CP4	3.315
VP06_ERPs_resplocked_armw	1	49	P5	2.549
VP06_ERPs_resplocked_armw	1	50	P1	2.051
VP06_ERPs_resplocked_armw	1	51	P2	2.441
VP06_ERPs_resplocked_armw	1	52	P6	2.875
VP06_ERPs_resplocked_armw	1	53	PO5	2.615
VP06_ERPs_resplocked_armw	1	54	PO3	2.643
VP06_ERPs_resplocked_armw	1	55	PO4	2.687
VP06_ERPs_resplocked_armw	1	56	PO6	2.641
VP06_ERPs_resplocked_armw	1	57	FT7	-2.023
VP06_ERPs_resplocked_armw	1	58	FT8	0.2
VP06_ERPs_resplocked_armw	1	59	TP7	-0.409
VP06_ERPs_resplocked_armw	1	60	TP8	-0.055
VP06_ERPs_resplocked_armw	1	61	PO7	2.701
VP06_ERPs_resplocked_armw	1	62	PO8	2.492
VP06_ERPs_resplocked_armw	2	1	Fp1	0.965
VP06_ERPs_resplocked_armw	2	2	Fpz	-1.398
VP06_ERPs_resplocked_armw	2	3	Fp2	-0.475
VP06_ERPs_resplocked_armw	2	4	F7	-0.481
VP06_ERPs_resplocked_armw	2	5	F3	5.742
VP06_ERPs_resplocked_armw	2	6	Fz	10.944
VP06_ERPs_resplocked_armw	2	7	F4	9.819
VP06_ERPs_resplocked_armw	2	8	F8	-0.877
VP06_ERPs_resplocked_armw	2	9	FC5	2.633
VP06_ERPs_resplocked_armw	2	10	FC1	9.385
VP06_ERPs_resplocked_armw	2	11	FC2	10.129
VP06_ERPs_resplocked_armw	2	12	FC6	5.881
VP06_ERPs_resplocked_armw	2	13	T7	1.879
VP06_ERPs_resplocked_armw	2	14	C3	8.721
VP06_ERPs_resplocked_armw	2	15	Cz	8.983
VP06_ERPs_resplocked_armw	2	16	C4	9.801
VP06_ERPs_resplocked_armw	2	17	T8	1.227
VP06_ERPs_resplocked_armw	2	18	CP5	6.338
VP06_ERPs_resplocked_armw	2	19	CP1	8.103
VP06_ERPs_resplocked_armw	2	20	CP2	8.961
VP06_ERPs_resplocked_armw	2	21	CP6	4.685
VP06_ERPs_resplocked_armw	2	22	P7	3.471
VP06_ERPs_resplocked_armw	2	23	P3	8.545
VP06_ERPs_resplocked_armw	2	24	Pz	8.975
VP06_ERPs_resplocked_armw	2	25	P4	7.552
VP06_ERPs_resplocked_armw	2	26	P8	1.828
VP06_ERPs_resplocked_armw	2	27	POz	8.381
VP06_ERPs_resplocked_armw	2	28	O1	7.623
VP06_ERPs_resplocked_armw	2	29	Oz	6.901
VP06_ERPs_resplocked_armw	2	30	O2	7.343
VP06_ERPs_resplocked_armw	2	31	AF7	10.826
VP06_ERPs_resplocked_armw	2	32	AF3	5.834
VP06_ERPs_resplocked_armw	2	33	AF4	8.93
VP06_ERPs_resplocked_armw	2	34	AF8	4.229
VP06_ERPs_resplocked_armw	2	35	F5	2.909
VP06_ERPs_resplocked_armw	2	36	F1	9.694
VP06_ERPs_resplocked_armw	2	37	F2	9.903
VP06_ERPs_resplocked_armw	2	38	F6	6.363
VP06_ERPs_resplocked_armw	2	39	FC3	9.443
VP06_ERPs_resplocked_armw	2	40	FCz	9.496
VP06_ERPs_resplocked_armw	2	41	FC4	7.4
VP06_ERPs_resplocked_armw	2	42	C5	3.679
VP06_ERPs_resplocked_armw	2	43	C1	7.706
VP06_ERPs_resplocked_armw	2	44	C2	9.81
VP06_ERPs_resplocked_armw	2	45	C6	6.029
VP06_ERPs_resplocked_armw	2	46	CP3	8.45
VP06_ERPs_resplocked_armw	2	47	CPz	8.117
VP06_ERPs_resplocked_armw	2	48	CP4	9.934
VP06_ERPs_resplocked_armw	2	49	P5	8.742
VP06_ERPs_resplocked_armw	2	50	P1	8.597
VP06_ERPs_resplocked_armw	2	51	P2	8.749
VP06_ERPs_resplocked_armw	2	52	P6	7.361
VP06_ERPs_resplocked_armw	2	53	PO5	8.714
VP06_ERPs_resplocked_armw	2	54	PO3	8.709
VP06_ERPs_resplocked_armw	2	55	PO4	7.574
VP06_ERPs_resplocked_armw	2	56	PO6	7.526
VP06_ERPs_resplocked_armw	2	57	FT7	-2.817
VP06_ERPs_resplocked_armw	2	58	FT8	2.299
VP06_ERPs_resplocked_armw	2	59	TP7	0.818
VP06_ERPs_resplocked_armw	2	60	TP8	1.057
VP06_ERPs_resplocked_armw	2	61	PO7	8.729
VP06_ERPs_resplocked_armw	2	62	PO8	7.404
VP06_ERPs_resplocked_armw	4	1	Fp1	1.731
VP06_ERPs_resplocked_armw	4	2	Fpz	-5.894
VP06_ERPs_resplocked_armw	4	3	Fp2	-7.409
VP06_ERPs_resplocked_armw	4	4	F7	2.423
VP06_ERPs_resplocked_armw	4	5	F3	8.231
VP06_ERPs_resplocked_armw	4	6	Fz	13.027
VP06_ERPs_resplocked_armw	4	7	F4	11.151
VP06_ERPs_resplocked_armw	4	8	F8	-2.399
VP06_ERPs_resplocked_armw	4	9	FC5	4.937
VP06_ERPs_resplocked_armw	4	10	FC1	12.137
VP06_ERPs_resplocked_armw	4	11	FC2	11.539
VP06_ERPs_resplocked_armw	4	12	FC6	5.512
VP06_ERPs_resplocked_armw	4	13	T7	0.88
VP06_ERPs_resplocked_armw	4	14	C3	11.859
VP06_ERPs_resplocked_armw	4	15	Cz	11.643
VP06_ERPs_resplocked_armw	4	16	C4	11.32
VP06_ERPs_resplocked_armw	4	17	T8	-0.594
VP06_ERPs_resplocked_armw	4	18	CP5	7.949
VP06_ERPs_resplocked_armw	4	19	CP1	10.73
VP06_ERPs_resplocked_armw	4	20	CP2	11.8
VP06_ERPs_resplocked_armw	4	21	CP6	4.739
VP06_ERPs_resplocked_armw	4	22	P7	4.49
VP06_ERPs_resplocked_armw	4	23	P3	11.135
VP06_ERPs_resplocked_armw	4	24	Pz	11.378
VP06_ERPs_resplocked_armw	4	25	P4	9.783
VP06_ERPs_resplocked_armw	4	26	P8	0.694
VP06_ERPs_resplocked_armw	4	27	POz	11.437
VP06_ERPs_resplocked_armw	4	28	O1	9.191
VP06_ERPs_resplocked_armw	4	29	Oz	9.983
VP06_ERPs_resplocked_armw	4	30	O2	9.606
VP06_ERPs_resplocked_armw	4	31	AF7	13.471
VP06_ERPs_resplocked_armw	4	32	AF3	8.355
VP06_ERPs_resplocked_armw	4	33	AF4	9.067
VP06_ERPs_resplocked_armw	4	34	AF8	-1.812
VP06_ERPs_resplocked_armw	4	35	F5	3.999
VP06_ERPs_resplocked_armw	4	36	F1	11.694
VP06_ERPs_resplocked_armw	4	37	F2	11.386
VP06_ERPs_resplocked_armw	4	38	F6	2.625
VP06_ERPs_resplocked_armw	4	39	FC3	11.573
VP06_ERPs_resplocked_armw	4	40	FCz	12.292
VP06_ERPs_resplocked_armw	4	41	FC4	7.302
VP06_ERPs_resplocked_armw	4	42	C5	4.896
VP06_ERPs_resplocked_armw	4	43	C1	10.809
VP06_ERPs_resplocked_armw	4	44	C2	12.031
VP06_ERPs_resplocked_armw	4	45	C6	5.561
VP06_ERPs_resplocked_armw	4	46	CP3	10.94
VP06_ERPs_resplocked_armw	4	47	CPz	10.817
VP06_ERPs_resplocked_armw	4	48	CP4	12.045
VP06_ERPs_resplocked_armw	4	49	P5	10.303
VP06_ERPs_resplocked_armw	4	50	P1	11.225
VP06_ERPs_resplocked_armw	4	51	P2	11.368
VP06_ERPs_resplocked_armw	4	52	P6	8.821
VP06_ERPs_resplocked_armw	4	53	PO5	10.459
VP06_ERPs_resplocked_armw	4	54	PO3	10.404
VP06_ERPs_resplocked_armw	4	55	PO4	9.797
VP06_ERPs_resplocked_armw	4	56	PO6	9.733
VP06_ERPs_resplocked_armw	4	57	FT7	-0.447
VP06_ERPs_resplocked_armw	4	58	FT8	0.05
VP06_ERPs_resplocked_armw	4	59	TP7	0.577
VP06_ERPs_resplocked_armw	4	60	TP8	-0.813
VP06_ERPs_resplocked_armw	4	61	PO7	10.396
VP06_ERPs_resplocked_armw	4	62	PO8	9.553
VP06_ERPs_resplocked_armw	5	1	Fp1	3.625
VP06_ERPs_resplocked_armw	5	2	Fpz	-1.356
VP06_ERPs_resplocked_armw	5	3	Fp2	-6.414
VP06_ERPs_resplocked_armw	5	4	F7	2.557
VP06_ERPs_resplocked_armw	5	5	F3	4.246
VP06_ERPs_resplocked_armw	5	6	Fz	5.958
VP06_ERPs_resplocked_armw	5	7	F4	4.809
VP06_ERPs_resplocked_armw	5	8	F8	-1.308
VP06_ERPs_resplocked_armw	5	9	FC5	1.265
VP06_ERPs_resplocked_armw	5	10	FC1	5.008
VP06_ERPs_resplocked_armw	5	11	FC2	5.059
VP06_ERPs_resplocked_armw	5	12	FC6	2
VP06_ERPs_resplocked_armw	5	13	T7	-1.435
VP06_ERPs_resplocked_armw	5	14	C3	5.534
VP06_ERPs_resplocked_armw	5	15	Cz	4.896
VP06_ERPs_resplocked_armw	5	16	C4	5.865
VP06_ERPs_resplocked_armw	5	17	T8	-1.801
VP06_ERPs_resplocked_armw	5	18	CP5	3.154
VP06_ERPs_resplocked_armw	5	19	CP1	5.004
VP06_ERPs_resplocked_armw	5	20	CP2	6.092
VP06_ERPs_resplocked_armw	5	21	CP6	1.524
VP06_ERPs_resplocked_armw	5	22	P7	1.718
VP06_ERPs_resplocked_armw	5	23	P3	5.959
VP06_ERPs_resplocked_armw	5	24	Pz	6.546
VP06_ERPs_resplocked_armw	5	25	P4	5.247
VP06_ERPs_resplocked_armw	5	26	P8	-0.28
VP06_ERPs_resplocked_armw	5	27	POz	6.104
VP06_ERPs_resplocked_armw	5	28	O1	5.711
VP06_ERPs_resplocked_armw	5	29	Oz	5.913
VP06_ERPs_resplocked_armw	5	30	O2	5.187
VP06_ERPs_resplocked_armw	5	31	AF7	12.97
VP06_ERPs_resplocked_armw	5	32	AF3	4.284
VP06_ERPs_resplocked_armw	5	33	AF4	4.058
VP06_ERPs_resplocked_armw	5	34	AF8	-0.55
VP06_ERPs_resplocked_armw	5	35	F5	3.409
VP06_ERPs_resplocked_armw	5	36	F1	5.363
VP06_ERPs_resplocked_armw	5	37	F2	4.957
VP06_ERPs_resplocked_armw	5	38	F6	0.183
VP06_ERPs_resplocked_armw	5	39	FC3	5.542
VP06_ERPs_resplocked_armw	5	40	FCz	5.121
VP06_ERPs_resplocked_armw	5	41	FC4	3.446
VP06_ERPs_resplocked_armw	5	42	C5	1.921
VP06_ERPs_resplocked_armw	5	43	C1	4.599
VP06_ERPs_resplocked_armw	5	44	C2	5.999
VP06_ERPs_resplocked_armw	5	45	C6	2.038
VP06_ERPs_resplocked_armw	5	46	CP3	5.811
VP06_ERPs_resplocked_armw	5	47	CPz	5.055
VP06_ERPs_resplocked_armw	5	48	CP4	6.649
VP06_ERPs_resplocked_armw	5	49	P5	6.467
VP06_ERPs_resplocked_armw	5	50	P1	5.973
VP06_ERPs_resplocked_armw	5	51	P2	6.423
VP06_ERPs_resplocked_armw	5	52	P6	4.764
VP06_ERPs_resplocked_armw	5	53	PO5	6.402
VP06_ERPs_resplocked_armw	5	54	PO3	6.416
VP06_ERPs_resplocked_armw	5	55	PO4	5.342
VP06_ERPs_resplocked_armw	5	56	PO6	5.239
VP06_ERPs_resplocked_armw	5	57	FT7	2.017
VP06_ERPs_resplocked_armw	5	58	FT8	-2.864
VP06_ERPs_resplocked_armw	5	59	TP7	0.431
VP06_ERPs_resplocked_armw	5	60	TP8	-1.937
VP06_ERPs_resplocked_armw	5	61	PO7	6.381
VP06_ERPs_resplocked_armw	5	62	PO8	5.064
VP07_ERPs_resplocked_armw	1	1	Fp1	2.875
VP07_ERPs_resplocked_armw	1	2	Fpz	4.385
VP07_ERPs_resplocked_armw	1	3	Fp2	-1.342
VP07_ERPs_resplocked_armw	1	4	F7	1.223
VP07_ERPs_resplocked_armw	1	5	F3	-4.6
VP07_ERPs_resplocked_armw	1	6	Fz	-4.439
VP07_ERPs_resplocked_armw	1	7	F4	-4.803
VP07_ERPs_resplocked_armw	1	8	F8	-3.974
VP07_ERPs_resplocked_armw	1	9	FC5	-2.207
VP07_ERPs_resplocked_armw	1	10	FC1	-5.559
VP07_ERPs_resplocked_armw	1	11	FC2	-4.411
VP07_ERPs_resplocked_armw	1	12	FC6	-4.912
VP07_ERPs_resplocked_armw	1	13	T7	1.482
VP07_ERPs_resplocked_armw	1	14	C3	-2.099
VP07_ERPs_resplocked_armw	1	15	Cz	-3.513
VP07_ERPs_resplocked_armw	1	16	C4	1.165
VP07_ERPs_resplocked_armw	1	17	T8	-0.371
VP07_ERPs_resplocked_armw	1	18	CP5	2.358
VP07_ERPs_resplocked_armw	1	19	CP1	-1.215
VP07_ERPs_resplocked_armw	1	20	CP2	1.083
VP07_ERPs_resplocked_armw	1	21	CP6	0.044
VP07_ERPs_resplocked_armw	1	22	P7	1.046
VP07_ERPs_resplocked_armw	1	23	P3	2.302
VP07_ERPs_resplocked_armw	1	24	Pz	2.208
VP07_ERPs_resplocked_armw	1	25	P4	1.141
VP07_ERPs_resplocked_armw	1	26	P8	-1.051
VP07_ERPs_resplocked_armw	1	27	POz	1.526
VP07_ERPs_resplocked_armw	1	28	O1	3.441
VP07_ERPs_resplocked_armw	1	29	Oz	2.201
VP07_ERPs_resplocked_armw	1	30	O2	1.512
VP07_ERPs_resplocked_armw	1	31	AF7	1.625
VP07_ERPs_resplocked_armw	1	32	AF3	-2.206
VP07_ERPs_resplocked_armw	1	33	AF4	-2.58
VP07_ERPs_resplocked_armw	1	34	AF8	-2.006
VP07_ERPs_resplocked_armw	1	35	F5	-0.191
VP07_ERPs_resplocked_armw	1	36	F1	-4.576
VP07_ERPs_resplocked_armw	1	37	F2	-4.494
VP07_ERPs_resplocked_armw	1	38	F6	-4.698
VP07_ERPs_resplocked_armw	1	39	FC3	-4.472
VP07_ERPs_resplocked_armw	1	40	FCz	-4.912
VP07_ERPs_resplocked_armw	1	41	FC4	-4.271
VP07_ERPs_resplocked_armw	1	42	C5	-0.19
VP07_ERPs_resplocked_armw	1	43	C1	-3.83
VP07_ERPs_resplocked_armw	1	44	C2	-0.398
VP07_ERPs_resplocked_armw	1	45	C6	-1.404
VP07_ERPs_resplocked_armw	1	46	CP3	1.923
VP07_ERPs_resplocked_armw	1	47	CPz	-1.225
VP07_ERPs_resplocked_armw	1	48	CP4	1.743
VP07_ERPs_resplocked_armw	1	49	P5	1.284
VP07_ERPs_resplocked_armw	1	50	P1	2.137
VP07_ERPs_resplocked_armw	1	51	P2	1.904
VP07_ERPs_resplocked_armw	1	52	P6	0.571
VP07_ERPs_resplocked_armw	1	53	PO5	3.085
VP07_ERPs_resplocked_armw	1	54	PO3	3.115
VP07_ERPs_resplocked_armw	1	55	PO4	0.638
VP07_ERPs_resplocked_armw	1	56	PO6	0.583
VP07_ERPs_resplocked_armw	1	57	FT7	1.246
VP07_ERPs_resplocked_armw	1	58	FT8	-4.928
VP07_ERPs_resplocked_armw	1	59	TP7	0.337
VP07_ERPs_resplocked_armw	1	60	TP8	-0.183
VP07_ERPs_resplocked_armw	1	61	PO7	2.941
VP07_ERPs_resplocked_armw	1	62	PO8	0.518
VP07_ERPs_resplocked_armw	2	1	Fp1	7.546
VP07_ERPs_resplocked_armw	2	2	Fpz	6.494
VP07_ERPs_resplocked_armw	2	3	Fp2	5.187
VP07_ERPs_resplocked_armw	2	4	F7	3.957
VP07_ERPs_resplocked_armw	2	5	F3	-2.921
VP07_ERPs_resplocked_armw	2	6	Fz	-3.01
VP07_ERPs_resplocked_armw	2	7	F4	-1.256
VP07_ERPs_resplocked_armw	2	8	F8	1.131
VP07_ERPs_resplocked_armw	2	9	FC5	-2.105
VP07_ERPs_resplocked_armw	2	10	FC1	-4.899
VP07_ERPs_resplocked_armw	2	11	FC2	-2.169
VP07_ERPs_resplocked_armw	2	12	FC6	-2.339
VP07_ERPs_resplocked_armw	2	13	T7	0.967
VP07_ERPs_resplocked_armw	2	14	C3	-1.565
VP07_ERPs_resplocked_armw	2	15	Cz	-3.286
VP07_ERPs_resplocked_armw	2	16	C4	1.87
VP07_ERPs_resplocked_armw	2	17	T8	1.094
VP07_ERPs_resplocked_armw	2	18	CP5	1.907
VP07_ERPs_resplocked_armw	2	19	CP1	-0.982
VP07_ERPs_resplocked_armw	2	20	CP2	0.871
VP07_ERPs_resplocked_armw	2	21	CP6	1.826
VP07_ERPs_resplocked_armw	2	22	P7	1.725
VP07_ERPs_resplocked_armw	2	23	P3	1.353
VP07_ERPs_resplocked_armw	2	24	Pz	2.754
VP07_ERPs_resplocked_armw	2	25	P4	1.856
VP07_ERPs_resplocked_armw	2	26	P8	-0.354
VP07_ERPs_resplocked_armw	2	27	POz	1.31
VP07_ERPs_resplocked_armw	2	28	O1	4.108
VP07_ERPs_resplocked_armw	2	29	Oz	3.93
VP07_ERPs_resplocked_armw	2	30	O2	2.938
VP07_ERPs_resplocked_armw	2	31	AF7	4.877
VP07_ERPs_resplocked_armw	2	32	AF3	0.061
VP07_ERPs_resplocked_armw	2	33	AF4	1.594
VP07_ERPs_resplocked_armw	2	34	AF8	4.668
VP07_ERPs_resplocked_armw	2	35	F5	2.607
VP07_ERPs_resplocked_armw	2	36	F1	-2.84
VP07_ERPs_resplocked_armw	2	37	F2	-2.202
VP07_ERPs_resplocked_armw	2	38	F6	-1.062
VP07_ERPs_resplocked_armw	2	39	FC3	-4.475
VP07_ERPs_resplocked_armw	2	40	FCz	-3.572
VP07_ERPs_resplocked_armw	2	41	FC4	-2.133
VP07_ERPs_resplocked_armw	2	42	C5	0.181
VP07_ERPs_resplocked_armw	2	43	C1	-3.485
VP07_ERPs_resplocked_armw	2	44	C2	-1.426
VP07_ERPs_resplocked_armw	2	45	C6	0.223
VP07_ERPs_resplocked_armw	2	46	CP3	1.853
VP07_ERPs_resplocked_armw	2	47	CPz	-0.254
VP07_ERPs_resplocked_armw	2	48	CP4	1.961
VP07_ERPs_resplocked_armw	2	49	P5	1.935
VP07_ERPs_resplocked_armw	2	50	P1	1.252
VP07_ERPs_resplocked_armw	2	51	P2	2.271
VP07_ERPs_resplocked_armw	2	52	P6	2.696
VP07_ERPs_resplocked_armw	2	53	PO5	3.408
VP07_ERPs_resplocked_armw	2	54	PO3	3.328
VP07_ERPs_resplocked_armw	2	55	PO4	2.245
VP07_ERPs_resplocked_armw	2	56	PO6	2.274
VP07_ERPs_resplocked_armw	2	57	FT7	1.046
VP07_ERPs_resplocked_armw	2	58	FT8	-0.684
VP07_ERPs_resplocked_armw	2	59	TP7	-0.241
VP07_ERPs_resplocked_armw	2	60	TP8	2.028
VP07_ERPs_resplocked_armw	2	61	PO7	3.275
VP07_ERPs_resplocked_armw	2	62	PO8	2.236
VP07_ERPs_resplocked_armw	4	1	Fp1	3.938
VP07_ERPs_resplocked_armw	4	2	Fpz	6.558
VP07_ERPs_resplocked_armw	4	3	Fp2	4.172
VP07_ERPs_resplocked_armw	4	4	F7	0.934
VP07_ERPs_resplocked_armw	4	5	F3	-2.73
VP07_ERPs_resplocked_armw	4	6	Fz	-2.213
VP07_ERPs_resplocked_armw	4	7	F4	-0.265
VP07_ERPs_resplocked_armw	4	8	F8	3.553
VP07_ERPs_resplocked_armw	4	9	FC5	-1.268
VP07_ERPs_resplocked_armw	4	10	FC1	-3.592
VP07_ERPs_resplocked_armw	4	11	FC2	-1.239
VP07_ERPs_resplocked_armw	4	12	FC6	-1.106
VP07_ERPs_resplocked_armw	4	13	T7	3.155
VP07_ERPs_resplocked_armw	4	14	C3	1.312
VP07_ERPs_resplocked_armw	4	15	Cz	-0.596
VP07_ERPs_resplocked_armw	4	16	C4	4.769
VP07_ERPs_resplocked_armw	4	17	T8	2.541
VP07_ERPs_resplocked_armw	4	18	CP5	5.056
VP07_ERPs_resplocked_armw	4	19	CP1	1.102
VP07_ERPs_resplocked_armw	4	20	CP2	3.834
VP07_ERPs_resplocked_armw	4	21	CP6	4.966
VP07_ERPs_resplocked_armw	4	22	P7	3.939
VP07_ERPs_resplocked_armw	4	23	P3	4.501
VP07_ERPs_resplocked_armw	4	24	Pz	4.803
VP07_ERPs_resplocked_armw	4	25	P4	4.312
VP07_ERPs_resplocked_armw	4	26	P8	2.398
VP07_ERPs_resplocked_armw	4	27	POz	4.635
VP07_ERPs_resplocked_armw	4	28	O1	7.418
VP07_ERPs_resplocked_armw	4	29	Oz	5.87
VP07_ERPs_resplocked_armw	4	30	O2	6.126
VP07_ERPs_resplocked_armw	4	31	AF7	4.658
VP07_ERPs_resplocked_armw	4	32	AF3	-0.781
VP07_ERPs_resplocked_armw	4	33	AF4	1.539
VP07_ERPs_resplocked_armw	4	34	AF8	5.659
VP07_ERPs_resplocked_armw	4	35	F5	1.296
VP07_ERPs_resplocked_armw	4	36	F1	-2.827
VP07_ERPs_resplocked_armw	4	37	F2	-1.267
VP07_ERPs_resplocked_armw	4	38	F6	-0.178
VP07_ERPs_resplocked_armw	4	39	FC3	-4.312
VP07_ERPs_resplocked_armw	4	40	FCz	-2.37
VP07_ERPs_resplocked_armw	4	41	FC4	-1.152
VP07_ERPs_resplocked_armw	4	42	C5	2.119
VP07_ERPs_resplocked_armw	4	43	C1	-1.247
VP07_ERPs_resplocked_armw	4	44	C2	1.902
VP07_ERPs_resplocked_armw	4	45	C6	2.116
VP07_ERPs_resplocked_armw	4	46	CP3	4.485
VP07_ERPs_resplocked_armw	4	47	CPz	1.656
VP07_ERPs_resplocked_armw	4	48	CP4	5.584
VP07_ERPs_resplocked_armw	4	49	P5	4.198
VP07_ERPs_resplocked_armw	4	50	P1	4.32
VP07_ERPs_resplocked_armw	4	51	P2	5.307
VP07_ERPs_resplocked_armw	4	52	P6	4.914
VP07_ERPs_resplocked_armw	4	53	PO5	6.245
VP07_ERPs_resplocked_armw	4	54	PO3	6.15
VP07_ERPs_resplocked_armw	4	55	PO4	4.325
VP07_ERPs_resplocked_armw	4	56	PO6	4.215
VP07_ERPs_resplocked_armw	4	57	FT7	4.927
VP07_ERPs_resplocked_armw	4	58	FT8	-0.297
VP07_ERPs_resplocked_armw	4	59	TP7	0.565
VP07_ERPs_resplocked_armw	4	60	TP8	4.701
VP07_ERPs_resplocked_armw	4	61	PO7	6.131
VP07_ERPs_resplocked_armw	4	62	PO8	4.21
VP07_ERPs_resplocked_armw	5	1	Fp1	2.854
VP07_ERPs_resplocked_armw	5	2	Fpz	4.547
VP07_ERPs_resplocked_armw	5	3	Fp2	3.039
VP07_ERPs_resplocked_armw	5	4	F7	0.146
VP07_ERPs_resplocked_armw	5	5	F3	-3.092
VP07_ERPs_resplocked_armw	5	6	Fz	-3.112
VP07_ERPs_resplocked_armw	5	7	F4	-1.677
VP07_ERPs_resplocked_armw	5	8	F8	-1.559
VP07_ERPs_resplocked_armw	5	9	FC5	-0.888
VP07_ERPs_resplocked_armw	5	10	FC1	-4.147
VP07_ERPs_resplocked_armw	5	11	FC2	-2.243
VP07_ERPs_resplocked_armw	5	12	FC6	-1.912
VP07_ERPs_resplocked_armw	5	13	T7	3.174
VP07_ERPs_resplocked_armw	5	14	C3	0.175
VP07_ERPs_resplocked_armw	5	15	Cz	-1.815
VP07_ERPs_resplocked_armw	5	16	C4	3.674
VP07_ERPs_resplocked_armw	5	17	T8	2.389
VP07_ERPs_resplocked_armw	5	18	CP5	4.588
VP07_ERPs_resplocked_armw	5	19	CP1	1.302
VP07_ERPs_resplocked_armw	5	20	CP2	2.504
VP07_ERPs_resplocked_armw	5	21	CP6	3.849
VP07_ERPs_resplocked_armw	5	22	P7	4.434
VP07_ERPs_resplocked_armw	5	23	P3	4.136
VP07_ERPs_resplocked_armw	5	24	Pz	4.686
VP07_ERPs_resplocked_armw	5	25	P4	3.183
VP07_ERPs_resplocked_armw	5	26	P8	3.197
VP07_ERPs_resplocked_armw	5	27	POz	4.114
VP07_ERPs_resplocked_armw	5	28	O1	6.711
VP07_ERPs_resplocked_armw	5	29	Oz	5.592
VP07_ERPs_resplocked_armw	5	30	O2	4.922
VP07_ERPs_resplocked_armw	5	31	AF7	0.709
VP07_ERPs_resplocked_armw	5	32	AF3	-2.386
VP07_ERPs_resplocked_armw	5	33	AF4	1.083
VP07_ERPs_resplocked_armw	5	34	AF8	4.411
VP07_ERPs_resplocked_armw	5	35	F5	-0.998
VP07_ERPs_resplocked_armw	5	36	F1	-3.128
VP07_ERPs_resplocked_armw	5	37	F2	-2.363
VP07_ERPs_resplocked_armw	5	38	F6	-1.505
VP07_ERPs_resplocked_armw	5	39	FC3	-4.054
VP07_ERPs_resplocked_armw	5	40	FCz	-3.668
VP07_ERPs_resplocked_armw	5	41	FC4	-2.121
VP07_ERPs_resplocked_armw	5	42	C5	1.647
VP07_ERPs_resplocked_armw	5	43	C1	-2.076
VP07_ERPs_resplocked_armw	5	44	C2	1.248
VP07_ERPs_resplocked_armw	5	45	C6	1.477
VP07_ERPs_resplocked_armw	5	46	CP3	4.098
VP07_ERPs_resplocked_armw	5	47	CPz	1.184
VP07_ERPs_resplocked_armw	5	48	CP4	3.722
VP07_ERPs_resplocked_armw	5	49	P5	4.682
VP07_ERPs_resplocked_armw	5	50	P1	4.176
VP07_ERPs_resplocked_armw	5	51	P2	4.134
VP07_ERPs_resplocked_armw	5	52	P6	4.548
VP07_ERPs_resplocked_armw	5	53	PO5	6.042
VP07_ERPs_resplocked_armw	5	54	PO3	6.044
VP07_ERPs_resplocked_armw	5	55	PO4	4.479
VP07_ERPs_resplocked_armw	5	56	PO6	4.414
VP07_ERPs_resplocked_armw	5	57	FT7	3.852
VP07_ERPs_resplocked_armw	5	58	FT8	-2.558
VP07_ERPs_resplocked_armw	5	59	TP7	2.626
VP07_ERPs_resplocked_armw	5	60	TP8	4.749
VP07_ERPs_resplocked_armw	5	61	PO7	5.941
VP07_ERPs_resplocked_armw	5	62	PO8	4.334
VP08_ERPs_resplocked_armw	1	1	Fp1	2.315
VP08_ERPs_resplocked_armw	1	2	Fpz	-1.039
VP08_ERPs_resplocked_armw	1	3	Fp2	-1.515
VP08_ERPs_resplocked_armw	1	4	F7	-0.274
VP08_ERPs_resplocked_armw	1	5	F3	-1.994
VP08_ERPs_resplocked_armw	1	6	Fz	-2.263
VP08_ERPs_resplocked_armw	1	7	F4	-3.091
VP08_ERPs_resplocked_armw	1	8	F8	-2.64
VP08_ERPs_resplocked_armw	1	9	FC5	-1.177
VP08_ERPs_resplocked_armw	1	10	FC1	-2.997
VP08_ERPs_resplocked_armw	1	11	FC2	-3.114
VP08_ERPs_resplocked_armw	1	12	FC6	-2.542
VP08_ERPs_resplocked_armw	1	13	T7	-0.506
VP08_ERPs_resplocked_armw	1	14	C3	-2.142
VP08_ERPs_resplocked_armw	1	15	Cz	-4.276
VP08_ERPs_resplocked_armw	1	16	C4	-2.721
VP08_ERPs_resplocked_armw	1	17	T8	-0.812
VP08_ERPs_resplocked_armw	1	18	CP5	0.191
VP08_ERPs_resplocked_armw	1	19	CP1	-2.162
VP08_ERPs_resplocked_armw	1	20	CP2	-2.066
VP08_ERPs_resplocked_armw	1	21	CP6	1.024
VP08_ERPs_resplocked_armw	1	22	P7	-0.712
VP08_ERPs_resplocked_armw	1	23	P3	-1.014
VP08_ERPs_resplocked_armw	1	24	Pz	-0.39
VP08_ERPs_resplocked_armw	1	25	P4	1.451
VP08_ERPs_resplocked_armw	1	26	P8	1.402
VP08_ERPs_resplocked_armw	1	27	POz	-0.119
VP08_ERPs_resplocked_armw	1	28	O1	-1.329
VP08_ERPs_resplocked_armw	1	29	Oz	-1.502
VP08_ERPs_resplocked_armw	1	30	O2	1.875
VP08_ERPs_resplocked_armw	1	31	AF7	1.703
VP08_ERPs_resplocked_armw	1	32	AF3	-0.791
VP08_ERPs_resplocked_armw	1	33	AF4	-2.072
VP08_ERPs_resplocked_armw	1	34	AF8	-1.745
VP08_ERPs_resplocked_armw	1	35	F5	-2.057
VP08_ERPs_resplocked_armw	1	36	F1	-2.097
VP08_ERPs_resplocked_armw	1	37	F2	-3.07
VP08_ERPs_resplocked_armw	1	38	F6	-2.129
VP08_ERPs_resplocked_armw	1	39	FC3	-1.905
VP08_ERPs_resplocked_armw	1	40	FCz	-3.152
VP08_ERPs_resplocked_armw	1	41	FC4	-3.086
VP08_ERPs_resplocked_armw	1	42	C5	-0.255
VP08_ERPs_resplocked_armw	1	43	C1	-3.407
VP08_ERPs_resplocked_armw	1	44	C2	-4.182
VP08_ERPs_resplocked_armw	1	45	C6	-0.03
VP08_ERPs_resplocked_armw	1	46	CP3	-1.009
VP08_ERPs_resplocked_armw	1	47	CPz	-2.261
VP08_ERPs_resplocked_armw	1	48	CP4	-0.1
VP08_ERPs_resplocked_armw	1	49	P5	-0.92
VP08_ERPs_resplocked_armw	1	50	P1	-1.022
VP08_ERPs_resplocked_armw	1	51	P2	-0.102
VP08_ERPs_resplocked_armw	1	52	P6	1.484
VP08_ERPs_resplocked_armw	1	53	PO5	-1.24
VP08_ERPs_resplocked_armw	1	54	PO3	-1.16
VP08_ERPs_resplocked_armw	1	55	PO4	1.841
VP08_ERPs_resplocked_armw	1	56	PO6	1.899
VP08_ERPs_resplocked_armw	1	57	FT7	-1.07
VP08_ERPs_resplocked_armw	1	58	FT8	-1.424
VP08_ERPs_resplocked_armw	1	59	TP7	0.673
VP08_ERPs_resplocked_armw	1	60	TP8	0.236
VP08_ERPs_resplocked_armw	1	61	PO7	-1.196
VP08_ERPs_resplocked_armw	1	62	PO8	1.771
VP08_ERPs_resplocked_armw	2	1	Fp1	1.998
VP08_ERPs_resplocked_armw	2	2	Fpz	0.174
VP08_ERPs_resplocked_armw	2	3	Fp2	-0.479
VP08_ERPs_resplocked_armw	2	4	F7	-2.151
VP08_ERPs_resplocked_armw	2	5	F3	-0.598
VP08_ERPs_resplocked_armw	2	6	Fz	-0.203
VP08_ERPs_resplocked_armw	2	7	F4	-2.112
VP08_ERPs_resplocked_armw	2	8	F8	1.007
VP08_ERPs_resplocked_armw	2	9	FC5	0.618
VP08_ERPs_resplocked_armw	2	10	FC1	-2.081
VP08_ERPs_resplocked_armw	2	11	FC2	-2.012
VP08_ERPs_resplocked_armw	2	12	FC6	-0.032
VP08_ERPs_resplocked_armw	2	13	T7	0.04
VP08_ERPs_resplocked_armw	2	14	C3	-0.504
VP08_ERPs_resplocked_armw	2	15	Cz	-3.905
VP08_ERPs_resplocked_armw	2	16	C4	-1.71
VP08_ERPs_resplocked_armw	2	17	T8	1.254
VP08_ERPs_resplocked_armw	2	18	CP5	2.431
VP08_ERPs_resplocked_armw	2	19	CP1	-1.674
VP08_ERPs_resplocked_armw	2	20	CP2	-1.306
VP08_ERPs_resplocked_armw	2	21	CP6	2.765
VP08_ERPs_resplocked_armw	2	22	P7	3.606
VP08_ERPs_resplocked_armw	2	23	P3	0.519
VP08_ERPs_resplocked_armw	2	24	Pz	-0.594
VP08_ERPs_resplocked_armw	2	25	P4	2.339
VP08_ERPs_resplocked_armw	2	26	P8	3.702
VP08_ERPs_resplocked_armw	2	27	POz	1.561
VP08_ERPs_resplocked_armw	2	28	O1	2.03
VP08_ERPs_resplocked_armw	2	29	Oz	1.013
VP08_ERPs_resplocked_armw	2	30	O2	3.43
VP08_ERPs_resplocked_armw	2	31	AF7	0.609
VP08_ERPs_resplocked_armw	2	32	AF3	0.436
VP08_ERPs_resplocked_armw	2	33	AF4	-0.731
VP08_ERPs_resplocked_armw	2	34	AF8	0.781
VP08_ERPs_resplocked_armw	2	35	F5	-0.248
VP08_ERPs_resplocked_armw	2	36	F1	-0.556
VP08_ERPs_resplocked_armw	2	37	F2	-2.057
VP08_ERPs_resplocked_armw	2	38	F6	-0.192
VP08_ERPs_resplocked_armw	2	39	FC3	-1.61
VP08_ERPs_resplocked_armw	2	40	FCz	-1.935
VP08_ERPs_resplocked_armw	2	41	FC4	-2.023
VP08_ERPs_resplocked_armw	2	42	C5	2.792
VP08_ERPs_resplocked_armw	2	43	C1	-2.536
VP08_ERPs_resplocked_armw	2	44	C2	-3.744
VP08_ERPs_resplocked_armw	2	45	C6	1.321
VP08_ERPs_resplocked_armw	2	46	CP3	0.715
VP08_ERPs_resplocked_armw	2	47	CPz	-2.475
VP08_ERPs_resplocked_armw	2	48	CP4	1.428
VP08_ERPs_resplocked_armw	2	49	P5	0.651
VP08_ERPs_resplocked_armw	2	50	P1	-0.164
VP08_ERPs_resplocked_armw	2	51	P2	0.546
VP08_ERPs_resplocked_armw	2	52	P6	3.796
VP08_ERPs_resplocked_armw	2	53	PO5	1.952
VP08_ERPs_resplocked_armw	2	54	PO3	1.546
VP08_ERPs_resplocked_armw	2	55	PO4	3.326
VP08_ERPs_resplocked_armw	2	56	PO6	3.536
VP08_ERPs_resplocked_armw	2	57	FT7	0.454
VP08_ERPs_resplocked_armw	2	58	FT8	-0.836
VP08_ERPs_resplocked_armw	2	59	TP7	1.227
VP08_ERPs_resplocked_armw	2	60	TP8	4.372
VP08_ERPs_resplocked_armw	2	61	PO7	1.802
VP08_ERPs_resplocked_armw	2	62	PO8	3.818
VP08_ERPs_resplocked_armw	4	1	Fp1	-1.418
VP08_ERPs_resplocked_armw	4	2	Fpz	-0.998
VP08_ERPs_resplocked_armw	4	3	Fp2	-1.495
VP08_ERPs_resplocked_armw	4	4	F7	0.514
VP08_ERPs_resplocked_armw	4	5	F3	-1.927
VP08_ERPs_resplocked_armw	4	6	Fz	-2.129
VP08_ERPs_resplocked_armw	4	7	F4	-3.798
VP08_ERPs_resplocked_armw	4	8	F8	-1.837
VP08_ERPs_resplocked_armw	4	9	FC5	1.941
VP08_ERPs_resplocked_armw	4	10	FC1	-4.064
VP08_ERPs_resplocked_armw	4	11	FC2	-3.864
VP08_ERPs_resplocked_armw	4	12	FC6	-1.169
VP08_ERPs_resplocked_armw	4	13	T7	-0.842
VP08_ERPs_resplocked_armw	4	14	C3	-0.645
VP08_ERPs_resplocked_armw	4	15	Cz	-5.946
VP08_ERPs_resplocked_armw	4	16	C4	-2.684
VP08_ERPs_resplocked_armw	4	17	T8	1.032
VP08_ERPs_resplocked_armw	4	18	CP5	0.421
VP08_ERPs_resplocked_armw	4	19	CP1	-2.997
VP08_ERPs_resplocked_armw	4	20	CP2	-3.482
VP08_ERPs_resplocked_armw	4	21	CP6	-0.06
VP08_ERPs_resplocked_armw	4	22	P7	-0.73
VP08_ERPs_resplocked_armw	4	23	P3	-1.585
VP08_ERPs_resplocked_armw	4	24	Pz	-2.674
VP08_ERPs_resplocked_armw	4	25	P4	-0.975
VP08_ERPs_resplocked_armw	4	26	P8	0.353
VP08_ERPs_resplocked_armw	4	27	POz	-1.103
VP08_ERPs_resplocked_armw	4	28	O1	-2.172
VP08_ERPs_resplocked_armw	4	29	Oz	-0.746
VP08_ERPs_resplocked_armw	4	30	O2	-0.526
VP08_ERPs_resplocked_armw	4	31	AF7	0.216
VP08_ERPs_resplocked_armw	4	32	AF3	-0.879
VP08_ERPs_resplocked_armw	4	33	AF4	-1.713
VP08_ERPs_resplocked_armw	4	34	AF8	-2.321
VP08_ERPs_resplocked_armw	4	35	F5	-1.971
VP08_ERPs_resplocked_armw	4	36	F1	-2.008
VP08_ERPs_resplocked_armw	4	37	F2	-3.822
VP08_ERPs_resplocked_armw	4	38	F6	-1.878
VP08_ERPs_resplocked_armw	4	39	FC3	-1.872
VP08_ERPs_resplocked_armw	4	40	FCz	-3.959
VP08_ERPs_resplocked_armw	4	41	FC4	-3.831
VP08_ERPs_resplocked_armw	4	42	C5	-0.006
VP08_ERPs_resplocked_armw	4	43	C1	-4.315
VP08_ERPs_resplocked_armw	4	44	C2	-5.88
VP08_ERPs_resplocked_armw	4	45	C6	-0.162
VP08_ERPs_resplocked_armw	4	46	CP3	-1.27
VP08_ERPs_resplocked_armw	4	47	CPz	-4.768
VP08_ERPs_resplocked_armw	4	48	CP4	-2.543
VP08_ERPs_resplocked_armw	4	49	P5	-1.609
VP08_ERPs_resplocked_armw	4	50	P1	-1.03
VP08_ERPs_resplocked_armw	4	51	P2	-1.623
VP08_ERPs_resplocked_armw	4	52	P6	0.429
VP08_ERPs_resplocked_armw	4	53	PO5	-2.227
VP08_ERPs_resplocked_armw	4	54	PO3	-1.98
VP08_ERPs_resplocked_armw	4	55	PO4	-0.554
VP08_ERPs_resplocked_armw	4	56	PO6	-0.543
VP08_ERPs_resplocked_armw	4	57	FT7	1.947
VP08_ERPs_resplocked_armw	4	58	FT8	-1.063
VP08_ERPs_resplocked_armw	4	59	TP7	-0.121
VP08_ERPs_resplocked_armw	4	60	TP8	0.56
VP08_ERPs_resplocked_armw	4	61	PO7	-2.132
VP08_ERPs_resplocked_armw	4	62	PO8	-0.554
VP08_ERPs_resplocked_armw	5	1	Fp1	-2.645
VP08_ERPs_resplocked_armw	5	2	Fpz	-4.646
VP08_ERPs_resplocked_armw	5	3	Fp2	-2.074
VP08_ERPs_resplocked_armw	5	4	F7	0.556
VP08_ERPs_resplocked_armw	5	5	F3	-0.208
VP08_ERPs_resplocked_armw	5	6	Fz	-0.25
VP08_ERPs_resplocked_armw	5	7	F4	-0.47
VP08_ERPs_resplocked_armw	5	8	F8	-1.293
VP08_ERPs_resplocked_armw	5	9	FC5	1.553
VP08_ERPs_resplocked_armw	5	10	FC1	-0.535
VP08_ERPs_resplocked_armw	5	11	FC2	-0.472
VP08_ERPs_resplocked_armw	5	12	FC6	0.485
VP08_ERPs_resplocked_armw	5	13	T7	1.146
VP08_ERPs_resplocked_armw	5	14	C3	2.192
VP08_ERPs_resplocked_armw	5	15	Cz	-0.893
VP08_ERPs_resplocked_armw	5	16	C4	0.229
VP08_ERPs_resplocked_armw	5	17	T8	1.061
VP08_ERPs_resplocked_armw	5	18	CP5	2.924
VP08_ERPs_resplocked_armw	5	19	CP1	1.333
VP08_ERPs_resplocked_armw	5	20	CP2	0.493
VP08_ERPs_resplocked_armw	5	21	CP6	4.466
VP08_ERPs_resplocked_armw	5	22	P7	3.326
VP08_ERPs_resplocked_armw	5	23	P3	2.858
VP08_ERPs_resplocked_armw	5	24	Pz	2.466
VP08_ERPs_resplocked_armw	5	25	P4	4.54
VP08_ERPs_resplocked_armw	5	26	P8	4.818
VP08_ERPs_resplocked_armw	5	27	POz	3.66
VP08_ERPs_resplocked_armw	5	28	O1	3.711
VP08_ERPs_resplocked_armw	5	29	Oz	4.655
VP08_ERPs_resplocked_armw	5	30	O2	5.343
VP08_ERPs_resplocked_armw	5	31	AF7	-1.358
VP08_ERPs_resplocked_armw	5	32	AF3	0.22
VP08_ERPs_resplocked_armw	5	33	AF4	-0.968
VP08_ERPs_resplocked_armw	5	34	AF8	-2.228
VP08_ERPs_resplocked_armw	5	35	F5	-0.226
VP08_ERPs_resplocked_armw	5	36	F1	-0.101
VP08_ERPs_resplocked_armw	5	37	F2	-0.54
VP08_ERPs_resplocked_armw	5	38	F6	-1.087
VP08_ERPs_resplocked_armw	5	39	FC3	1.653
VP08_ERPs_resplocked_armw	5	40	FCz	-0.563
VP08_ERPs_resplocked_armw	5	41	FC4	-0.525
VP08_ERPs_resplocked_armw	5	42	C5	2.189
VP08_ERPs_resplocked_armw	5	43	C1	0.392
VP08_ERPs_resplocked_armw	5	44	C2	-0.741
VP08_ERPs_resplocked_armw	5	45	C6	0.145
VP08_ERPs_resplocked_armw	5	46	CP3	2.974
VP08_ERPs_resplocked_armw	5	47	CPz	1.554
VP08_ERPs_resplocked_armw	5	48	CP4	3.532
VP08_ERPs_resplocked_armw	5	49	P5	2.782
VP08_ERPs_resplocked_armw	5	50	P1	3.433
VP08_ERPs_resplocked_armw	5	51	P2	3.251
VP08_ERPs_resplocked_armw	5	52	P6	5.049
VP08_ERPs_resplocked_armw	5	53	PO5	3.765
VP08_ERPs_resplocked_armw	5	54	PO3	3.649
VP08_ERPs_resplocked_armw	5	55	PO4	5.291
VP08_ERPs_resplocked_armw	5	56	PO6	5.403
VP08_ERPs_resplocked_armw	5	57	FT7	1.7
VP08_ERPs_resplocked_armw	5	58	FT8	-1.856
VP08_ERPs_resplocked_armw	5	59	TP7	3.086
VP08_ERPs_resplocked_armw	5	60	TP8	3.096
VP08_ERPs_resplocked_armw	5	61	PO7	3.714
VP08_ERPs_resplocked_armw	5	62	PO8	5.357
VP09_ERPs_resplocked_armw	1	1	Fp1	-1.549
VP09_ERPs_resplocked_armw	1	2	Fpz	-1.635
VP09_ERPs_resplocked_armw	1	3	Fp2	-0.835
VP09_ERPs_resplocked_armw	1	4	F7	-0.438
VP09_ERPs_resplocked_armw	1	5	F3	-1.085
VP09_ERPs_resplocked_armw	1	6	Fz	-1.13
VP09_ERPs_resplocked_armw	1	7	F4	-1.023
VP09_ERPs_resplocked_armw	1	8	F8	-1.946
VP09_ERPs_resplocked_armw	1	9	FC5	0.258
VP09_ERPs_resplocked_armw	1	10	FC1	-0.825
VP09_ERPs_resplocked_armw	1	11	FC2	-0.849
VP09_ERPs_resplocked_armw	1	12	FC6	0.177
VP09_ERPs_resplocked_armw	1	13	T7	0.456
VP09_ERPs_resplocked_armw	1	14	C3	-1.377
VP09_ERPs_resplocked_armw	1	15	Cz	-1.262
VP09_ERPs_resplocked_armw	1	16	C4	0.465
VP09_ERPs_resplocked_armw	1	17	T8	1.044
VP09_ERPs_resplocked_armw	1	18	CP5	-0.691
VP09_ERPs_resplocked_armw	1	19	CP1	-1.722
VP09_ERPs_resplocked_armw	1	20	CP2	-0.381
VP09_ERPs_resplocked_armw	1	21	CP6	0.832
VP09_ERPs_resplocked_armw	1	22	P7	-0.982
VP09_ERPs_resplocked_armw	1	23	P3	-1.134
VP09_ERPs_resplocked_armw	1	24	Pz	-0.455
VP09_ERPs_resplocked_armw	1	25	P4	0.941
VP09_ERPs_resplocked_armw	1	26	P8	1.09
VP09_ERPs_resplocked_armw	1	27	POz	-0.399
VP09_ERPs_resplocked_armw	1	28	O1	0.957
VP09_ERPs_resplocked_armw	1	29	Oz	1.007
VP09_ERPs_resplocked_armw	1	30	O2	1.036
VP09_ERPs_resplocked_armw	1	31	AF7	-1.438
VP09_ERPs_resplocked_armw	1	32	AF3	-1.871
VP09_ERPs_resplocked_armw	1	33	AF4	-0.952
VP09_ERPs_resplocked_armw	1	34	AF8	-0.446
VP09_ERPs_resplocked_armw	1	35	F5	-0.44
VP09_ERPs_resplocked_armw	1	36	F1	-1.119
VP09_ERPs_resplocked_armw	1	37	F2	-1.044
VP09_ERPs_resplocked_armw	1	38	F6	-0.839
VP09_ERPs_resplocked_armw	1	39	FC3	-2.172
VP09_ERPs_resplocked_armw	1	40	FCz	-0.895
VP09_ERPs_resplocked_armw	1	41	FC4	-0.799
VP09_ERPs_resplocked_armw	1	42	C5	0.241
VP09_ERPs_resplocked_armw	1	43	C1	-2.202
VP09_ERPs_resplocked_armw	1	44	C2	-1.268
VP09_ERPs_resplocked_armw	1	45	C6	1.05
VP09_ERPs_resplocked_armw	1	46	CP3	-1.383
VP09_ERPs_resplocked_armw	1	47	CPz	-1.889
VP09_ERPs_resplocked_armw	1	48	CP4	0.876
VP09_ERPs_resplocked_armw	1	49	P5	-1.124
VP09_ERPs_resplocked_armw	1	50	P1	-0.798
VP09_ERPs_resplocked_armw	1	51	P2	1.01
VP09_ERPs_resplocked_armw	1	52	P6	1.036
VP09_ERPs_resplocked_armw	1	53	PO5	-0.164
VP09_ERPs_resplocked_armw	1	54	PO3	-0.356
VP09_ERPs_resplocked_armw	1	55	PO4	1
VP09_ERPs_resplocked_armw	1	56	PO6	1.023
VP09_ERPs_resplocked_armw	1	57	FT7	0.214
VP09_ERPs_resplocked_armw	1	58	FT8	0.562
VP09_ERPs_resplocked_armw	1	59	TP7	0.017
VP09_ERPs_resplocked_armw	1	60	TP8	-0.013
VP09_ERPs_resplocked_armw	1	61	PO7	-0.274
VP09_ERPs_resplocked_armw	1	62	PO8	1.081
VP09_ERPs_resplocked_armw	2	1	Fp1	1.047
VP09_ERPs_resplocked_armw	2	2	Fpz	0.065
VP09_ERPs_resplocked_armw	2	3	Fp2	0.501
VP09_ERPs_resplocked_armw	2	4	F7	0.232
VP09_ERPs_resplocked_armw	2	5	F3	-0.27
VP09_ERPs_resplocked_armw	2	6	Fz	-0.282
VP09_ERPs_resplocked_armw	2	7	F4	-0.254
VP09_ERPs_resplocked_armw	2	8	F8	0.897
VP09_ERPs_resplocked_armw	2	9	FC5	-0.409
VP09_ERPs_resplocked_armw	2	10	FC1	-1.155
VP09_ERPs_resplocked_armw	2	11	FC2	-1.096
VP09_ERPs_resplocked_armw	2	12	FC6	0.97
VP09_ERPs_resplocked_armw	2	13	T7	-0.51
VP09_ERPs_resplocked_armw	2	14	C3	-1.903
VP09_ERPs_resplocked_armw	2	15	Cz	-2.136
VP09_ERPs_resplocked_armw	2	16	C4	-0.195
VP09_ERPs_resplocked_armw	2	17	T8	0.88
VP09_ERPs_resplocked_armw	2	18	CP5	-1.884
VP09_ERPs_resplocked_armw	2	19	CP1	-3.012
VP09_ERPs_resplocked_armw	2	20	CP2	-1.699
VP09_ERPs_resplocked_armw	2	21	CP6	-0.338
VP09_ERPs_resplocked_armw	2	22	P7	-2.483
VP09_ERPs_resplocked_armw	2	23	P3	-2.527
VP09_ERPs_resplocked_armw	2	24	Pz	-2.151
VP09_ERPs_resplocked_armw	2	25	P4	-0.94
VP09_ERPs_resplocked_armw	2	26	P8	-1.061
VP09_ERPs_resplocked_armw	2	27	POz	-2.186
VP09_ERPs_resplocked_armw	2	28	O1	-0.975
VP09_ERPs_resplocked_armw	2	29	Oz	-1.581
VP09_ERPs_resplocked_armw	2	30	O2	-1
VP09_ERPs_resplocked_armw	2	31	AF7	0.909
VP09_ERPs_resplocked_armw	2	32	AF3	-0.425
VP09_ERPs_resplocked_armw	2	33	AF4	1.016
VP09_ERPs_resplocked_armw	2	34	AF8	0.948
VP09_ERPs_resplocked_armw	2	35	F5	0.099
VP09_ERPs_resplocked_armw	2	36	F1	-0.223
VP09_ERPs_resplocked_armw	2	37	F2	-0.277
VP09_ERPs_resplocked_armw	2	38	F6	0.921
VP09_ERPs_resplocked_armw	2	39	FC3	-2.074
VP09_ERPs_resplocked_armw	2	40	FCz	-1.042
VP09_ERPs_resplocked_armw	2	41	FC4	-1.111
VP09_ERPs_resplocked_armw	2	42	C5	-0.586
VP09_ERPs_resplocked_armw	2	43	C1	-2.362
VP09_ERPs_resplocked_armw	2	44	C2	-2.138
VP09_ERPs_resplocked_armw	2	45	C6	0.744
VP09_ERPs_resplocked_armw	2	46	CP3	-1.863
VP09_ERPs_resplocked_armw	2	47	CPz	-2.542
VP09_ERPs_resplocked_armw	2	48	CP4	-0.891
VP09_ERPs_resplocked_armw	2	49	P5	-2.498
VP09_ERPs_resplocked_armw	2	50	P1	-2.295
VP09_ERPs_resplocked_armw	2	51	P2	-1.019
VP09_ERPs_resplocked_armw	2	52	P6	-0.984
VP09_ERPs_resplocked_armw	2	53	PO5	-2.431
VP09_ERPs_resplocked_armw	2	54	PO3	-1.913
VP09_ERPs_resplocked_armw	2	55	PO4	-0.93
VP09_ERPs_resplocked_armw	2	56	PO6	-0.988
VP09_ERPs_resplocked_armw	2	57	FT7	0.029
VP09_ERPs_resplocked_armw	2	58	FT8	0.82
VP09_ERPs_resplocked_armw	2	59	TP7	-0.771
VP09_ERPs_resplocked_armw	2	60	TP8	-0.823
VP09_ERPs_resplocked_armw	2	61	PO7	-2.412
VP09_ERPs_resplocked_armw	2	62	PO8	-1.064
VP09_ERPs_resplocked_armw	4	1	Fp1	0.735
VP09_ERPs_resplocked_armw	4	2	Fpz	0.227
VP09_ERPs_resplocked_armw	4	3	Fp2	0.419
VP09_ERPs_resplocked_armw	4	4	F7	1.04
VP09_ERPs_resplocked_armw	4	5	F3	0.684
VP09_ERPs_resplocked_armw	4	6	Fz	0.688
VP09_ERPs_resplocked_armw	4	7	F4	1.035
VP09_ERPs_resplocked_armw	4	8	F8	0.803
VP09_ERPs_resplocked_armw	4	9	FC5	-0.584
VP09_ERPs_resplocked_armw	4	10	FC1	1.391
VP09_ERPs_resplocked_armw	4	11	FC2	1.419
VP09_ERPs_resplocked_armw	4	12	FC6	1.481
VP09_ERPs_resplocked_armw	4	13	T7	0.441
VP09_ERPs_resplocked_armw	4	14	C3	0.369
VP09_ERPs_resplocked_armw	4	15	Cz	1.539
VP09_ERPs_resplocked_armw	4	16	C4	2.024
VP09_ERPs_resplocked_armw	4	17	T8	0.817
VP09_ERPs_resplocked_armw	4	18	CP5	1.058
VP09_ERPs_resplocked_armw	4	19	CP1	1.094
VP09_ERPs_resplocked_armw	4	20	CP2	1.707
VP09_ERPs_resplocked_armw	4	21	CP6	1.736
VP09_ERPs_resplocked_armw	4	22	P7	0.929
VP09_ERPs_resplocked_armw	4	23	P3	1.142
VP09_ERPs_resplocked_armw	4	24	Pz	2.146
VP09_ERPs_resplocked_armw	4	25	P4	2.455
VP09_ERPs_resplocked_armw	4	26	P8	2.401
VP09_ERPs_resplocked_armw	4	27	POz	2.116
VP09_ERPs_resplocked_armw	4	28	O1	1.819
VP09_ERPs_resplocked_armw	4	29	Oz	2.212
VP09_ERPs_resplocked_armw	4	30	O2	2.387
VP09_ERPs_resplocked_armw	4	31	AF7	1.037
VP09_ERPs_resplocked_armw	4	32	AF3	0.678
VP09_ERPs_resplocked_armw	4	33	AF4	0.26
VP09_ERPs_resplocked_armw	4	34	AF8	0.551
VP09_ERPs_resplocked_armw	4	35	F5	0.932
VP09_ERPs_resplocked_armw	4	36	F1	0.785
VP09_ERPs_resplocked_armw	4	37	F2	1.002
VP09_ERPs_resplocked_armw	4	38	F6	0.235
VP09_ERPs_resplocked_armw	4	39	FC3	0.526
VP09_ERPs_resplocked_armw	4	40	FCz	1.444
VP09_ERPs_resplocked_armw	4	41	FC4	1.4
VP09_ERPs_resplocked_armw	4	42	C5	-0.514
VP09_ERPs_resplocked_armw	4	43	C1	0.263
VP09_ERPs_resplocked_armw	4	44	C2	1.517
VP09_ERPs_resplocked_armw	4	45	C6	0.755
VP09_ERPs_resplocked_armw	4	46	CP3	0.428
VP09_ERPs_resplocked_armw	4	47	CPz	1.282
VP09_ERPs_resplocked_armw	4	48	CP4	2.384
VP09_ERPs_resplocked_armw	4	49	P5	1.155
VP09_ERPs_resplocked_armw	4	50	P1	1.289
VP09_ERPs_resplocked_armw	4	51	P2	2.415
VP09_ERPs_resplocked_armw	4	52	P6	2.441
VP09_ERPs_resplocked_armw	4	53	PO5	1.18
VP09_ERPs_resplocked_armw	4	54	PO3	1.528
VP09_ERPs_resplocked_armw	4	55	PO4	2.483
VP09_ERPs_resplocked_armw	4	56	PO6	2.384
VP09_ERPs_resplocked_armw	4	57	FT7	0.853
VP09_ERPs_resplocked_armw	4	58	FT8	1.371
VP09_ERPs_resplocked_armw	4	59	TP7	0.715
VP09_ERPs_resplocked_armw	4	60	TP8	0.263
VP09_ERPs_resplocked_armw	4	61	PO7	1.151
VP09_ERPs_resplocked_armw	4	62	PO8	2.328
VP09_ERPs_resplocked_armw	5	1	Fp1	0.566
VP09_ERPs_resplocked_armw	5	2	Fpz	0.551
VP09_ERPs_resplocked_armw	5	3	Fp2	0.898
VP09_ERPs_resplocked_armw	5	4	F7	0.633
VP09_ERPs_resplocked_armw	5	5	F3	0.069
VP09_ERPs_resplocked_armw	5	6	Fz	0.113
VP09_ERPs_resplocked_armw	5	7	F4	0.351
VP09_ERPs_resplocked_armw	5	8	F8	0.361
VP09_ERPs_resplocked_armw	5	9	FC5	0.367
VP09_ERPs_resplocked_armw	5	10	FC1	0.055
VP09_ERPs_resplocked_armw	5	11	FC2	0.085
VP09_ERPs_resplocked_armw	5	12	FC6	1.308
VP09_ERPs_resplocked_armw	5	13	T7	0.652
VP09_ERPs_resplocked_armw	5	14	C3	-0.383
VP09_ERPs_resplocked_armw	5	15	Cz	-0.082
VP09_ERPs_resplocked_armw	5	16	C4	0.798
VP09_ERPs_resplocked_armw	5	17	T8	0.778
VP09_ERPs_resplocked_armw	5	18	CP5	0.5
VP09_ERPs_resplocked_armw	5	19	CP1	-1.113
VP09_ERPs_resplocked_armw	5	20	CP2	0.458
VP09_ERPs_resplocked_armw	5	21	CP6	1.734
VP09_ERPs_resplocked_armw	5	22	P7	-0.317
VP09_ERPs_resplocked_armw	5	23	P3	-0.212
VP09_ERPs_resplocked_armw	5	24	Pz	0.223
VP09_ERPs_resplocked_armw	5	25	P4	1.136
VP09_ERPs_resplocked_armw	5	26	P8	1.07
VP09_ERPs_resplocked_armw	5	27	POz	0.226
VP09_ERPs_resplocked_armw	5	28	O1	0.93
VP09_ERPs_resplocked_armw	5	29	Oz	1.032
VP09_ERPs_resplocked_armw	5	30	O2	1.008
VP09_ERPs_resplocked_armw	5	31	AF7	1.192
VP09_ERPs_resplocked_armw	5	32	AF3	-0.385
VP09_ERPs_resplocked_armw	5	33	AF4	0.229
VP09_ERPs_resplocked_armw	5	34	AF8	0.792
VP09_ERPs_resplocked_armw	5	35	F5	0.569
VP09_ERPs_resplocked_armw	5	36	F1	0.128
VP09_ERPs_resplocked_armw	5	37	F2	0.356
VP09_ERPs_resplocked_armw	5	38	F6	0.146
VP09_ERPs_resplocked_armw	5	39	FC3	-0.817
VP09_ERPs_resplocked_armw	5	40	FCz	0.056
VP09_ERPs_resplocked_armw	5	41	FC4	0.058
VP09_ERPs_resplocked_armw	5	42	C5	0.135
VP09_ERPs_resplocked_armw	5	43	C1	-1.299
VP09_ERPs_resplocked_armw	5	44	C2	-0.098
VP09_ERPs_resplocked_armw	5	45	C6	0.737
VP09_ERPs_resplocked_armw	5	46	CP3	-0.446
VP09_ERPs_resplocked_armw	5	47	CPz	-0.826
VP09_ERPs_resplocked_armw	5	48	CP4	1.08
VP09_ERPs_resplocked_armw	5	49	P5	-0.229
VP09_ERPs_resplocked_armw	5	50	P1	-0.335
VP09_ERPs_resplocked_armw	5	51	P2	1.103
VP09_ERPs_resplocked_armw	5	52	P6	1.078
VP09_ERPs_resplocked_armw	5	53	PO5	-0.308
VP09_ERPs_resplocked_armw	5	54	PO3	0.033
VP09_ERPs_resplocked_armw	5	55	PO4	1.069
VP09_ERPs_resplocked_armw	5	56	PO6	1.059
VP09_ERPs_resplocked_armw	5	57	FT7	1.011
VP09_ERPs_resplocked_armw	5	58	FT8	1.183
VP09_ERPs_resplocked_armw	5	59	TP7	0.366
VP09_ERPs_resplocked_armw	5	60	TP8	0.035
VP09_ERPs_resplocked_armw	5	61	PO7	-0.281
VP09_ERPs_resplocked_armw	5	62	PO8	0.985
VP10_ERPs_resplocked_armw	1	1	Fp1	0.306
VP10_ERPs_resplocked_armw	1	2	Fpz	-0.324
VP10_ERPs_resplocked_armw	1	3	Fp2	1.398
VP10_ERPs_resplocked_armw	1	4	F7	-0.16
VP10_ERPs_resplocked_armw	1	5	F3	-0.883
VP10_ERPs_resplocked_armw	1	6	Fz	-1.003
VP10_ERPs_resplocked_armw	1	7	F4	0.018
VP10_ERPs_resplocked_armw	1	8	F8	0.545
VP10_ERPs_resplocked_armw	1	9	FC5	0.352
VP10_ERPs_resplocked_armw	1	10	FC1	-2.2
VP10_ERPs_resplocked_armw	1	11	FC2	-0.213
VP10_ERPs_resplocked_armw	1	12	FC6	1.271
VP10_ERPs_resplocked_armw	1	13	T7	1.079
VP10_ERPs_resplocked_armw	1	14	C3	-1.988
VP10_ERPs_resplocked_armw	1	15	Cz	-1.372
[truncated: 4,697 more rows]
