# Supplementary material for: Action Priority: Early Neurophysiological Interaction of Conceptual and Motor Representations
Source: PLoS One. 2016 Dec 14;11(12):e0165882. doi: 10.1371/journal.pone.0165882 (PMC5156427; doi:10.1371/journal.pone.0165882)
Supplement: S10 Dataset — (DAT) [file pone.0165882.s010.dat]

ERPset	bin	chindex	chlabel	value
VP01_ERPs_resplocked_armw	1	1	Fp1	-13.784
VP01_ERPs_resplocked_armw	1	2	Fpz	-12.588
VP01_ERPs_resplocked_armw	1	3	Fp2	12.161
VP01_ERPs_resplocked_armw	1	4	F7	4.69
VP01_ERPs_resplocked_armw	1	5	F3	11.575
VP01_ERPs_resplocked_armw	1	6	Fz	9.636
VP01_ERPs_resplocked_armw	1	7	F4	46.636
VP01_ERPs_resplocked_armw	1	8	F8	19.997
VP01_ERPs_resplocked_armw	1	9	FC5	10.637
VP01_ERPs_resplocked_armw	1	10	FC1	26.205
VP01_ERPs_resplocked_armw	1	11	FC2	21.057
VP01_ERPs_resplocked_armw	1	12	FC6	14.33
VP01_ERPs_resplocked_armw	1	13	T7	11.93
VP01_ERPs_resplocked_armw	1	14	C3	15.262
VP01_ERPs_resplocked_armw	1	15	Cz	4.836
VP01_ERPs_resplocked_armw	1	16	C4	29.773
VP01_ERPs_resplocked_armw	1	17	T8	11.567
VP01_ERPs_resplocked_armw	1	18	CP5	12.389
VP01_ERPs_resplocked_armw	1	19	CP1	5.208
VP01_ERPs_resplocked_armw	1	20	CP2	6.552
VP01_ERPs_resplocked_armw	1	21	CP6	11.757
VP01_ERPs_resplocked_armw	1	22	P7	10.97
VP01_ERPs_resplocked_armw	1	23	P3	4.804
VP01_ERPs_resplocked_armw	1	24	Pz	6.638
VP01_ERPs_resplocked_armw	1	25	P4	9.606
VP01_ERPs_resplocked_armw	1	26	P8	15.238
VP01_ERPs_resplocked_armw	1	27	POz	6.954
VP01_ERPs_resplocked_armw	1	28	O1	9.966
VP01_ERPs_resplocked_armw	1	29	Oz	7.679
VP01_ERPs_resplocked_armw	1	30	O2	11.023
VP01_ERPs_resplocked_armw	1	31	AF7	-3.834
VP01_ERPs_resplocked_armw	1	32	AF3	11.426
VP01_ERPs_resplocked_armw	1	33	AF4	23.414
VP01_ERPs_resplocked_armw	1	34	AF8	12.951
VP01_ERPs_resplocked_armw	1	35	F5	14.045
VP01_ERPs_resplocked_armw	1	36	F1	11.563
VP01_ERPs_resplocked_armw	1	37	F2	23.391
VP01_ERPs_resplocked_armw	1	38	F6	35.85
VP01_ERPs_resplocked_armw	1	39	FC3	25.54
VP01_ERPs_resplocked_armw	1	40	FCz	11.234
VP01_ERPs_resplocked_armw	1	41	FC4	41.97
VP01_ERPs_resplocked_armw	1	42	C5	12.897
VP01_ERPs_resplocked_armw	1	43	C1	11.754
VP01_ERPs_resplocked_armw	1	44	C2	13.86
VP01_ERPs_resplocked_armw	1	45	C6	14.418
VP01_ERPs_resplocked_armw	1	46	CP3	8.028
VP01_ERPs_resplocked_armw	1	47	CPz	5.665
VP01_ERPs_resplocked_armw	1	48	CP4	9.624
VP01_ERPs_resplocked_armw	1	49	P5	7.29
VP01_ERPs_resplocked_armw	1	50	P1	4.962
VP01_ERPs_resplocked_armw	1	51	P2	5.008
VP01_ERPs_resplocked_armw	1	52	P6	11.585
VP01_ERPs_resplocked_armw	1	53	PO5	7.022
VP01_ERPs_resplocked_armw	1	54	PO3	7.111
VP01_ERPs_resplocked_armw	1	55	PO4	12.479
VP01_ERPs_resplocked_armw	1	56	PO6	11.82
VP01_ERPs_resplocked_armw	1	57	FT7	9.183
VP01_ERPs_resplocked_armw	1	58	FT8	11.809
VP01_ERPs_resplocked_armw	1	59	TP7	11.962
VP01_ERPs_resplocked_armw	1	60	TP8	15.018
VP01_ERPs_resplocked_armw	1	61	PO7	7.037
VP01_ERPs_resplocked_armw	1	62	PO8	11.797
VP01_ERPs_resplocked_armw	2	1	Fp1	-9.362
VP01_ERPs_resplocked_armw	2	2	Fpz	-7.867
VP01_ERPs_resplocked_armw	2	3	Fp2	12.359
VP01_ERPs_resplocked_armw	2	4	F7	6.146
VP01_ERPs_resplocked_armw	2	5	F3	7.441
VP01_ERPs_resplocked_armw	2	6	Fz	7.913
VP01_ERPs_resplocked_armw	2	7	F4	37.615
VP01_ERPs_resplocked_armw	2	8	F8	20.135
VP01_ERPs_resplocked_armw	2	9	FC5	7.32
VP01_ERPs_resplocked_armw	2	10	FC1	20.536
VP01_ERPs_resplocked_armw	2	11	FC2	16.637
VP01_ERPs_resplocked_armw	2	12	FC6	16.018
VP01_ERPs_resplocked_armw	2	13	T7	9.732
VP01_ERPs_resplocked_armw	2	14	C3	14.238
VP01_ERPs_resplocked_armw	2	15	Cz	6.14
VP01_ERPs_resplocked_armw	2	16	C4	18.479
VP01_ERPs_resplocked_armw	2	17	T8	13.383
VP01_ERPs_resplocked_armw	2	18	CP5	8.152
VP01_ERPs_resplocked_armw	2	19	CP1	9.453
VP01_ERPs_resplocked_armw	2	20	CP2	8.83
VP01_ERPs_resplocked_armw	2	21	CP6	14.732
VP01_ERPs_resplocked_armw	2	22	P7	11.665
VP01_ERPs_resplocked_armw	2	23	P3	8.197
VP01_ERPs_resplocked_armw	2	24	Pz	9.12
VP01_ERPs_resplocked_armw	2	25	P4	11.827
VP01_ERPs_resplocked_armw	2	26	P8	12.987
VP01_ERPs_resplocked_armw	2	27	POz	11.027
VP01_ERPs_resplocked_armw	2	28	O1	13.566
VP01_ERPs_resplocked_armw	2	29	Oz	9.479
VP01_ERPs_resplocked_armw	2	30	O2	13.236
VP01_ERPs_resplocked_armw	2	31	AF7	-3.111
VP01_ERPs_resplocked_armw	2	32	AF3	6.967
VP01_ERPs_resplocked_armw	2	33	AF4	20.226
VP01_ERPs_resplocked_armw	2	34	AF8	13.512
VP01_ERPs_resplocked_armw	2	35	F5	8.306
VP01_ERPs_resplocked_armw	2	36	F1	7.343
VP01_ERPs_resplocked_armw	2	37	F2	16.45
VP01_ERPs_resplocked_armw	2	38	F6	31.323
VP01_ERPs_resplocked_armw	2	39	FC3	17.569
VP01_ERPs_resplocked_armw	2	40	FCz	11.316
VP01_ERPs_resplocked_armw	2	41	FC4	33.5
VP01_ERPs_resplocked_armw	2	42	C5	11.355
VP01_ERPs_resplocked_armw	2	43	C1	11.622
VP01_ERPs_resplocked_armw	2	44	C2	11.448
VP01_ERPs_resplocked_armw	2	45	C6	15.594
VP01_ERPs_resplocked_armw	2	46	CP3	11.118
VP01_ERPs_resplocked_armw	2	47	CPz	8.016
VP01_ERPs_resplocked_armw	2	48	CP4	11.973
VP01_ERPs_resplocked_armw	2	49	P5	10.635
VP01_ERPs_resplocked_armw	2	50	P1	8.557
VP01_ERPs_resplocked_armw	2	51	P2	7.181
VP01_ERPs_resplocked_armw	2	52	P6	11.57
VP01_ERPs_resplocked_armw	2	53	PO5	9.321
VP01_ERPs_resplocked_armw	2	54	PO3	9.302
VP01_ERPs_resplocked_armw	2	55	PO4	13.519
VP01_ERPs_resplocked_armw	2	56	PO6	12.695
VP01_ERPs_resplocked_armw	2	57	FT7	9.883
VP01_ERPs_resplocked_armw	2	58	FT8	13.433
VP01_ERPs_resplocked_armw	2	59	TP7	9.789
VP01_ERPs_resplocked_armw	2	60	TP8	18.159
VP01_ERPs_resplocked_armw	2	61	PO7	9.447
VP01_ERPs_resplocked_armw	2	62	PO8	12.849
VP01_ERPs_resplocked_armw	4	1	Fp1	1.38
VP01_ERPs_resplocked_armw	4	2	Fpz	5.758
VP01_ERPs_resplocked_armw	4	3	Fp2	17.482
VP01_ERPs_resplocked_armw	4	4	F7	12.943
VP01_ERPs_resplocked_armw	4	5	F3	10.922
VP01_ERPs_resplocked_armw	4	6	Fz	14.86
VP01_ERPs_resplocked_armw	4	7	F4	31.957
VP01_ERPs_resplocked_armw	4	8	F8	24.583
VP01_ERPs_resplocked_armw	4	9	FC5	10.508
VP01_ERPs_resplocked_armw	4	10	FC1	17.225
VP01_ERPs_resplocked_armw	4	11	FC2	17.485
VP01_ERPs_resplocked_armw	4	12	FC6	19.601
VP01_ERPs_resplocked_armw	4	13	T7	16.161
VP01_ERPs_resplocked_armw	4	14	C3	13.913
VP01_ERPs_resplocked_armw	4	15	Cz	13.928
VP01_ERPs_resplocked_armw	4	16	C4	22.075
VP01_ERPs_resplocked_armw	4	17	T8	18.447
VP01_ERPs_resplocked_armw	4	18	CP5	10.781
VP01_ERPs_resplocked_armw	4	19	CP1	14.872
VP01_ERPs_resplocked_armw	4	20	CP2	14.715
VP01_ERPs_resplocked_armw	4	21	CP6	17.736
VP01_ERPs_resplocked_armw	4	22	P7	12.42
VP01_ERPs_resplocked_armw	4	23	P3	13.933
VP01_ERPs_resplocked_armw	4	24	Pz	13.953
VP01_ERPs_resplocked_armw	4	25	P4	15.33
VP01_ERPs_resplocked_armw	4	26	P8	13.808
VP01_ERPs_resplocked_armw	4	27	POz	14.896
VP01_ERPs_resplocked_armw	4	28	O1	16.052
VP01_ERPs_resplocked_armw	4	29	Oz	12.081
VP01_ERPs_resplocked_armw	4	30	O2	16.284
VP01_ERPs_resplocked_armw	4	31	AF7	4.005
VP01_ERPs_resplocked_armw	4	32	AF3	10.111
VP01_ERPs_resplocked_armw	4	33	AF4	20.484
VP01_ERPs_resplocked_armw	4	34	AF8	19.407
VP01_ERPs_resplocked_armw	4	35	F5	9.924
VP01_ERPs_resplocked_armw	4	36	F1	10.984
VP01_ERPs_resplocked_armw	4	37	F2	19.9
VP01_ERPs_resplocked_armw	4	38	F6	30.16
VP01_ERPs_resplocked_armw	4	39	FC3	15.577
VP01_ERPs_resplocked_armw	4	40	FCz	13.525
VP01_ERPs_resplocked_armw	4	41	FC4	30.038
VP01_ERPs_resplocked_armw	4	42	C5	12.881
VP01_ERPs_resplocked_armw	4	43	C1	10.233
VP01_ERPs_resplocked_armw	4	44	C2	16.051
VP01_ERPs_resplocked_armw	4	45	C6	21.236
VP01_ERPs_resplocked_armw	4	46	CP3	12.671
VP01_ERPs_resplocked_armw	4	47	CPz	13.591
VP01_ERPs_resplocked_armw	4	48	CP4	15.726
VP01_ERPs_resplocked_armw	4	49	P5	15.366
VP01_ERPs_resplocked_armw	4	50	P1	14.148
VP01_ERPs_resplocked_armw	4	51	P2	11.231
VP01_ERPs_resplocked_armw	4	52	P6	15.446
VP01_ERPs_resplocked_armw	4	53	PO5	13.9
VP01_ERPs_resplocked_armw	4	54	PO3	13.84
VP01_ERPs_resplocked_armw	4	55	PO4	16.139
VP01_ERPs_resplocked_armw	4	56	PO6	15.171
VP01_ERPs_resplocked_armw	4	57	FT7	16.092
VP01_ERPs_resplocked_armw	4	58	FT8	20.064
VP01_ERPs_resplocked_armw	4	59	TP7	16.307
VP01_ERPs_resplocked_armw	4	60	TP8	19.806
VP01_ERPs_resplocked_armw	4	61	PO7	13.888
VP01_ERPs_resplocked_armw	4	62	PO8	15.266
VP01_ERPs_resplocked_armw	5	1	Fp1	-3.996
VP01_ERPs_resplocked_armw	5	2	Fpz	-3.1
VP01_ERPs_resplocked_armw	5	3	Fp2	9.51
VP01_ERPs_resplocked_armw	5	4	F7	6.042
VP01_ERPs_resplocked_armw	5	5	F3	10.178
VP01_ERPs_resplocked_armw	5	6	Fz	10.152
VP01_ERPs_resplocked_armw	5	7	F4	25.433
VP01_ERPs_resplocked_armw	5	8	F8	18.041
VP01_ERPs_resplocked_armw	5	9	FC5	11.343
VP01_ERPs_resplocked_armw	5	10	FC1	18.004
VP01_ERPs_resplocked_armw	5	11	FC2	12.966
VP01_ERPs_resplocked_armw	5	12	FC6	12.986
VP01_ERPs_resplocked_armw	5	13	T7	12.741
VP01_ERPs_resplocked_armw	5	14	C3	14.265
VP01_ERPs_resplocked_armw	5	15	Cz	9.5
VP01_ERPs_resplocked_armw	5	16	C4	15.749
VP01_ERPs_resplocked_armw	5	17	T8	11.705
VP01_ERPs_resplocked_armw	5	18	CP5	10.322
VP01_ERPs_resplocked_armw	5	19	CP1	8.637
VP01_ERPs_resplocked_armw	5	20	CP2	8.376
VP01_ERPs_resplocked_armw	5	21	CP6	12.051
VP01_ERPs_resplocked_armw	5	22	P7	10.61
VP01_ERPs_resplocked_armw	5	23	P3	8.511
VP01_ERPs_resplocked_armw	5	24	Pz	9.61
VP01_ERPs_resplocked_armw	5	25	P4	10.231
VP01_ERPs_resplocked_armw	5	26	P8	10.766
VP01_ERPs_resplocked_armw	5	27	POz	8.588
VP01_ERPs_resplocked_armw	5	28	O1	11.545
VP01_ERPs_resplocked_armw	5	29	Oz	9.568
VP01_ERPs_resplocked_armw	5	30	O2	10.082
VP01_ERPs_resplocked_armw	5	31	AF7	0.373
VP01_ERPs_resplocked_armw	5	32	AF3	9.344
VP01_ERPs_resplocked_armw	5	33	AF4	15.201
VP01_ERPs_resplocked_armw	5	34	AF8	10.334
VP01_ERPs_resplocked_armw	5	35	F5	11.297
VP01_ERPs_resplocked_armw	5	36	F1	10.205
VP01_ERPs_resplocked_armw	5	37	F2	14.509
VP01_ERPs_resplocked_armw	5	38	F6	22.775
VP01_ERPs_resplocked_armw	5	39	FC3	16.965
VP01_ERPs_resplocked_armw	5	40	FCz	10.991
VP01_ERPs_resplocked_armw	5	41	FC4	25.205
VP01_ERPs_resplocked_armw	5	42	C5	12.08
VP01_ERPs_resplocked_armw	5	43	C1	9.356
VP01_ERPs_resplocked_armw	5	44	C2	9.937
VP01_ERPs_resplocked_armw	5	45	C6	14.014
VP01_ERPs_resplocked_armw	5	46	CP3	10.01
VP01_ERPs_resplocked_armw	5	47	CPz	8.733
VP01_ERPs_resplocked_armw	5	48	CP4	11.033
VP01_ERPs_resplocked_armw	5	49	P5	10.302
VP01_ERPs_resplocked_armw	5	50	P1	8.76
VP01_ERPs_resplocked_armw	5	51	P2	8.323
VP01_ERPs_resplocked_armw	5	52	P6	9.01
VP01_ERPs_resplocked_armw	5	53	PO5	10.822
VP01_ERPs_resplocked_armw	5	54	PO3	10.9
VP01_ERPs_resplocked_armw	5	55	PO4	11.11
VP01_ERPs_resplocked_armw	5	56	PO6	10.219
VP01_ERPs_resplocked_armw	5	57	FT7	7.937
VP01_ERPs_resplocked_armw	5	58	FT8	11.539
VP01_ERPs_resplocked_armw	5	59	TP7	12.795
VP01_ERPs_resplocked_armw	5	60	TP8	15.558
VP01_ERPs_resplocked_armw	5	61	PO7	10.864
VP01_ERPs_resplocked_armw	5	62	PO8	10.142
VP02_ERPs_resplocked_armw	1	1	Fp1	1.9
VP02_ERPs_resplocked_armw	1	2	Fpz	1.938
VP02_ERPs_resplocked_armw	1	3	Fp2	17.942
VP02_ERPs_resplocked_armw	1	4	F7	2.729
VP02_ERPs_resplocked_armw	1	5	F3	-0.044
VP02_ERPs_resplocked_armw	1	6	Fz	-3.551
VP02_ERPs_resplocked_armw	1	7	F4	-0.371
VP02_ERPs_resplocked_armw	1	8	F8	-0.891
VP02_ERPs_resplocked_armw	1	9	FC5	-0.759
VP02_ERPs_resplocked_armw	1	10	FC1	-3.763
VP02_ERPs_resplocked_armw	1	11	FC2	-1.9
VP02_ERPs_resplocked_armw	1	12	FC6	-1.999
VP02_ERPs_resplocked_armw	1	13	T7	0.984
VP02_ERPs_resplocked_armw	1	14	C3	-2.16
VP02_ERPs_resplocked_armw	1	15	Cz	-1.492
VP02_ERPs_resplocked_armw	1	16	C4	0.631
VP02_ERPs_resplocked_armw	1	17	T8	-0.535
VP02_ERPs_resplocked_armw	1	18	CP5	-1.093
VP02_ERPs_resplocked_armw	1	19	CP1	-2.533
VP02_ERPs_resplocked_armw	1	20	CP2	-0.949
VP02_ERPs_resplocked_armw	1	21	CP6	-0.123
VP02_ERPs_resplocked_armw	1	22	P7	-0.571
VP02_ERPs_resplocked_armw	1	23	P3	-1.68
VP02_ERPs_resplocked_armw	1	24	Pz	-1.226
VP02_ERPs_resplocked_armw	1	25	P4	-1.116
VP02_ERPs_resplocked_armw	1	26	P8	-0.485
VP02_ERPs_resplocked_armw	1	27	POz	-0.996
VP02_ERPs_resplocked_armw	1	28	O1	-2.962
VP02_ERPs_resplocked_armw	1	29	Oz	-0.367
VP02_ERPs_resplocked_armw	1	30	O2	-1.127
VP02_ERPs_resplocked_armw	1	31	AF7	4.671
VP02_ERPs_resplocked_armw	1	32	AF3	0.002
VP02_ERPs_resplocked_armw	1	33	AF4	0.303
VP02_ERPs_resplocked_armw	1	34	AF8	2.94
VP02_ERPs_resplocked_armw	1	35	F5	-0.023
VP02_ERPs_resplocked_armw	1	36	F1	-0.078
VP02_ERPs_resplocked_armw	1	37	F2	-1.573
VP02_ERPs_resplocked_armw	1	38	F6	-1.466
VP02_ERPs_resplocked_armw	1	39	FC3	-2.108
VP02_ERPs_resplocked_armw	1	40	FCz	-4.1
VP02_ERPs_resplocked_armw	1	41	FC4	-0.858
VP02_ERPs_resplocked_armw	1	42	C5	-0.88
VP02_ERPs_resplocked_armw	1	43	C1	-2.409
VP02_ERPs_resplocked_armw	1	44	C2	-1.171
VP02_ERPs_resplocked_armw	1	45	C6	0.273
VP02_ERPs_resplocked_armw	1	46	CP3	-1.524
VP02_ERPs_resplocked_armw	1	47	CPz	-2.61
VP02_ERPs_resplocked_armw	1	48	CP4	0.447
VP02_ERPs_resplocked_armw	1	49	P5	-0.627
VP02_ERPs_resplocked_armw	1	50	P1	-2.05
VP02_ERPs_resplocked_armw	1	51	P2	0.021
VP02_ERPs_resplocked_armw	1	52	P6	-2.474
VP02_ERPs_resplocked_armw	1	53	PO5	-1.992
VP02_ERPs_resplocked_armw	1	54	PO3	-1.855
VP02_ERPs_resplocked_armw	1	55	PO4	-1.108
VP02_ERPs_resplocked_armw	1	56	PO6	-1.825
VP02_ERPs_resplocked_armw	1	57	FT7	2.738
VP02_ERPs_resplocked_armw	1	58	FT8	0.742
VP02_ERPs_resplocked_armw	1	59	TP7	2.349
VP02_ERPs_resplocked_armw	1	60	TP8	-3.413
VP02_ERPs_resplocked_armw	1	61	PO7	-2.052
VP02_ERPs_resplocked_armw	1	62	PO8	-1.892
VP02_ERPs_resplocked_armw	2	1	Fp1	3.415
VP02_ERPs_resplocked_armw	2	2	Fpz	1.144
VP02_ERPs_resplocked_armw	2	3	Fp2	17.236
VP02_ERPs_resplocked_armw	2	4	F7	4.821
VP02_ERPs_resplocked_armw	2	5	F3	-0.618
VP02_ERPs_resplocked_armw	2	6	Fz	-4.662
VP02_ERPs_resplocked_armw	2	7	F4	-3.525
VP02_ERPs_resplocked_armw	2	8	F8	-2.7
VP02_ERPs_resplocked_armw	2	9	FC5	-0.521
VP02_ERPs_resplocked_armw	2	10	FC1	-4.127
VP02_ERPs_resplocked_armw	2	11	FC2	-2.667
VP02_ERPs_resplocked_armw	2	12	FC6	-3.349
VP02_ERPs_resplocked_armw	2	13	T7	2.699
VP02_ERPs_resplocked_armw	2	14	C3	-0.619
VP02_ERPs_resplocked_armw	2	15	Cz	-2.144
VP02_ERPs_resplocked_armw	2	16	C4	-2.792
VP02_ERPs_resplocked_armw	2	17	T8	-2.014
VP02_ERPs_resplocked_armw	2	18	CP5	-2.41
VP02_ERPs_resplocked_armw	2	19	CP1	-2.239
VP02_ERPs_resplocked_armw	2	20	CP2	-2.288
VP02_ERPs_resplocked_armw	2	21	CP6	-3.009
VP02_ERPs_resplocked_armw	2	22	P7	-0.176
VP02_ERPs_resplocked_armw	2	23	P3	-2.98
VP02_ERPs_resplocked_armw	2	24	Pz	-4.254
VP02_ERPs_resplocked_armw	2	25	P4	-3.389
VP02_ERPs_resplocked_armw	2	26	P8	-2.642
VP02_ERPs_resplocked_armw	2	27	POz	-2.981
VP02_ERPs_resplocked_armw	2	28	O1	-4.024
VP02_ERPs_resplocked_armw	2	29	Oz	-1.442
VP02_ERPs_resplocked_armw	2	30	O2	-3.788
VP02_ERPs_resplocked_armw	2	31	AF7	5.245
VP02_ERPs_resplocked_armw	2	32	AF3	-0.801
VP02_ERPs_resplocked_armw	2	33	AF4	-2.427
VP02_ERPs_resplocked_armw	2	34	AF8	2.481
VP02_ERPs_resplocked_armw	2	35	F5	-0.793
VP02_ERPs_resplocked_armw	2	36	F1	-0.738
VP02_ERPs_resplocked_armw	2	37	F2	-2.493
VP02_ERPs_resplocked_armw	2	38	F6	-3.413
VP02_ERPs_resplocked_armw	2	39	FC3	-1.751
VP02_ERPs_resplocked_armw	2	40	FCz	-4.774
VP02_ERPs_resplocked_armw	2	41	FC4	-2.484
VP02_ERPs_resplocked_armw	2	42	C5	-1.294
VP02_ERPs_resplocked_armw	2	43	C1	-2.128
VP02_ERPs_resplocked_armw	2	44	C2	-2.078
VP02_ERPs_resplocked_armw	2	45	C6	-1.778
VP02_ERPs_resplocked_armw	2	46	CP3	-2.826
VP02_ERPs_resplocked_armw	2	47	CPz	-2.129
VP02_ERPs_resplocked_armw	2	48	CP4	-2.853
VP02_ERPs_resplocked_armw	2	49	P5	-1.931
VP02_ERPs_resplocked_armw	2	50	P1	-3.776
VP02_ERPs_resplocked_armw	2	51	P2	-3.025
VP02_ERPs_resplocked_armw	2	52	P6	-4.538
VP02_ERPs_resplocked_armw	2	53	PO5	-3.134
VP02_ERPs_resplocked_armw	2	54	PO3	-2.866
VP02_ERPs_resplocked_armw	2	55	PO4	-3.252
VP02_ERPs_resplocked_armw	2	56	PO6	-4.604
VP02_ERPs_resplocked_armw	2	57	FT7	0.818
VP02_ERPs_resplocked_armw	2	58	FT8	-2.934
VP02_ERPs_resplocked_armw	2	59	TP7	0.254
VP02_ERPs_resplocked_armw	2	60	TP8	-5.76
VP02_ERPs_resplocked_armw	2	61	PO7	-3.217
VP02_ERPs_resplocked_armw	2	62	PO8	-4.698
VP02_ERPs_resplocked_armw	4	1	Fp1	-1.801
VP02_ERPs_resplocked_armw	4	2	Fpz	-3.28
VP02_ERPs_resplocked_armw	4	3	Fp2	12.73
VP02_ERPs_resplocked_armw	4	4	F7	1.581
VP02_ERPs_resplocked_armw	4	5	F3	-1.309
VP02_ERPs_resplocked_armw	4	6	Fz	-3.583
VP02_ERPs_resplocked_armw	4	7	F4	-2.771
VP02_ERPs_resplocked_armw	4	8	F8	-3.518
VP02_ERPs_resplocked_armw	4	9	FC5	1.272
VP02_ERPs_resplocked_armw	4	10	FC1	-3.232
VP02_ERPs_resplocked_armw	4	11	FC2	-2.066
VP02_ERPs_resplocked_armw	4	12	FC6	-4.496
VP02_ERPs_resplocked_armw	4	13	T7	0.95
VP02_ERPs_resplocked_armw	4	14	C3	0.245
VP02_ERPs_resplocked_armw	4	15	Cz	-0.131
VP02_ERPs_resplocked_armw	4	16	C4	-1.003
VP02_ERPs_resplocked_armw	4	17	T8	-3.693
VP02_ERPs_resplocked_armw	4	18	CP5	-0.634
VP02_ERPs_resplocked_armw	4	19	CP1	-1.305
VP02_ERPs_resplocked_armw	4	20	CP2	-1.186
VP02_ERPs_resplocked_armw	4	21	CP6	-2.82
VP02_ERPs_resplocked_armw	4	22	P7	-0.61
VP02_ERPs_resplocked_armw	4	23	P3	-2.445
VP02_ERPs_resplocked_armw	4	24	Pz	-1.904
VP02_ERPs_resplocked_armw	4	25	P4	-4.023
VP02_ERPs_resplocked_armw	4	26	P8	-5.441
VP02_ERPs_resplocked_armw	4	27	POz	-2.964
VP02_ERPs_resplocked_armw	4	28	O1	-5.033
VP02_ERPs_resplocked_armw	4	29	Oz	-2.331
VP02_ERPs_resplocked_armw	4	30	O2	-5.1
VP02_ERPs_resplocked_armw	4	31	AF7	1.632
VP02_ERPs_resplocked_armw	4	32	AF3	-1.372
VP02_ERPs_resplocked_armw	4	33	AF4	-4.274
VP02_ERPs_resplocked_armw	4	34	AF8	0.579
VP02_ERPs_resplocked_armw	4	35	F5	-1.193
VP02_ERPs_resplocked_armw	4	36	F1	-1.394
VP02_ERPs_resplocked_armw	4	37	F2	-2.909
VP02_ERPs_resplocked_armw	4	38	F6	-4.738
VP02_ERPs_resplocked_armw	4	39	FC3	-1.732
VP02_ERPs_resplocked_armw	4	40	FCz	-3.998
VP02_ERPs_resplocked_armw	4	41	FC4	-2.923
VP02_ERPs_resplocked_armw	4	42	C5	-0.587
VP02_ERPs_resplocked_armw	4	43	C1	-1.105
VP02_ERPs_resplocked_armw	4	44	C2	-0.957
VP02_ERPs_resplocked_armw	4	45	C6	-2.763
VP02_ERPs_resplocked_armw	4	46	CP3	-1.045
VP02_ERPs_resplocked_armw	4	47	CPz	-1.339
VP02_ERPs_resplocked_armw	4	48	CP4	-2.279
VP02_ERPs_resplocked_armw	4	49	P5	-1.203
VP02_ERPs_resplocked_armw	4	50	P1	-1.484
VP02_ERPs_resplocked_armw	4	51	P2	-0.777
VP02_ERPs_resplocked_armw	4	52	P6	-5.88
VP02_ERPs_resplocked_armw	4	53	PO5	-3.133
VP02_ERPs_resplocked_armw	4	54	PO3	-3.339
VP02_ERPs_resplocked_armw	4	55	PO4	-4.052
VP02_ERPs_resplocked_armw	4	56	PO6	-6.627
VP02_ERPs_resplocked_armw	4	57	FT7	1.887
VP02_ERPs_resplocked_armw	4	58	FT8	-3.945
VP02_ERPs_resplocked_armw	4	59	TP7	1.608
VP02_ERPs_resplocked_armw	4	60	TP8	-5.702
VP02_ERPs_resplocked_armw	4	61	PO7	-3.128
VP02_ERPs_resplocked_armw	4	62	PO8	-6.694
VP02_ERPs_resplocked_armw	5	1	Fp1	2.217
VP02_ERPs_resplocked_armw	5	2	Fpz	1.163
VP02_ERPs_resplocked_armw	5	3	Fp2	13.124
VP02_ERPs_resplocked_armw	5	4	F7	3.941
VP02_ERPs_resplocked_armw	5	5	F3	1.766
VP02_ERPs_resplocked_armw	5	6	Fz	-0.831
VP02_ERPs_resplocked_armw	5	7	F4	-1.001
VP02_ERPs_resplocked_armw	5	8	F8	0.337
VP02_ERPs_resplocked_armw	5	9	FC5	2.271
VP02_ERPs_resplocked_armw	5	10	FC1	-1.449
VP02_ERPs_resplocked_armw	5	11	FC2	-0.287
VP02_ERPs_resplocked_armw	5	12	FC6	-1.335
VP02_ERPs_resplocked_armw	5	13	T7	4.513
VP02_ERPs_resplocked_armw	5	14	C3	0.845
VP02_ERPs_resplocked_armw	5	15	Cz	0.615
VP02_ERPs_resplocked_armw	5	16	C4	-0.225
VP02_ERPs_resplocked_armw	5	17	T8	-0.857
VP02_ERPs_resplocked_armw	5	18	CP5	2.279
VP02_ERPs_resplocked_armw	5	19	CP1	0.049
VP02_ERPs_resplocked_armw	5	20	CP2	0.529
VP02_ERPs_resplocked_armw	5	21	CP6	-0.521
VP02_ERPs_resplocked_armw	5	22	P7	2.718
VP02_ERPs_resplocked_armw	5	23	P3	-0.057
VP02_ERPs_resplocked_armw	5	24	Pz	-1.262
VP02_ERPs_resplocked_armw	5	25	P4	-3.113
VP02_ERPs_resplocked_armw	5	26	P8	-4.065
VP02_ERPs_resplocked_armw	5	27	POz	-2.09
VP02_ERPs_resplocked_armw	5	28	O1	-2.698
VP02_ERPs_resplocked_armw	5	29	Oz	-1.913
VP02_ERPs_resplocked_armw	5	30	O2	-4.941
VP02_ERPs_resplocked_armw	5	31	AF7	5.145
VP02_ERPs_resplocked_armw	5	32	AF3	1.733
VP02_ERPs_resplocked_armw	5	33	AF4	-0.353
VP02_ERPs_resplocked_armw	5	34	AF8	1.74
VP02_ERPs_resplocked_armw	5	35	F5	1.765
VP02_ERPs_resplocked_armw	5	36	F1	1.732
VP02_ERPs_resplocked_armw	5	37	F2	0.471
VP02_ERPs_resplocked_armw	5	38	F6	-0.989
VP02_ERPs_resplocked_armw	5	39	FC3	-0.139
VP02_ERPs_resplocked_armw	5	40	FCz	-1.738
VP02_ERPs_resplocked_armw	5	41	FC4	0.968
VP02_ERPs_resplocked_armw	5	42	C5	0.152
VP02_ERPs_resplocked_armw	5	43	C1	0.8
VP02_ERPs_resplocked_armw	5	44	C2	0.596
VP02_ERPs_resplocked_armw	5	45	C6	-0.366
VP02_ERPs_resplocked_armw	5	46	CP3	1.03
VP02_ERPs_resplocked_armw	5	47	CPz	-0.087
VP02_ERPs_resplocked_armw	5	48	CP4	-0.984
VP02_ERPs_resplocked_armw	5	49	P5	0.1
VP02_ERPs_resplocked_armw	5	50	P1	-1.61
VP02_ERPs_resplocked_armw	5	51	P2	-0.249
VP02_ERPs_resplocked_armw	5	52	P6	-3.253
VP02_ERPs_resplocked_armw	5	53	PO5	-2.51
VP02_ERPs_resplocked_armw	5	54	PO3	-2.586
VP02_ERPs_resplocked_armw	5	55	PO4	-3.083
VP02_ERPs_resplocked_armw	5	56	PO6	-6.016
VP02_ERPs_resplocked_armw	5	57	FT7	4.761
VP02_ERPs_resplocked_armw	5	58	FT8	-1.004
VP02_ERPs_resplocked_armw	5	59	TP7	2.252
VP02_ERPs_resplocked_armw	5	60	TP8	-4.908
VP02_ERPs_resplocked_armw	5	61	PO7	-2.499
VP02_ERPs_resplocked_armw	5	62	PO8	-6.267
VP04_ERPs_resplocked_armw	1	1	Fp1	-0.582
VP04_ERPs_resplocked_armw	1	2	Fpz	1.897
VP04_ERPs_resplocked_armw	1	3	Fp2	0.452
VP04_ERPs_resplocked_armw	1	4	F7	-5.49
VP04_ERPs_resplocked_armw	1	5	F3	3.436
VP04_ERPs_resplocked_armw	1	6	Fz	3.669
VP04_ERPs_resplocked_armw	1	7	F4	4.023
VP04_ERPs_resplocked_armw	1	8	F8	1.039
VP04_ERPs_resplocked_armw	1	9	FC5	-2.307
VP04_ERPs_resplocked_armw	1	10	FC1	3.167
VP04_ERPs_resplocked_armw	1	11	FC2	5.039
VP04_ERPs_resplocked_armw	1	12	FC6	3.774
VP04_ERPs_resplocked_armw	1	13	T7	-5.654
VP04_ERPs_resplocked_armw	1	14	C3	1.06
VP04_ERPs_resplocked_armw	1	15	Cz	3.251
VP04_ERPs_resplocked_armw	1	16	C4	5.518
VP04_ERPs_resplocked_armw	1	17	T8	-8.211
VP04_ERPs_resplocked_armw	1	18	CP5	-0.339
VP04_ERPs_resplocked_armw	1	19	CP1	-3.194
VP04_ERPs_resplocked_armw	1	20	CP2	3.9
VP04_ERPs_resplocked_armw	1	21	CP6	4.402
VP04_ERPs_resplocked_armw	1	22	P7	-3.003
VP04_ERPs_resplocked_armw	1	23	P3	-3.522
VP04_ERPs_resplocked_armw	1	24	Pz	-0.822
VP04_ERPs_resplocked_armw	1	25	P4	4.028
VP04_ERPs_resplocked_armw	1	26	P8	4.021
VP04_ERPs_resplocked_armw	1	27	POz	-0.94
VP04_ERPs_resplocked_armw	1	28	O1	-0.874
VP04_ERPs_resplocked_armw	1	29	Oz	3.173
VP04_ERPs_resplocked_armw	1	30	O2	3.962
VP04_ERPs_resplocked_armw	1	31	AF7	-1.997
VP04_ERPs_resplocked_armw	1	32	AF3	0.947
VP04_ERPs_resplocked_armw	1	33	AF4	2.198
VP04_ERPs_resplocked_armw	1	34	AF8	2.441
VP04_ERPs_resplocked_armw	1	35	F5	3.268
VP04_ERPs_resplocked_armw	1	36	F1	3.623
VP04_ERPs_resplocked_armw	1	37	F2	4.235
VP04_ERPs_resplocked_armw	1	38	F6	1.402
VP04_ERPs_resplocked_armw	1	39	FC3	1.614
VP04_ERPs_resplocked_armw	1	40	FCz	4.946
VP04_ERPs_resplocked_armw	1	41	FC4	5.477
VP04_ERPs_resplocked_armw	1	42	C5	0.112
VP04_ERPs_resplocked_armw	1	43	C1	1.817
VP04_ERPs_resplocked_armw	1	44	C2	4.003
VP04_ERPs_resplocked_armw	1	45	C6	4.194
VP04_ERPs_resplocked_armw	1	46	CP3	-2.312
VP04_ERPs_resplocked_armw	1	47	CPz	-0.798
VP04_ERPs_resplocked_armw	1	48	CP4	5.426
VP04_ERPs_resplocked_armw	1	49	P5	-3.128
VP04_ERPs_resplocked_armw	1	50	P1	-3.109
VP04_ERPs_resplocked_armw	1	51	P2	3.798
VP04_ERPs_resplocked_armw	1	52	P6	4.199
VP04_ERPs_resplocked_armw	1	53	PO5	-3.067
VP04_ERPs_resplocked_armw	1	54	PO3	-2.932
VP04_ERPs_resplocked_armw	1	55	PO4	3.962
VP04_ERPs_resplocked_armw	1	56	PO6	3.985
VP04_ERPs_resplocked_armw	1	57	FT7	-3.441
VP04_ERPs_resplocked_armw	1	58	FT8	0.874
VP04_ERPs_resplocked_armw	1	59	TP7	-1.335
VP04_ERPs_resplocked_armw	1	60	TP8	4.307
VP04_ERPs_resplocked_armw	1	61	PO7	-2.891
VP04_ERPs_resplocked_armw	1	62	PO8	3.959
VP04_ERPs_resplocked_armw	2	1	Fp1	-0.738
VP04_ERPs_resplocked_armw	2	2	Fpz	1.341
VP04_ERPs_resplocked_armw	2	3	Fp2	3.545
VP04_ERPs_resplocked_armw	2	4	F7	3.47
VP04_ERPs_resplocked_armw	2	5	F3	4.775
VP04_ERPs_resplocked_armw	2	6	Fz	4.917
VP04_ERPs_resplocked_armw	2	7	F4	6.668
VP04_ERPs_resplocked_armw	2	8	F8	2.388
VP04_ERPs_resplocked_armw	2	9	FC5	4.091
VP04_ERPs_resplocked_armw	2	10	FC1	6.957
VP04_ERPs_resplocked_armw	2	11	FC2	8.719
VP04_ERPs_resplocked_armw	2	12	FC6	4.416
VP04_ERPs_resplocked_armw	2	13	T7	-3.573
VP04_ERPs_resplocked_armw	2	14	C3	4.745
VP04_ERPs_resplocked_armw	2	15	Cz	7.683
VP04_ERPs_resplocked_armw	2	16	C4	9.053
VP04_ERPs_resplocked_armw	2	17	T8	-10.481
VP04_ERPs_resplocked_armw	2	18	CP5	2.418
VP04_ERPs_resplocked_armw	2	19	CP1	1.547
VP04_ERPs_resplocked_armw	2	20	CP2	5.15
VP04_ERPs_resplocked_armw	2	21	CP6	5.343
VP04_ERPs_resplocked_armw	2	22	P7	0.387
VP04_ERPs_resplocked_armw	2	23	P3	0.612
VP04_ERPs_resplocked_armw	2	24	Pz	3.114
VP04_ERPs_resplocked_armw	2	25	P4	5.073
VP04_ERPs_resplocked_armw	2	26	P8	5.241
VP04_ERPs_resplocked_armw	2	27	POz	3.217
VP04_ERPs_resplocked_armw	2	28	O1	0.676
VP04_ERPs_resplocked_armw	2	29	Oz	2.199
VP04_ERPs_resplocked_armw	2	30	O2	4.994
VP04_ERPs_resplocked_armw	2	31	AF7	-0.829
VP04_ERPs_resplocked_armw	2	32	AF3	0.102
VP04_ERPs_resplocked_armw	2	33	AF4	1.798
VP04_ERPs_resplocked_armw	2	34	AF8	1.141
VP04_ERPs_resplocked_armw	2	35	F5	4.664
VP04_ERPs_resplocked_armw	2	36	F1	4.763
VP04_ERPs_resplocked_armw	2	37	F2	6.752
VP04_ERPs_resplocked_armw	2	38	F6	2.429
VP04_ERPs_resplocked_armw	2	39	FC3	5.849
VP04_ERPs_resplocked_armw	2	40	FCz	8.586
VP04_ERPs_resplocked_armw	2	41	FC4	8.986
VP04_ERPs_resplocked_armw	2	42	C5	3.461
VP04_ERPs_resplocked_armw	2	43	C1	6.095
VP04_ERPs_resplocked_armw	2	44	C2	7.509
VP04_ERPs_resplocked_armw	2	45	C6	5.15
VP04_ERPs_resplocked_armw	2	46	CP3	2.003
VP04_ERPs_resplocked_armw	2	47	CPz	3.202
VP04_ERPs_resplocked_armw	2	48	CP4	9.083
VP04_ERPs_resplocked_armw	2	49	P5	0.383
VP04_ERPs_resplocked_armw	2	50	P1	1.621
VP04_ERPs_resplocked_armw	2	51	P2	5.014
VP04_ERPs_resplocked_armw	2	52	P6	5.196
VP04_ERPs_resplocked_armw	2	53	PO5	0.35
VP04_ERPs_resplocked_armw	2	54	PO3	0.348
VP04_ERPs_resplocked_armw	2	55	PO4	5.019
VP04_ERPs_resplocked_armw	2	56	PO6	5.075
VP04_ERPs_resplocked_armw	2	57	FT7	0.474
VP04_ERPs_resplocked_armw	2	58	FT8	2.252
VP04_ERPs_resplocked_armw	2	59	TP7	2.568
VP04_ERPs_resplocked_armw	2	60	TP8	5.255
VP04_ERPs_resplocked_armw	2	61	PO7	0.424
VP04_ERPs_resplocked_armw	2	62	PO8	5.062
VP04_ERPs_resplocked_armw	4	1	Fp1	-0.069
VP04_ERPs_resplocked_armw	4	2	Fpz	-1.248
VP04_ERPs_resplocked_armw	4	3	Fp2	8.642
VP04_ERPs_resplocked_armw	4	4	F7	0.848
VP04_ERPs_resplocked_armw	4	5	F3	2.222
VP04_ERPs_resplocked_armw	4	6	Fz	2.515
VP04_ERPs_resplocked_armw	4	7	F4	2.241
VP04_ERPs_resplocked_armw	4	8	F8	-0.799
VP04_ERPs_resplocked_armw	4	9	FC5	-3.1
VP04_ERPs_resplocked_armw	4	10	FC1	3.046
VP04_ERPs_resplocked_armw	4	11	FC2	4.207
VP04_ERPs_resplocked_armw	4	12	FC6	1.987
VP04_ERPs_resplocked_armw	4	13	T7	-4.986
VP04_ERPs_resplocked_armw	4	14	C3	0.046
VP04_ERPs_resplocked_armw	4	15	Cz	2.539
VP04_ERPs_resplocked_armw	4	16	C4	4.449
VP04_ERPs_resplocked_armw	4	17	T8	-10.27
VP04_ERPs_resplocked_armw	4	18	CP5	-2.669
VP04_ERPs_resplocked_armw	4	19	CP1	-4.865
VP04_ERPs_resplocked_armw	4	20	CP2	1.6
VP04_ERPs_resplocked_armw	4	21	CP6	1.987
VP04_ERPs_resplocked_armw	4	22	P7	-3.452
VP04_ERPs_resplocked_armw	4	23	P3	-5.722
VP04_ERPs_resplocked_armw	4	24	Pz	-1.62
VP04_ERPs_resplocked_armw	4	25	P4	1.592
VP04_ERPs_resplocked_armw	4	26	P8	1.402
VP04_ERPs_resplocked_armw	4	27	POz	-1.675
VP04_ERPs_resplocked_armw	4	28	O1	-2.212
VP04_ERPs_resplocked_armw	4	29	Oz	-1.696
VP04_ERPs_resplocked_armw	4	30	O2	1.366
VP04_ERPs_resplocked_armw	4	31	AF7	2.448
VP04_ERPs_resplocked_armw	4	32	AF3	-1.99
VP04_ERPs_resplocked_armw	4	33	AF4	0.338
VP04_ERPs_resplocked_armw	4	34	AF8	4.42
VP04_ERPs_resplocked_armw	4	35	F5	2.062
VP04_ERPs_resplocked_armw	4	36	F1	2.337
VP04_ERPs_resplocked_armw	4	37	F2	2.513
VP04_ERPs_resplocked_armw	4	38	F6	-0.258
VP04_ERPs_resplocked_armw	4	39	FC3	4.561
VP04_ERPs_resplocked_armw	4	40	FCz	4.05
VP04_ERPs_resplocked_armw	4	41	FC4	4.399
VP04_ERPs_resplocked_armw	4	42	C5	0.625
VP04_ERPs_resplocked_armw	4	43	C1	2.371
VP04_ERPs_resplocked_armw	4	44	C2	3.112
VP04_ERPs_resplocked_armw	4	45	C6	1.678
VP04_ERPs_resplocked_armw	4	46	CP3	-3.021
VP04_ERPs_resplocked_armw	4	47	CPz	-1.601
VP04_ERPs_resplocked_armw	4	48	CP4	4.375
VP04_ERPs_resplocked_armw	4	49	P5	-3.863
VP04_ERPs_resplocked_armw	4	50	P1	-4.772
VP04_ERPs_resplocked_armw	4	51	P2	1.429
VP04_ERPs_resplocked_armw	4	52	P6	1.575
VP04_ERPs_resplocked_armw	4	53	PO5	-3.605
VP04_ERPs_resplocked_armw	4	54	PO3	-3.671
VP04_ERPs_resplocked_armw	4	55	PO4	1.434
VP04_ERPs_resplocked_armw	4	56	PO6	1.519
VP04_ERPs_resplocked_armw	4	57	FT7	14.523
VP04_ERPs_resplocked_armw	4	58	FT8	-0.849
VP04_ERPs_resplocked_armw	4	59	TP7	-0.056
VP04_ERPs_resplocked_armw	4	60	TP8	1.738
VP04_ERPs_resplocked_armw	4	61	PO7	-3.464
VP04_ERPs_resplocked_armw	4	62	PO8	1.353
VP04_ERPs_resplocked_armw	5	1	Fp1	0.988
VP04_ERPs_resplocked_armw	5	2	Fpz	-1.141
VP04_ERPs_resplocked_armw	5	3	Fp2	1.927
VP04_ERPs_resplocked_armw	5	4	F7	-0.041
VP04_ERPs_resplocked_armw	5	5	F3	7.172
VP04_ERPs_resplocked_armw	5	6	Fz	7.263
VP04_ERPs_resplocked_armw	5	7	F4	6.837
VP04_ERPs_resplocked_armw	5	8	F8	1.944
VP04_ERPs_resplocked_armw	5	9	FC5	2.243
VP04_ERPs_resplocked_armw	5	10	FC1	6.129
VP04_ERPs_resplocked_armw	5	11	FC2	7.947
VP04_ERPs_resplocked_armw	5	12	FC6	5.079
VP04_ERPs_resplocked_armw	5	13	T7	0.371
VP04_ERPs_resplocked_armw	5	14	C3	5.283
VP04_ERPs_resplocked_armw	5	15	Cz	6.957
VP04_ERPs_resplocked_armw	5	16	C4	8.436
VP04_ERPs_resplocked_armw	5	17	T8	-7.453
VP04_ERPs_resplocked_armw	5	18	CP5	0.604
VP04_ERPs_resplocked_armw	5	19	CP1	0.303
VP04_ERPs_resplocked_armw	5	20	CP2	4.669
VP04_ERPs_resplocked_armw	5	21	CP6	5.047
VP04_ERPs_resplocked_armw	5	22	P7	-0.559
VP04_ERPs_resplocked_armw	5	23	P3	-1.021
VP04_ERPs_resplocked_armw	5	24	Pz	0.935
VP04_ERPs_resplocked_armw	5	25	P4	4.663
VP04_ERPs_resplocked_armw	5	26	P8	4.726
VP04_ERPs_resplocked_armw	5	27	POz	1.066
VP04_ERPs_resplocked_armw	5	28	O1	1.636
VP04_ERPs_resplocked_armw	5	29	Oz	1.204
VP04_ERPs_resplocked_armw	5	30	O2	4.639
VP04_ERPs_resplocked_armw	5	31	AF7	2.738
VP04_ERPs_resplocked_armw	5	32	AF3	1.715
VP04_ERPs_resplocked_armw	5	33	AF4	1.874
VP04_ERPs_resplocked_armw	5	34	AF8	4.651
VP04_ERPs_resplocked_armw	5	35	F5	6.913
VP04_ERPs_resplocked_armw	5	36	F1	7.238
VP04_ERPs_resplocked_armw	5	37	F2	6.991
VP04_ERPs_resplocked_armw	5	38	F6	2.2
VP04_ERPs_resplocked_armw	5	39	FC3	4.641
VP04_ERPs_resplocked_armw	5	40	FCz	7.916
VP04_ERPs_resplocked_armw	5	41	FC4	8.543
VP04_ERPs_resplocked_armw	5	42	C5	3.101
VP04_ERPs_resplocked_armw	5	43	C1	5.89
VP04_ERPs_resplocked_armw	5	44	C2	6.137
VP04_ERPs_resplocked_armw	5	45	C6	4.826
VP04_ERPs_resplocked_armw	5	46	CP3	0.589
VP04_ERPs_resplocked_armw	5	47	CPz	1.099
VP04_ERPs_resplocked_armw	5	48	CP4	8.394
VP04_ERPs_resplocked_armw	5	49	P5	-0.403
VP04_ERPs_resplocked_armw	5	50	P1	0.232
VP04_ERPs_resplocked_armw	5	51	P2	4.527
VP04_ERPs_resplocked_armw	5	52	P6	4.748
VP04_ERPs_resplocked_armw	5	53	PO5	-0.549
VP04_ERPs_resplocked_armw	5	54	PO3	-0.52
VP04_ERPs_resplocked_armw	5	55	PO4	4.546
VP04_ERPs_resplocked_armw	5	56	PO6	4.667
VP04_ERPs_resplocked_armw	5	57	FT7	5.156
VP04_ERPs_resplocked_armw	5	58	FT8	1.78
VP04_ERPs_resplocked_armw	5	59	TP7	1.946
VP04_ERPs_resplocked_armw	5	60	TP8	4.903
VP04_ERPs_resplocked_armw	5	61	PO7	-0.476
VP04_ERPs_resplocked_armw	5	62	PO8	4.57
VP05_ERPs_resplocked_armw	1	1	Fp1	-6.128
VP05_ERPs_resplocked_armw	1	2	Fpz	-29.046
VP05_ERPs_resplocked_armw	1	3	Fp2	-29.182
VP05_ERPs_resplocked_armw	1	4	F7	6.809
VP05_ERPs_resplocked_armw	1	5	F3	-18.387
VP05_ERPs_resplocked_armw	1	6	Fz	-19.308
VP05_ERPs_resplocked_armw	1	7	F4	-15.22
VP05_ERPs_resplocked_armw	1	8	F8	6.862
VP05_ERPs_resplocked_armw	1	9	FC5	-5.613
VP05_ERPs_resplocked_armw	1	10	FC1	-15.042
VP05_ERPs_resplocked_armw	1	11	FC2	-13.726
VP05_ERPs_resplocked_armw	1	12	FC6	-4.881
VP05_ERPs_resplocked_armw	1	13	T7	-2.682
VP05_ERPs_resplocked_armw	1	14	C3	9.204
VP05_ERPs_resplocked_armw	1	15	Cz	-13.166
VP05_ERPs_resplocked_armw	1	16	C4	3.627
VP05_ERPs_resplocked_armw	1	17	T8	-3.115
VP05_ERPs_resplocked_armw	1	18	CP5	-3.096
VP05_ERPs_resplocked_armw	1	19	CP1	0.375
VP05_ERPs_resplocked_armw	1	20	CP2	-10.308
VP05_ERPs_resplocked_armw	1	21	CP6	-5.26
VP05_ERPs_resplocked_armw	1	22	P7	-5.061
VP05_ERPs_resplocked_armw	1	23	P3	-7.533
VP05_ERPs_resplocked_armw	1	24	Pz	0.845
VP05_ERPs_resplocked_armw	1	25	P4	-8.144
VP05_ERPs_resplocked_armw	1	26	P8	-3.712
VP05_ERPs_resplocked_armw	1	27	POz	-14.243
VP05_ERPs_resplocked_armw	1	28	O1	-11.731
VP05_ERPs_resplocked_armw	1	29	Oz	-12.629
VP05_ERPs_resplocked_armw	1	30	O2	-8.044
VP05_ERPs_resplocked_armw	1	31	AF7	2.276
VP05_ERPs_resplocked_armw	1	32	AF3	-16.334
VP05_ERPs_resplocked_armw	1	33	AF4	-18.404
VP05_ERPs_resplocked_armw	1	34	AF8	-2.083
VP05_ERPs_resplocked_armw	1	35	F5	-11.675
VP05_ERPs_resplocked_armw	1	36	F1	-18.346
VP05_ERPs_resplocked_armw	1	37	F2	-15.252
VP05_ERPs_resplocked_armw	1	38	F6	-15.483
VP05_ERPs_resplocked_armw	1	39	FC3	-13.043
VP05_ERPs_resplocked_armw	1	40	FCz	-13.497
VP05_ERPs_resplocked_armw	1	41	FC4	-14.881
VP05_ERPs_resplocked_armw	1	42	C5	-4
VP05_ERPs_resplocked_armw	1	43	C1	-12.968
VP05_ERPs_resplocked_armw	1	44	C2	-13.572
VP05_ERPs_resplocked_armw	1	45	C6	-5.513
VP05_ERPs_resplocked_armw	1	46	CP3	-8.173
VP05_ERPs_resplocked_armw	1	47	CPz	1.202
VP05_ERPs_resplocked_armw	1	48	CP4	4.156
VP05_ERPs_resplocked_armw	1	49	P5	-7.29
VP05_ERPs_resplocked_armw	1	50	P1	0.449
VP05_ERPs_resplocked_armw	1	51	P2	-20.986
VP05_ERPs_resplocked_armw	1	52	P6	-8.234
VP05_ERPs_resplocked_armw	1	53	PO5	-16.19
VP05_ERPs_resplocked_armw	1	54	PO3	-15.854
VP05_ERPs_resplocked_armw	1	55	PO4	-13.506
VP05_ERPs_resplocked_armw	1	56	PO6	-8.185
VP05_ERPs_resplocked_armw	1	57	FT7	7.364
VP05_ERPs_resplocked_armw	1	58	FT8	7.392
VP05_ERPs_resplocked_armw	1	59	TP7	-2.776
VP05_ERPs_resplocked_armw	1	60	TP8	-4.817
VP05_ERPs_resplocked_armw	1	61	PO7	-15.866
VP05_ERPs_resplocked_armw	1	62	PO8	-8.207
VP05_ERPs_resplocked_armw	2	1	Fp1	-9.725
VP05_ERPs_resplocked_armw	2	2	Fpz	-37.303
VP05_ERPs_resplocked_armw	2	3	Fp2	-37.134
VP05_ERPs_resplocked_armw	2	4	F7	5.549
VP05_ERPs_resplocked_armw	2	5	F3	-23.036
VP05_ERPs_resplocked_armw	2	6	Fz	-23.589
VP05_ERPs_resplocked_armw	2	7	F4	-20.399
VP05_ERPs_resplocked_armw	2	8	F8	3.256
VP05_ERPs_resplocked_armw	2	9	FC5	-6.965
VP05_ERPs_resplocked_armw	2	10	FC1	-21.384
VP05_ERPs_resplocked_armw	2	11	FC2	-17.092
VP05_ERPs_resplocked_armw	2	12	FC6	-7.919
VP05_ERPs_resplocked_armw	2	13	T7	-1.593
VP05_ERPs_resplocked_armw	2	14	C3	7.836
VP05_ERPs_resplocked_armw	2	15	Cz	-16.084
VP05_ERPs_resplocked_armw	2	16	C4	3.134
VP05_ERPs_resplocked_armw	2	17	T8	-3.098
VP05_ERPs_resplocked_armw	2	18	CP5	-3.253
VP05_ERPs_resplocked_armw	2	19	CP1	-0.281
VP05_ERPs_resplocked_armw	2	20	CP2	-11.539
VP05_ERPs_resplocked_armw	2	21	CP6	-6.298
VP05_ERPs_resplocked_armw	2	22	P7	-2.034
VP05_ERPs_resplocked_armw	2	23	P3	-7.995
VP05_ERPs_resplocked_armw	2	24	Pz	-1.141
VP05_ERPs_resplocked_armw	2	25	P4	-6.435
VP05_ERPs_resplocked_armw	2	26	P8	-3.421
VP05_ERPs_resplocked_armw	2	27	POz	-13.729
VP05_ERPs_resplocked_armw	2	28	O1	-8.977
VP05_ERPs_resplocked_armw	2	29	Oz	-7.999
VP05_ERPs_resplocked_armw	2	30	O2	-6.123
VP05_ERPs_resplocked_armw	2	31	AF7	0.465
VP05_ERPs_resplocked_armw	2	32	AF3	-23.177
VP05_ERPs_resplocked_armw	2	33	AF4	-23.329
VP05_ERPs_resplocked_armw	2	34	AF8	-6.29
VP05_ERPs_resplocked_armw	2	35	F5	-15.932
VP05_ERPs_resplocked_armw	2	36	F1	-23.115
VP05_ERPs_resplocked_armw	2	37	F2	-20.346
VP05_ERPs_resplocked_armw	2	38	F6	-20.352
VP05_ERPs_resplocked_armw	2	39	FC3	-17.903
VP05_ERPs_resplocked_armw	2	40	FCz	-16.905
VP05_ERPs_resplocked_armw	2	41	FC4	-19.957
VP05_ERPs_resplocked_armw	2	42	C5	-5.432
VP05_ERPs_resplocked_armw	2	43	C1	-15.764
VP05_ERPs_resplocked_armw	2	44	C2	-16.874
VP05_ERPs_resplocked_armw	2	45	C6	-6.408
VP05_ERPs_resplocked_armw	2	46	CP3	-10.74
VP05_ERPs_resplocked_armw	2	47	CPz	-0.847
VP05_ERPs_resplocked_armw	2	48	CP4	3.363
VP05_ERPs_resplocked_armw	2	49	P5	-9.368
VP05_ERPs_resplocked_armw	2	50	P1	-0.207
VP05_ERPs_resplocked_armw	2	51	P2	-19.41
VP05_ERPs_resplocked_armw	2	52	P6	-6.209
VP05_ERPs_resplocked_armw	2	53	PO5	-11.986
VP05_ERPs_resplocked_armw	2	54	PO3	-11.874
VP05_ERPs_resplocked_armw	2	55	PO4	-11.743
VP05_ERPs_resplocked_armw	2	56	PO6	-6.068
VP05_ERPs_resplocked_armw	2	57	FT7	6.101
VP05_ERPs_resplocked_armw	2	58	FT8	3.683
VP05_ERPs_resplocked_armw	2	59	TP7	-1.859
VP05_ERPs_resplocked_armw	2	60	TP8	-4.128
VP05_ERPs_resplocked_armw	2	61	PO7	-11.699
VP05_ERPs_resplocked_armw	2	62	PO8	-6.174
VP05_ERPs_resplocked_armw	4	1	Fp1	-14.217
VP05_ERPs_resplocked_armw	4	2	Fpz	-41.243
VP05_ERPs_resplocked_armw	4	3	Fp2	-41.513
VP05_ERPs_resplocked_armw	4	4	F7	3.964
VP05_ERPs_resplocked_armw	4	5	F3	-35.997
VP05_ERPs_resplocked_armw	4	6	Fz	-37.363
VP05_ERPs_resplocked_armw	4	7	F4	-35.798
VP05_ERPs_resplocked_armw	4	8	F8	-1.925
VP05_ERPs_resplocked_armw	4	9	FC5	-20.493
VP05_ERPs_resplocked_armw	4	10	FC1	-34.11
VP05_ERPs_resplocked_armw	4	11	FC2	-33.27
VP05_ERPs_resplocked_armw	4	12	FC6	-21.261
VP05_ERPs_resplocked_armw	4	13	T7	-12.826
VP05_ERPs_resplocked_armw	4	14	C3	-6.485
VP05_ERPs_resplocked_armw	4	15	Cz	-28.983
VP05_ERPs_resplocked_armw	4	16	C4	-12.957
VP05_ERPs_resplocked_armw	4	17	T8	-16.465
VP05_ERPs_resplocked_armw	4	18	CP5	-15.579
VP05_ERPs_resplocked_armw	4	19	CP1	-13.641
VP05_ERPs_resplocked_armw	4	20	CP2	-26.915
VP05_ERPs_resplocked_armw	4	21	CP6	-23.107
VP05_ERPs_resplocked_armw	4	22	P7	-18.283
VP05_ERPs_resplocked_armw	4	23	P3	-20.097
VP05_ERPs_resplocked_armw	4	24	Pz	-14.072
VP05_ERPs_resplocked_armw	4	25	P4	-23.137
VP05_ERPs_resplocked_armw	4	26	P8	-20.446
VP05_ERPs_resplocked_armw	4	27	POz	-28.749
VP05_ERPs_resplocked_armw	4	28	O1	-26.996
VP05_ERPs_resplocked_armw	4	29	Oz	-25.452
VP05_ERPs_resplocked_armw	4	30	O2	-22.83
VP05_ERPs_resplocked_armw	4	31	AF7	-0.868
VP05_ERPs_resplocked_armw	4	32	AF3	-31.406
VP05_ERPs_resplocked_armw	4	33	AF4	-35.802
VP05_ERPs_resplocked_armw	4	34	AF8	-7.492
VP05_ERPs_resplocked_armw	4	35	F5	-27.735
VP05_ERPs_resplocked_armw	4	36	F1	-36.116
VP05_ERPs_resplocked_armw	4	37	F2	-35.834
VP05_ERPs_resplocked_armw	4	38	F6	-35.886
VP05_ERPs_resplocked_armw	4	39	FC3	-31.558
VP05_ERPs_resplocked_armw	4	40	FCz	-33.123
VP05_ERPs_resplocked_armw	4	41	FC4	-35.467
VP05_ERPs_resplocked_armw	4	42	C5	-18.362
VP05_ERPs_resplocked_armw	4	43	C1	-28.735
VP05_ERPs_resplocked_armw	4	44	C2	-33.073
VP05_ERPs_resplocked_armw	4	45	C6	-23.176
VP05_ERPs_resplocked_armw	4	46	CP3	-23.918
VP05_ERPs_resplocked_armw	4	47	CPz	-13.736
VP05_ERPs_resplocked_armw	4	48	CP4	-12.842
VP05_ERPs_resplocked_armw	4	49	P5	-19.37
VP05_ERPs_resplocked_armw	4	50	P1	-13.636
VP05_ERPs_resplocked_armw	4	51	P2	-39.571
VP05_ERPs_resplocked_armw	4	52	P6	-22.913
VP05_ERPs_resplocked_armw	4	53	PO5	-28.91
VP05_ERPs_resplocked_armw	4	54	PO3	-28.814
VP05_ERPs_resplocked_armw	4	55	PO4	-28.227
VP05_ERPs_resplocked_armw	4	56	PO6	-22.867
VP05_ERPs_resplocked_armw	4	57	FT7	4.606
VP05_ERPs_resplocked_armw	4	58	FT8	-1.531
VP05_ERPs_resplocked_armw	4	59	TP7	-12.804
VP05_ERPs_resplocked_armw	4	60	TP8	-19.531
VP05_ERPs_resplocked_armw	4	61	PO7	-28.834
VP05_ERPs_resplocked_armw	4	62	PO8	-22.903
VP05_ERPs_resplocked_armw	5	1	Fp1	-11.23
VP05_ERPs_resplocked_armw	5	2	Fpz	-43.236
VP05_ERPs_resplocked_armw	5	3	Fp2	-43.364
VP05_ERPs_resplocked_armw	5	4	F7	3.421
VP05_ERPs_resplocked_armw	5	5	F3	-29.695
VP05_ERPs_resplocked_armw	5	6	Fz	-30.377
VP05_ERPs_resplocked_armw	5	7	F4	-29.215
VP05_ERPs_resplocked_armw	5	8	F8	-8.104
VP05_ERPs_resplocked_armw	5	9	FC5	-16.541
VP05_ERPs_resplocked_armw	5	10	FC1	-26.839
VP05_ERPs_resplocked_armw	5	11	FC2	-25.923
VP05_ERPs_resplocked_armw	5	12	FC6	-18.711
VP05_ERPs_resplocked_armw	5	13	T7	-12.824
VP05_ERPs_resplocked_armw	5	14	C3	-4.109
VP05_ERPs_resplocked_armw	5	15	Cz	-23.746
VP05_ERPs_resplocked_armw	5	16	C4	-9.681
VP05_ERPs_resplocked_armw	5	17	T8	-15.695
VP05_ERPs_resplocked_armw	5	18	CP5	-12.443
VP05_ERPs_resplocked_armw	5	19	CP1	-9.211
VP05_ERPs_resplocked_armw	5	20	CP2	-22.885
VP05_ERPs_resplocked_armw	5	21	CP6	-18.739
VP05_ERPs_resplocked_armw	5	22	P7	-15.838
VP05_ERPs_resplocked_armw	5	23	P3	-17.445
VP05_ERPs_resplocked_armw	5	24	Pz	-10.219
VP05_ERPs_resplocked_armw	5	25	P4	-21.242
VP05_ERPs_resplocked_armw	5	26	P8	-16.91
VP05_ERPs_resplocked_armw	5	27	POz	-23.462
VP05_ERPs_resplocked_armw	5	28	O1	-22.312
VP05_ERPs_resplocked_armw	5	29	Oz	-22.489
VP05_ERPs_resplocked_armw	5	30	O2	-21.079
VP05_ERPs_resplocked_armw	5	31	AF7	-0.81
VP05_ERPs_resplocked_armw	5	32	AF3	-27.919
VP05_ERPs_resplocked_armw	5	33	AF4	-31.908
VP05_ERPs_resplocked_armw	5	34	AF8	-11.083
VP05_ERPs_resplocked_armw	5	35	F5	-21.944
VP05_ERPs_resplocked_armw	5	36	F1	-29.842
VP05_ERPs_resplocked_armw	5	37	F2	-29.362
VP05_ERPs_resplocked_armw	5	38	F6	-29.335
VP05_ERPs_resplocked_armw	5	39	FC3	-24.956
VP05_ERPs_resplocked_armw	5	40	FCz	-25.774
VP05_ERPs_resplocked_armw	5	41	FC4	-28.746
VP05_ERPs_resplocked_armw	5	42	C5	-14.595
VP05_ERPs_resplocked_armw	5	43	C1	-23.504
VP05_ERPs_resplocked_armw	5	44	C2	-25.734
VP05_ERPs_resplocked_armw	5	45	C6	-18.83
VP05_ERPs_resplocked_armw	5	46	CP3	-19.947
VP05_ERPs_resplocked_armw	5	47	CPz	-10.098
VP05_ERPs_resplocked_armw	5	48	CP4	-9.315
VP05_ERPs_resplocked_armw	5	49	P5	-18.73
VP05_ERPs_resplocked_armw	5	50	P1	-9.212
VP05_ERPs_resplocked_armw	5	51	P2	-34.81
VP05_ERPs_resplocked_armw	5	52	P6	-21.163
VP05_ERPs_resplocked_armw	5	53	PO5	-25.143
VP05_ERPs_resplocked_armw	5	54	PO3	-24.987
VP05_ERPs_resplocked_armw	5	55	PO4	-24.341
VP05_ERPs_resplocked_armw	5	56	PO6	-21.114
VP05_ERPs_resplocked_armw	5	57	FT7	4.067
VP05_ERPs_resplocked_armw	5	58	FT8	-7.871
VP05_ERPs_resplocked_armw	5	59	TP7	-12.893
VP05_ERPs_resplocked_armw	5	60	TP8	-15.199
VP05_ERPs_resplocked_armw	5	61	PO7	-24.983
VP05_ERPs_resplocked_armw	5	62	PO8	-21.114
VP06_ERPs_resplocked_armw	1	1	Fp1	2.393
VP06_ERPs_resplocked_armw	1	2	Fpz	0.49
VP06_ERPs_resplocked_armw	1	3	Fp2	0.459
VP06_ERPs_resplocked_armw	1	4	F7	0.554
VP06_ERPs_resplocked_armw	1	5	F3	0.813
VP06_ERPs_resplocked_armw	1	6	Fz	2.51
VP06_ERPs_resplocked_armw	1	7	F4	2.78
VP06_ERPs_resplocked_armw	1	8	F8	-5.847
VP06_ERPs_resplocked_armw	1	9	FC5	-0.781
VP06_ERPs_resplocked_armw	1	10	FC1	2.694
VP06_ERPs_resplocked_armw	1	11	FC2	3.076
VP06_ERPs_resplocked_armw	1	12	FC6	0.421
VP06_ERPs_resplocked_armw	1	13	T7	1.701
VP06_ERPs_resplocked_armw	1	14	C3	2.735
VP06_ERPs_resplocked_armw	1	15	Cz	1.925
VP06_ERPs_resplocked_armw	1	16	C4	3.541
VP06_ERPs_resplocked_armw	1	17	T8	0.233
VP06_ERPs_resplocked_armw	1	18	CP5	0.357
VP06_ERPs_resplocked_armw	1	19	CP1	0.435
VP06_ERPs_resplocked_armw	1	20	CP2	3.084
VP06_ERPs_resplocked_armw	1	21	CP6	0.922
VP06_ERPs_resplocked_armw	1	22	P7	-0.612
VP06_ERPs_resplocked_armw	1	23	P3	0.81
VP06_ERPs_resplocked_armw	1	24	Pz	0.619
VP06_ERPs_resplocked_armw	1	25	P4	-0.922
VP06_ERPs_resplocked_armw	1	26	P8	-3.184
VP06_ERPs_resplocked_armw	1	27	POz	-1.209
VP06_ERPs_resplocked_armw	1	28	O1	-1.585
VP06_ERPs_resplocked_armw	1	29	Oz	-2.464
VP06_ERPs_resplocked_armw	1	30	O2	-1.258
VP06_ERPs_resplocked_armw	1	31	AF7	6.779
VP06_ERPs_resplocked_armw	1	32	AF3	0.514
VP06_ERPs_resplocked_armw	1	33	AF4	2.622
VP06_ERPs_resplocked_armw	1	34	AF8	-1.44
VP06_ERPs_resplocked_armw	1	35	F5	-1.659
VP06_ERPs_resplocked_armw	1	36	F1	3.132
VP06_ERPs_resplocked_armw	1	37	F2	2.81
VP06_ERPs_resplocked_armw	1	38	F6	-1.025
VP06_ERPs_resplocked_armw	1	39	FC3	2.707
VP06_ERPs_resplocked_armw	1	40	FCz	2.241
VP06_ERPs_resplocked_armw	1	41	FC4	1.357
VP06_ERPs_resplocked_armw	1	42	C5	0.547
VP06_ERPs_resplocked_armw	1	43	C1	1.587
VP06_ERPs_resplocked_armw	1	44	C2	3.173
VP06_ERPs_resplocked_armw	1	45	C6	3.008
VP06_ERPs_resplocked_armw	1	46	CP3	2.085
VP06_ERPs_resplocked_armw	1	47	CPz	0.669
VP06_ERPs_resplocked_armw	1	48	CP4	3.685
VP06_ERPs_resplocked_armw	1	49	P5	1.127
VP06_ERPs_resplocked_armw	1	50	P1	0.92
VP06_ERPs_resplocked_armw	1	51	P2	0.335
VP06_ERPs_resplocked_armw	1	52	P6	1.073
VP06_ERPs_resplocked_armw	1	53	PO5	0.151
VP06_ERPs_resplocked_armw	1	54	PO3	0.194
VP06_ERPs_resplocked_armw	1	55	PO4	-0.843
VP06_ERPs_resplocked_armw	1	56	PO6	-0.894
VP06_ERPs_resplocked_armw	1	57	FT7	-3.754
VP06_ERPs_resplocked_armw	1	58	FT8	-1.592
VP06_ERPs_resplocked_armw	1	59	TP7	0.358
VP06_ERPs_resplocked_armw	1	60	TP8	-0.019
VP06_ERPs_resplocked_armw	1	61	PO7	0.159
VP06_ERPs_resplocked_armw	1	62	PO8	-1.135
VP06_ERPs_resplocked_armw	2	1	Fp1	2.217
VP06_ERPs_resplocked_armw	2	2	Fpz	0.299
VP06_ERPs_resplocked_armw	2	3	Fp2	1.965
VP06_ERPs_resplocked_armw	2	4	F7	-3.267
VP06_ERPs_resplocked_armw	2	5	F3	8.118
VP06_ERPs_resplocked_armw	2	6	Fz	14.264
VP06_ERPs_resplocked_armw	2	7	F4	13.917
VP06_ERPs_resplocked_armw	2	8	F8	-4.09
VP06_ERPs_resplocked_armw	2	9	FC5	2.819
VP06_ERPs_resplocked_armw	2	10	FC1	13.585
VP06_ERPs_resplocked_armw	2	11	FC2	14.461
VP06_ERPs_resplocked_armw	2	12	FC6	10.425
VP06_ERPs_resplocked_armw	2	13	T7	-0.215
VP06_ERPs_resplocked_armw	2	14	C3	12.419
VP06_ERPs_resplocked_armw	2	15	Cz	13.064
VP06_ERPs_resplocked_armw	2	16	C4	15.206
VP06_ERPs_resplocked_armw	2	17	T8	2.312
VP06_ERPs_resplocked_armw	2	18	CP5	7.807
VP06_ERPs_resplocked_armw	2	19	CP1	10.49
VP06_ERPs_resplocked_armw	2	20	CP2	13.18
VP06_ERPs_resplocked_armw	2	21	CP6	6.452
VP06_ERPs_resplocked_armw	2	22	P7	2.613
VP06_ERPs_resplocked_armw	2	23	P3	10.742
VP06_ERPs_resplocked_armw	2	24	Pz	11.358
VP06_ERPs_resplocked_armw	2	25	P4	8.145
VP06_ERPs_resplocked_armw	2	26	P8	0.929
VP06_ERPs_resplocked_armw	2	27	POz	8.771
VP06_ERPs_resplocked_armw	2	28	O1	7.127
VP06_ERPs_resplocked_armw	2	29	Oz	6.022
VP06_ERPs_resplocked_armw	2	30	O2	7.844
VP06_ERPs_resplocked_armw	2	31	AF7	17.736
VP06_ERPs_resplocked_armw	2	32	AF3	8.109
VP06_ERPs_resplocked_armw	2	33	AF4	12.364
VP06_ERPs_resplocked_armw	2	34	AF8	6.788
VP06_ERPs_resplocked_armw	2	35	F5	2.714
VP06_ERPs_resplocked_armw	2	36	F1	13.961
VP06_ERPs_resplocked_armw	2	37	F2	14.089
VP06_ERPs_resplocked_armw	2	38	F6	9.587
VP06_ERPs_resplocked_armw	2	39	FC3	12.776
VP06_ERPs_resplocked_armw	2	40	FCz	14.03
VP06_ERPs_resplocked_armw	2	41	FC4	12.301
VP06_ERPs_resplocked_armw	2	42	C5	4.604
VP06_ERPs_resplocked_armw	2	43	C1	11.981
VP06_ERPs_resplocked_armw	2	44	C2	14.282
VP06_ERPs_resplocked_armw	2	45	C6	9.28
VP06_ERPs_resplocked_armw	2	46	CP3	11.273
VP06_ERPs_resplocked_armw	2	47	CPz	10.778
VP06_ERPs_resplocked_armw	2	48	CP4	14.186
VP06_ERPs_resplocked_armw	2	49	P5	9.829
VP06_ERPs_resplocked_armw	2	50	P1	10.683
VP06_ERPs_resplocked_armw	2	51	P2	10.667
VP06_ERPs_resplocked_armw	2	52	P6	9.419
VP06_ERPs_resplocked_armw	2	53	PO5	9.608
VP06_ERPs_resplocked_armw	2	54	PO3	9.706
VP06_ERPs_resplocked_armw	2	55	PO4	8.487
VP06_ERPs_resplocked_armw	2	56	PO6	8.264
VP06_ERPs_resplocked_armw	2	57	FT7	-7.289
VP06_ERPs_resplocked_armw	2	58	FT8	2.646
VP06_ERPs_resplocked_armw	2	59	TP7	-2.593
VP06_ERPs_resplocked_armw	2	60	TP8	1.769
VP06_ERPs_resplocked_armw	2	61	PO7	9.685
VP06_ERPs_resplocked_armw	2	62	PO8	7.977
VP06_ERPs_resplocked_armw	4	1	Fp1	7.717
VP06_ERPs_resplocked_armw	4	2	Fpz	-2.811
VP06_ERPs_resplocked_armw	4	3	Fp2	-6.345
VP06_ERPs_resplocked_armw	4	4	F7	3.682
VP06_ERPs_resplocked_armw	4	5	F3	12.57
VP06_ERPs_resplocked_armw	4	6	Fz	15.034
VP06_ERPs_resplocked_armw	4	7	F4	13.678
VP06_ERPs_resplocked_armw	4	8	F8	-1.6
VP06_ERPs_resplocked_armw	4	9	FC5	8.631
VP06_ERPs_resplocked_armw	4	10	FC1	14.03
VP06_ERPs_resplocked_armw	4	11	FC2	14.229
VP06_ERPs_resplocked_armw	4	12	FC6	8.918
VP06_ERPs_resplocked_armw	4	13	T7	2.614
VP06_ERPs_resplocked_armw	4	14	C3	14.403
VP06_ERPs_resplocked_armw	4	15	Cz	13.663
VP06_ERPs_resplocked_armw	4	16	C4	15.016
VP06_ERPs_resplocked_armw	4	17	T8	-1.5
VP06_ERPs_resplocked_armw	4	18	CP5	9.733
VP06_ERPs_resplocked_armw	4	19	CP1	11.938
VP06_ERPs_resplocked_armw	4	20	CP2	14.155
VP06_ERPs_resplocked_armw	4	21	CP6	5.479
VP06_ERPs_resplocked_armw	4	22	P7	5.101
VP06_ERPs_resplocked_armw	4	23	P3	11.983
VP06_ERPs_resplocked_armw	4	24	Pz	11.729
VP06_ERPs_resplocked_armw	4	25	P4	8.923
VP06_ERPs_resplocked_armw	4	26	P8	-2.356
VP06_ERPs_resplocked_armw	4	27	POz	10.474
VP06_ERPs_resplocked_armw	4	28	O1	7.298
VP06_ERPs_resplocked_armw	4	29	Oz	7.614
VP06_ERPs_resplocked_armw	4	30	O2	8.531
VP06_ERPs_resplocked_armw	4	31	AF7	20.415
VP06_ERPs_resplocked_armw	4	32	AF3	12.625
VP06_ERPs_resplocked_armw	4	33	AF4	11.593
VP06_ERPs_resplocked_armw	4	34	AF8	-3.418
VP06_ERPs_resplocked_armw	4	35	F5	8.04
VP06_ERPs_resplocked_armw	4	36	F1	13.91
VP06_ERPs_resplocked_armw	4	37	F2	13.971
VP06_ERPs_resplocked_armw	4	38	F6	3.202
VP06_ERPs_resplocked_armw	4	39	FC3	14.178
VP06_ERPs_resplocked_armw	4	40	FCz	14.722
VP06_ERPs_resplocked_armw	4	41	FC4	11.013
VP06_ERPs_resplocked_armw	4	42	C5	8.249
VP06_ERPs_resplocked_armw	4	43	C1	13.383
VP06_ERPs_resplocked_armw	4	44	C2	14.736
VP06_ERPs_resplocked_armw	4	45	C6	6.781
VP06_ERPs_resplocked_armw	4	46	CP3	13.423
VP06_ERPs_resplocked_armw	4	47	CPz	11.902
VP06_ERPs_resplocked_armw	4	48	CP4	14.657
VP06_ERPs_resplocked_armw	4	49	P5	10.75
VP06_ERPs_resplocked_armw	4	50	P1	12.163
VP06_ERPs_resplocked_armw	4	51	P2	11.602
VP06_ERPs_resplocked_armw	4	52	P6	8.986
VP06_ERPs_resplocked_armw	4	53	PO5	9.829
VP06_ERPs_resplocked_armw	4	54	PO3	9.868
VP06_ERPs_resplocked_armw	4	55	PO4	8.983
VP06_ERPs_resplocked_armw	4	56	PO6	8.828
VP06_ERPs_resplocked_armw	4	57	FT7	4.644
VP06_ERPs_resplocked_armw	4	58	FT8	1.779
VP06_ERPs_resplocked_armw	4	59	TP7	1.356
VP06_ERPs_resplocked_armw	4	60	TP8	-1.905
VP06_ERPs_resplocked_armw	4	61	PO7	9.726
VP06_ERPs_resplocked_armw	4	62	PO8	8.504
VP06_ERPs_resplocked_armw	5	1	Fp1	12.506
VP06_ERPs_resplocked_armw	5	2	Fpz	0.205
VP06_ERPs_resplocked_armw	5	3	Fp2	-7.583
VP06_ERPs_resplocked_armw	5	4	F7	6.713
VP06_ERPs_resplocked_armw	5	5	F3	9.332
VP06_ERPs_resplocked_armw	5	6	Fz	5.819
VP06_ERPs_resplocked_armw	5	7	F4	6.315
VP06_ERPs_resplocked_armw	5	8	F8	3.089
VP06_ERPs_resplocked_armw	5	9	FC5	7.758
VP06_ERPs_resplocked_armw	5	10	FC1	6.028
VP06_ERPs_resplocked_armw	5	11	FC2	6.674
VP06_ERPs_resplocked_armw	5	12	FC6	4.057
VP06_ERPs_resplocked_armw	5	13	T7	-2.099
VP06_ERPs_resplocked_armw	5	14	C3	5.852
VP06_ERPs_resplocked_armw	5	15	Cz	5.858
VP06_ERPs_resplocked_armw	5	16	C4	8.132
VP06_ERPs_resplocked_armw	5	17	T8	-3.673
VP06_ERPs_resplocked_armw	5	18	CP5	5.124
VP06_ERPs_resplocked_armw	5	19	CP1	3.894
VP06_ERPs_resplocked_armw	5	20	CP2	6.27
VP06_ERPs_resplocked_armw	5	21	CP6	1.242
VP06_ERPs_resplocked_armw	5	22	P7	2.101
VP06_ERPs_resplocked_armw	5	23	P3	4.726
VP06_ERPs_resplocked_armw	5	24	Pz	4.727
VP06_ERPs_resplocked_armw	5	25	P4	1.814
VP06_ERPs_resplocked_armw	5	26	P8	-1.855
VP06_ERPs_resplocked_armw	5	27	POz	3.563
VP06_ERPs_resplocked_armw	5	28	O1	1.35
VP06_ERPs_resplocked_armw	5	29	Oz	1.56
VP06_ERPs_resplocked_armw	5	30	O2	1.507
VP06_ERPs_resplocked_armw	5	31	AF7	24.195
VP06_ERPs_resplocked_armw	5	32	AF3	9.245
VP06_ERPs_resplocked_armw	5	33	AF4	4.752
VP06_ERPs_resplocked_armw	5	34	AF8	0.8
VP06_ERPs_resplocked_armw	5	35	F5	7.409
VP06_ERPs_resplocked_armw	5	36	F1	6.249
VP06_ERPs_resplocked_armw	5	37	F2	6.524
VP06_ERPs_resplocked_armw	5	38	F6	2.643
VP06_ERPs_resplocked_armw	5	39	FC3	5.522
VP06_ERPs_resplocked_armw	5	40	FCz	6.135
VP06_ERPs_resplocked_armw	5	41	FC4	6.358
VP06_ERPs_resplocked_armw	5	42	C5	5.429
VP06_ERPs_resplocked_armw	5	43	C1	6.006
VP06_ERPs_resplocked_armw	5	44	C2	7.028
VP06_ERPs_resplocked_armw	5	45	C6	2.143
VP06_ERPs_resplocked_armw	5	46	CP3	5.591
VP06_ERPs_resplocked_armw	5	47	CPz	4.193
VP06_ERPs_resplocked_armw	5	48	CP4	7.054
VP06_ERPs_resplocked_armw	5	49	P5	5.038
VP06_ERPs_resplocked_armw	5	50	P1	4.75
VP06_ERPs_resplocked_armw	5	51	P2	4.318
VP06_ERPs_resplocked_armw	5	52	P6	2.121
VP06_ERPs_resplocked_armw	5	53	PO5	3.445
VP06_ERPs_resplocked_armw	5	54	PO3	3.455
VP06_ERPs_resplocked_armw	5	55	PO4	2.051
VP06_ERPs_resplocked_armw	5	56	PO6	1.831
VP06_ERPs_resplocked_armw	5	57	FT7	8.556
VP06_ERPs_resplocked_armw	5	58	FT8	-5.866
VP06_ERPs_resplocked_armw	5	59	TP7	2.837
VP06_ERPs_resplocked_armw	5	60	TP8	-4
VP06_ERPs_resplocked_armw	5	61	PO7	3.444
VP06_ERPs_resplocked_armw	5	62	PO8	1.573
VP07_ERPs_resplocked_armw	1	1	Fp1	-21.592
VP07_ERPs_resplocked_armw	1	2	Fpz	-19.124
VP07_ERPs_resplocked_armw	1	3	Fp2	-0.386
VP07_ERPs_resplocked_armw	1	4	F7	-9.021
VP07_ERPs_resplocked_armw	1	5	F3	-11.779
VP07_ERPs_resplocked_armw	1	6	Fz	-13.167
VP07_ERPs_resplocked_armw	1	7	F4	0.122
VP07_ERPs_resplocked_armw	1	8	F8	-9.428
VP07_ERPs_resplocked_armw	1	9	FC5	2.124
VP07_ERPs_resplocked_armw	1	10	FC1	-7.392
VP07_ERPs_resplocked_armw	1	11	FC2	-2.292
VP07_ERPs_resplocked_armw	1	12	FC6	0.96
VP07_ERPs_resplocked_armw	1	13	T7	12.533
VP07_ERPs_resplocked_armw	1	14	C3	2.636
VP07_ERPs_resplocked_armw	1	15	Cz	0.853
VP07_ERPs_resplocked_armw	1	16	C4	12.077
VP07_ERPs_resplocked_armw	1	17	T8	7.055
VP07_ERPs_resplocked_armw	1	18	CP5	11.639
VP07_ERPs_resplocked_armw	1	19	CP1	-0.544
VP07_ERPs_resplocked_armw	1	20	CP2	10.454
VP07_ERPs_resplocked_armw	1	21	CP6	17.687
VP07_ERPs_resplocked_armw	1	22	P7	14.867
VP07_ERPs_resplocked_armw	1	23	P3	9.808
VP07_ERPs_resplocked_armw	1	24	Pz	8.278
VP07_ERPs_resplocked_armw	1	25	P4	13.098
VP07_ERPs_resplocked_armw	1	26	P8	11.374
VP07_ERPs_resplocked_armw	1	27	POz	8.925
VP07_ERPs_resplocked_armw	1	28	O1	13.371
VP07_ERPs_resplocked_armw	1	29	Oz	6.805
VP07_ERPs_resplocked_armw	1	30	O2	12.864
VP07_ERPs_resplocked_armw	1	31	AF7	3.49
VP07_ERPs_resplocked_armw	1	32	AF3	-23.501
VP07_ERPs_resplocked_armw	1	33	AF4	-5.906
VP07_ERPs_resplocked_armw	1	34	AF8	20.728
VP07_ERPs_resplocked_armw	1	35	F5	-5.37
VP07_ERPs_resplocked_armw	1	36	F1	-11.738
VP07_ERPs_resplocked_armw	1	37	F2	-2.673
VP07_ERPs_resplocked_armw	1	38	F6	0.437
VP07_ERPs_resplocked_armw	1	39	FC3	-7.156
VP07_ERPs_resplocked_armw	1	40	FCz	-4.284
VP07_ERPs_resplocked_armw	1	41	FC4	-2.115
VP07_ERPs_resplocked_armw	1	42	C5	3.028
VP07_ERPs_resplocked_armw	1	43	C1	1.952
VP07_ERPs_resplocked_armw	1	44	C2	13.576
VP07_ERPs_resplocked_armw	1	45	C6	13.631
VP07_ERPs_resplocked_armw	1	46	CP3	9.533
VP07_ERPs_resplocked_armw	1	47	CPz	-0.651
VP07_ERPs_resplocked_armw	1	48	CP4	16.105
VP07_ERPs_resplocked_armw	1	49	P5	15.221
VP07_ERPs_resplocked_armw	1	50	P1	9.576
VP07_ERPs_resplocked_armw	1	51	P2	10.158
VP07_ERPs_resplocked_armw	1	52	P6	16.505
VP07_ERPs_resplocked_armw	1	53	PO5	14.234
VP07_ERPs_resplocked_armw	1	54	PO3	13.973
VP07_ERPs_resplocked_armw	1	55	PO4	14.267
VP07_ERPs_resplocked_armw	1	56	PO6	14.219
VP07_ERPs_resplocked_armw	1	57	FT7	16.149
VP07_ERPs_resplocked_armw	1	58	FT8	-6.105
VP07_ERPs_resplocked_armw	1	59	TP7	9.005
VP07_ERPs_resplocked_armw	1	60	TP8	16.692
VP07_ERPs_resplocked_armw	1	61	PO7	13.989
VP07_ERPs_resplocked_armw	1	62	PO8	14.206
VP07_ERPs_resplocked_armw	2	1	Fp1	-12.487
VP07_ERPs_resplocked_armw	2	2	Fpz	-17.349
VP07_ERPs_resplocked_armw	2	3	Fp2	14.495
VP07_ERPs_resplocked_armw	2	4	F7	-3.827
VP07_ERPs_resplocked_armw	2	5	F3	-4.172
VP07_ERPs_resplocked_armw	2	6	Fz	-5.752
VP07_ERPs_resplocked_armw	2	7	F4	10.252
VP07_ERPs_resplocked_armw	2	8	F8	2.777
VP07_ERPs_resplocked_armw	2	9	FC5	3.102
VP07_ERPs_resplocked_armw	2	10	FC1	-0.872
VP07_ERPs_resplocked_armw	2	11	FC2	5.134
VP07_ERPs_resplocked_armw	2	12	FC6	5.468
VP07_ERPs_resplocked_armw	2	13	T7	13.876
VP07_ERPs_resplocked_armw	2	14	C3	5.462
VP07_ERPs_resplocked_armw	2	15	Cz	4.501
VP07_ERPs_resplocked_armw	2	16	C4	15.568
VP07_ERPs_resplocked_armw	2	17	T8	12.141
VP07_ERPs_resplocked_armw	2	18	CP5	13.172
VP07_ERPs_resplocked_armw	2	19	CP1	3.146
VP07_ERPs_resplocked_armw	2	20	CP2	12.911
VP07_ERPs_resplocked_armw	2	21	CP6	22.591
VP07_ERPs_resplocked_armw	2	22	P7	16.955
VP07_ERPs_resplocked_armw	2	23	P3	11.444
VP07_ERPs_resplocked_armw	2	24	Pz	10.675
VP07_ERPs_resplocked_armw	2	25	P4	16.619
VP07_ERPs_resplocked_armw	2	26	P8	11.755
VP07_ERPs_resplocked_armw	2	27	POz	8.22
VP07_ERPs_resplocked_armw	2	28	O1	14.449
VP07_ERPs_resplocked_armw	2	29	Oz	8.577
VP07_ERPs_resplocked_armw	2	30	O2	15.426
VP07_ERPs_resplocked_armw	2	31	AF7	7.711
VP07_ERPs_resplocked_armw	2	32	AF3	-16.279
VP07_ERPs_resplocked_armw	2	33	AF4	4.883
VP07_ERPs_resplocked_armw	2	34	AF8	29.096
VP07_ERPs_resplocked_armw	2	35	F5	-1.755
VP07_ERPs_resplocked_armw	2	36	F1	-4.114
VP07_ERPs_resplocked_armw	2	37	F2	5.002
VP07_ERPs_resplocked_armw	2	38	F6	10.719
VP07_ERPs_resplocked_armw	2	39	FC3	-2.34
VP07_ERPs_resplocked_armw	2	40	FCz	1.748
VP07_ERPs_resplocked_armw	2	41	FC4	5.171
VP07_ERPs_resplocked_armw	2	42	C5	5.383
VP07_ERPs_resplocked_armw	2	43	C1	5.975
VP07_ERPs_resplocked_armw	2	44	C2	17.09
VP07_ERPs_resplocked_armw	2	45	C6	17.217
VP07_ERPs_resplocked_armw	2	46	CP3	12.141
VP07_ERPs_resplocked_armw	2	47	CPz	2.818
VP07_ERPs_resplocked_armw	2	48	CP4	17.153
VP07_ERPs_resplocked_armw	2	49	P5	17.394
VP07_ERPs_resplocked_armw	2	50	P1	11.166
VP07_ERPs_resplocked_armw	2	51	P2	13.105
VP07_ERPs_resplocked_armw	2	52	P6	21.707
VP07_ERPs_resplocked_armw	2	53	PO5	14.721
VP07_ERPs_resplocked_armw	2	54	PO3	14.607
VP07_ERPs_resplocked_armw	2	55	PO4	17.499
VP07_ERPs_resplocked_armw	2	56	PO6	17.582
VP07_ERPs_resplocked_armw	2	57	FT7	18.423
VP07_ERPs_resplocked_armw	2	58	FT8	5.117
VP07_ERPs_resplocked_armw	2	59	TP7	9.349
VP07_ERPs_resplocked_armw	2	60	TP8	18.126
VP07_ERPs_resplocked_armw	2	61	PO7	14.723
VP07_ERPs_resplocked_armw	2	62	PO8	17.482
VP07_ERPs_resplocked_armw	4	1	Fp1	-18.614
VP07_ERPs_resplocked_armw	4	2	Fpz	-14.592
VP07_ERPs_resplocked_armw	4	3	Fp2	3.73
VP07_ERPs_resplocked_armw	4	4	F7	-2.829
VP07_ERPs_resplocked_armw	4	5	F3	-7.332
VP07_ERPs_resplocked_armw	4	6	Fz	-7.133
VP07_ERPs_resplocked_armw	4	7	F4	1.755
VP07_ERPs_resplocked_armw	4	8	F8	0.343
VP07_ERPs_resplocked_armw	4	9	FC5	0.797
VP07_ERPs_resplocked_armw	4	10	FC1	-4.904
VP07_ERPs_resplocked_armw	4	11	FC2	-0.2
VP07_ERPs_resplocked_armw	4	12	FC6	0.773
VP07_ERPs_resplocked_armw	4	13	T7	10.458
VP07_ERPs_resplocked_armw	4	14	C3	4.614
VP07_ERPs_resplocked_armw	4	15	Cz	0.487
VP07_ERPs_resplocked_armw	4	16	C4	11.006
VP07_ERPs_resplocked_armw	4	17	T8	3.764
VP07_ERPs_resplocked_armw	4	18	CP5	9.749
VP07_ERPs_resplocked_armw	4	19	CP1	-0.539
VP07_ERPs_resplocked_armw	4	20	CP2	7.435
VP07_ERPs_resplocked_armw	4	21	CP6	14.018
VP07_ERPs_resplocked_armw	4	22	P7	7.73
VP07_ERPs_resplocked_armw	4	23	P3	7.688
VP07_ERPs_resplocked_armw	4	24	Pz	5.517
VP07_ERPs_resplocked_armw	4	25	P4	8.646
VP07_ERPs_resplocked_armw	4	26	P8	5.217
VP07_ERPs_resplocked_armw	4	27	POz	3.557
VP07_ERPs_resplocked_armw	4	28	O1	6.778
VP07_ERPs_resplocked_armw	4	29	Oz	-0.614
VP07_ERPs_resplocked_armw	4	30	O2	5.798
VP07_ERPs_resplocked_armw	4	31	AF7	3.662
VP07_ERPs_resplocked_armw	4	32	AF3	-14.855
VP07_ERPs_resplocked_armw	4	33	AF4	-3.792
VP07_ERPs_resplocked_armw	4	34	AF8	15.565
VP07_ERPs_resplocked_armw	4	35	F5	-4.112
VP07_ERPs_resplocked_armw	4	36	F1	-7.359
VP07_ERPs_resplocked_armw	4	37	F2	-0.54
VP07_ERPs_resplocked_armw	4	38	F6	1.945
VP07_ERPs_resplocked_armw	4	39	FC3	-6.009
VP07_ERPs_resplocked_armw	4	40	FCz	-2.847
VP07_ERPs_resplocked_armw	4	41	FC4	-0.05
VP07_ERPs_resplocked_armw	4	42	C5	4.116
VP07_ERPs_resplocked_armw	4	43	C1	1.577
VP07_ERPs_resplocked_armw	4	44	C2	12.053
VP07_ERPs_resplocked_armw	4	45	C6	10.464
VP07_ERPs_resplocked_armw	4	46	CP3	8.424
VP07_ERPs_resplocked_armw	4	47	CPz	0.269
VP07_ERPs_resplocked_armw	4	48	CP4	12.577
VP07_ERPs_resplocked_armw	4	49	P5	8.295
VP07_ERPs_resplocked_armw	4	50	P1	7.214
VP07_ERPs_resplocked_armw	4	51	P2	8.39
VP07_ERPs_resplocked_armw	4	52	P6	10.082
VP07_ERPs_resplocked_armw	4	53	PO5	8.632
VP07_ERPs_resplocked_armw	4	54	PO3	8.425
VP07_ERPs_resplocked_armw	4	55	PO4	5.3
VP07_ERPs_resplocked_armw	4	56	PO6	5.163
VP07_ERPs_resplocked_armw	4	57	FT7	16.881
VP07_ERPs_resplocked_armw	4	58	FT8	1.493
VP07_ERPs_resplocked_armw	4	59	TP7	3.693
VP07_ERPs_resplocked_armw	4	60	TP8	12.964
VP07_ERPs_resplocked_armw	4	61	PO7	8.454
VP07_ERPs_resplocked_armw	4	62	PO8	5.189
VP07_ERPs_resplocked_armw	5	1	Fp1	-16.288
VP07_ERPs_resplocked_armw	5	2	Fpz	-14.892
VP07_ERPs_resplocked_armw	5	3	Fp2	9.178
VP07_ERPs_resplocked_armw	5	4	F7	-8.127
VP07_ERPs_resplocked_armw	5	5	F3	-2.632
VP07_ERPs_resplocked_armw	5	6	Fz	-3.975
VP07_ERPs_resplocked_armw	5	7	F4	8.569
VP07_ERPs_resplocked_armw	5	8	F8	-3.741
VP07_ERPs_resplocked_armw	5	9	FC5	6.591
VP07_ERPs_resplocked_armw	5	10	FC1	0.058
VP07_ERPs_resplocked_armw	5	11	FC2	5.486
VP07_ERPs_resplocked_armw	5	12	FC6	7.703
VP07_ERPs_resplocked_armw	5	13	T7	12.478
VP07_ERPs_resplocked_armw	5	14	C3	7.671
VP07_ERPs_resplocked_armw	5	15	Cz	4.891
VP07_ERPs_resplocked_armw	5	16	C4	13.929
VP07_ERPs_resplocked_armw	5	17	T8	9.242
VP07_ERPs_resplocked_armw	5	18	CP5	13.303
VP07_ERPs_resplocked_armw	5	19	CP1	5.499
VP07_ERPs_resplocked_armw	5	20	CP2	11.381
VP07_ERPs_resplocked_armw	5	21	CP6	20.205
VP07_ERPs_resplocked_armw	5	22	P7	14.353
VP07_ERPs_resplocked_armw	5	23	P3	10.449
VP07_ERPs_resplocked_armw	5	24	Pz	10.186
VP07_ERPs_resplocked_armw	5	25	P4	14.862
VP07_ERPs_resplocked_armw	5	26	P8	15.781
VP07_ERPs_resplocked_armw	5	27	POz	10.799
VP07_ERPs_resplocked_armw	5	28	O1	11.715
VP07_ERPs_resplocked_armw	5	29	Oz	5.26
VP07_ERPs_resplocked_armw	5	30	O2	12.161
VP07_ERPs_resplocked_armw	5	31	AF7	3.829
VP07_ERPs_resplocked_armw	5	32	AF3	-15.745
VP07_ERPs_resplocked_armw	5	33	AF4	4.066
VP07_ERPs_resplocked_armw	5	34	AF8	21.896
VP07_ERPs_resplocked_armw	5	35	F5	-4.934
VP07_ERPs_resplocked_armw	5	36	F1	-2.669
VP07_ERPs_resplocked_armw	5	37	F2	5.279
VP07_ERPs_resplocked_armw	5	38	F6	8.803
VP07_ERPs_resplocked_armw	5	39	FC3	-0.245
VP07_ERPs_resplocked_armw	5	40	FCz	0.273
VP07_ERPs_resplocked_armw	5	41	FC4	5.774
VP07_ERPs_resplocked_armw	5	42	C5	7.273
VP07_ERPs_resplocked_armw	5	43	C1	5.343
VP07_ERPs_resplocked_armw	5	44	C2	13.972
VP07_ERPs_resplocked_armw	5	45	C6	17.672
VP07_ERPs_resplocked_armw	5	46	CP3	11.252
VP07_ERPs_resplocked_armw	5	47	CPz	4.77
VP07_ERPs_resplocked_armw	5	48	CP4	16.64
VP07_ERPs_resplocked_armw	5	49	P5	14.906
VP07_ERPs_resplocked_armw	5	50	P1	10.285
VP07_ERPs_resplocked_armw	5	51	P2	13.097
VP07_ERPs_resplocked_armw	5	52	P6	20.776
VP07_ERPs_resplocked_armw	5	53	PO5	14.218
VP07_ERPs_resplocked_armw	5	54	PO3	14.153
VP07_ERPs_resplocked_armw	5	55	PO4	16.979
VP07_ERPs_resplocked_armw	5	56	PO6	16.921
VP07_ERPs_resplocked_armw	5	57	FT7	16.15
VP07_ERPs_resplocked_armw	5	58	FT8	0.699
VP07_ERPs_resplocked_armw	5	59	TP7	8.973
VP07_ERPs_resplocked_armw	5	60	TP8	19.416
VP07_ERPs_resplocked_armw	5	61	PO7	14.081
VP07_ERPs_resplocked_armw	5	62	PO8	16.859
VP08_ERPs_resplocked_armw	1	1	Fp1	-48.855
VP08_ERPs_resplocked_armw	1	2	Fpz	-66.19
VP08_ERPs_resplocked_armw	1	3	Fp2	-62.373
VP08_ERPs_resplocked_armw	1	4	F7	-9.13
VP08_ERPs_resplocked_armw	1	5	F3	-36.732
VP08_ERPs_resplocked_armw	1	6	Fz	-37.47
VP08_ERPs_resplocked_armw	1	7	F4	-36.277
VP08_ERPs_resplocked_armw	1	8	F8	-33.066
VP08_ERPs_resplocked_armw	1	9	FC5	-12.082
VP08_ERPs_resplocked_armw	1	10	FC1	-35.692
VP08_ERPs_resplocked_armw	1	11	FC2	-35.977
VP08_ERPs_resplocked_armw	1	12	FC6	-27.174
VP08_ERPs_resplocked_armw	1	13	T7	-4.812
VP08_ERPs_resplocked_armw	1	14	C3	-20.282
VP08_ERPs_resplocked_armw	1	15	Cz	-30.067
VP08_ERPs_resplocked_armw	1	16	C4	-21.201
VP08_ERPs_resplocked_armw	1	17	T8	-11.937
VP08_ERPs_resplocked_armw	1	18	CP5	-11.626
VP08_ERPs_resplocked_armw	1	19	CP1	-21.657
VP08_ERPs_resplocked_armw	1	20	CP2	-23.334
VP08_ERPs_resplocked_armw	1	21	CP6	-12.427
VP08_ERPs_resplocked_armw	1	22	P7	-8.959
VP08_ERPs_resplocked_armw	1	23	P3	-12.509
VP08_ERPs_resplocked_armw	1	24	Pz	-21.564
VP08_ERPs_resplocked_armw	1	25	P4	-14.878
VP08_ERPs_resplocked_armw	1	26	P8	-12.508
VP08_ERPs_resplocked_armw	1	27	POz	-14.179
VP08_ERPs_resplocked_armw	1	28	O1	-9.834
VP08_ERPs_resplocked_armw	1	29	Oz	-14.172
VP08_ERPs_resplocked_armw	1	30	O2	-14.497
VP08_ERPs_resplocked_armw	1	31	AF7	-42.547
VP08_ERPs_resplocked_armw	1	32	AF3	-47.12
VP08_ERPs_resplocked_armw	1	33	AF4	-42.456
VP08_ERPs_resplocked_armw	1	34	AF8	-53.569
VP08_ERPs_resplocked_armw	1	35	F5	-36.643
VP08_ERPs_resplocked_armw	1	36	F1	-37.062
VP08_ERPs_resplocked_armw	1	37	F2	-36.182
VP08_ERPs_resplocked_armw	1	38	F6	-42.108
VP08_ERPs_resplocked_armw	1	39	FC3	-25.873
VP08_ERPs_resplocked_armw	1	40	FCz	-35.877
VP08_ERPs_resplocked_armw	1	41	FC4	-36.125
VP08_ERPs_resplocked_armw	1	42	C5	-11.502
VP08_ERPs_resplocked_armw	1	43	C1	-27.451
VP08_ERPs_resplocked_armw	1	44	C2	-30.171
VP08_ERPs_resplocked_armw	1	45	C6	-16.79
VP08_ERPs_resplocked_armw	1	46	CP3	-17.855
VP08_ERPs_resplocked_armw	1	47	CPz	-25.253
VP08_ERPs_resplocked_armw	1	48	CP4	-16.027
VP08_ERPs_resplocked_armw	1	49	P5	-12.43
VP08_ERPs_resplocked_armw	1	50	P1	-19.457
VP08_ERPs_resplocked_armw	1	51	P2	-19.985
VP08_ERPs_resplocked_armw	1	52	P6	-12.888
VP08_ERPs_resplocked_armw	1	53	PO5	-9.897
VP08_ERPs_resplocked_armw	1	54	PO3	-9.968
VP08_ERPs_resplocked_armw	1	55	PO4	-14.295
VP08_ERPs_resplocked_armw	1	56	PO6	-14.427
VP08_ERPs_resplocked_armw	1	57	FT7	-11.676
VP08_ERPs_resplocked_armw	1	58	FT8	-17.956
VP08_ERPs_resplocked_armw	1	59	TP7	-5.122
VP08_ERPs_resplocked_armw	1	60	TP8	-13.493
VP08_ERPs_resplocked_armw	1	61	PO7	-9.864
VP08_ERPs_resplocked_armw	1	62	PO8	-14.777
VP08_ERPs_resplocked_armw	2	1	Fp1	-50.728
VP08_ERPs_resplocked_armw	2	2	Fpz	-66.344
VP08_ERPs_resplocked_armw	2	3	Fp2	-60.056
VP08_ERPs_resplocked_armw	2	4	F7	-15.345
VP08_ERPs_resplocked_armw	2	5	F3	-37.333
VP08_ERPs_resplocked_armw	2	6	Fz	-37.643
VP08_ERPs_resplocked_armw	2	7	F4	-37.082
VP08_ERPs_resplocked_armw	2	8	F8	-29.166
VP08_ERPs_resplocked_armw	2	9	FC5	-11.858
VP08_ERPs_resplocked_armw	2	10	FC1	-36.813
VP08_ERPs_resplocked_armw	2	11	FC2	-36.805
VP08_ERPs_resplocked_armw	2	12	FC6	-26.727
VP08_ERPs_resplocked_armw	2	13	T7	-6.549
VP08_ERPs_resplocked_armw	2	14	C3	-19.028
VP08_ERPs_resplocked_armw	2	15	Cz	-30.237
VP08_ERPs_resplocked_armw	2	16	C4	-19.969
VP08_ERPs_resplocked_armw	2	17	T8	-10.266
VP08_ERPs_resplocked_armw	2	18	CP5	-7.058
VP08_ERPs_resplocked_armw	2	19	CP1	-20.505
VP08_ERPs_resplocked_armw	2	20	CP2	-21.722
VP08_ERPs_resplocked_armw	2	21	CP6	-11.045
VP08_ERPs_resplocked_armw	2	22	P7	-6.068
VP08_ERPs_resplocked_armw	2	23	P3	-11.567
VP08_ERPs_resplocked_armw	2	24	Pz	-19.952
VP08_ERPs_resplocked_armw	2	25	P4	-13.518
VP08_ERPs_resplocked_armw	2	26	P8	-10.995
VP08_ERPs_resplocked_armw	2	27	POz	-11.885
VP08_ERPs_resplocked_armw	2	28	O1	-5.527
VP08_ERPs_resplocked_armw	2	29	Oz	-9.271
VP08_ERPs_resplocked_armw	2	30	O2	-12.577
VP08_ERPs_resplocked_armw	2	31	AF7	-42.137
VP08_ERPs_resplocked_armw	2	32	AF3	-49.05
VP08_ERPs_resplocked_armw	2	33	AF4	-42.706
VP08_ERPs_resplocked_armw	2	34	AF8	-51.319
VP08_ERPs_resplocked_armw	2	35	F5	-37.099
VP08_ERPs_resplocked_armw	2	36	F1	-37.511
VP08_ERPs_resplocked_armw	2	37	F2	-37.169
VP08_ERPs_resplocked_armw	2	38	F6	-42.253
VP08_ERPs_resplocked_armw	2	39	FC3	-25.795
VP08_ERPs_resplocked_armw	2	40	FCz	-36.838
VP08_ERPs_resplocked_armw	2	41	FC4	-36.9
VP08_ERPs_resplocked_armw	2	42	C5	-7.89
VP08_ERPs_resplocked_armw	2	43	C1	-28.33
VP08_ERPs_resplocked_armw	2	44	C2	-30.031
VP08_ERPs_resplocked_armw	2	45	C6	-14.365
VP08_ERPs_resplocked_armw	2	46	CP3	-14.685
VP08_ERPs_resplocked_armw	2	47	CPz	-23.423
VP08_ERPs_resplocked_armw	2	48	CP4	-13.983
VP08_ERPs_resplocked_armw	2	49	P5	-11.317
VP08_ERPs_resplocked_armw	2	50	P1	-16.513
VP08_ERPs_resplocked_armw	2	51	P2	-18.007
VP08_ERPs_resplocked_armw	2	52	P6	-11.202
VP08_ERPs_resplocked_armw	2	53	PO5	-5.819
VP08_ERPs_resplocked_armw	2	54	PO3	-6.158
VP08_ERPs_resplocked_armw	2	55	PO4	-12.622
VP08_ERPs_resplocked_armw	2	56	PO6	-12.562
VP08_ERPs_resplocked_armw	2	57	FT7	-11.633
VP08_ERPs_resplocked_armw	2	58	FT8	-17.363
VP08_ERPs_resplocked_armw	2	59	TP7	-6.656
VP08_ERPs_resplocked_armw	2	60	TP8	-9.789
VP08_ERPs_resplocked_armw	2	61	PO7	-5.822
VP08_ERPs_resplocked_armw	2	62	PO8	-12.801
VP08_ERPs_resplocked_armw	4	1	Fp1	-27.076
VP08_ERPs_resplocked_armw	4	2	Fpz	-37.713
VP08_ERPs_resplocked_armw	4	3	Fp2	-36.314
VP08_ERPs_resplocked_armw	4	4	F7	-4.832
VP08_ERPs_resplocked_armw	4	5	F3	-20.945
VP08_ERPs_resplocked_armw	4	6	Fz	-21.666
VP08_ERPs_resplocked_armw	4	7	F4	-21.769
VP08_ERPs_resplocked_armw	4	8	F8	-17.372
VP08_ERPs_resplocked_armw	4	9	FC5	0.79
VP08_ERPs_resplocked_armw	4	10	FC1	-21.837
VP08_ERPs_resplocked_armw	4	11	FC2	-21.645
VP08_ERPs_resplocked_armw	4	12	FC6	-10.219
VP08_ERPs_resplocked_armw	4	13	T7	-1.57
VP08_ERPs_resplocked_armw	4	14	C3	-8.091
VP08_ERPs_resplocked_armw	4	15	Cz	-18.459
VP08_ERPs_resplocked_armw	4	16	C4	-7.94
VP08_ERPs_resplocked_armw	4	17	T8	2.844
VP08_ERPs_resplocked_armw	4	18	CP5	-5.605
VP08_ERPs_resplocked_armw	4	19	CP1	-11.03
VP08_ERPs_resplocked_armw	4	20	CP2	-10.998
VP08_ERPs_resplocked_armw	4	21	CP6	-4.654
VP08_ERPs_resplocked_armw	4	22	P7	-2.246
VP08_ERPs_resplocked_armw	4	23	P3	-5.622
VP08_ERPs_resplocked_armw	4	24	Pz	-10.938
VP08_ERPs_resplocked_armw	4	25	P4	-5.248
VP08_ERPs_resplocked_armw	4	26	P8	-3.31
VP08_ERPs_resplocked_armw	4	27	POz	-4.017
VP08_ERPs_resplocked_armw	4	28	O1	-1.955
VP08_ERPs_resplocked_armw	4	29	Oz	-1.883
VP08_ERPs_resplocked_armw	4	30	O2	-5.187
VP08_ERPs_resplocked_armw	4	31	AF7	-23.242
VP08_ERPs_resplocked_armw	4	32	AF3	-27.137
VP08_ERPs_resplocked_armw	4	33	AF4	-23.894
VP08_ERPs_resplocked_armw	4	34	AF8	-30.888
VP08_ERPs_resplocked_armw	4	35	F5	-21.017
VP08_ERPs_resplocked_armw	4	36	F1	-21.333
VP08_ERPs_resplocked_armw	4	37	F2	-21.684
VP08_ERPs_resplocked_armw	4	38	F6	-23.87
VP08_ERPs_resplocked_armw	4	39	FC3	-12.837
VP08_ERPs_resplocked_armw	4	40	FCz	-21.745
VP08_ERPs_resplocked_armw	4	41	FC4	-21.815
VP08_ERPs_resplocked_armw	4	42	C5	-2.198
VP08_ERPs_resplocked_armw	4	43	C1	-16.656
VP08_ERPs_resplocked_armw	4	44	C2	-18.493
VP08_ERPs_resplocked_armw	4	45	C6	-2.598
VP08_ERPs_resplocked_armw	4	46	CP3	-7.486
VP08_ERPs_resplocked_armw	4	47	CPz	-14.073
VP08_ERPs_resplocked_armw	4	48	CP4	-7.346
VP08_ERPs_resplocked_armw	4	49	P5	-5.532
VP08_ERPs_resplocked_armw	4	50	P1	-7.61
VP08_ERPs_resplocked_armw	4	51	P2	-8.929
VP08_ERPs_resplocked_armw	4	52	P6	-3.244
VP08_ERPs_resplocked_armw	4	53	PO5	-1.96
VP08_ERPs_resplocked_armw	4	54	PO3	-1.512
VP08_ERPs_resplocked_armw	4	55	PO4	-5.132
VP08_ERPs_resplocked_armw	4	56	PO6	-5.274
VP08_ERPs_resplocked_armw	4	57	FT7	1.01
VP08_ERPs_resplocked_armw	4	58	FT8	-3.314
VP08_ERPs_resplocked_armw	4	59	TP7	-1.255
VP08_ERPs_resplocked_armw	4	60	TP8	-2.752
VP08_ERPs_resplocked_armw	4	61	PO7	-1.741
VP08_ERPs_resplocked_armw	4	62	PO8	-5.61
VP08_ERPs_resplocked_armw	5	1	Fp1	-42.211
VP08_ERPs_resplocked_armw	5	2	Fpz	-56.067
VP08_ERPs_resplocked_armw	5	3	Fp2	-50.856
VP08_ERPs_resplocked_armw	5	4	F7	-3.385
VP08_ERPs_resplocked_armw	5	5	F3	-24.293
VP08_ERPs_resplocked_armw	5	6	Fz	-25.215
VP08_ERPs_resplocked_armw	5	7	F4	-23.827
VP08_ERPs_resplocked_armw	5	8	F8	-21.853
VP08_ERPs_resplocked_armw	5	9	FC5	-4.226
VP08_ERPs_resplocked_armw	5	10	FC1	-23.832
VP08_ERPs_resplocked_armw	5	11	FC2	-23.584
VP08_ERPs_resplocked_armw	5	12	FC6	-12.492
VP08_ERPs_resplocked_armw	5	13	T7	0.858
VP08_ERPs_resplocked_armw	5	14	C3	-10.875
VP08_ERPs_resplocked_armw	5	15	Cz	-18.565
VP08_ERPs_resplocked_armw	5	16	C4	-7.194
VP08_ERPs_resplocked_armw	5	17	T8	0.427
VP08_ERPs_resplocked_armw	5	18	CP5	-5.482
VP08_ERPs_resplocked_armw	5	19	CP1	-11.521
VP08_ERPs_resplocked_armw	5	20	CP2	-13.447
VP08_ERPs_resplocked_armw	5	21	CP6	-0.323
VP08_ERPs_resplocked_armw	5	22	P7	-1.617
VP08_ERPs_resplocked_armw	5	23	P3	-5.535
VP08_ERPs_resplocked_armw	5	24	Pz	-9.3
VP08_ERPs_resplocked_armw	5	25	P4	-3.403
VP08_ERPs_resplocked_armw	5	26	P8	-0.494
VP08_ERPs_resplocked_armw	5	27	POz	-3.706
VP08_ERPs_resplocked_armw	5	28	O1	0.957
VP08_ERPs_resplocked_armw	5	29	Oz	-1.053
VP08_ERPs_resplocked_armw	5	30	O2	-2.184
VP08_ERPs_resplocked_armw	5	31	AF7	-32.992
VP08_ERPs_resplocked_armw	5	32	AF3	-35.043
VP08_ERPs_resplocked_armw	5	33	AF4	-29.368
VP08_ERPs_resplocked_armw	5	34	AF8	-39.483
VP08_ERPs_resplocked_armw	5	35	F5	-24.572
VP08_ERPs_resplocked_armw	5	36	F1	-24.69
VP08_ERPs_resplocked_armw	5	37	F2	-23.692
VP08_ERPs_resplocked_armw	5	38	F6	-29.659
VP08_ERPs_resplocked_armw	5	39	FC3	-12.062
VP08_ERPs_resplocked_armw	5	40	FCz	-23.994
VP08_ERPs_resplocked_armw	5	41	FC4	-23.745
VP08_ERPs_resplocked_armw	5	42	C5	-4.427
VP08_ERPs_resplocked_armw	5	43	C1	-17.492
VP08_ERPs_resplocked_armw	5	44	C2	-18.453
VP08_ERPs_resplocked_armw	5	45	C6	-6.732
VP08_ERPs_resplocked_armw	5	46	CP3	-11.592
VP08_ERPs_resplocked_armw	5	47	CPz	-12.174
VP08_ERPs_resplocked_armw	5	48	CP4	-6.372
VP08_ERPs_resplocked_armw	5	49	P5	-5.424
VP08_ERPs_resplocked_armw	5	50	P1	-8.707
VP08_ERPs_resplocked_armw	5	51	P2	-7.819
VP08_ERPs_resplocked_armw	5	52	P6	-0.373
VP08_ERPs_resplocked_armw	5	53	PO5	0.931
VP08_ERPs_resplocked_armw	5	54	PO3	0.898
VP08_ERPs_resplocked_armw	5	55	PO4	-2.047
VP08_ERPs_resplocked_armw	5	56	PO6	-2.03
VP08_ERPs_resplocked_armw	5	57	FT7	-3.781
VP08_ERPs_resplocked_armw	5	58	FT8	-5.156
VP08_ERPs_resplocked_armw	5	59	TP7	-0.014
VP08_ERPs_resplocked_armw	5	60	TP8	-3.348
VP08_ERPs_resplocked_armw	5	61	PO7	1.024
VP08_ERPs_resplocked_armw	5	62	PO8	-2.521
VP09_ERPs_resplocked_armw	1	1	Fp1	-2.523
VP09_ERPs_resplocked_armw	1	2	Fpz	0.07
VP09_ERPs_resplocked_armw	1	3	Fp2	0.479
VP09_ERPs_resplocked_armw	1	4	F7	-0.54
VP09_ERPs_resplocked_armw	1	5	F3	-4.757
VP09_ERPs_resplocked_armw	1	6	Fz	-4.744
VP09_ERPs_resplocked_armw	1	7	F4	-4.51
VP09_ERPs_resplocked_armw	1	8	F8	-4.668
VP09_ERPs_resplocked_armw	1	9	FC5	-2.191
VP09_ERPs_resplocked_armw	1	10	FC1	-7.488
VP09_ERPs_resplocked_armw	1	11	FC2	-7.506
VP09_ERPs_resplocked_armw	1	12	FC6	-3.157
VP09_ERPs_resplocked_armw	1	13	T7	-0.383
VP09_ERPs_resplocked_armw	1	14	C3	-6.566
VP09_ERPs_resplocked_armw	1	15	Cz	-9.848
VP09_ERPs_resplocked_armw	1	16	C4	-5.07
VP09_ERPs_resplocked_armw	1	17	T8	-2.215
VP09_ERPs_resplocked_armw	1	18	CP5	-3.455
VP09_ERPs_resplocked_armw	1	19	CP1	-9.131
VP09_ERPs_resplocked_armw	1	20	CP2	-6.9
VP09_ERPs_resplocked_armw	1	21	CP6	-5.208
VP09_ERPs_resplocked_armw	1	22	P7	-4.813
VP09_ERPs_resplocked_armw	1	23	P3	-4.811
VP09_ERPs_resplocked_armw	1	24	Pz	-8.676
VP09_ERPs_resplocked_armw	1	25	P4	-7.994
VP09_ERPs_resplocked_armw	1	26	P8	-8.139
VP09_ERPs_resplocked_armw	1	27	POz	-8.68
VP09_ERPs_resplocked_armw	1	28	O1	-5.325
VP09_ERPs_resplocked_armw	1	29	Oz	-6.369
VP09_ERPs_resplocked_armw	1	30	O2	-8.334
VP09_ERPs_resplocked_armw	1	31	AF7	-0.09
VP09_ERPs_resplocked_armw	1	32	AF3	-2.817
VP09_ERPs_resplocked_armw	1	33	AF4	-3.04
VP09_ERPs_resplocked_armw	1	34	AF8	-1.373
VP09_ERPs_resplocked_armw	1	35	F5	-0.648
VP09_ERPs_resplocked_armw	1	36	F1	-4.837
VP09_ERPs_resplocked_armw	1	37	F2	-4.586
VP09_ERPs_resplocked_armw	1	38	F6	-3.036
VP09_ERPs_resplocked_armw	1	39	FC3	-6.634
VP09_ERPs_resplocked_armw	1	40	FCz	-7.366
VP09_ERPs_resplocked_armw	1	41	FC4	-7.556
VP09_ERPs_resplocked_armw	1	42	C5	-1.539
VP09_ERPs_resplocked_armw	1	43	C1	-11.108
VP09_ERPs_resplocked_armw	1	44	C2	-9.773
VP09_ERPs_resplocked_armw	1	45	C6	-2.261
VP09_ERPs_resplocked_armw	1	46	CP3	-6.379
VP09_ERPs_resplocked_armw	1	47	CPz	-11.207
VP09_ERPs_resplocked_armw	1	48	CP4	-7.933
VP09_ERPs_resplocked_armw	1	49	P5	-4.936
VP09_ERPs_resplocked_armw	1	50	P1	-7.138
VP09_ERPs_resplocked_armw	1	51	P2	-8.023
VP09_ERPs_resplocked_armw	1	52	P6	-8.079
VP09_ERPs_resplocked_armw	1	53	PO5	-3.932
VP09_ERPs_resplocked_armw	1	54	PO3	-5.558
VP09_ERPs_resplocked_armw	1	55	PO4	-8.591
VP09_ERPs_resplocked_armw	1	56	PO6	-8.031
VP09_ERPs_resplocked_armw	1	57	FT7	1.574
VP09_ERPs_resplocked_armw	1	58	FT8	-2.215
VP09_ERPs_resplocked_armw	1	59	TP7	-1.491
VP09_ERPs_resplocked_armw	1	60	TP8	-2.172
VP09_ERPs_resplocked_armw	1	61	PO7	-3.998
VP09_ERPs_resplocked_armw	1	62	PO8	-8.172
VP09_ERPs_resplocked_armw	2	1	Fp1	-2.474
VP09_ERPs_resplocked_armw	2	2	Fpz	0.73
VP09_ERPs_resplocked_armw	2	3	Fp2	-0.191
VP09_ERPs_resplocked_armw	2	4	F7	-0.977
VP09_ERPs_resplocked_armw	2	5	F3	-5.934
VP09_ERPs_resplocked_armw	2	6	Fz	-6.012
VP09_ERPs_resplocked_armw	2	7	F4	-5.713
VP09_ERPs_resplocked_armw	2	8	F8	-1.905
VP09_ERPs_resplocked_armw	2	9	FC5	-3.089
VP09_ERPs_resplocked_armw	2	10	FC1	-9.495
VP09_ERPs_resplocked_armw	2	11	FC2	-9.508
VP09_ERPs_resplocked_armw	2	12	FC6	-4.027
VP09_ERPs_resplocked_armw	2	13	T7	-1.074
VP09_ERPs_resplocked_armw	2	14	C3	-8.144
VP09_ERPs_resplocked_armw	2	15	Cz	-12.599
VP09_ERPs_resplocked_armw	2	16	C4	-6.019
VP09_ERPs_resplocked_armw	2	17	T8	-2.424
VP09_ERPs_resplocked_armw	2	18	CP5	-5.08
VP09_ERPs_resplocked_armw	2	19	CP1	-11.206
VP09_ERPs_resplocked_armw	2	20	CP2	-8.835
VP09_ERPs_resplocked_armw	2	21	CP6	-5.743
VP09_ERPs_resplocked_armw	2	22	P7	-5.897
VP09_ERPs_resplocked_armw	2	23	P3	-6.17
VP09_ERPs_resplocked_armw	2	24	Pz	-10.727
VP09_ERPs_resplocked_armw	2	25	P4	-10.096
VP09_ERPs_resplocked_armw	2	26	P8	-10.186
VP09_ERPs_resplocked_armw	2	27	POz	-10.793
VP09_ERPs_resplocked_armw	2	28	O1	-6.205
VP09_ERPs_resplocked_armw	2	29	Oz	-7.373
VP09_ERPs_resplocked_armw	2	30	O2	-10.351
VP09_ERPs_resplocked_armw	2	31	AF7	-0.79
VP09_ERPs_resplocked_armw	2	32	AF3	-3.186
VP09_ERPs_resplocked_armw	2	33	AF4	-2.726
VP09_ERPs_resplocked_armw	2	34	AF8	-1.676
VP09_ERPs_resplocked_armw	2	35	F5	-0.986
VP09_ERPs_resplocked_armw	2	36	F1	-5.991
VP09_ERPs_resplocked_armw	2	37	F2	-5.875
VP09_ERPs_resplocked_armw	2	38	F6	-2.599
VP09_ERPs_resplocked_armw	2	39	FC3	-8.929
VP09_ERPs_resplocked_armw	2	40	FCz	-9.432
VP09_ERPs_resplocked_armw	2	41	FC4	-9.526
VP09_ERPs_resplocked_armw	2	42	C5	-3.143
VP09_ERPs_resplocked_armw	2	43	C1	-11.407
VP09_ERPs_resplocked_armw	2	44	C2	-12.515
VP09_ERPs_resplocked_armw	2	45	C6	-2.421
VP09_ERPs_resplocked_armw	2	46	CP3	-8.105
VP09_ERPs_resplocked_armw	2	47	CPz	-12.717
VP09_ERPs_resplocked_armw	2	48	CP4	-9.742
VP09_ERPs_resplocked_armw	2	49	P5	-6.104
VP09_ERPs_resplocked_armw	2	50	P1	-9.372
VP09_ERPs_resplocked_armw	2	51	P2	-10.063
VP09_ERPs_resplocked_armw	2	52	P6	-10.098
VP09_ERPs_resplocked_armw	2	53	PO5	-5.338
VP09_ERPs_resplocked_armw	2	54	PO3	-6.141
VP09_ERPs_resplocked_armw	2	55	PO4	-10.736
VP09_ERPs_resplocked_armw	2	56	PO6	-10.214
VP09_ERPs_resplocked_armw	2	57	FT7	0.259
VP09_ERPs_resplocked_armw	2	58	FT8	-2.851
VP09_ERPs_resplocked_armw	2	59	TP7	-1.53
VP09_ERPs_resplocked_armw	2	60	TP8	-2.905
VP09_ERPs_resplocked_armw	2	61	PO7	-5.365
VP09_ERPs_resplocked_armw	2	62	PO8	-10.171
VP09_ERPs_resplocked_armw	4	1	Fp1	0.531
VP09_ERPs_resplocked_armw	4	2	Fpz	4.49
VP09_ERPs_resplocked_armw	4	3	Fp2	2.84
VP09_ERPs_resplocked_armw	4	4	F7	2.89
VP09_ERPs_resplocked_armw	4	5	F3	-3.303
VP09_ERPs_resplocked_armw	4	6	Fz	-3.322
VP09_ERPs_resplocked_armw	4	7	F4	-2.866
VP09_ERPs_resplocked_armw	4	8	F8	-0.373
VP09_ERPs_resplocked_armw	4	9	FC5	-1.567
VP09_ERPs_resplocked_armw	4	10	FC1	-6.96
VP09_ERPs_resplocked_armw	4	11	FC2	-7.053
VP09_ERPs_resplocked_armw	4	12	FC6	-1.342
VP09_ERPs_resplocked_armw	4	13	T7	0.974
VP09_ERPs_resplocked_armw	4	14	C3	-6.577
VP09_ERPs_resplocked_armw	4	15	Cz	-10.544
VP09_ERPs_resplocked_armw	4	16	C4	-5.127
VP09_ERPs_resplocked_armw	4	17	T8	-1.293
VP09_ERPs_resplocked_armw	4	18	CP5	-1.675
VP09_ERPs_resplocked_armw	4	19	CP1	-8.596
VP09_ERPs_resplocked_armw	4	20	CP2	-8.13
VP09_ERPs_resplocked_armw	4	21	CP6	-5.928
VP09_ERPs_resplocked_armw	4	22	P7	-3.874
VP09_ERPs_resplocked_armw	4	23	P3	-3.929
VP09_ERPs_resplocked_armw	4	24	Pz	-9.307
VP09_ERPs_resplocked_armw	4	25	P4	-10.011
VP09_ERPs_resplocked_armw	4	26	P8	-10.108
VP09_ERPs_resplocked_armw	4	27	POz	-9.426
VP09_ERPs_resplocked_armw	4	28	O1	-7.528
VP09_ERPs_resplocked_armw	4	29	Oz	-8.653
VP09_ERPs_resplocked_armw	4	30	O2	-10.421
VP09_ERPs_resplocked_armw	4	31	AF7	2.801
VP09_ERPs_resplocked_armw	4	32	AF3	0.388
VP09_ERPs_resplocked_armw	4	33	AF4	-1.698
VP09_ERPs_resplocked_armw	4	34	AF8	2.211
VP09_ERPs_resplocked_armw	4	35	F5	2.753
VP09_ERPs_resplocked_armw	4	36	F1	-3.176
VP09_ERPs_resplocked_armw	4	37	F2	-3.079
VP09_ERPs_resplocked_armw	4	38	F6	-1.683
VP09_ERPs_resplocked_armw	4	39	FC3	-4.943
VP09_ERPs_resplocked_armw	4	40	FCz	-6.862
VP09_ERPs_resplocked_armw	4	41	FC4	-6.878
VP09_ERPs_resplocked_armw	4	42	C5	-1.744
VP09_ERPs_resplocked_armw	4	43	C1	-11.266
VP09_ERPs_resplocked_armw	4	44	C2	-10.445
VP09_ERPs_resplocked_armw	4	45	C6	-1.297
VP09_ERPs_resplocked_armw	4	46	CP3	-6.539
VP09_ERPs_resplocked_armw	4	47	CPz	-11.076
VP09_ERPs_resplocked_armw	4	48	CP4	-9.617
VP09_ERPs_resplocked_armw	4	49	P5	-3.849
VP09_ERPs_resplocked_armw	4	50	P1	-8.085
VP09_ERPs_resplocked_armw	4	51	P2	-9.981
VP09_ERPs_resplocked_armw	4	52	P6	-10.044
VP09_ERPs_resplocked_armw	4	53	PO5	-4.399
VP09_ERPs_resplocked_armw	4	54	PO3	-6.795
VP09_ERPs_resplocked_armw	4	55	PO4	-10.688
VP09_ERPs_resplocked_armw	4	56	PO6	-10.048
VP09_ERPs_resplocked_armw	4	57	FT7	3.366
VP09_ERPs_resplocked_armw	4	58	FT8	-0.913
VP09_ERPs_resplocked_armw	4	59	TP7	-1.363
VP09_ERPs_resplocked_armw	4	60	TP8	-2.056
VP09_ERPs_resplocked_armw	4	61	PO7	-4.346
VP09_ERPs_resplocked_armw	4	62	PO8	-10.219
VP09_ERPs_resplocked_armw	5	1	Fp1	-3.32
VP09_ERPs_resplocked_armw	5	2	Fpz	1.165
VP09_ERPs_resplocked_armw	5	3	Fp2	1.566
VP09_ERPs_resplocked_armw	5	4	F7	0.42
VP09_ERPs_resplocked_armw	5	5	F3	-4.428
VP09_ERPs_resplocked_armw	5	6	Fz	-4.323
VP09_ERPs_resplocked_armw	5	7	F4	-3.861
VP09_ERPs_resplocked_armw	5	8	F8	-2.565
VP09_ERPs_resplocked_armw	5	9	FC5	-0.675
VP09_ERPs_resplocked_armw	5	10	FC1	-7.241
VP09_ERPs_resplocked_armw	5	11	FC2	-7.24
VP09_ERPs_resplocked_armw	5	12	FC6	-0.397
VP09_ERPs_resplocked_armw	5	13	T7	1.126
VP09_ERPs_resplocked_armw	5	14	C3	-6.162
VP09_ERPs_resplocked_armw	5	15	Cz	-10.175
VP09_ERPs_resplocked_armw	5	16	C4	-4.777
VP09_ERPs_resplocked_armw	5	17	T8	-1.195
VP09_ERPs_resplocked_armw	5	18	CP5	-3.481
VP09_ERPs_resplocked_armw	5	19	CP1	-9.09
VP09_ERPs_resplocked_armw	5	20	CP2	-6.685
VP09_ERPs_resplocked_armw	5	21	CP6	-4.351
VP09_ERPs_resplocked_armw	5	22	P7	-5.048
VP09_ERPs_resplocked_armw	5	23	P3	-5.178
VP09_ERPs_resplocked_armw	5	24	Pz	-8.903
VP09_ERPs_resplocked_armw	5	25	P4	-8.9
VP09_ERPs_resplocked_armw	5	26	P8	-8.895
VP09_ERPs_resplocked_armw	5	27	POz	-9.079
VP09_ERPs_resplocked_armw	5	28	O1	-6.071
VP09_ERPs_resplocked_armw	5	29	Oz	-7.14
VP09_ERPs_resplocked_armw	5	30	O2	-9.161
VP09_ERPs_resplocked_armw	5	31	AF7	-0.269
VP09_ERPs_resplocked_armw	5	32	AF3	-2.932
VP09_ERPs_resplocked_armw	5	33	AF4	-2.46
VP09_ERPs_resplocked_armw	5	34	AF8	-0.403
VP09_ERPs_resplocked_armw	5	35	F5	0.564
VP09_ERPs_resplocked_armw	5	36	F1	-4.449
VP09_ERPs_resplocked_armw	5	37	F2	-4.116
VP09_ERPs_resplocked_armw	5	38	F6	-2.57
VP09_ERPs_resplocked_armw	5	39	FC3	-8.292
VP09_ERPs_resplocked_armw	5	40	FCz	-7.235
VP09_ERPs_resplocked_armw	5	41	FC4	-7.21
VP09_ERPs_resplocked_armw	5	42	C5	-0.887
VP09_ERPs_resplocked_armw	5	43	C1	-10.895
VP09_ERPs_resplocked_armw	5	44	C2	-10.105
VP09_ERPs_resplocked_armw	5	45	C6	-1.196
VP09_ERPs_resplocked_armw	5	46	CP3	-6.225
VP09_ERPs_resplocked_armw	5	47	CPz	-10.587
VP09_ERPs_resplocked_armw	5	48	CP4	-8.546
VP09_ERPs_resplocked_armw	5	49	P5	-5.173
VP09_ERPs_resplocked_armw	5	50	P1	-7.73
VP09_ERPs_resplocked_armw	5	51	P2	-8.797
VP09_ERPs_resplocked_armw	5	52	P6	-8.953
VP09_ERPs_resplocked_armw	5	53	PO5	-4.373
VP09_ERPs_resplocked_armw	5	54	PO3	-6.749
VP09_ERPs_resplocked_armw	5	55	PO4	-9.54
VP09_ERPs_resplocked_armw	5	56	PO6	-8.873
VP09_ERPs_resplocked_armw	5	57	FT7	2.314
VP09_ERPs_resplocked_armw	5	58	FT8	-1.108
VP09_ERPs_resplocked_armw	5	59	TP7	-1.132
VP09_ERPs_resplocked_armw	5	60	TP8	-0.917
VP09_ERPs_resplocked_armw	5	61	PO7	-4.342
VP09_ERPs_resplocked_armw	5	62	PO8	-8.963
VP10_ERPs_resplocked_armw	1	1	Fp1	1.614
VP10_ERPs_resplocked_armw	1	2	Fpz	-0.746
VP10_ERPs_resplocked_armw	1	3	Fp2	1.569
VP10_ERPs_resplocked_armw	1	4	F7	0.343
VP10_ERPs_resplocked_armw	1	5	F3	-1.691
VP10_ERPs_resplocked_armw	1	6	Fz	-1.837
VP10_ERPs_resplocked_armw	1	7	F4	-1.111
VP10_ERPs_resplocked_armw	1	8	F8	2.746
VP10_ERPs_resplocked_armw	1	9	FC5	-0.617
VP10_ERPs_resplocked_armw	1	10	FC1	-4.632
VP10_ERPs_resplocked_armw	1	11	FC2	-2.518
VP10_ERPs_resplocked_armw	1	12	FC6	1.202
VP10_ERPs_resplocked_armw	1	13	T7	0.915
VP10_ERPs_resplocked_armw	1	14	C3	-5.729
VP10_ERPs_resplocked_armw	1	15	Cz	-2.858
[truncated: 4,697 more rows]
