# Supplementary material for: Action Priority: Early Neurophysiological Interaction of Conceptual and Motor Representations
Source: PLoS One. 2016 Dec 14;11(12):e0165882. doi: 10.1371/journal.pone.0165882 (PMC5156427; doi:10.1371/journal.pone.0165882)
Supplement: S11 Dataset — (DAT) [file pone.0165882.s011.dat]

ERPset	bin	chindex	chlabel	value
VP01_ERPs_resplocked_armw	1	1	Fp1	-0.178
VP01_ERPs_resplocked_armw	1	2	Fpz	0.121
VP01_ERPs_resplocked_armw	1	3	Fp2	1.321
VP01_ERPs_resplocked_armw	1	4	F7	2.351
VP01_ERPs_resplocked_armw	1	5	F3	0.278
VP01_ERPs_resplocked_armw	1	6	Fz	-1.308
VP01_ERPs_resplocked_armw	1	7	F4	0.609
VP01_ERPs_resplocked_armw	1	8	F8	2.193
VP01_ERPs_resplocked_armw	1	9	FC5	2.295
VP01_ERPs_resplocked_armw	1	10	FC1	-0.999
VP01_ERPs_resplocked_armw	1	11	FC2	-1.84
VP01_ERPs_resplocked_armw	1	12	FC6	0.615
VP01_ERPs_resplocked_armw	1	13	T7	2.288
VP01_ERPs_resplocked_armw	1	14	C3	0.22
VP01_ERPs_resplocked_armw	1	15	Cz	-3.734
VP01_ERPs_resplocked_armw	1	16	C4	0.116
VP01_ERPs_resplocked_armw	1	17	T8	2.007
VP01_ERPs_resplocked_armw	1	18	CP5	1.955
VP01_ERPs_resplocked_armw	1	19	CP1	-0.493
VP01_ERPs_resplocked_armw	1	20	CP2	-0.058
VP01_ERPs_resplocked_armw	1	21	CP6	2.377
VP01_ERPs_resplocked_armw	1	22	P7	2.433
VP01_ERPs_resplocked_armw	1	23	P3	1.493
VP01_ERPs_resplocked_armw	1	24	Pz	-0.28
VP01_ERPs_resplocked_armw	1	25	P4	1.938
VP01_ERPs_resplocked_armw	1	26	P8	1.582
VP01_ERPs_resplocked_armw	1	27	POz	2.94
VP01_ERPs_resplocked_armw	1	28	O1	3.154
VP01_ERPs_resplocked_armw	1	29	Oz	2.946
VP01_ERPs_resplocked_armw	1	30	O2	2.682
VP01_ERPs_resplocked_armw	1	31	AF7	0.316
VP01_ERPs_resplocked_armw	1	32	AF3	0.271
VP01_ERPs_resplocked_armw	1	33	AF4	0.027
VP01_ERPs_resplocked_armw	1	34	AF8	0.845
VP01_ERPs_resplocked_armw	1	35	F5	1.641
VP01_ERPs_resplocked_armw	1	36	F1	0.236
VP01_ERPs_resplocked_armw	1	37	F2	-0.387
VP01_ERPs_resplocked_armw	1	38	F6	1.096
VP01_ERPs_resplocked_armw	1	39	FC3	0.755
VP01_ERPs_resplocked_armw	1	40	FCz	-2.735
VP01_ERPs_resplocked_armw	1	41	FC4	0.714
VP01_ERPs_resplocked_armw	1	42	C5	1.723
VP01_ERPs_resplocked_armw	1	43	C1	-1.904
VP01_ERPs_resplocked_armw	1	44	C2	-2.245
VP01_ERPs_resplocked_armw	1	45	C6	1.588
VP01_ERPs_resplocked_armw	1	46	CP3	1.154
VP01_ERPs_resplocked_armw	1	47	CPz	-0.739
VP01_ERPs_resplocked_armw	1	48	CP4	0.261
VP01_ERPs_resplocked_armw	1	49	P5	3.197
VP01_ERPs_resplocked_armw	1	50	P1	1.491
VP01_ERPs_resplocked_armw	1	51	P2	1.509
VP01_ERPs_resplocked_armw	1	52	P6	3.566
VP01_ERPs_resplocked_armw	1	53	PO5	3.566
VP01_ERPs_resplocked_armw	1	54	PO3	3.603
VP01_ERPs_resplocked_armw	1	55	PO4	2.5
VP01_ERPs_resplocked_armw	1	56	PO6	2.57
VP01_ERPs_resplocked_armw	1	57	FT7	2.454
VP01_ERPs_resplocked_armw	1	58	FT8	2.172
VP01_ERPs_resplocked_armw	1	59	TP7	2.326
VP01_ERPs_resplocked_armw	1	60	TP8	1.388
VP01_ERPs_resplocked_armw	1	61	PO7	3.548
VP01_ERPs_resplocked_armw	1	62	PO8	2.574
VP01_ERPs_resplocked_armw	2	1	Fp1	0.328
VP01_ERPs_resplocked_armw	2	2	Fpz	0.555
VP01_ERPs_resplocked_armw	2	3	Fp2	1.221
VP01_ERPs_resplocked_armw	2	4	F7	2.633
VP01_ERPs_resplocked_armw	2	5	F3	-0.547
VP01_ERPs_resplocked_armw	2	6	Fz	-1.557
VP01_ERPs_resplocked_armw	2	7	F4	-0.869
VP01_ERPs_resplocked_armw	2	8	F8	3.314
VP01_ERPs_resplocked_armw	2	9	FC5	0.885
VP01_ERPs_resplocked_armw	2	10	FC1	-1.762
VP01_ERPs_resplocked_armw	2	11	FC2	-2.434
VP01_ERPs_resplocked_armw	2	12	FC6	2.216
VP01_ERPs_resplocked_armw	2	13	T7	2.1
VP01_ERPs_resplocked_armw	2	14	C3	0.999
VP01_ERPs_resplocked_armw	2	15	Cz	-1.893
VP01_ERPs_resplocked_armw	2	16	C4	-2.294
VP01_ERPs_resplocked_armw	2	17	T8	3.392
VP01_ERPs_resplocked_armw	2	18	CP5	1.437
VP01_ERPs_resplocked_armw	2	19	CP1	1.856
VP01_ERPs_resplocked_armw	2	20	CP2	1.5
VP01_ERPs_resplocked_armw	2	21	CP6	4.353
VP01_ERPs_resplocked_armw	2	22	P7	2.896
VP01_ERPs_resplocked_armw	2	23	P3	3.46
VP01_ERPs_resplocked_armw	2	24	Pz	2.04
VP01_ERPs_resplocked_armw	2	25	P4	3.873
VP01_ERPs_resplocked_armw	2	26	P8	2.21
VP01_ERPs_resplocked_armw	2	27	POz	5.338
VP01_ERPs_resplocked_armw	2	28	O1	6.634
VP01_ERPs_resplocked_armw	2	29	Oz	4.515
VP01_ERPs_resplocked_armw	2	30	O2	5.234
VP01_ERPs_resplocked_armw	2	31	AF7	0.228
VP01_ERPs_resplocked_armw	2	32	AF3	-0.494
VP01_ERPs_resplocked_armw	2	33	AF4	-0.256
VP01_ERPs_resplocked_armw	2	34	AF8	0.985
VP01_ERPs_resplocked_armw	2	35	F5	0.252
VP01_ERPs_resplocked_armw	2	36	F1	-0.552
VP01_ERPs_resplocked_armw	2	37	F2	-1.932
VP01_ERPs_resplocked_armw	2	38	F6	0.383
VP01_ERPs_resplocked_armw	2	39	FC3	-1.345
VP01_ERPs_resplocked_armw	2	40	FCz	-2.355
VP01_ERPs_resplocked_armw	2	41	FC4	-1.013
VP01_ERPs_resplocked_armw	2	42	C5	2.308
VP01_ERPs_resplocked_armw	2	43	C1	-0.221
VP01_ERPs_resplocked_armw	2	44	C2	-1.639
VP01_ERPs_resplocked_armw	2	45	C6	3.273
VP01_ERPs_resplocked_armw	2	46	CP3	3.215
VP01_ERPs_resplocked_armw	2	47	CPz	1.352
VP01_ERPs_resplocked_armw	2	48	CP4	2.521
VP01_ERPs_resplocked_armw	2	49	P5	4.661
VP01_ERPs_resplocked_armw	2	50	P1	3.599
VP01_ERPs_resplocked_armw	2	51	P2	3.361
VP01_ERPs_resplocked_armw	2	52	P6	4.366
VP01_ERPs_resplocked_armw	2	53	PO5	5.324
VP01_ERPs_resplocked_armw	2	54	PO3	5.365
VP01_ERPs_resplocked_armw	2	55	PO4	5.004
VP01_ERPs_resplocked_armw	2	56	PO6	4.938
VP01_ERPs_resplocked_armw	2	57	FT7	2.667
VP01_ERPs_resplocked_armw	2	58	FT8	2.936
VP01_ERPs_resplocked_armw	2	59	TP7	2.152
VP01_ERPs_resplocked_armw	2	60	TP8	3.458
VP01_ERPs_resplocked_armw	2	61	PO7	5.396
VP01_ERPs_resplocked_armw	2	62	PO8	4.985
VP01_ERPs_resplocked_armw	4	1	Fp1	1.632
VP01_ERPs_resplocked_armw	4	2	Fpz	3.01
VP01_ERPs_resplocked_armw	4	3	Fp2	2.602
VP01_ERPs_resplocked_armw	4	4	F7	4.401
VP01_ERPs_resplocked_armw	4	5	F3	-0.017
VP01_ERPs_resplocked_armw	4	6	Fz	0.561
VP01_ERPs_resplocked_armw	4	7	F4	-0.991
VP01_ERPs_resplocked_armw	4	8	F8	4.658
VP01_ERPs_resplocked_armw	4	9	FC5	2.242
VP01_ERPs_resplocked_armw	4	10	FC1	-3.333
VP01_ERPs_resplocked_armw	4	11	FC2	-2.007
VP01_ERPs_resplocked_armw	4	12	FC6	2.774
VP01_ERPs_resplocked_armw	4	13	T7	4.688
VP01_ERPs_resplocked_armw	4	14	C3	-0.435
VP01_ERPs_resplocked_armw	4	15	Cz	-0.216
VP01_ERPs_resplocked_armw	4	16	C4	-1.729
VP01_ERPs_resplocked_armw	4	17	T8	4.326
VP01_ERPs_resplocked_armw	4	18	CP5	1.699
VP01_ERPs_resplocked_armw	4	19	CP1	2.718
VP01_ERPs_resplocked_armw	4	20	CP2	2.569
VP01_ERPs_resplocked_armw	4	21	CP6	4.319
VP01_ERPs_resplocked_armw	4	22	P7	3.726
VP01_ERPs_resplocked_armw	4	23	P3	4.63
VP01_ERPs_resplocked_armw	4	24	Pz	2.131
VP01_ERPs_resplocked_armw	4	25	P4	4.079
VP01_ERPs_resplocked_armw	4	26	P8	1.553
VP01_ERPs_resplocked_armw	4	27	POz	6.025
VP01_ERPs_resplocked_armw	4	28	O1	6.576
VP01_ERPs_resplocked_armw	4	29	Oz	4.698
VP01_ERPs_resplocked_armw	4	30	O2	5.46
VP01_ERPs_resplocked_armw	4	31	AF7	1.093
VP01_ERPs_resplocked_armw	4	32	AF3	0.115
VP01_ERPs_resplocked_armw	4	33	AF4	0.526
VP01_ERPs_resplocked_armw	4	34	AF8	2.735
VP01_ERPs_resplocked_armw	4	35	F5	-0.158
VP01_ERPs_resplocked_armw	4	36	F1	-0.031
VP01_ERPs_resplocked_armw	4	37	F2	-0.376
VP01_ERPs_resplocked_armw	4	38	F6	1.069
VP01_ERPs_resplocked_armw	4	39	FC3	-1.467
VP01_ERPs_resplocked_armw	4	40	FCz	-2.337
VP01_ERPs_resplocked_armw	4	41	FC4	-0.529
VP01_ERPs_resplocked_armw	4	42	C5	2.027
VP01_ERPs_resplocked_armw	4	43	C1	-2.513
VP01_ERPs_resplocked_armw	4	44	C2	-0.877
VP01_ERPs_resplocked_armw	4	45	C6	3.825
VP01_ERPs_resplocked_armw	4	46	CP3	2.626
VP01_ERPs_resplocked_armw	4	47	CPz	2.084
VP01_ERPs_resplocked_armw	4	48	CP4	3.132
VP01_ERPs_resplocked_armw	4	49	P5	5.736
VP01_ERPs_resplocked_armw	4	50	P1	4.656
VP01_ERPs_resplocked_armw	4	51	P2	3.36
VP01_ERPs_resplocked_armw	4	52	P6	5.194
VP01_ERPs_resplocked_armw	4	53	PO5	6.139
VP01_ERPs_resplocked_armw	4	54	PO3	6.108
VP01_ERPs_resplocked_armw	4	55	PO4	4.801
VP01_ERPs_resplocked_armw	4	56	PO6	4.825
VP01_ERPs_resplocked_armw	4	57	FT7	4.309
VP01_ERPs_resplocked_armw	4	58	FT8	4.409
VP01_ERPs_resplocked_armw	4	59	TP7	4.756
VP01_ERPs_resplocked_armw	4	60	TP8	3.456
VP01_ERPs_resplocked_armw	4	61	PO7	6.127
VP01_ERPs_resplocked_armw	4	62	PO8	4.84
VP01_ERPs_resplocked_armw	5	1	Fp1	0.839
VP01_ERPs_resplocked_armw	5	2	Fpz	1.022
VP01_ERPs_resplocked_armw	5	3	Fp2	0.011
VP01_ERPs_resplocked_armw	5	4	F7	2.173
VP01_ERPs_resplocked_armw	5	5	F3	-0.172
VP01_ERPs_resplocked_armw	5	6	Fz	-1.05
VP01_ERPs_resplocked_armw	5	7	F4	-4.502
VP01_ERPs_resplocked_armw	5	8	F8	1.916
VP01_ERPs_resplocked_armw	5	9	FC5	2.043
VP01_ERPs_resplocked_armw	5	10	FC1	-3.527
VP01_ERPs_resplocked_armw	5	11	FC2	-4.055
VP01_ERPs_resplocked_armw	5	12	FC6	0.726
VP01_ERPs_resplocked_armw	5	13	T7	2.953
VP01_ERPs_resplocked_armw	5	14	C3	-0.36
VP01_ERPs_resplocked_armw	5	15	Cz	-1.932
VP01_ERPs_resplocked_armw	5	16	C4	-4.697
VP01_ERPs_resplocked_armw	5	17	T8	1.97
VP01_ERPs_resplocked_armw	5	18	CP5	0.979
VP01_ERPs_resplocked_armw	5	19	CP1	0.585
VP01_ERPs_resplocked_armw	5	20	CP2	0.457
VP01_ERPs_resplocked_armw	5	21	CP6	2.48
VP01_ERPs_resplocked_armw	5	22	P7	2.758
VP01_ERPs_resplocked_armw	5	23	P3	2.632
VP01_ERPs_resplocked_armw	5	24	Pz	1.174
VP01_ERPs_resplocked_armw	5	25	P4	2.086
VP01_ERPs_resplocked_armw	5	26	P8	-0.094
VP01_ERPs_resplocked_armw	5	27	POz	3.908
VP01_ERPs_resplocked_armw	5	28	O1	4.826
VP01_ERPs_resplocked_armw	5	29	Oz	3.311
VP01_ERPs_resplocked_armw	5	30	O2	3.251
VP01_ERPs_resplocked_armw	5	31	AF7	0.573
VP01_ERPs_resplocked_armw	5	32	AF3	-0.152
VP01_ERPs_resplocked_armw	5	33	AF4	-1.924
VP01_ERPs_resplocked_armw	5	34	AF8	-0.279
VP01_ERPs_resplocked_armw	5	35	F5	1.469
VP01_ERPs_resplocked_armw	5	36	F1	-0.269
VP01_ERPs_resplocked_armw	5	37	F2	-2.708
VP01_ERPs_resplocked_armw	5	38	F6	-1.335
VP01_ERPs_resplocked_armw	5	39	FC3	-1.917
VP01_ERPs_resplocked_armw	5	40	FCz	-3.188
VP01_ERPs_resplocked_armw	5	41	FC4	-3.029
VP01_ERPs_resplocked_armw	5	42	C5	2.242
VP01_ERPs_resplocked_armw	5	43	C1	-2.434
VP01_ERPs_resplocked_armw	5	44	C2	-3.54
VP01_ERPs_resplocked_armw	5	45	C6	2.015
VP01_ERPs_resplocked_armw	5	46	CP3	2.072
VP01_ERPs_resplocked_armw	5	47	CPz	0.721
VP01_ERPs_resplocked_armw	5	48	CP4	0.939
VP01_ERPs_resplocked_armw	5	49	P5	3.738
VP01_ERPs_resplocked_armw	5	50	P1	2.706
VP01_ERPs_resplocked_armw	5	51	P2	2.276
VP01_ERPs_resplocked_armw	5	52	P6	3.025
VP01_ERPs_resplocked_armw	5	53	PO5	5.062
VP01_ERPs_resplocked_armw	5	54	PO3	5.166
VP01_ERPs_resplocked_armw	5	55	PO4	2.837
VP01_ERPs_resplocked_armw	5	56	PO6	2.945
VP01_ERPs_resplocked_armw	5	57	FT7	1.58
VP01_ERPs_resplocked_armw	5	58	FT8	1.556
VP01_ERPs_resplocked_armw	5	59	TP7	3.016
VP01_ERPs_resplocked_armw	5	60	TP8	1.25
VP01_ERPs_resplocked_armw	5	61	PO7	5.138
VP01_ERPs_resplocked_armw	5	62	PO8	2.878
VP02_ERPs_resplocked_armw	1	1	Fp1	1.843
VP02_ERPs_resplocked_armw	1	2	Fpz	1.553
VP02_ERPs_resplocked_armw	1	3	Fp2	4.244
VP02_ERPs_resplocked_armw	1	4	F7	1.011
VP02_ERPs_resplocked_armw	1	5	F3	0.295
VP02_ERPs_resplocked_armw	1	6	Fz	-1.429
VP02_ERPs_resplocked_armw	1	7	F4	0.487
VP02_ERPs_resplocked_armw	1	8	F8	1.931
VP02_ERPs_resplocked_armw	1	9	FC5	1.745
VP02_ERPs_resplocked_armw	1	10	FC1	-1.515
VP02_ERPs_resplocked_armw	1	11	FC2	-0.037
VP02_ERPs_resplocked_armw	1	12	FC6	1.784
VP02_ERPs_resplocked_armw	1	13	T7	2.11
VP02_ERPs_resplocked_armw	1	14	C3	0.886
VP02_ERPs_resplocked_armw	1	15	Cz	-1.221
VP02_ERPs_resplocked_armw	1	16	C4	2.866
VP02_ERPs_resplocked_armw	1	17	T8	1.605
VP02_ERPs_resplocked_armw	1	18	CP5	3.293
VP02_ERPs_resplocked_armw	1	19	CP1	0.258
VP02_ERPs_resplocked_armw	1	20	CP2	1.753
VP02_ERPs_resplocked_armw	1	21	CP6	3.305
VP02_ERPs_resplocked_armw	1	22	P7	4.692
VP02_ERPs_resplocked_armw	1	23	P3	3.715
VP02_ERPs_resplocked_armw	1	24	Pz	2.461
VP02_ERPs_resplocked_armw	1	25	P4	3.427
VP02_ERPs_resplocked_armw	1	26	P8	4.405
VP02_ERPs_resplocked_armw	1	27	POz	3.546
VP02_ERPs_resplocked_armw	1	28	O1	4.682
VP02_ERPs_resplocked_armw	1	29	Oz	3.816
VP02_ERPs_resplocked_armw	1	30	O2	3.826
VP02_ERPs_resplocked_armw	1	31	AF7	2.518
VP02_ERPs_resplocked_armw	1	32	AF3	0.261
VP02_ERPs_resplocked_armw	1	33	AF4	0.521
VP02_ERPs_resplocked_armw	1	34	AF8	2.129
VP02_ERPs_resplocked_armw	1	35	F5	0.347
VP02_ERPs_resplocked_armw	1	36	F1	0.277
VP02_ERPs_resplocked_armw	1	37	F2	-0.236
VP02_ERPs_resplocked_armw	1	38	F6	2.088
VP02_ERPs_resplocked_armw	1	39	FC3	-0.008
VP02_ERPs_resplocked_armw	1	40	FCz	-1.979
VP02_ERPs_resplocked_armw	1	41	FC4	1.412
VP02_ERPs_resplocked_armw	1	42	C5	2.36
VP02_ERPs_resplocked_armw	1	43	C1	-0.824
VP02_ERPs_resplocked_armw	1	44	C2	0.322
VP02_ERPs_resplocked_armw	1	45	C6	2.546
VP02_ERPs_resplocked_armw	1	46	CP3	2.375
VP02_ERPs_resplocked_armw	1	47	CPz	0.174
VP02_ERPs_resplocked_armw	1	48	CP4	3.247
VP02_ERPs_resplocked_armw	1	49	P5	4.745
VP02_ERPs_resplocked_armw	1	50	P1	2.944
VP02_ERPs_resplocked_armw	1	51	P2	3.109
VP02_ERPs_resplocked_armw	1	52	P6	3.614
VP02_ERPs_resplocked_armw	1	53	PO5	5.142
VP02_ERPs_resplocked_armw	1	54	PO3	4.05
VP02_ERPs_resplocked_armw	1	55	PO4	3.405
VP02_ERPs_resplocked_armw	1	56	PO6	4.36
VP02_ERPs_resplocked_armw	1	57	FT7	2.265
VP02_ERPs_resplocked_armw	1	58	FT8	2.444
VP02_ERPs_resplocked_armw	1	59	TP7	3.784
VP02_ERPs_resplocked_armw	1	60	TP8	2.317
VP02_ERPs_resplocked_armw	1	61	PO7	5.117
VP02_ERPs_resplocked_armw	1	62	PO8	4.365
VP02_ERPs_resplocked_armw	2	1	Fp1	0.802
VP02_ERPs_resplocked_armw	2	2	Fpz	-0.635
VP02_ERPs_resplocked_armw	2	3	Fp2	2.253
VP02_ERPs_resplocked_armw	2	4	F7	0.241
VP02_ERPs_resplocked_armw	2	5	F3	-1.4
VP02_ERPs_resplocked_armw	2	6	Fz	-3.095
VP02_ERPs_resplocked_armw	2	7	F4	-1.537
VP02_ERPs_resplocked_armw	2	8	F8	-1.415
VP02_ERPs_resplocked_armw	2	9	FC5	-0.376
VP02_ERPs_resplocked_armw	2	10	FC1	-2.959
VP02_ERPs_resplocked_armw	2	11	FC2	-1.658
VP02_ERPs_resplocked_armw	2	12	FC6	-0.652
VP02_ERPs_resplocked_armw	2	13	T7	1.333
VP02_ERPs_resplocked_armw	2	14	C3	-0.158
VP02_ERPs_resplocked_armw	2	15	Cz	-2.697
VP02_ERPs_resplocked_armw	2	16	C4	-0.185
VP02_ERPs_resplocked_armw	2	17	T8	-0.187
VP02_ERPs_resplocked_armw	2	18	CP5	1.822
VP02_ERPs_resplocked_armw	2	19	CP1	-0.933
VP02_ERPs_resplocked_armw	2	20	CP2	0.002
VP02_ERPs_resplocked_armw	2	21	CP6	0.719
VP02_ERPs_resplocked_armw	2	22	P7	3.02
VP02_ERPs_resplocked_armw	2	23	P3	1.625
VP02_ERPs_resplocked_armw	2	24	Pz	0.231
VP02_ERPs_resplocked_armw	2	25	P4	1.824
VP02_ERPs_resplocked_armw	2	26	P8	3.26
VP02_ERPs_resplocked_armw	2	27	POz	1.776
VP02_ERPs_resplocked_armw	2	28	O1	3.742
VP02_ERPs_resplocked_armw	2	29	Oz	2.876
VP02_ERPs_resplocked_armw	2	30	O2	2.123
VP02_ERPs_resplocked_armw	2	31	AF7	0.974
VP02_ERPs_resplocked_armw	2	32	AF3	-1.467
VP02_ERPs_resplocked_armw	2	33	AF4	-1.996
VP02_ERPs_resplocked_armw	2	34	AF8	-0.234
VP02_ERPs_resplocked_armw	2	35	F5	-1.448
VP02_ERPs_resplocked_armw	2	36	F1	-1.421
VP02_ERPs_resplocked_armw	2	37	F2	-1.956
VP02_ERPs_resplocked_armw	2	38	F6	-0.819
VP02_ERPs_resplocked_armw	2	39	FC3	-1.547
VP02_ERPs_resplocked_armw	2	40	FCz	-3.331
VP02_ERPs_resplocked_armw	2	41	FC4	-1.193
VP02_ERPs_resplocked_armw	2	42	C5	0.702
VP02_ERPs_resplocked_armw	2	43	C1	-2.105
VP02_ERPs_resplocked_armw	2	44	C2	-1.148
VP02_ERPs_resplocked_armw	2	45	C6	0.393
VP02_ERPs_resplocked_armw	2	46	CP3	0.226
VP02_ERPs_resplocked_armw	2	47	CPz	-0.923
VP02_ERPs_resplocked_armw	2	48	CP4	0.78
VP02_ERPs_resplocked_armw	2	49	P5	3.306
VP02_ERPs_resplocked_armw	2	50	P1	1.17
VP02_ERPs_resplocked_armw	2	51	P2	1.414
VP02_ERPs_resplocked_armw	2	52	P6	2.311
VP02_ERPs_resplocked_armw	2	53	PO5	4.088
VP02_ERPs_resplocked_armw	2	54	PO3	3.148
VP02_ERPs_resplocked_armw	2	55	PO4	1.907
VP02_ERPs_resplocked_armw	2	56	PO6	2.888
VP02_ERPs_resplocked_armw	2	57	FT7	0.4
VP02_ERPs_resplocked_armw	2	58	FT8	-0.57
VP02_ERPs_resplocked_armw	2	59	TP7	1.251
VP02_ERPs_resplocked_armw	2	60	TP8	0.49
VP02_ERPs_resplocked_armw	2	61	PO7	4.085
VP02_ERPs_resplocked_armw	2	62	PO8	2.884
VP02_ERPs_resplocked_armw	4	1	Fp1	-1.068
VP02_ERPs_resplocked_armw	4	2	Fpz	-3.255
VP02_ERPs_resplocked_armw	4	3	Fp2	0.629
VP02_ERPs_resplocked_armw	4	4	F7	-0.452
VP02_ERPs_resplocked_armw	4	5	F3	-1.957
VP02_ERPs_resplocked_armw	4	6	Fz	-3.199
VP02_ERPs_resplocked_armw	4	7	F4	-1.398
VP02_ERPs_resplocked_armw	4	8	F8	-0.575
VP02_ERPs_resplocked_armw	4	9	FC5	0.092
VP02_ERPs_resplocked_armw	4	10	FC1	-3.24
VP02_ERPs_resplocked_armw	4	11	FC2	-1.953
VP02_ERPs_resplocked_armw	4	12	FC6	-0.216
VP02_ERPs_resplocked_armw	4	13	T7	0.851
VP02_ERPs_resplocked_armw	4	14	C3	-0.874
VP02_ERPs_resplocked_armw	4	15	Cz	-2.182
VP02_ERPs_resplocked_armw	4	16	C4	1.038
VP02_ERPs_resplocked_armw	4	17	T8	0.252
VP02_ERPs_resplocked_armw	4	18	CP5	1.102
VP02_ERPs_resplocked_armw	4	19	CP1	-0.464
VP02_ERPs_resplocked_armw	4	20	CP2	0.643
VP02_ERPs_resplocked_armw	4	21	CP6	1.75
VP02_ERPs_resplocked_armw	4	22	P7	2.916
VP02_ERPs_resplocked_armw	4	23	P3	1.912
VP02_ERPs_resplocked_armw	4	24	Pz	1.38
VP02_ERPs_resplocked_armw	4	25	P4	2.294
VP02_ERPs_resplocked_armw	4	26	P8	2.839
VP02_ERPs_resplocked_armw	4	27	POz	2.321
VP02_ERPs_resplocked_armw	4	28	O1	3.273
VP02_ERPs_resplocked_armw	4	29	Oz	2.297
VP02_ERPs_resplocked_armw	4	30	O2	2.977
VP02_ERPs_resplocked_armw	4	31	AF7	-0.202
VP02_ERPs_resplocked_armw	4	32	AF3	-1.993
VP02_ERPs_resplocked_armw	4	33	AF4	-2.609
VP02_ERPs_resplocked_armw	4	34	AF8	-0.528
VP02_ERPs_resplocked_armw	4	35	F5	-1.747
VP02_ERPs_resplocked_armw	4	36	F1	-1.973
VP02_ERPs_resplocked_armw	4	37	F2	-2.731
VP02_ERPs_resplocked_armw	4	38	F6	-1.63
VP02_ERPs_resplocked_armw	4	39	FC3	-1.716
VP02_ERPs_resplocked_armw	4	40	FCz	-3.853
VP02_ERPs_resplocked_armw	4	41	FC4	-0.451
VP02_ERPs_resplocked_armw	4	42	C5	0.459
VP02_ERPs_resplocked_armw	4	43	C1	-2.137
VP02_ERPs_resplocked_armw	4	44	C2	-0.844
VP02_ERPs_resplocked_armw	4	45	C6	0.78
VP02_ERPs_resplocked_armw	4	46	CP3	0.341
VP02_ERPs_resplocked_armw	4	47	CPz	-0.553
VP02_ERPs_resplocked_armw	4	48	CP4	1.259
VP02_ERPs_resplocked_armw	4	49	P5	3.286
VP02_ERPs_resplocked_armw	4	50	P1	1.727
VP02_ERPs_resplocked_armw	4	51	P2	2.16
VP02_ERPs_resplocked_armw	4	52	P6	2.479
VP02_ERPs_resplocked_armw	4	53	PO5	3.901
VP02_ERPs_resplocked_armw	4	54	PO3	3.224
VP02_ERPs_resplocked_armw	4	55	PO4	2.332
VP02_ERPs_resplocked_armw	4	56	PO6	3.05
VP02_ERPs_resplocked_armw	4	57	FT7	0.32
VP02_ERPs_resplocked_armw	4	58	FT8	-0.308
VP02_ERPs_resplocked_armw	4	59	TP7	1.377
VP02_ERPs_resplocked_armw	4	60	TP8	0.643
VP02_ERPs_resplocked_armw	4	61	PO7	3.891
VP02_ERPs_resplocked_armw	4	62	PO8	3.016
VP02_ERPs_resplocked_armw	5	1	Fp1	0.031
VP02_ERPs_resplocked_armw	5	2	Fpz	-1.462
VP02_ERPs_resplocked_armw	5	3	Fp2	0.538
VP02_ERPs_resplocked_armw	5	4	F7	-0.129
VP02_ERPs_resplocked_armw	5	5	F3	-1.296
VP02_ERPs_resplocked_armw	5	6	Fz	-2
VP02_ERPs_resplocked_armw	5	7	F4	-1.433
VP02_ERPs_resplocked_armw	5	8	F8	0.439
VP02_ERPs_resplocked_armw	5	9	FC5	-0.22
VP02_ERPs_resplocked_armw	5	10	FC1	-2.628
VP02_ERPs_resplocked_armw	5	11	FC2	-1.034
VP02_ERPs_resplocked_armw	5	12	FC6	0.345
VP02_ERPs_resplocked_armw	5	13	T7	1.329
VP02_ERPs_resplocked_armw	5	14	C3	-0.484
VP02_ERPs_resplocked_armw	5	15	Cz	-1.642
VP02_ERPs_resplocked_armw	5	16	C4	1.308
VP02_ERPs_resplocked_armw	5	17	T8	0.81
VP02_ERPs_resplocked_armw	5	18	CP5	2.059
VP02_ERPs_resplocked_armw	5	19	CP1	0.322
VP02_ERPs_resplocked_armw	5	20	CP2	1.558
VP02_ERPs_resplocked_armw	5	21	CP6	2.486
VP02_ERPs_resplocked_armw	5	22	P7	4.101
VP02_ERPs_resplocked_armw	5	23	P3	2.928
VP02_ERPs_resplocked_armw	5	24	Pz	1.928
VP02_ERPs_resplocked_armw	5	25	P4	2.71
VP02_ERPs_resplocked_armw	5	26	P8	3.768
VP02_ERPs_resplocked_armw	5	27	POz	2.825
VP02_ERPs_resplocked_armw	5	28	O1	4.501
VP02_ERPs_resplocked_armw	5	29	Oz	3.471
VP02_ERPs_resplocked_armw	5	30	O2	3.044
VP02_ERPs_resplocked_armw	5	31	AF7	0.019
VP02_ERPs_resplocked_armw	5	32	AF3	-1.273
VP02_ERPs_resplocked_armw	5	33	AF4	-1.099
VP02_ERPs_resplocked_armw	5	34	AF8	-0.781
VP02_ERPs_resplocked_armw	5	35	F5	-1.23
VP02_ERPs_resplocked_armw	5	36	F1	-1.322
VP02_ERPs_resplocked_armw	5	37	F2	-1.023
VP02_ERPs_resplocked_armw	5	38	F6	0.08
VP02_ERPs_resplocked_armw	5	39	FC3	-1.479
VP02_ERPs_resplocked_armw	5	40	FCz	-2.405
VP02_ERPs_resplocked_armw	5	41	FC4	0.658
VP02_ERPs_resplocked_armw	5	42	C5	1.107
VP02_ERPs_resplocked_armw	5	43	C1	-1.16
VP02_ERPs_resplocked_armw	5	44	C2	0.041
VP02_ERPs_resplocked_armw	5	45	C6	1.089
VP02_ERPs_resplocked_armw	5	46	CP3	1.787
VP02_ERPs_resplocked_armw	5	47	CPz	0.303
VP02_ERPs_resplocked_armw	5	48	CP4	1.938
VP02_ERPs_resplocked_armw	5	49	P5	3.562
VP02_ERPs_resplocked_armw	5	50	P1	2.44
VP02_ERPs_resplocked_armw	5	51	P2	2.327
VP02_ERPs_resplocked_armw	5	52	P6	3.446
VP02_ERPs_resplocked_armw	5	53	PO5	3.999
VP02_ERPs_resplocked_armw	5	54	PO3	3.121
VP02_ERPs_resplocked_armw	5	55	PO4	2.644
VP02_ERPs_resplocked_armw	5	56	PO6	3.155
VP02_ERPs_resplocked_armw	5	57	FT7	0.773
VP02_ERPs_resplocked_armw	5	58	FT8	0.768
VP02_ERPs_resplocked_armw	5	59	TP7	1.997
VP02_ERPs_resplocked_armw	5	60	TP8	1.437
VP02_ERPs_resplocked_armw	5	61	PO7	4.066
VP02_ERPs_resplocked_armw	5	62	PO8	3.122
VP04_ERPs_resplocked_armw	1	1	Fp1	-0.145
VP04_ERPs_resplocked_armw	1	2	Fpz	1.057
VP04_ERPs_resplocked_armw	1	3	Fp2	-2.604
VP04_ERPs_resplocked_armw	1	4	F7	-1.155
VP04_ERPs_resplocked_armw	1	5	F3	2.271
VP04_ERPs_resplocked_armw	1	6	Fz	2.397
VP04_ERPs_resplocked_armw	1	7	F4	3.241
VP04_ERPs_resplocked_armw	1	8	F8	5.842
VP04_ERPs_resplocked_armw	1	9	FC5	5.909
VP04_ERPs_resplocked_armw	1	10	FC1	3.172
VP04_ERPs_resplocked_armw	1	11	FC2	4.046
VP04_ERPs_resplocked_armw	1	12	FC6	7.392
VP04_ERPs_resplocked_armw	1	13	T7	6.175
VP04_ERPs_resplocked_armw	1	14	C3	6.833
VP04_ERPs_resplocked_armw	1	15	Cz	4.058
VP04_ERPs_resplocked_armw	1	16	C4	4.208
VP04_ERPs_resplocked_armw	1	17	T8	8.571
VP04_ERPs_resplocked_armw	1	18	CP5	8.592
VP04_ERPs_resplocked_armw	1	19	CP1	7.473
VP04_ERPs_resplocked_armw	1	20	CP2	7.703
VP04_ERPs_resplocked_armw	1	21	CP6	7.924
VP04_ERPs_resplocked_armw	1	22	P7	9.623
VP04_ERPs_resplocked_armw	1	23	P3	8.126
VP04_ERPs_resplocked_armw	1	24	Pz	6.009
VP04_ERPs_resplocked_armw	1	25	P4	7.899
VP04_ERPs_resplocked_armw	1	26	P8	7.811
VP04_ERPs_resplocked_armw	1	27	POz	5.94
VP04_ERPs_resplocked_armw	1	28	O1	7.28
VP04_ERPs_resplocked_armw	1	29	Oz	8.662
VP04_ERPs_resplocked_armw	1	30	O2	7.79
VP04_ERPs_resplocked_armw	1	31	AF7	-1.766
VP04_ERPs_resplocked_armw	1	32	AF3	1.661
VP04_ERPs_resplocked_armw	1	33	AF4	3.059
VP04_ERPs_resplocked_armw	1	34	AF8	0.645
VP04_ERPs_resplocked_armw	1	35	F5	2.331
VP04_ERPs_resplocked_armw	1	36	F1	2.268
VP04_ERPs_resplocked_armw	1	37	F2	3.252
VP04_ERPs_resplocked_armw	1	38	F6	5.924
VP04_ERPs_resplocked_armw	1	39	FC3	3.513
VP04_ERPs_resplocked_armw	1	40	FCz	3.994
VP04_ERPs_resplocked_armw	1	41	FC4	4.2
VP04_ERPs_resplocked_armw	1	42	C5	7.968
VP04_ERPs_resplocked_armw	1	43	C1	4.711
VP04_ERPs_resplocked_armw	1	44	C2	6.277
VP04_ERPs_resplocked_armw	1	45	C6	7.787
VP04_ERPs_resplocked_armw	1	46	CP3	7.668
VP04_ERPs_resplocked_armw	1	47	CPz	5.981
VP04_ERPs_resplocked_armw	1	48	CP4	4.197
VP04_ERPs_resplocked_armw	1	49	P5	9.32
VP04_ERPs_resplocked_armw	1	50	P1	7.543
VP04_ERPs_resplocked_armw	1	51	P2	7.822
VP04_ERPs_resplocked_armw	1	52	P6	7.852
VP04_ERPs_resplocked_armw	1	53	PO5	9.637
VP04_ERPs_resplocked_armw	1	54	PO3	9.646
VP04_ERPs_resplocked_armw	1	55	PO4	7.836
VP04_ERPs_resplocked_armw	1	56	PO6	7.778
VP04_ERPs_resplocked_armw	1	57	FT7	-0.079
VP04_ERPs_resplocked_armw	1	58	FT8	5.967
VP04_ERPs_resplocked_armw	1	59	TP7	8.288
VP04_ERPs_resplocked_armw	1	60	TP8	7.87
VP04_ERPs_resplocked_armw	1	61	PO7	9.663
VP04_ERPs_resplocked_armw	1	62	PO8	7.799
VP04_ERPs_resplocked_armw	2	1	Fp1	0.325
VP04_ERPs_resplocked_armw	2	2	Fpz	0.986
VP04_ERPs_resplocked_armw	2	3	Fp2	-1.259
VP04_ERPs_resplocked_armw	2	4	F7	3.597
VP04_ERPs_resplocked_armw	2	5	F3	2.373
VP04_ERPs_resplocked_armw	2	6	Fz	2.356
VP04_ERPs_resplocked_armw	2	7	F4	3.486
VP04_ERPs_resplocked_armw	2	8	F8	5.889
VP04_ERPs_resplocked_armw	2	9	FC5	6.542
VP04_ERPs_resplocked_armw	2	10	FC1	3.552
VP04_ERPs_resplocked_armw	2	11	FC2	4.259
VP04_ERPs_resplocked_armw	2	12	FC6	6.313
VP04_ERPs_resplocked_armw	2	13	T7	6.045
VP04_ERPs_resplocked_armw	2	14	C3	6.106
VP04_ERPs_resplocked_armw	2	15	Cz	3.478
VP04_ERPs_resplocked_armw	2	16	C4	4.482
VP04_ERPs_resplocked_armw	2	17	T8	7.254
VP04_ERPs_resplocked_armw	2	18	CP5	8.215
VP04_ERPs_resplocked_armw	2	19	CP1	6.249
VP04_ERPs_resplocked_armw	2	20	CP2	6.536
VP04_ERPs_resplocked_armw	2	21	CP6	6.711
VP04_ERPs_resplocked_armw	2	22	P7	8.665
VP04_ERPs_resplocked_armw	2	23	P3	6.84
VP04_ERPs_resplocked_armw	2	24	Pz	4.232
VP04_ERPs_resplocked_armw	2	25	P4	6.61
VP04_ERPs_resplocked_armw	2	26	P8	6.504
VP04_ERPs_resplocked_armw	2	27	POz	4.294
VP04_ERPs_resplocked_armw	2	28	O1	5.395
VP04_ERPs_resplocked_armw	2	29	Oz	6.355
VP04_ERPs_resplocked_armw	2	30	O2	6.545
VP04_ERPs_resplocked_armw	2	31	AF7	-0.309
VP04_ERPs_resplocked_armw	2	32	AF3	0.61
VP04_ERPs_resplocked_armw	2	33	AF4	2.994
VP04_ERPs_resplocked_armw	2	34	AF8	1.638
VP04_ERPs_resplocked_armw	2	35	F5	2.421
VP04_ERPs_resplocked_armw	2	36	F1	2.437
VP04_ERPs_resplocked_armw	2	37	F2	3.589
VP04_ERPs_resplocked_armw	2	38	F6	6.044
VP04_ERPs_resplocked_armw	2	39	FC3	3.788
VP04_ERPs_resplocked_armw	2	40	FCz	4.241
VP04_ERPs_resplocked_armw	2	41	FC4	4.425
VP04_ERPs_resplocked_armw	2	42	C5	7.582
VP04_ERPs_resplocked_armw	2	43	C1	4.284
VP04_ERPs_resplocked_armw	2	44	C2	5.182
VP04_ERPs_resplocked_armw	2	45	C6	6.526
VP04_ERPs_resplocked_armw	2	46	CP3	6.795
VP04_ERPs_resplocked_armw	2	47	CPz	4.333
VP04_ERPs_resplocked_armw	2	48	CP4	4.496
VP04_ERPs_resplocked_armw	2	49	P5	8.422
VP04_ERPs_resplocked_armw	2	50	P1	6.416
VP04_ERPs_resplocked_armw	2	51	P2	6.523
VP04_ERPs_resplocked_armw	2	52	P6	6.636
VP04_ERPs_resplocked_armw	2	53	PO5	8.719
VP04_ERPs_resplocked_armw	2	54	PO3	8.634
VP04_ERPs_resplocked_armw	2	55	PO4	6.559
VP04_ERPs_resplocked_armw	2	56	PO6	6.494
VP04_ERPs_resplocked_armw	2	57	FT7	2.047
VP04_ERPs_resplocked_armw	2	58	FT8	6.088
VP04_ERPs_resplocked_armw	2	59	TP7	7.605
VP04_ERPs_resplocked_armw	2	60	TP8	6.651
VP04_ERPs_resplocked_armw	2	61	PO7	8.69
VP04_ERPs_resplocked_armw	2	62	PO8	6.489
VP04_ERPs_resplocked_armw	4	1	Fp1	-1.852
VP04_ERPs_resplocked_armw	4	2	Fpz	-2.693
VP04_ERPs_resplocked_armw	4	3	Fp2	-3.258
VP04_ERPs_resplocked_armw	4	4	F7	0.766
VP04_ERPs_resplocked_armw	4	5	F3	-1.345
VP04_ERPs_resplocked_armw	4	6	Fz	-1.31
VP04_ERPs_resplocked_armw	4	7	F4	-0.774
VP04_ERPs_resplocked_armw	4	8	F8	1.597
VP04_ERPs_resplocked_armw	4	9	FC5	1.002
VP04_ERPs_resplocked_armw	4	10	FC1	-0.715
VP04_ERPs_resplocked_armw	4	11	FC2	-0.54
VP04_ERPs_resplocked_armw	4	12	FC6	2.41
VP04_ERPs_resplocked_armw	4	13	T7	3.811
VP04_ERPs_resplocked_armw	4	14	C3	0.935
VP04_ERPs_resplocked_armw	4	15	Cz	-1.426
VP04_ERPs_resplocked_armw	4	16	C4	-0.381
VP04_ERPs_resplocked_armw	4	17	T8	3.66
VP04_ERPs_resplocked_armw	4	18	CP5	4.036
VP04_ERPs_resplocked_armw	4	19	CP1	2.822
VP04_ERPs_resplocked_armw	4	20	CP2	2.308
VP04_ERPs_resplocked_armw	4	21	CP6	2.377
VP04_ERPs_resplocked_armw	4	22	P7	5.264
VP04_ERPs_resplocked_armw	4	23	P3	3.173
VP04_ERPs_resplocked_armw	4	24	Pz	0.148
VP04_ERPs_resplocked_armw	4	25	P4	2.377
VP04_ERPs_resplocked_armw	4	26	P8	2.059
VP04_ERPs_resplocked_armw	4	27	POz	0.107
VP04_ERPs_resplocked_armw	4	28	O1	1.852
VP04_ERPs_resplocked_armw	4	29	Oz	2.002
VP04_ERPs_resplocked_armw	4	30	O2	2.214
VP04_ERPs_resplocked_armw	4	31	AF7	-1.688
VP04_ERPs_resplocked_armw	4	32	AF3	-1.851
VP04_ERPs_resplocked_armw	4	33	AF4	-0.406
VP04_ERPs_resplocked_armw	4	34	AF8	-0.784
VP04_ERPs_resplocked_armw	4	35	F5	-1.253
VP04_ERPs_resplocked_armw	4	36	F1	-1.214
VP04_ERPs_resplocked_armw	4	37	F2	-0.673
VP04_ERPs_resplocked_armw	4	38	F6	1.88
VP04_ERPs_resplocked_armw	4	39	FC3	-0.168
VP04_ERPs_resplocked_armw	4	40	FCz	-0.558
VP04_ERPs_resplocked_armw	4	41	FC4	-0.445
VP04_ERPs_resplocked_armw	4	42	C5	4.845
VP04_ERPs_resplocked_armw	4	43	C1	-0.209
VP04_ERPs_resplocked_armw	4	44	C2	1.007
VP04_ERPs_resplocked_armw	4	45	C6	2.154
VP04_ERPs_resplocked_armw	4	46	CP3	2.395
VP04_ERPs_resplocked_armw	4	47	CPz	0.209
VP04_ERPs_resplocked_armw	4	48	CP4	-0.373
VP04_ERPs_resplocked_armw	4	49	P5	4.766
VP04_ERPs_resplocked_armw	4	50	P1	3.061
VP04_ERPs_resplocked_armw	4	51	P2	2.27
VP04_ERPs_resplocked_armw	4	52	P6	2.283
VP04_ERPs_resplocked_armw	4	53	PO5	5.233
VP04_ERPs_resplocked_armw	4	54	PO3	5.071
VP04_ERPs_resplocked_armw	4	55	PO4	2.252
VP04_ERPs_resplocked_armw	4	56	PO6	2.23
VP04_ERPs_resplocked_armw	4	57	FT7	3.924
VP04_ERPs_resplocked_armw	4	58	FT8	1.772
VP04_ERPs_resplocked_armw	4	59	TP7	5.7
VP04_ERPs_resplocked_armw	4	60	TP8	2.289
VP04_ERPs_resplocked_armw	4	61	PO7	5.26
VP04_ERPs_resplocked_armw	4	62	PO8	2.122
VP04_ERPs_resplocked_armw	5	1	Fp1	-0.2
VP04_ERPs_resplocked_armw	5	2	Fpz	-1.586
VP04_ERPs_resplocked_armw	5	3	Fp2	-3.667
VP04_ERPs_resplocked_armw	5	4	F7	3.094
VP04_ERPs_resplocked_armw	5	5	F3	2.028
VP04_ERPs_resplocked_armw	5	6	Fz	1.986
VP04_ERPs_resplocked_armw	5	7	F4	3.186
VP04_ERPs_resplocked_armw	5	8	F8	4.137
VP04_ERPs_resplocked_armw	5	9	FC5	6.322
VP04_ERPs_resplocked_armw	5	10	FC1	3.187
VP04_ERPs_resplocked_armw	5	11	FC2	3.578
VP04_ERPs_resplocked_armw	5	12	FC6	5.803
VP04_ERPs_resplocked_armw	5	13	T7	7.051
VP04_ERPs_resplocked_armw	5	14	C3	6.082
VP04_ERPs_resplocked_armw	5	15	Cz	3.293
VP04_ERPs_resplocked_armw	5	16	C4	3.727
VP04_ERPs_resplocked_armw	5	17	T8	5.332
VP04_ERPs_resplocked_armw	5	18	CP5	7.072
VP04_ERPs_resplocked_armw	5	19	CP1	7.072
VP04_ERPs_resplocked_armw	5	20	CP2	5.725
VP04_ERPs_resplocked_armw	5	21	CP6	5.737
VP04_ERPs_resplocked_armw	5	22	P7	8.984
VP04_ERPs_resplocked_armw	5	23	P3	7.302
VP04_ERPs_resplocked_armw	5	24	Pz	4.031
VP04_ERPs_resplocked_armw	5	25	P4	5.738
VP04_ERPs_resplocked_armw	5	26	P8	5.523
VP04_ERPs_resplocked_armw	5	27	POz	4.079
VP04_ERPs_resplocked_armw	5	28	O1	5.255
VP04_ERPs_resplocked_armw	5	29	Oz	5.015
VP04_ERPs_resplocked_armw	5	30	O2	5.692
VP04_ERPs_resplocked_armw	5	31	AF7	-0.356
VP04_ERPs_resplocked_armw	5	32	AF3	1.034
VP04_ERPs_resplocked_armw	5	33	AF4	1.67
VP04_ERPs_resplocked_armw	5	34	AF8	1.194
VP04_ERPs_resplocked_armw	5	35	F5	2.094
VP04_ERPs_resplocked_armw	5	36	F1	2.033
VP04_ERPs_resplocked_armw	5	37	F2	3.274
VP04_ERPs_resplocked_armw	5	38	F6	4.305
VP04_ERPs_resplocked_armw	5	39	FC3	3.08
VP04_ERPs_resplocked_armw	5	40	FCz	3.57
VP04_ERPs_resplocked_armw	5	41	FC4	3.702
VP04_ERPs_resplocked_armw	5	42	C5	6.98
VP04_ERPs_resplocked_armw	5	43	C1	4.285
VP04_ERPs_resplocked_armw	5	44	C2	4.223
VP04_ERPs_resplocked_armw	5	45	C6	5.667
VP04_ERPs_resplocked_armw	5	46	CP3	6.716
VP04_ERPs_resplocked_armw	5	47	CPz	4.098
VP04_ERPs_resplocked_armw	5	48	CP4	3.72
VP04_ERPs_resplocked_armw	5	49	P5	8.827
VP04_ERPs_resplocked_armw	5	50	P1	7.139
VP04_ERPs_resplocked_armw	5	51	P2	5.665
VP04_ERPs_resplocked_armw	5	52	P6	5.654
VP04_ERPs_resplocked_armw	5	53	PO5	9.046
VP04_ERPs_resplocked_armw	5	54	PO3	8.959
VP04_ERPs_resplocked_armw	5	55	PO4	5.664
VP04_ERPs_resplocked_armw	5	56	PO6	5.645
VP04_ERPs_resplocked_armw	5	57	FT7	3.064
VP04_ERPs_resplocked_armw	5	58	FT8	4.239
VP04_ERPs_resplocked_armw	5	59	TP7	7.271
VP04_ERPs_resplocked_armw	5	60	TP8	5.664
VP04_ERPs_resplocked_armw	5	61	PO7	9.075
VP04_ERPs_resplocked_armw	5	62	PO8	5.61
VP05_ERPs_resplocked_armw	1	1	Fp1	2.13
VP05_ERPs_resplocked_armw	1	2	Fpz	-2.315
VP05_ERPs_resplocked_armw	1	3	Fp2	-2.356
VP05_ERPs_resplocked_armw	1	4	F7	1.045
VP05_ERPs_resplocked_armw	1	5	F3	-3.659
VP05_ERPs_resplocked_armw	1	6	Fz	-3.853
VP05_ERPs_resplocked_armw	1	7	F4	-3.298
VP05_ERPs_resplocked_armw	1	8	F8	-0.952
VP05_ERPs_resplocked_armw	1	9	FC5	2.324
VP05_ERPs_resplocked_armw	1	10	FC1	-3.023
VP05_ERPs_resplocked_armw	1	11	FC2	-2.637
VP05_ERPs_resplocked_armw	1	12	FC6	-1.747
VP05_ERPs_resplocked_armw	1	13	T7	1.319
VP05_ERPs_resplocked_armw	1	14	C3	4.904
VP05_ERPs_resplocked_armw	1	15	Cz	-2.116
VP05_ERPs_resplocked_armw	1	16	C4	1.378
VP05_ERPs_resplocked_armw	1	17	T8	1.018
VP05_ERPs_resplocked_armw	1	18	CP5	3.494
VP05_ERPs_resplocked_armw	1	19	CP1	1.186
VP05_ERPs_resplocked_armw	1	20	CP2	0.056
VP05_ERPs_resplocked_armw	1	21	CP6	1.59
VP05_ERPs_resplocked_armw	1	22	P7	1.339
VP05_ERPs_resplocked_armw	1	23	P3	-0.837
VP05_ERPs_resplocked_armw	1	24	Pz	1.205
VP05_ERPs_resplocked_armw	1	25	P4	0.939
VP05_ERPs_resplocked_armw	1	26	P8	2.875
VP05_ERPs_resplocked_armw	1	27	POz	-2.915
VP05_ERPs_resplocked_armw	1	28	O1	-1.416
VP05_ERPs_resplocked_armw	1	29	Oz	-0.773
VP05_ERPs_resplocked_armw	1	30	O2	0.891
VP05_ERPs_resplocked_armw	1	31	AF7	0.978
VP05_ERPs_resplocked_armw	1	32	AF3	-1.82
VP05_ERPs_resplocked_armw	1	33	AF4	-3.294
VP05_ERPs_resplocked_armw	1	34	AF8	-3.754
VP05_ERPs_resplocked_armw	1	35	F5	-0.126
VP05_ERPs_resplocked_armw	1	36	F1	-3.605
VP05_ERPs_resplocked_armw	1	37	F2	-3.352
VP05_ERPs_resplocked_armw	1	38	F6	-3.488
VP05_ERPs_resplocked_armw	1	39	FC3	-1.424
VP05_ERPs_resplocked_armw	1	40	FCz	-2.595
VP05_ERPs_resplocked_armw	1	41	FC4	-3.194
VP05_ERPs_resplocked_armw	1	42	C5	2.485
VP05_ERPs_resplocked_armw	1	43	C1	-2.121
VP05_ERPs_resplocked_armw	1	44	C2	-2.74
VP05_ERPs_resplocked_armw	1	45	C6	1.359
VP05_ERPs_resplocked_armw	1	46	CP3	1.937
VP05_ERPs_resplocked_armw	1	47	CPz	1.285
VP05_ERPs_resplocked_armw	1	48	CP4	1.558
VP05_ERPs_resplocked_armw	1	49	P5	1.444
VP05_ERPs_resplocked_armw	1	50	P1	1.243
VP05_ERPs_resplocked_armw	1	51	P2	-0.339
VP05_ERPs_resplocked_armw	1	52	P6	0.901
VP05_ERPs_resplocked_armw	1	53	PO5	-1.377
VP05_ERPs_resplocked_armw	1	54	PO3	-1.268
VP05_ERPs_resplocked_armw	1	55	PO4	-0.263
VP05_ERPs_resplocked_armw	1	56	PO6	0.848
VP05_ERPs_resplocked_armw	1	57	FT7	1.004
VP05_ERPs_resplocked_armw	1	58	FT8	-0.857
VP05_ERPs_resplocked_armw	1	59	TP7	1.293
VP05_ERPs_resplocked_armw	1	60	TP8	3.921
VP05_ERPs_resplocked_armw	1	61	PO7	-1.349
VP05_ERPs_resplocked_armw	1	62	PO8	0.838
VP05_ERPs_resplocked_armw	2	1	Fp1	3.229
VP05_ERPs_resplocked_armw	2	2	Fpz	-0.617
VP05_ERPs_resplocked_armw	2	3	Fp2	-0.566
VP05_ERPs_resplocked_armw	2	4	F7	1.472
VP05_ERPs_resplocked_armw	2	5	F3	-0.27
VP05_ERPs_resplocked_armw	2	6	Fz	-0.486
VP05_ERPs_resplocked_armw	2	7	F4	0.412
VP05_ERPs_resplocked_armw	2	8	F8	-0.221
VP05_ERPs_resplocked_armw	2	9	FC5	4.238
VP05_ERPs_resplocked_armw	2	10	FC1	0.227
VP05_ERPs_resplocked_armw	2	11	FC2	1.266
VP05_ERPs_resplocked_armw	2	12	FC6	0.199
VP05_ERPs_resplocked_armw	2	13	T7	4.532
VP05_ERPs_resplocked_armw	2	14	C3	6.416
VP05_ERPs_resplocked_armw	2	15	Cz	1.927
VP05_ERPs_resplocked_armw	2	16	C4	4.436
VP05_ERPs_resplocked_armw	2	17	T8	3.166
VP05_ERPs_resplocked_armw	2	18	CP5	6.098
VP05_ERPs_resplocked_armw	2	19	CP1	4.738
VP05_ERPs_resplocked_armw	2	20	CP2	4.466
VP05_ERPs_resplocked_armw	2	21	CP6	4.694
VP05_ERPs_resplocked_armw	2	22	P7	4.785
VP05_ERPs_resplocked_armw	2	23	P3	3.633
VP05_ERPs_resplocked_armw	2	24	Pz	4.583
VP05_ERPs_resplocked_armw	2	25	P4	5.297
VP05_ERPs_resplocked_armw	2	26	P8	6.317
VP05_ERPs_resplocked_armw	2	27	POz	3.314
VP05_ERPs_resplocked_armw	2	28	O1	4.259
VP05_ERPs_resplocked_armw	2	29	Oz	4.844
VP05_ERPs_resplocked_armw	2	30	O2	5.316
VP05_ERPs_resplocked_armw	2	31	AF7	1.628
VP05_ERPs_resplocked_armw	2	32	AF3	0.177
VP05_ERPs_resplocked_armw	2	33	AF4	-0.302
VP05_ERPs_resplocked_armw	2	34	AF8	-3.032
VP05_ERPs_resplocked_armw	2	35	F5	1.64
VP05_ERPs_resplocked_armw	2	36	F1	-0.312
VP05_ERPs_resplocked_armw	2	37	F2	0.393
VP05_ERPs_resplocked_armw	2	38	F6	0.398
VP05_ERPs_resplocked_armw	2	39	FC3	1.592
VP05_ERPs_resplocked_armw	2	40	FCz	1.238
VP05_ERPs_resplocked_armw	2	41	FC4	0.617
VP05_ERPs_resplocked_armw	2	42	C5	4.378
VP05_ERPs_resplocked_armw	2	43	C1	1.923
VP05_ERPs_resplocked_armw	2	44	C2	1.116
VP05_ERPs_resplocked_armw	2	45	C6	4.451
VP05_ERPs_resplocked_armw	2	46	CP3	4.881
VP05_ERPs_resplocked_armw	2	47	CPz	4.608
VP05_ERPs_resplocked_armw	2	48	CP4	4.53
VP05_ERPs_resplocked_armw	2	49	P5	4.016
VP05_ERPs_resplocked_armw	2	50	P1	4.798
VP05_ERPs_resplocked_armw	2	51	P2	6.052
VP05_ERPs_resplocked_armw	2	52	P6	5.31
VP05_ERPs_resplocked_armw	2	53	PO5	4.87
VP05_ERPs_resplocked_armw	2	54	PO3	4.897
VP05_ERPs_resplocked_armw	2	55	PO4	5.59
VP05_ERPs_resplocked_armw	2	56	PO6	5.387
VP05_ERPs_resplocked_armw	2	57	FT7	1.4
VP05_ERPs_resplocked_armw	2	58	FT8	-0.221
VP05_ERPs_resplocked_armw	2	59	TP7	4.486
VP05_ERPs_resplocked_armw	2	60	TP8	6.819
VP05_ERPs_resplocked_armw	2	61	PO7	4.901
VP05_ERPs_resplocked_armw	2	62	PO8	5.283
VP05_ERPs_resplocked_armw	4	1	Fp1	1.377
VP05_ERPs_resplocked_armw	4	2	Fpz	6.386
VP05_ERPs_resplocked_armw	4	3	Fp2	6.346
VP05_ERPs_resplocked_armw	4	4	F7	0.52
VP05_ERPs_resplocked_armw	4	5	F3	-0.586
VP05_ERPs_resplocked_armw	4	6	Fz	-1.227
VP05_ERPs_resplocked_armw	4	7	F4	-0.697
VP05_ERPs_resplocked_armw	4	8	F8	-0.784
VP05_ERPs_resplocked_armw	4	9	FC5	3.348
VP05_ERPs_resplocked_armw	4	10	FC1	0.608
VP05_ERPs_resplocked_armw	4	11	FC2	-0.325
VP05_ERPs_resplocked_armw	4	12	FC6	-0.319
VP05_ERPs_resplocked_armw	4	13	T7	2.373
VP05_ERPs_resplocked_armw	4	14	C3	6.005
VP05_ERPs_resplocked_armw	4	15	Cz	1.478
VP05_ERPs_resplocked_armw	4	16	C4	3.286
VP05_ERPs_resplocked_armw	4	17	T8	1.481
VP05_ERPs_resplocked_armw	4	18	CP5	3.649
VP05_ERPs_resplocked_armw	4	19	CP1	3.945
VP05_ERPs_resplocked_armw	4	20	CP2	3.265
VP05_ERPs_resplocked_armw	4	21	CP6	3.129
VP05_ERPs_resplocked_armw	4	22	P7	2.421
VP05_ERPs_resplocked_armw	4	23	P3	2.466
VP05_ERPs_resplocked_armw	4	24	Pz	4.085
VP05_ERPs_resplocked_armw	4	25	P4	3.564
VP05_ERPs_resplocked_armw	4	26	P8	5.228
VP05_ERPs_resplocked_armw	4	27	POz	0.034
VP05_ERPs_resplocked_armw	4	28	O1	0.641
VP05_ERPs_resplocked_armw	4	29	Oz	2.757
VP05_ERPs_resplocked_armw	4	30	O2	3.528
VP05_ERPs_resplocked_armw	4	31	AF7	1.193
VP05_ERPs_resplocked_armw	4	32	AF3	1.662
VP05_ERPs_resplocked_armw	4	33	AF4	-0.84
VP05_ERPs_resplocked_armw	4	34	AF8	-1.849
VP05_ERPs_resplocked_armw	4	35	F5	1.411
VP05_ERPs_resplocked_armw	4	36	F1	-0.572
VP05_ERPs_resplocked_armw	4	37	F2	-0.7
VP05_ERPs_resplocked_armw	4	38	F6	-0.781
VP05_ERPs_resplocked_armw	4	39	FC3	0.42
VP05_ERPs_resplocked_armw	4	40	FCz	-0.323
VP05_ERPs_resplocked_armw	4	41	FC4	-0.613
VP05_ERPs_resplocked_armw	4	42	C5	3.303
VP05_ERPs_resplocked_armw	4	43	C1	1.394
VP05_ERPs_resplocked_armw	4	44	C2	-0.38
VP05_ERPs_resplocked_armw	4	45	C6	2.947
VP05_ERPs_resplocked_armw	4	46	CP3	3.98
VP05_ERPs_resplocked_armw	4	47	CPz	4.144
VP05_ERPs_resplocked_armw	4	48	CP4	3.418
VP05_ERPs_resplocked_armw	4	49	P5	3.276
VP05_ERPs_resplocked_armw	4	50	P1	4.023
VP05_ERPs_resplocked_armw	4	51	P2	4.177
VP05_ERPs_resplocked_armw	4	52	P6	3.57
VP05_ERPs_resplocked_armw	4	53	PO5	2.094
VP05_ERPs_resplocked_armw	4	54	PO3	2.139
VP05_ERPs_resplocked_armw	4	55	PO4	3.195
VP05_ERPs_resplocked_armw	4	56	PO6	3.481
VP05_ERPs_resplocked_armw	4	57	FT7	0.398
VP05_ERPs_resplocked_armw	4	58	FT8	-0.742
VP05_ERPs_resplocked_armw	4	59	TP7	2.471
VP05_ERPs_resplocked_armw	4	60	TP8	4.633
VP05_ERPs_resplocked_armw	4	61	PO7	2.05
VP05_ERPs_resplocked_armw	4	62	PO8	3.451
VP05_ERPs_resplocked_armw	5	1	Fp1	3.366
VP05_ERPs_resplocked_armw	5	2	Fpz	2.31
VP05_ERPs_resplocked_armw	5	3	Fp2	2.29
VP05_ERPs_resplocked_armw	5	4	F7	2.619
VP05_ERPs_resplocked_armw	5	5	F3	1.259
VP05_ERPs_resplocked_armw	5	6	Fz	0.779
VP05_ERPs_resplocked_armw	5	7	F4	0.905
VP05_ERPs_resplocked_armw	5	8	F8	-1.987
VP05_ERPs_resplocked_armw	5	9	FC5	4.452
VP05_ERPs_resplocked_armw	5	10	FC1	2.034
VP05_ERPs_resplocked_armw	5	11	FC2	1.873
VP05_ERPs_resplocked_armw	5	12	FC6	-0.356
VP05_ERPs_resplocked_armw	5	13	T7	2.558
VP05_ERPs_resplocked_armw	5	14	C3	5.405
VP05_ERPs_resplocked_armw	5	15	Cz	2.962
VP05_ERPs_resplocked_armw	5	16	C4	3.821
VP05_ERPs_resplocked_armw	5	17	T8	2.139
VP05_ERPs_resplocked_armw	5	18	CP5	4.266
VP05_ERPs_resplocked_armw	5	19	CP1	4.469
VP05_ERPs_resplocked_armw	5	20	CP2	4.046
VP05_ERPs_resplocked_armw	5	21	CP6	4.9
VP05_ERPs_resplocked_armw	5	22	P7	4.026
VP05_ERPs_resplocked_armw	5	23	P3	3.461
VP05_ERPs_resplocked_armw	5	24	Pz	4.309
VP05_ERPs_resplocked_armw	5	25	P4	5.396
VP05_ERPs_resplocked_armw	5	26	P8	6.189
VP05_ERPs_resplocked_armw	5	27	POz	1.757
VP05_ERPs_resplocked_armw	5	28	O1	3.391
VP05_ERPs_resplocked_armw	5	29	Oz	4.36
VP05_ERPs_resplocked_armw	5	30	O2	5.215
VP05_ERPs_resplocked_armw	5	31	AF7	3.242
VP05_ERPs_resplocked_armw	5	32	AF3	2.717
VP05_ERPs_resplocked_armw	5	33	AF4	0.145
VP05_ERPs_resplocked_armw	5	34	AF8	-2.354
VP05_ERPs_resplocked_armw	5	35	F5	3.14
VP05_ERPs_resplocked_armw	5	36	F1	1.222
VP05_ERPs_resplocked_armw	5	37	F2	0.872
VP05_ERPs_resplocked_armw	5	38	F6	0.766
VP05_ERPs_resplocked_armw	5	39	FC3	2.559
VP05_ERPs_resplocked_armw	5	40	FCz	1.829
VP05_ERPs_resplocked_armw	5	41	FC4	1.003
VP05_ERPs_resplocked_armw	5	42	C5	4.564
VP05_ERPs_resplocked_armw	5	43	C1	2.885
VP05_ERPs_resplocked_armw	5	44	C2	1.721
VP05_ERPs_resplocked_armw	5	45	C6	4.548
VP05_ERPs_resplocked_armw	5	46	CP3	5.228
VP05_ERPs_resplocked_armw	5	47	CPz	4.283
VP05_ERPs_resplocked_armw	5	48	CP4	4.068
VP05_ERPs_resplocked_armw	5	49	P5	4.651
VP05_ERPs_resplocked_armw	5	50	P1	4.506
VP05_ERPs_resplocked_armw	5	51	P2	5.871
VP05_ERPs_resplocked_armw	5	52	P6	5.277
VP05_ERPs_resplocked_armw	5	53	PO5	3.753
VP05_ERPs_resplocked_armw	5	54	PO3	3.741
VP05_ERPs_resplocked_armw	5	55	PO4	4.952
VP05_ERPs_resplocked_armw	5	56	PO6	5.261
VP05_ERPs_resplocked_armw	5	57	FT7	2.564
VP05_ERPs_resplocked_armw	5	58	FT8	-1.962
VP05_ERPs_resplocked_armw	5	59	TP7	2.568
VP05_ERPs_resplocked_armw	5	60	TP8	5.666
VP05_ERPs_resplocked_armw	5	61	PO7	3.699
VP05_ERPs_resplocked_armw	5	62	PO8	5.169
VP06_ERPs_resplocked_armw	1	1	Fp1	1.883
VP06_ERPs_resplocked_armw	1	2	Fpz	-0.514
VP06_ERPs_resplocked_armw	1	3	Fp2	-0.031
VP06_ERPs_resplocked_armw	1	4	F7	-0.237
VP06_ERPs_resplocked_armw	1	5	F3	-0.049
VP06_ERPs_resplocked_armw	1	6	Fz	2.832
VP06_ERPs_resplocked_armw	1	7	F4	2.388
VP06_ERPs_resplocked_armw	1	8	F8	-1.157
VP06_ERPs_resplocked_armw	1	9	FC5	-0.222
VP06_ERPs_resplocked_armw	1	10	FC1	2.136
VP06_ERPs_resplocked_armw	1	11	FC2	2.568
VP06_ERPs_resplocked_armw	1	12	FC6	0.969
VP06_ERPs_resplocked_armw	1	13	T7	0.089
VP06_ERPs_resplocked_armw	1	14	C3	2.657
VP06_ERPs_resplocked_armw	1	15	Cz	1.957
VP06_ERPs_resplocked_armw	1	16	C4	3.238
VP06_ERPs_resplocked_armw	1	17	T8	0.129
VP06_ERPs_resplocked_armw	1	18	CP5	1.729
VP06_ERPs_resplocked_armw	1	19	CP1	2.194
VP06_ERPs_resplocked_armw	1	20	CP2	3.231
VP06_ERPs_resplocked_armw	1	21	CP6	1.039
VP06_ERPs_resplocked_armw	1	22	P7	0.945
VP06_ERPs_resplocked_armw	1	23	P3	3.009
VP06_ERPs_resplocked_armw	1	24	Pz	3.391
VP06_ERPs_resplocked_armw	1	25	P4	3.052
VP06_ERPs_resplocked_armw	1	26	P8	0.638
VP06_ERPs_resplocked_armw	1	27	POz	3.574
VP06_ERPs_resplocked_armw	1	28	O1	3.218
VP06_ERPs_resplocked_armw	1	29	Oz	2.79
VP06_ERPs_resplocked_armw	1	30	O2	2.869
VP06_ERPs_resplocked_armw	1	31	AF7	4.93
VP06_ERPs_resplocked_armw	1	32	AF3	-0.029
VP06_ERPs_resplocked_armw	1	33	AF4	1.576
VP06_ERPs_resplocked_armw	1	34	AF8	0.838
VP06_ERPs_resplocked_armw	1	35	F5	-0.532
VP06_ERPs_resplocked_armw	1	36	F1	1.989
VP06_ERPs_resplocked_armw	1	37	F2	2.453
VP06_ERPs_resplocked_armw	1	38	F6	0.78
VP06_ERPs_resplocked_armw	1	39	FC3	2.478
VP06_ERPs_resplocked_armw	1	40	FCz	2.002
VP06_ERPs_resplocked_armw	1	41	FC4	1.813
VP06_ERPs_resplocked_armw	1	42	C5	0.106
VP06_ERPs_resplocked_armw	1	43	C1	1.193
VP06_ERPs_resplocked_armw	1	44	C2	3.031
VP06_ERPs_resplocked_armw	1	45	C6	1.251
VP06_ERPs_resplocked_armw	1	46	CP3	2.863
VP06_ERPs_resplocked_armw	1	47	CPz	2.366
VP06_ERPs_resplocked_armw	1	48	CP4	4.043
VP06_ERPs_resplocked_armw	1	49	P5	3.565
VP06_ERPs_resplocked_armw	1	50	P1	3.046
VP06_ERPs_resplocked_armw	1	51	P2	3.27
VP06_ERPs_resplocked_armw	1	52	P6	3.157
VP06_ERPs_resplocked_armw	1	53	PO5	3.557
VP06_ERPs_resplocked_armw	1	54	PO3	3.611
VP06_ERPs_resplocked_armw	1	55	PO4	3.116
VP06_ERPs_resplocked_armw	1	56	PO6	3.06
VP06_ERPs_resplocked_armw	1	57	FT7	-2.035
VP06_ERPs_resplocked_armw	1	58	FT8	0.288
VP06_ERPs_resplocked_armw	1	59	TP7	-0.116
VP06_ERPs_resplocked_armw	1	60	TP8	0.107
VP06_ERPs_resplocked_armw	1	61	PO7	3.649
VP06_ERPs_resplocked_armw	1	62	PO8	2.898
VP06_ERPs_resplocked_armw	2	1	Fp1	0.79
VP06_ERPs_resplocked_armw	2	2	Fpz	-1.467
VP06_ERPs_resplocked_armw	2	3	Fp2	-0.788
VP06_ERPs_resplocked_armw	2	4	F7	-0.718
VP06_ERPs_resplocked_armw	2	5	F3	4.996
VP06_ERPs_resplocked_armw	2	6	Fz	9.745
VP06_ERPs_resplocked_armw	2	7	F4	8.697
VP06_ERPs_resplocked_armw	2	8	F8	-1.141
VP06_ERPs_resplocked_armw	2	9	FC5	2.198
VP06_ERPs_resplocked_armw	2	10	FC1	8.485
VP06_ERPs_resplocked_armw	2	11	FC2	9.003
VP06_ERPs_resplocked_armw	2	12	FC6	5.076
VP06_ERPs_resplocked_armw	2	13	T7	1.545
VP06_ERPs_resplocked_armw	2	14	C3	8.306
VP06_ERPs_resplocked_armw	2	15	Cz	8.147
VP06_ERPs_resplocked_armw	2	16	C4	8.854
VP06_ERPs_resplocked_armw	2	17	T8	0.674
VP06_ERPs_resplocked_armw	2	18	CP5	6.24
VP06_ERPs_resplocked_armw	2	19	CP1	7.687
VP06_ERPs_resplocked_armw	2	20	CP2	8.304
VP06_ERPs_resplocked_armw	2	21	CP6	3.815
VP06_ERPs_resplocked_armw	2	22	P7	3.406
VP06_ERPs_resplocked_armw	2	23	P3	8.333
VP06_ERPs_resplocked_armw	2	24	Pz	8.548
VP06_ERPs_resplocked_armw	2	25	P4	7.117
VP06_ERPs_resplocked_armw	2	26	P8	1.575
VP06_ERPs_resplocked_armw	2	27	POz	7.966
VP06_ERPs_resplocked_armw	2	28	O1	7.545
VP06_ERPs_resplocked_armw	2	29	Oz	6.803
VP06_ERPs_resplocked_armw	2	30	O2	6.936
VP06_ERPs_resplocked_armw	2	31	AF7	10.575
VP06_ERPs_resplocked_armw	2	32	AF3	5.08
VP06_ERPs_resplocked_armw	2	33	AF4	7.859
VP06_ERPs_resplocked_armw	2	34	AF8	3.962
VP06_ERPs_resplocked_armw	2	35	F5	2.617
VP06_ERPs_resplocked_armw	2	36	F1	8.608
VP06_ERPs_resplocked_armw	2	37	F2	8.758
VP06_ERPs_resplocked_armw	2	38	F6	5.569
VP06_ERPs_resplocked_armw	2	39	FC3	8.644
VP06_ERPs_resplocked_armw	2	40	FCz	8.508
VP06_ERPs_resplocked_armw	2	41	FC4	6.52
VP06_ERPs_resplocked_armw	2	42	C5	3.488
VP06_ERPs_resplocked_armw	2	43	C1	7.2
VP06_ERPs_resplocked_armw	2	44	C2	8.928
VP06_ERPs_resplocked_armw	2	45	C6	5.047
VP06_ERPs_resplocked_armw	2	46	CP3	8.303
VP06_ERPs_resplocked_armw	2	47	CPz	7.732
VP06_ERPs_resplocked_armw	2	48	CP4	9.126
VP06_ERPs_resplocked_armw	2	49	P5	8.552
VP06_ERPs_resplocked_armw	2	50	P1	8.358
VP06_ERPs_resplocked_armw	2	51	P2	8.314
VP06_ERPs_resplocked_armw	2	52	P6	6.823
VP06_ERPs_resplocked_armw	2	53	PO5	8.62
VP06_ERPs_resplocked_armw	2	54	PO3	8.631
VP06_ERPs_resplocked_armw	2	55	PO4	7.167
VP06_ERPs_resplocked_armw	2	56	PO6	7.128
VP06_ERPs_resplocked_armw	2	57	FT7	-2.628
VP06_ERPs_resplocked_armw	2	58	FT8	1.681
VP06_ERPs_resplocked_armw	2	59	TP7	0.889
VP06_ERPs_resplocked_armw	2	60	TP8	0.503
VP06_ERPs_resplocked_armw	2	61	PO7	8.627
VP06_ERPs_resplocked_armw	2	62	PO8	7.009
VP06_ERPs_resplocked_armw	4	1	Fp1	1.45
VP06_ERPs_resplocked_armw	4	2	Fpz	-6.01
VP06_ERPs_resplocked_armw	4	3	Fp2	-7.495
VP06_ERPs_resplocked_armw	4	4	F7	2
VP06_ERPs_resplocked_armw	4	5	F3	7.12
VP06_ERPs_resplocked_armw	4	6	Fz	11.605
VP06_ERPs_resplocked_armw	4	7	F4	10.004
VP06_ERPs_resplocked_armw	4	8	F8	-2.489
VP06_ERPs_resplocked_armw	4	9	FC5	4.335
VP06_ERPs_resplocked_armw	4	10	FC1	10.823
VP06_ERPs_resplocked_armw	4	11	FC2	10.372
VP06_ERPs_resplocked_armw	4	12	FC6	4.92
VP06_ERPs_resplocked_armw	4	13	T7	0.938
VP06_ERPs_resplocked_armw	4	14	C3	11.213
VP06_ERPs_resplocked_armw	4	15	Cz	10.607
VP06_ERPs_resplocked_armw	4	16	C4	10.518
VP06_ERPs_resplocked_armw	4	17	T8	-0.98
VP06_ERPs_resplocked_armw	4	18	CP5	8.038
VP06_ERPs_resplocked_armw	4	19	CP1	10.106
VP06_ERPs_resplocked_armw	4	20	CP2	11.142
VP06_ERPs_resplocked_armw	4	21	CP6	4.187
VP06_ERPs_resplocked_armw	4	22	P7	4.735
VP06_ERPs_resplocked_armw	4	23	P3	10.782
VP06_ERPs_resplocked_armw	4	24	Pz	10.752
VP06_ERPs_resplocked_armw	4	25	P4	9.086
VP06_ERPs_resplocked_armw	4	26	P8	0.193
VP06_ERPs_resplocked_armw	4	27	POz	10.84
VP06_ERPs_resplocked_armw	4	28	O1	9.063
VP06_ERPs_resplocked_armw	4	29	Oz	9.656
VP06_ERPs_resplocked_armw	4	30	O2	8.919
VP06_ERPs_resplocked_armw	4	31	AF7	12.663
VP06_ERPs_resplocked_armw	4	32	AF3	7.221
VP06_ERPs_resplocked_armw	4	33	AF4	8.023
VP06_ERPs_resplocked_armw	4	34	AF8	-2.062
VP06_ERPs_resplocked_armw	4	35	F5	3.205
VP06_ERPs_resplocked_armw	4	36	F1	10.294
VP06_ERPs_resplocked_armw	4	37	F2	10.191
VP06_ERPs_resplocked_armw	4	38	F6	1.94
VP06_ERPs_resplocked_armw	4	39	FC3	10.405
VP06_ERPs_resplocked_armw	4	40	FCz	11.086
VP06_ERPs_resplocked_armw	4	41	FC4	6.63
VP06_ERPs_resplocked_armw	4	42	C5	4.674
VP06_ERPs_resplocked_armw	4	43	C1	9.995
VP06_ERPs_resplocked_armw	4	44	C2	11.152
VP06_ERPs_resplocked_armw	4	45	C6	5.017
VP06_ERPs_resplocked_armw	4	46	CP3	10.679
VP06_ERPs_resplocked_armw	4	47	CPz	10.203
VP06_ERPs_resplocked_armw	4	48	CP4	11.304
VP06_ERPs_resplocked_armw	4	49	P5	10.238
VP06_ERPs_resplocked_armw	4	50	P1	10.887
VP06_ERPs_resplocked_armw	4	51	P2	10.72
VP06_ERPs_resplocked_armw	4	52	P6	8.047
VP06_ERPs_resplocked_armw	4	53	PO5	10.26
VP06_ERPs_resplocked_armw	4	54	PO3	10.21
VP06_ERPs_resplocked_armw	4	55	PO4	9.124
VP06_ERPs_resplocked_armw	4	56	PO6	9.019
VP06_ERPs_resplocked_armw	4	57	FT7	-0.354
VP06_ERPs_resplocked_armw	4	58	FT8	-0.045
VP06_ERPs_resplocked_armw	4	59	TP7	0.865
VP06_ERPs_resplocked_armw	4	60	TP8	-1.223
VP06_ERPs_resplocked_armw	4	61	PO7	10.212
VP06_ERPs_resplocked_armw	4	62	PO8	8.882
VP06_ERPs_resplocked_armw	5	1	Fp1	3.545
VP06_ERPs_resplocked_armw	5	2	Fpz	-1.324
VP06_ERPs_resplocked_armw	5	3	Fp2	-5.856
VP06_ERPs_resplocked_armw	5	4	F7	2.193
VP06_ERPs_resplocked_armw	5	5	F3	3.585
VP06_ERPs_resplocked_armw	5	6	Fz	5.039
VP06_ERPs_resplocked_armw	5	7	F4	4.24
VP06_ERPs_resplocked_armw	5	8	F8	-1.056
VP06_ERPs_resplocked_armw	5	9	FC5	1.09
VP06_ERPs_resplocked_armw	5	10	FC1	4.022
VP06_ERPs_resplocked_armw	5	11	FC2	4.468
VP06_ERPs_resplocked_armw	5	12	FC6	1.678
VP06_ERPs_resplocked_armw	5	13	T7	-1.09
VP06_ERPs_resplocked_armw	5	14	C3	4.971
VP06_ERPs_resplocked_armw	5	15	Cz	4.135
VP06_ERPs_resplocked_armw	5	16	C4	5.166
VP06_ERPs_resplocked_armw	5	17	T8	-2.089
VP06_ERPs_resplocked_armw	5	18	CP5	3.464
VP06_ERPs_resplocked_armw	5	19	CP1	4.406
VP06_ERPs_resplocked_armw	5	20	CP2	5.397
VP06_ERPs_resplocked_armw	5	21	CP6	1.29
VP06_ERPs_resplocked_armw	5	22	P7	1.907
VP06_ERPs_resplocked_armw	5	23	P3	5.593
VP06_ERPs_resplocked_armw	5	24	Pz	5.956
VP06_ERPs_resplocked_armw	5	25	P4	4.666
VP06_ERPs_resplocked_armw	5	26	P8	-0.536
VP06_ERPs_resplocked_armw	5	27	POz	5.749
VP06_ERPs_resplocked_armw	5	28	O1	5.455
VP06_ERPs_resplocked_armw	5	29	Oz	5.441
VP06_ERPs_resplocked_armw	5	30	O2	4.575
VP06_ERPs_resplocked_armw	5	31	AF7	12.153
VP06_ERPs_resplocked_armw	5	32	AF3	3.598
VP06_ERPs_resplocked_armw	5	33	AF4	3.663
VP06_ERPs_resplocked_armw	5	34	AF8	-0.659
VP06_ERPs_resplocked_armw	5	35	F5	2.784
VP06_ERPs_resplocked_armw	5	36	F1	4.442
VP06_ERPs_resplocked_armw	5	37	F2	4.367
VP06_ERPs_resplocked_armw	5	38	F6	0.054
VP06_ERPs_resplocked_armw	5	39	FC3	4.562
VP06_ERPs_resplocked_armw	5	40	FCz	4.251
VP06_ERPs_resplocked_armw	5	41	FC4	3.056
VP06_ERPs_resplocked_armw	5	42	C5	2.095
VP06_ERPs_resplocked_armw	5	43	C1	3.875
VP06_ERPs_resplocked_armw	5	44	C2	5.327
VP06_ERPs_resplocked_armw	5	45	C6	1.724
VP06_ERPs_resplocked_armw	5	46	CP3	5.557
VP06_ERPs_resplocked_armw	5	47	CPz	4.475
VP06_ERPs_resplocked_armw	5	48	CP4	6.059
VP06_ERPs_resplocked_armw	5	49	P5	6.292
VP06_ERPs_resplocked_armw	5	50	P1	5.617
VP06_ERPs_resplocked_armw	5	51	P2	5.826
VP06_ERPs_resplocked_armw	5	52	P6	4.195
VP06_ERPs_resplocked_armw	5	53	PO5	6.106
VP06_ERPs_resplocked_armw	5	54	PO3	6.089
VP06_ERPs_resplocked_armw	5	55	PO4	4.758
VP06_ERPs_resplocked_armw	5	56	PO6	4.631
VP06_ERPs_resplocked_armw	5	57	FT7	2.502
VP06_ERPs_resplocked_armw	5	58	FT8	-3.152
VP06_ERPs_resplocked_armw	5	59	TP7	0.869
VP06_ERPs_resplocked_armw	5	60	TP8	-2.21
VP06_ERPs_resplocked_armw	5	61	PO7	6.077
VP06_ERPs_resplocked_armw	5	62	PO8	4.47
VP07_ERPs_resplocked_armw	1	1	Fp1	4.478
VP07_ERPs_resplocked_armw	1	2	Fpz	5.704
VP07_ERPs_resplocked_armw	1	3	Fp2	0.33
VP07_ERPs_resplocked_armw	1	4	F7	2.787
VP07_ERPs_resplocked_armw	1	5	F3	-4.359
VP07_ERPs_resplocked_armw	1	6	Fz	-4.311
VP07_ERPs_resplocked_armw	1	7	F4	-4.083
VP07_ERPs_resplocked_armw	1	8	F8	-2.596
VP07_ERPs_resplocked_armw	1	9	FC5	-1.551
VP07_ERPs_resplocked_armw	1	10	FC1	-5.476
VP07_ERPs_resplocked_armw	1	11	FC2	-4.011
VP07_ERPs_resplocked_armw	1	12	FC6	-4.087
VP07_ERPs_resplocked_armw	1	13	T7	1.798
VP07_ERPs_resplocked_armw	1	14	C3	-1.711
VP07_ERPs_resplocked_armw	1	15	Cz	-3.539
VP07_ERPs_resplocked_armw	1	16	C4	1.516
VP07_ERPs_resplocked_armw	1	17	T8	-0.298
VP07_ERPs_resplocked_armw	1	18	CP5	2.602
VP07_ERPs_resplocked_armw	1	19	CP1	-1.471
VP07_ERPs_resplocked_armw	1	20	CP2	0.939
VP07_ERPs_resplocked_armw	1	21	CP6	0.311
VP07_ERPs_resplocked_armw	1	22	P7	1.206
VP07_ERPs_resplocked_armw	1	23	P3	2.074
VP07_ERPs_resplocked_armw	1	24	Pz	1.74
VP07_ERPs_resplocked_armw	1	25	P4	0.909
VP07_ERPs_resplocked_armw	1	26	P8	-1.117
VP07_ERPs_resplocked_armw	1	27	POz	0.75
VP07_ERPs_resplocked_armw	1	28	O1	2.92
VP07_ERPs_resplocked_armw	1	29	Oz	1.218
VP07_ERPs_resplocked_armw	1	30	O2	0.732
VP07_ERPs_resplocked_armw	1	31	AF7	3.672
VP07_ERPs_resplocked_armw	1	32	AF3	-1.716
VP07_ERPs_resplocked_armw	1	33	AF4	-2.076
VP07_ERPs_resplocked_armw	1	34	AF8	0.207
VP07_ERPs_resplocked_armw	1	35	F5	1.41
VP07_ERPs_resplocked_armw	1	36	F1	-4.333
VP07_ERPs_resplocked_armw	1	37	F2	-4.084
VP07_ERPs_resplocked_armw	1	38	F6	-3.979
VP07_ERPs_resplocked_armw	1	39	FC3	-4.523
VP07_ERPs_resplocked_armw	1	40	FCz	-4.947
VP07_ERPs_resplocked_armw	1	41	FC4	-3.885
VP07_ERPs_resplocked_armw	1	42	C5	0.135
VP07_ERPs_resplocked_armw	1	43	C1	-3.748
VP07_ERPs_resplocked_armw	1	44	C2	-0.199
VP07_ERPs_resplocked_armw	1	45	C6	-0.886
VP07_ERPs_resplocked_armw	1	46	CP3	1.992
VP07_ERPs_resplocked_armw	1	47	CPz	-1.447
VP07_ERPs_resplocked_armw	1	48	CP4	1.844
VP07_ERPs_resplocked_armw	1	49	P5	1.46
VP07_ERPs_resplocked_armw	1	50	P1	1.919
VP07_ERPs_resplocked_armw	1	51	P2	1.61
VP07_ERPs_resplocked_armw	1	52	P6	0.493
VP07_ERPs_resplocked_armw	1	53	PO5	2.857
VP07_ERPs_resplocked_armw	1	54	PO3	2.891
VP07_ERPs_resplocked_armw	1	55	PO4	0.25
VP07_ERPs_resplocked_armw	1	56	PO6	0.185
VP07_ERPs_resplocked_armw	1	57	FT7	1.932
VP07_ERPs_resplocked_armw	1	58	FT8	-4.309
VP07_ERPs_resplocked_armw	1	59	TP7	0.469
VP07_ERPs_resplocked_armw	1	60	TP8	-0.027
VP07_ERPs_resplocked_armw	1	61	PO7	2.732
VP07_ERPs_resplocked_armw	1	62	PO8	0.118
VP07_ERPs_resplocked_armw	2	1	Fp1	8.704
VP07_ERPs_resplocked_armw	2	2	Fpz	7.73
VP07_ERPs_resplocked_armw	2	3	Fp2	7.17
VP07_ERPs_resplocked_armw	2	4	F7	5.452
VP07_ERPs_resplocked_armw	2	5	F3	-2.261
VP07_ERPs_resplocked_armw	2	6	Fz	-2.507
VP07_ERPs_resplocked_armw	2	7	F4	-0.088
VP07_ERPs_resplocked_armw	2	8	F8	2.504
VP07_ERPs_resplocked_armw	2	9	FC5	-0.909
VP07_ERPs_resplocked_armw	2	10	FC1	-4.053
VP07_ERPs_resplocked_armw	2	11	FC2	-1.256
VP07_ERPs_resplocked_armw	2	12	FC6	-1.198
VP07_ERPs_resplocked_armw	2	13	T7	2.126
VP07_ERPs_resplocked_armw	2	14	C3	-0.486
VP07_ERPs_resplocked_armw	2	15	Cz	-2.445
VP07_ERPs_resplocked_armw	2	16	C4	2.801
VP07_ERPs_resplocked_armw	2	17	T8	1.476
VP07_ERPs_resplocked_armw	2	18	CP5	3.12
VP07_ERPs_resplocked_armw	2	19	CP1	-0.375
VP07_ERPs_resplocked_armw	2	20	CP2	1.619
VP07_ERPs_resplocked_armw	2	21	CP6	2.432
VP07_ERPs_resplocked_armw	2	22	P7	2.69
VP07_ERPs_resplocked_armw	2	23	P3	2.109
VP07_ERPs_resplocked_armw	2	24	Pz	2.985
VP07_ERPs_resplocked_armw	2	25	P4	2.196
VP07_ERPs_resplocked_armw	2	26	P8	-0.411
VP07_ERPs_resplocked_armw	2	27	POz	1.037
VP07_ERPs_resplocked_armw	2	28	O1	3.971
VP07_ERPs_resplocked_armw	2	29	Oz	3.139
VP07_ERPs_resplocked_armw	2	30	O2	2.298
VP07_ERPs_resplocked_armw	2	31	AF7	6.748
VP07_ERPs_resplocked_armw	2	32	AF3	0.674
VP07_ERPs_resplocked_armw	2	33	AF4	2.318
VP07_ERPs_resplocked_armw	2	34	AF8	7.266
VP07_ERPs_resplocked_armw	2	35	F5	4.09
VP07_ERPs_resplocked_armw	2	36	F1	-2.203
VP07_ERPs_resplocked_armw	2	37	F2	-1.297
VP07_ERPs_resplocked_armw	2	38	F6	0.124
VP07_ERPs_resplocked_armw	2	39	FC3	-3.928
VP07_ERPs_resplocked_armw	2	40	FCz	-2.893
VP07_ERPs_resplocked_armw	2	41	FC4	-1.221
VP07_ERPs_resplocked_armw	2	42	C5	1.158
VP07_ERPs_resplocked_armw	2	43	C1	-2.53
VP07_ERPs_resplocked_armw	2	44	C2	-0.321
VP07_ERPs_resplocked_armw	2	45	C6	1.104
VP07_ERPs_resplocked_armw	2	46	CP3	2.884
VP07_ERPs_resplocked_armw	2	47	CPz	0.181
VP07_ERPs_resplocked_armw	2	48	CP4	2.562
VP07_ERPs_resplocked_armw	2	49	P5	2.915
VP07_ERPs_resplocked_armw	2	50	P1	2.022
VP07_ERPs_resplocked_armw	2	51	P2	2.591
VP07_ERPs_resplocked_armw	2	52	P6	2.877
VP07_ERPs_resplocked_armw	2	53	PO5	3.842
VP07_ERPs_resplocked_armw	2	54	PO3	3.781
VP07_ERPs_resplocked_armw	2	55	PO4	2.128
VP07_ERPs_resplocked_armw	2	56	PO6	2.137
VP07_ERPs_resplocked_armw	2	57	FT7	2.192
VP07_ERPs_resplocked_armw	2	58	FT8	0.044
VP07_ERPs_resplocked_armw	2	59	TP7	0.77
VP07_ERPs_resplocked_armw	2	60	TP8	2.287
VP07_ERPs_resplocked_armw	2	61	PO7	3.723
VP07_ERPs_resplocked_armw	2	62	PO8	2.098
VP07_ERPs_resplocked_armw	4	1	Fp1	4.615
VP07_ERPs_resplocked_armw	4	2	Fpz	6.888
VP07_ERPs_resplocked_armw	4	3	Fp2	5.26
VP07_ERPs_resplocked_armw	4	4	F7	2.25
VP07_ERPs_resplocked_armw	4	5	F3	-2.445
VP07_ERPs_resplocked_armw	4	6	Fz	-2.017
VP07_ERPs_resplocked_armw	4	7	F4	0.442
VP07_ERPs_resplocked_armw	4	8	F8	4.419
VP07_ERPs_resplocked_armw	4	9	FC5	-0.536
VP07_ERPs_resplocked_armw	4	10	FC1	-3.267
VP07_ERPs_resplocked_armw	4	11	FC2	-0.636
VP07_ERPs_resplocked_armw	4	12	FC6	-0.38
VP07_ERPs_resplocked_armw	4	13	T7	3.691
VP07_ERPs_resplocked_armw	4	14	C3	1.763
VP07_ERPs_resplocked_armw	4	15	Cz	-0.507
VP07_ERPs_resplocked_armw	4	16	C4	4.91
VP07_ERPs_resplocked_armw	4	17	T8	2.562
VP07_ERPs_resplocked_armw	4	18	CP5	5.395
VP07_ERPs_resplocked_armw	4	19	CP1	0.986
VP07_ERPs_resplocked_armw	4	20	CP2	3.661
VP07_ERPs_resplocked_armw	4	21	CP6	4.741
VP07_ERPs_resplocked_armw	4	22	P7	4.032
VP07_ERPs_resplocked_armw	4	23	P3	4.223
VP07_ERPs_resplocked_armw	4	24	Pz	4.201
VP07_ERPs_resplocked_armw	4	25	P4	3.813
VP07_ERPs_resplocked_armw	4	26	P8	1.823
VP07_ERPs_resplocked_armw	4	27	POz	3.628
VP07_ERPs_resplocked_armw	4	28	O1	6.429
VP07_ERPs_resplocked_armw	4	29	Oz	4.43
VP07_ERPs_resplocked_armw	4	30	O2	4.744
VP07_ERPs_resplocked_armw	4	31	AF7	5.798
VP07_ERPs_resplocked_armw	4	32	AF3	-0.337
VP07_ERPs_resplocked_armw	4	33	AF4	1.854
VP07_ERPs_resplocked_armw	4	34	AF8	6.992
VP07_ERPs_resplocked_armw	4	35	F5	2.379
VP07_ERPs_resplocked_armw	4	36	F1	-2.555
VP07_ERPs_resplocked_armw	4	37	F2	-0.697
VP07_ERPs_resplocked_armw	4	38	F6	0.545
VP07_ERPs_resplocked_armw	4	39	FC3	-4.097
VP07_ERPs_resplocked_armw	4	40	FCz	-2.235
VP07_ERPs_resplocked_armw	4	41	FC4	-0.535
VP07_ERPs_resplocked_armw	4	42	C5	2.494
VP07_ERPs_resplocked_armw	4	43	C1	-0.85
VP07_ERPs_resplocked_armw	4	44	C2	2.015
VP07_ERPs_resplocked_armw	4	45	C6	2.565
VP07_ERPs_resplocked_armw	4	46	CP3	4.634
VP07_ERPs_resplocked_armw	4	47	CPz	1.535
VP07_ERPs_resplocked_armw	4	48	CP4	5.419
VP07_ERPs_resplocked_armw	4	49	P5	4.308
VP07_ERPs_resplocked_armw	4	50	P1	4.061
VP07_ERPs_resplocked_armw	4	51	P2	4.779
VP07_ERPs_resplocked_armw	4	52	P6	4.374
VP07_ERPs_resplocked_armw	4	53	PO5	5.83
VP07_ERPs_resplocked_armw	4	54	PO3	5.735
VP07_ERPs_resplocked_armw	4	55	PO4	3.453
VP07_ERPs_resplocked_armw	4	56	PO6	3.321
VP07_ERPs_resplocked_armw	4	57	FT7	5.473
VP07_ERPs_resplocked_armw	4	58	FT8	0.549
VP07_ERPs_resplocked_armw	4	59	TP7	0.959
VP07_ERPs_resplocked_armw	4	60	TP8	4.302
VP07_ERPs_resplocked_armw	4	61	PO7	5.719
VP07_ERPs_resplocked_armw	4	62	PO8	3.321
VP07_ERPs_resplocked_armw	5	1	Fp1	3.373
VP07_ERPs_resplocked_armw	5	2	Fpz	5.013
VP07_ERPs_resplocked_armw	5	3	Fp2	4.699
VP07_ERPs_resplocked_armw	5	4	F7	0.821
VP07_ERPs_resplocked_armw	5	5	F3	-2.809
VP07_ERPs_resplocked_armw	5	6	Fz	-2.9
VP07_ERPs_resplocked_armw	5	7	F4	-0.724
VP07_ERPs_resplocked_armw	5	8	F8	-0.593
VP07_ERPs_resplocked_armw	5	9	FC5	-0.194
VP07_ERPs_resplocked_armw	5	10	FC1	-3.782
VP07_ERPs_resplocked_armw	5	11	FC2	-1.579
VP07_ERPs_resplocked_armw	5	12	FC6	-0.94
VP07_ERPs_resplocked_armw	5	13	T7	3.844
VP07_ERPs_resplocked_armw	5	14	C3	0.843
VP07_ERPs_resplocked_armw	5	15	Cz	-1.4
VP07_ERPs_resplocked_armw	5	16	C4	4.204
VP07_ERPs_resplocked_armw	5	17	T8	2.595
VP07_ERPs_resplocked_armw	5	18	CP5	5.017
VP07_ERPs_resplocked_armw	5	19	CP1	1.314
VP07_ERPs_resplocked_armw	5	20	CP2	2.926
VP07_ERPs_resplocked_armw	5	21	CP6	4.378
VP07_ERPs_resplocked_armw	5	22	P7	4.839
VP07_ERPs_resplocked_armw	5	23	P3	4.125
VP07_ERPs_resplocked_armw	5	24	Pz	4.445
VP07_ERPs_resplocked_armw	5	25	P4	3.301
VP07_ERPs_resplocked_armw	5	26	P8	3.26
VP07_ERPs_resplocked_armw	5	27	POz	3.683
VP07_ERPs_resplocked_armw	5	28	O1	6.237
VP07_ERPs_resplocked_armw	5	29	Oz	4.666
VP07_ERPs_resplocked_armw	5	30	O2	4.364
VP07_ERPs_resplocked_armw	5	31	AF7	2.188
VP07_ERPs_resplocked_armw	5	32	AF3	-2.347
VP07_ERPs_resplocked_armw	5	33	AF4	1.566
VP07_ERPs_resplocked_armw	5	34	AF8	6.295
VP07_ERPs_resplocked_armw	5	35	F5	-0.032
VP07_ERPs_resplocked_armw	5	36	F1	-2.856
VP07_ERPs_resplocked_armw	5	37	F2	-1.68
VP07_ERPs_resplocked_armw	5	38	F6	-0.539
VP07_ERPs_resplocked_armw	5	39	FC3	-3.924
VP07_ERPs_resplocked_armw	5	40	FCz	-3.232
VP07_ERPs_resplocked_armw	5	41	FC4	-1.447
VP07_ERPs_resplocked_armw	5	42	C5	2.119
VP07_ERPs_resplocked_armw	5	43	C1	-1.434
VP07_ERPs_resplocked_armw	5	44	C2	1.801
VP07_ERPs_resplocked_armw	5	45	C6	2.329
VP07_ERPs_resplocked_armw	5	46	CP3	4.383
VP07_ERPs_resplocked_armw	5	47	CPz	1.335
VP07_ERPs_resplocked_armw	5	48	CP4	4.191
VP07_ERPs_resplocked_armw	5	49	P5	5.069
VP07_ERPs_resplocked_armw	5	50	P1	4.125
VP07_ERPs_resplocked_armw	5	51	P2	4.204
VP07_ERPs_resplocked_armw	5	52	P6	4.818
VP07_ERPs_resplocked_armw	5	53	PO5	6.073
VP07_ERPs_resplocked_armw	5	54	PO3	6.069
VP07_ERPs_resplocked_armw	5	55	PO4	4.438
VP07_ERPs_resplocked_armw	5	56	PO6	4.344
VP07_ERPs_resplocked_armw	5	57	FT7	4.689
VP07_ERPs_resplocked_armw	5	58	FT8	-1.836
VP07_ERPs_resplocked_armw	5	59	TP7	2.974
VP07_ERPs_resplocked_armw	5	60	TP8	4.894
VP07_ERPs_resplocked_armw	5	61	PO7	5.989
VP07_ERPs_resplocked_armw	5	62	PO8	4.288
VP08_ERPs_resplocked_armw	1	1	Fp1	0.295
VP08_ERPs_resplocked_armw	1	2	Fpz	-3.508
VP08_ERPs_resplocked_armw	1	3	Fp2	-4.447
VP08_ERPs_resplocked_armw	1	4	F7	-0.407
VP08_ERPs_resplocked_armw	1	5	F3	-3.663
VP08_ERPs_resplocked_armw	1	6	Fz	-3.877
VP08_ERPs_resplocked_armw	1	7	F4	-4.733
VP08_ERPs_resplocked_armw	1	8	F8	-3.8
VP08_ERPs_resplocked_armw	1	9	FC5	-1.248
VP08_ERPs_resplocked_armw	1	10	FC1	-4.619
VP08_ERPs_resplocked_armw	1	11	FC2	-4.706
VP08_ERPs_resplocked_armw	1	12	FC6	-3.195
VP08_ERPs_resplocked_armw	1	13	T7	0.358
VP08_ERPs_resplocked_armw	1	14	C3	-2.141
VP08_ERPs_resplocked_armw	1	15	Cz	-5.086
VP08_ERPs_resplocked_armw	1	16	C4	-3.008
VP08_ERPs_resplocked_armw	1	17	T8	-0.761
VP08_ERPs_resplocked_armw	1	18	CP5	0.682
VP08_ERPs_resplocked_armw	1	19	CP1	-2.026
VP08_ERPs_resplocked_armw	1	20	CP2	-2.144
VP08_ERPs_resplocked_armw	1	21	CP6	1.143
VP08_ERPs_resplocked_armw	1	22	P7	0.301
VP08_ERPs_resplocked_armw	1	23	P3	-0.174
VP08_ERPs_resplocked_armw	1	24	Pz	-0.007
VP08_ERPs_resplocked_armw	1	25	P4	1.739
VP08_ERPs_resplocked_armw	1	26	P8	1.792
VP08_ERPs_resplocked_armw	1	27	POz	0.691
VP08_ERPs_resplocked_armw	1	28	O1	-0.213
VP08_ERPs_resplocked_armw	1	29	Oz	-0.38
VP08_ERPs_resplocked_armw	1	30	O2	2.246
VP08_ERPs_resplocked_armw	1	31	AF7	0.276
VP08_ERPs_resplocked_armw	1	32	AF3	-2.708
VP08_ERPs_resplocked_armw	1	33	AF4	-3.83
VP08_ERPs_resplocked_armw	1	34	AF8	-3.632
VP08_ERPs_resplocked_armw	1	35	F5	-3.64
VP08_ERPs_resplocked_armw	1	36	F1	-3.748
VP08_ERPs_resplocked_armw	1	37	F2	-4.697
VP08_ERPs_resplocked_armw	1	38	F6	-3.898
VP08_ERPs_resplocked_armw	1	39	FC3	-3.15
VP08_ERPs_resplocked_armw	1	40	FCz	-4.737
VP08_ERPs_resplocked_armw	1	41	FC4	-4.704
VP08_ERPs_resplocked_armw	1	42	C5	-0.049
VP08_ERPs_resplocked_armw	1	43	C1	-3.951
VP08_ERPs_resplocked_armw	1	44	C2	-5.012
VP08_ERPs_resplocked_armw	1	45	C6	-0.395
VP08_ERPs_resplocked_armw	1	46	CP3	-0.733
VP08_ERPs_resplocked_armw	1	47	CPz	-2.466
VP08_ERPs_resplocked_armw	1	48	CP4	-0.043
VP08_ERPs_resplocked_armw	1	49	P5	-0.123
VP08_ERPs_resplocked_armw	1	50	P1	-0.558
VP08_ERPs_resplocked_armw	1	51	P2	0.169
VP08_ERPs_resplocked_armw	1	52	P6	1.881
VP08_ERPs_resplocked_armw	1	53	PO5	-0.136
VP08_ERPs_resplocked_armw	1	54	PO3	-0.148
VP08_ERPs_resplocked_armw	1	55	PO4	2.223
VP08_ERPs_resplocked_armw	1	56	PO6	2.264
VP08_ERPs_resplocked_armw	1	57	FT7	-1.172
VP08_ERPs_resplocked_armw	1	58	FT8	-2.083
VP08_ERPs_resplocked_armw	1	59	TP7	1.215
VP08_ERPs_resplocked_armw	1	60	TP8	0.39
VP08_ERPs_resplocked_armw	1	61	PO7	-0.093
VP08_ERPs_resplocked_armw	1	62	PO8	2.176
VP08_ERPs_resplocked_armw	2	1	Fp1	0.415
VP08_ERPs_resplocked_armw	2	2	Fpz	-2.206
VP08_ERPs_resplocked_armw	2	3	Fp2	-2.686
VP08_ERPs_resplocked_armw	2	4	F7	-1.801
VP08_ERPs_resplocked_armw	2	5	F3	-2.112
VP08_ERPs_resplocked_armw	2	6	Fz	-1.806
VP08_ERPs_resplocked_armw	2	7	F4	-3.565
VP08_ERPs_resplocked_armw	2	8	F8	-0.221
VP08_ERPs_resplocked_armw	2	9	FC5	0.559
VP08_ERPs_resplocked_armw	2	10	FC1	-3.528
VP08_ERPs_resplocked_armw	2	11	FC2	-3.505
VP08_ERPs_resplocked_armw	2	12	FC6	-0.778
VP08_ERPs_resplocked_armw	2	13	T7	0.669
VP08_ERPs_resplocked_armw	2	14	C3	-0.532
VP08_ERPs_resplocked_armw	2	15	Cz	-4.447
VP08_ERPs_resplocked_armw	2	16	C4	-1.58
VP08_ERPs_resplocked_armw	2	17	T8	1.294
VP08_ERPs_resplocked_armw	2	18	CP5	2.838
VP08_ERPs_resplocked_armw	2	19	CP1	-1.14
VP08_ERPs_resplocked_armw	2	20	CP2	-1.129
VP08_ERPs_resplocked_armw	2	21	CP6	3.041
VP08_ERPs_resplocked_armw	2	22	P7	3.561
VP08_ERPs_resplocked_armw	2	23	P3	1.189
VP08_ERPs_resplocked_armw	2	24	Pz	0.013
VP08_ERPs_resplocked_armw	2	25	P4	2.741
VP08_ERPs_resplocked_armw	2	26	P8	3.602
VP08_ERPs_resplocked_armw	2	27	POz	2.142
VP08_ERPs_resplocked_armw	2	28	O1	2.68
VP08_ERPs_resplocked_armw	2	29	Oz	1.708
VP08_ERPs_resplocked_armw	2	30	O2	3.664
VP08_ERPs_resplocked_armw	2	31	AF7	-0.167
VP08_ERPs_resplocked_armw	2	32	AF3	-1.514
VP08_ERPs_resplocked_armw	2	33	AF4	-2.211
VP08_ERPs_resplocked_armw	2	34	AF8	-1.154
VP08_ERPs_resplocked_armw	2	35	F5	-1.811
VP08_ERPs_resplocked_armw	2	36	F1	-2.125
VP08_ERPs_resplocked_armw	2	37	F2	-3.52
VP08_ERPs_resplocked_armw	2	38	F6	-1.746
VP08_ERPs_resplocked_armw	2	39	FC3	-2.224
VP08_ERPs_resplocked_armw	2	40	FCz	-3.443
VP08_ERPs_resplocked_armw	2	41	FC4	-3.482
VP08_ERPs_resplocked_armw	2	42	C5	2.898
VP08_ERPs_resplocked_armw	2	43	C1	-2.964
VP08_ERPs_resplocked_armw	2	44	C2	-4.32
VP08_ERPs_resplocked_armw	2	45	C6	1.321
VP08_ERPs_resplocked_armw	2	46	CP3	1.318
VP08_ERPs_resplocked_armw	2	47	CPz	-2.17
VP08_ERPs_resplocked_armw	2	48	CP4	1.636
VP08_ERPs_resplocked_armw	2	49	P5	1.283
VP08_ERPs_resplocked_armw	2	50	P1	0.647
VP08_ERPs_resplocked_armw	2	51	P2	1.029
VP08_ERPs_resplocked_armw	2	52	P6	3.709
VP08_ERPs_resplocked_armw	2	53	PO5	2.604
VP08_ERPs_resplocked_armw	2	54	PO3	2.298
VP08_ERPs_resplocked_armw	2	55	PO4	3.571
VP08_ERPs_resplocked_armw	2	56	PO6	3.728
VP08_ERPs_resplocked_armw	2	57	FT7	0.454
VP08_ERPs_resplocked_armw	2	58	FT8	-0.85
VP08_ERPs_resplocked_armw	2	59	TP7	1.699
VP08_ERPs_resplocked_armw	2	60	TP8	3.961
VP08_ERPs_resplocked_armw	2	61	PO7	2.498
VP08_ERPs_resplocked_armw	2	62	PO8	3.952
VP08_ERPs_resplocked_armw	4	1	Fp1	-2.054
VP08_ERPs_resplocked_armw	4	2	Fpz	-2.174
VP08_ERPs_resplocked_armw	4	3	Fp2	-2.75
VP08_ERPs_resplocked_armw	4	4	F7	-0.124
VP08_ERPs_resplocked_armw	4	5	F3	-3.217
VP08_ERPs_resplocked_armw	4	6	Fz	-3.394
VP08_ERPs_resplocked_armw	4	7	F4	-4.725
VP08_ERPs_resplocked_armw	4	8	F8	-2.592
VP08_ERPs_resplocked_armw	4	9	FC5	1.455
VP08_ERPs_resplocked_armw	4	10	FC1	-4.954
VP08_ERPs_resplocked_armw	4	11	FC2	-4.775
VP08_ERPs_resplocked_armw	4	12	FC6	-1.601
VP08_ERPs_resplocked_armw	4	13	T7	-0.616
VP08_ERPs_resplocked_armw	4	14	C3	-0.309
VP08_ERPs_resplocked_armw	4	15	Cz	-5.787
VP08_ERPs_resplocked_armw	4	16	C4	-2.099
VP08_ERPs_resplocked_armw	4	17	T8	0.902
VP08_ERPs_resplocked_armw	4	18	CP5	0.907
VP08_ERPs_resplocked_armw	4	19	CP1	-1.775
VP08_ERPs_resplocked_armw	4	20	CP2	-2.404
VP08_ERPs_resplocked_armw	4	21	CP6	0.361
VP08_ERPs_resplocked_armw	4	22	P7	-0.06
VP08_ERPs_resplocked_armw	4	23	P3	-0.45
VP08_ERPs_resplocked_armw	4	24	Pz	-1.336
VP08_ERPs_resplocked_armw	4	25	P4	0.102
VP08_ERPs_resplocked_armw	4	26	P8	0.755
VP08_ERPs_resplocked_armw	4	27	POz	0.537
VP08_ERPs_resplocked_armw	4	28	O1	-0.63
VP08_ERPs_resplocked_armw	4	29	Oz	0.695
VP08_ERPs_resplocked_armw	4	30	O2	0.366
VP08_ERPs_resplocked_armw	4	31	AF7	-0.555
VP08_ERPs_resplocked_armw	4	32	AF3	-2.213
VP08_ERPs_resplocked_armw	4	33	AF4	-2.782
VP08_ERPs_resplocked_armw	4	34	AF8	-3.258
VP08_ERPs_resplocked_armw	4	35	F5	-3.239
VP08_ERPs_resplocked_armw	4	36	F1	-3.292
VP08_ERPs_resplocked_armw	4	37	F2	-4.729
VP08_ERPs_resplocked_armw	4	38	F6	-2.9
VP08_ERPs_resplocked_armw	4	39	FC3	-2.575
VP08_ERPs_resplocked_armw	4	40	FCz	-4.86
VP08_ERPs_resplocked_armw	4	41	FC4	-4.761
VP08_ERPs_resplocked_armw	4	42	C5	0.235
VP08_ERPs_resplocked_armw	4	43	C1	-4.039
VP08_ERPs_resplocked_armw	4	44	C2	-5.698
VP08_ERPs_resplocked_armw	4	45	C6	-0.214
VP08_ERPs_resplocked_armw	4	46	CP3	-0.211
VP08_ERPs_resplocked_armw	4	47	CPz	-3.646
VP08_ERPs_resplocked_armw	4	48	CP4	-1.493
VP08_ERPs_resplocked_armw	4	49	P5	-0.458
VP08_ERPs_resplocked_armw	4	50	P1	0.216
VP08_ERPs_resplocked_armw	4	51	P2	-0.414
VP08_ERPs_resplocked_armw	4	52	P6	0.848
VP08_ERPs_resplocked_armw	4	53	PO5	-0.669
VP08_ERPs_resplocked_armw	4	54	PO3	-0.438
VP08_ERPs_resplocked_armw	4	55	PO4	0.332
VP08_ERPs_resplocked_armw	4	56	PO6	0.349
VP08_ERPs_resplocked_armw	4	57	FT7	1.434
VP08_ERPs_resplocked_armw	4	58	FT8	-1.577
VP08_ERPs_resplocked_armw	4	59	TP7	0.327
VP08_ERPs_resplocked_armw	4	60	TP8	0.593
VP08_ERPs_resplocked_armw	4	61	PO7	-0.564
VP08_ERPs_resplocked_armw	4	62	PO8	0.343
VP08_ERPs_resplocked_armw	5	1	Fp1	-0.786
VP08_ERPs_resplocked_armw	5	2	Fpz	-3.399
VP08_ERPs_resplocked_armw	5	3	Fp2	-1.016
VP08_ERPs_resplocked_armw	5	4	F7	0.836
VP08_ERPs_resplocked_armw	5	5	F3	-0.465
VP08_ERPs_resplocked_armw	5	6	Fz	-0.5
VP08_ERPs_resplocked_armw	5	7	F4	-0.569
VP08_ERPs_resplocked_armw	5	8	F8	-0.925
VP08_ERPs_resplocked_armw	5	9	FC5	1.769
VP08_ERPs_resplocked_armw	5	10	FC1	-0.679
VP08_ERPs_resplocked_armw	5	11	FC2	-0.55
VP08_ERPs_resplocked_armw	5	12	FC6	0.55
VP08_ERPs_resplocked_armw	5	13	T7	1.556
VP08_ERPs_resplocked_armw	5	14	C3	2.309
VP08_ERPs_resplocked_armw	5	15	Cz	-0.961
VP08_ERPs_resplocked_armw	5	16	C4	0.39
VP08_ERPs_resplocked_armw	5	17	T8	0.728
VP08_ERPs_resplocked_armw	5	18	CP5	3.297
VP08_ERPs_resplocked_armw	5	19	CP1	1.665
VP08_ERPs_resplocked_armw	5	20	CP2	0.562
VP08_ERPs_resplocked_armw	5	21	CP6	4.006
VP08_ERPs_resplocked_armw	5	22	P7	3.681
VP08_ERPs_resplocked_armw	5	23	P3	3.362
VP08_ERPs_resplocked_armw	5	24	Pz	2.592
VP08_ERPs_resplocked_armw	5	25	P4	4.342
VP08_ERPs_resplocked_armw	5	26	P8	4.294
VP08_ERPs_resplocked_armw	5	27	POz	3.824
VP08_ERPs_resplocked_armw	5	28	O1	4.162
VP08_ERPs_resplocked_armw	5	29	Oz	4.763
VP08_ERPs_resplocked_armw	5	30	O2	5.046
VP08_ERPs_resplocked_armw	5	31	AF7	-0.043
VP08_ERPs_resplocked_armw	5	32	AF3	0.328
VP08_ERPs_resplocked_armw	5	33	AF4	-0.785
VP08_ERPs_resplocked_armw	5	34	AF8	-1.225
VP08_ERPs_resplocked_armw	5	35	F5	-0.504
VP08_ERPs_resplocked_armw	5	36	F1	-0.367
VP08_ERPs_resplocked_armw	5	37	F2	-0.615
VP08_ERPs_resplocked_armw	5	38	F6	-0.899
VP08_ERPs_resplocked_armw	5	39	FC3	1.522
VP08_ERPs_resplocked_armw	5	40	FCz	-0.672
VP08_ERPs_resplocked_armw	5	41	FC4	-0.594
VP08_ERPs_resplocked_armw	5	42	C5	2.448
VP08_ERPs_resplocked_armw	5	43	C1	0.301
VP08_ERPs_resplocked_armw	5	44	C2	-0.871
VP08_ERPs_resplocked_armw	5	45	C6	-0.275
VP08_ERPs_resplocked_armw	5	46	CP3	3.068
VP08_ERPs_resplocked_armw	5	47	CPz	1.522
VP08_ERPs_resplocked_armw	5	48	CP4	3.36
VP08_ERPs_resplocked_armw	5	49	P5	3.372
VP08_ERPs_resplocked_armw	5	50	P1	3.582
VP08_ERPs_resplocked_armw	5	51	P2	3.254
VP08_ERPs_resplocked_armw	5	52	P6	4.491
VP08_ERPs_resplocked_armw	5	53	PO5	4.255
VP08_ERPs_resplocked_armw	5	54	PO3	4.103
VP08_ERPs_resplocked_armw	5	55	PO4	5.012
VP08_ERPs_resplocked_armw	5	56	PO6	5.117
VP08_ERPs_resplocked_armw	5	57	FT7	1.895
VP08_ERPs_resplocked_armw	5	58	FT8	-1.831
VP08_ERPs_resplocked_armw	5	59	TP7	3.557
VP08_ERPs_resplocked_armw	5	60	TP8	2.389
VP08_ERPs_resplocked_armw	5	61	PO7	4.18
VP08_ERPs_resplocked_armw	5	62	PO8	5.077
VP09_ERPs_resplocked_armw	1	1	Fp1	-1.897
VP09_ERPs_resplocked_armw	1	2	Fpz	-1.873
VP09_ERPs_resplocked_armw	1	3	Fp2	-0.659
VP09_ERPs_resplocked_armw	1	4	F7	-0.572
VP09_ERPs_resplocked_armw	1	5	F3	-1.317
VP09_ERPs_resplocked_armw	1	6	Fz	-1.347
VP09_ERPs_resplocked_armw	1	7	F4	-1.195
VP09_ERPs_resplocked_armw	1	8	F8	-1.968
VP09_ERPs_resplocked_armw	1	9	FC5	0.124
VP09_ERPs_resplocked_armw	1	10	FC1	-1.095
VP09_ERPs_resplocked_armw	1	11	FC2	-1.103
VP09_ERPs_resplocked_armw	1	12	FC6	0.073
VP09_ERPs_resplocked_armw	1	13	T7	0.515
VP09_ERPs_resplocked_armw	1	14	C3	-1.045
VP09_ERPs_resplocked_armw	1	15	Cz	-1.323
VP09_ERPs_resplocked_armw	1	16	C4	0.45
VP09_ERPs_resplocked_armw	1	17	T8	0.997
VP09_ERPs_resplocked_armw	1	18	CP5	-0.038
VP09_ERPs_resplocked_armw	1	19	CP1	-1.347
VP09_ERPs_resplocked_armw	1	20	CP2	-0.217
VP09_ERPs_resplocked_armw	1	21	CP6	0.76
VP09_ERPs_resplocked_armw	1	22	P7	-0.311
VP09_ERPs_resplocked_armw	1	23	P3	-0.416
VP09_ERPs_resplocked_armw	1	24	Pz	-0.026
VP09_ERPs_resplocked_armw	1	25	P4	0.896
VP09_ERPs_resplocked_armw	1	26	P8	1.033
VP09_ERPs_resplocked_armw	1	27	POz	0.054
VP09_ERPs_resplocked_armw	1	28	O1	1.277
VP09_ERPs_resplocked_armw	1	29	Oz	1.246
VP09_ERPs_resplocked_armw	1	30	O2	0.982
VP09_ERPs_resplocked_armw	1	31	AF7	-1.543
VP09_ERPs_resplocked_armw	1	32	AF3	-2.057
VP09_ERPs_resplocked_armw	1	33	AF4	-0.814
VP09_ERPs_resplocked_armw	1	34	AF8	-0.487
VP09_ERPs_resplocked_armw	1	35	F5	-0.569
VP09_ERPs_resplocked_armw	1	36	F1	-1.364
VP09_ERPs_resplocked_armw	1	37	F2	-1.225
VP09_ERPs_resplocked_armw	1	38	F6	-0.704
VP09_ERPs_resplocked_armw	1	39	FC3	-2.29
VP09_ERPs_resplocked_armw	1	40	FCz	-1.138
VP09_ERPs_resplocked_armw	1	41	FC4	-1.072
VP09_ERPs_resplocked_armw	1	42	C5	0.199
VP09_ERPs_resplocked_armw	1	43	C1	-2.231
VP09_ERPs_resplocked_armw	1	44	C2	-1.346
VP09_ERPs_resplocked_armw	1	45	C6	0.985
VP09_ERPs_resplocked_armw	1	46	CP3	-1.04
VP09_ERPs_resplocked_armw	1	47	CPz	-1.585
VP09_ERPs_resplocked_armw	1	48	CP4	0.819
VP09_ERPs_resplocked_armw	1	49	P5	-0.411
VP09_ERPs_resplocked_armw	1	50	P1	-0.197
VP09_ERPs_resplocked_armw	1	51	P2	0.965
VP09_ERPs_resplocked_armw	1	52	P6	0.991
VP09_ERPs_resplocked_armw	1	53	PO5	0.404
VP09_ERPs_resplocked_armw	1	54	PO3	0.326
VP09_ERPs_resplocked_armw	1	55	PO4	0.921
VP09_ERPs_resplocked_armw	1	56	PO6	0.98
VP09_ERPs_resplocked_armw	1	57	FT7	0.19
VP09_ERPs_resplocked_armw	1	58	FT8	0.516
VP09_ERPs_resplocked_armw	1	59	TP7	0.412
VP09_ERPs_resplocked_armw	1	60	TP8	-0.128
VP09_ERPs_resplocked_armw	1	61	PO7	0.316
VP09_ERPs_resplocked_armw	1	62	PO8	1.033
VP09_ERPs_resplocked_armw	2	1	Fp1	0.347
VP09_ERPs_resplocked_armw	2	2	Fpz	-0.33
VP09_ERPs_resplocked_armw	2	3	Fp2	0.319
VP09_ERPs_resplocked_armw	2	4	F7	0.161
VP09_ERPs_resplocked_armw	2	5	F3	-0.592
VP09_ERPs_resplocked_armw	2	6	Fz	-0.598
VP09_ERPs_resplocked_armw	2	7	F4	-0.564
VP09_ERPs_resplocked_armw	2	8	F8	0.613
VP09_ERPs_resplocked_armw	2	9	FC5	-0.222
VP09_ERPs_resplocked_armw	2	10	FC1	-1.416
VP09_ERPs_resplocked_armw	2	11	FC2	-1.357
VP09_ERPs_resplocked_armw	2	12	FC6	0.812
VP09_ERPs_resplocked_armw	2	13	T7	-0.105
VP09_ERPs_resplocked_armw	2	14	C3	-1.438
VP09_ERPs_resplocked_armw	2	15	Cz	-2.174
VP09_ERPs_resplocked_armw	2	16	C4	0.027
VP09_ERPs_resplocked_armw	2	17	T8	0.741
VP09_ERPs_resplocked_armw	2	18	CP5	-0.799
VP09_ERPs_resplocked_armw	2	19	CP1	-2.486
VP09_ERPs_resplocked_armw	2	20	CP2	-1.277
VP09_ERPs_resplocked_armw	2	21	CP6	-0.143
VP09_ERPs_resplocked_armw	2	22	P7	-1.443
VP09_ERPs_resplocked_armw	2	23	P3	-1.481
VP09_ERPs_resplocked_armw	2	24	Pz	-1.553
VP09_ERPs_resplocked_armw	2	25	P4	-0.652
VP09_ERPs_resplocked_armw	2	26	P8	-0.758
VP09_ERPs_resplocked_armw	2	27	POz	-1.584
VP09_ERPs_resplocked_armw	2	28	O1	-0.292
VP09_ERPs_resplocked_armw	2	29	Oz	-1.057
VP09_ERPs_resplocked_armw	2	30	O2	-0.711
VP09_ERPs_resplocked_armw	2	31	AF7	0.493
VP09_ERPs_resplocked_armw	2	32	AF3	-0.663
VP09_ERPs_resplocked_armw	2	33	AF4	0.49
VP09_ERPs_resplocked_armw	2	34	AF8	0.676
VP09_ERPs_resplocked_armw	2	35	F5	0.019
VP09_ERPs_resplocked_armw	2	36	F1	-0.55
VP09_ERPs_resplocked_armw	2	37	F2	-0.581
VP09_ERPs_resplocked_armw	2	38	F6	0.419
VP09_ERPs_resplocked_armw	2	39	FC3	-2.258
VP09_ERPs_resplocked_armw	2	40	FCz	-1.313
VP09_ERPs_resplocked_armw	2	41	FC4	-1.385
VP09_ERPs_resplocked_armw	2	42	C5	-0.309
VP09_ERPs_resplocked_armw	2	43	C1	-2.371
VP09_ERPs_resplocked_armw	2	44	C2	-2.171
VP09_ERPs_resplocked_armw	2	45	C6	0.649
VP09_ERPs_resplocked_armw	2	46	CP3	-1.394
VP09_ERPs_resplocked_armw	2	47	CPz	-2.196
VP09_ERPs_resplocked_armw	2	48	CP4	-0.609
VP09_ERPs_resplocked_armw	2	49	P5	-1.439
VP09_ERPs_resplocked_armw	2	50	P1	-1.501
VP09_ERPs_resplocked_armw	2	51	P2	-0.721
VP09_ERPs_resplocked_armw	2	52	P6	-0.685
VP09_ERPs_resplocked_armw	2	53	PO5	-1.398
VP09_ERPs_resplocked_armw	2	54	PO3	-0.979
VP09_ERPs_resplocked_armw	2	55	PO4	-0.654
VP09_ERPs_resplocked_armw	2	56	PO6	-0.689
VP09_ERPs_resplocked_armw	2	57	FT7	0.184
VP09_ERPs_resplocked_armw	2	58	FT8	0.677
VP09_ERPs_resplocked_armw	2	59	TP7	-0.002
VP09_ERPs_resplocked_armw	2	60	TP8	-0.625
VP09_ERPs_resplocked_armw	2	61	PO7	-1.385
VP09_ERPs_resplocked_armw	2	62	PO8	-0.759
VP09_ERPs_resplocked_armw	4	1	Fp1	0.133
VP09_ERPs_resplocked_armw	4	2	Fpz	-0.217
VP09_ERPs_resplocked_armw	4	3	Fp2	0.031
VP09_ERPs_resplocked_armw	4	4	F7	0.829
VP09_ERPs_resplocked_armw	4	5	F3	0.167
VP09_ERPs_resplocked_armw	4	6	Fz	0.189
VP09_ERPs_resplocked_armw	4	7	F4	0.524
VP09_ERPs_resplocked_armw	4	8	F8	0.606
VP09_ERPs_resplocked_armw	4	9	FC5	-0.676
VP09_ERPs_resplocked_armw	4	10	FC1	0.635
VP09_ERPs_resplocked_armw	4	11	FC2	0.642
VP09_ERPs_resplocked_armw	4	12	FC6	1.176
VP09_ERPs_resplocked_armw	4	13	T7	0.453
VP09_ERPs_resplocked_armw	4	14	C3	0.176
VP09_ERPs_resplocked_armw	4	15	Cz	0.72
VP09_ERPs_resplocked_armw	4	16	C4	1.539
VP09_ERPs_resplocked_armw	4	17	T8	0.534
VP09_ERPs_resplocked_armw	4	18	CP5	1.322
VP09_ERPs_resplocked_armw	4	19	CP1	0.776
VP09_ERPs_resplocked_armw	4	20	CP2	1.218
VP09_ERPs_resplocked_armw	4	21	CP6	1.493
VP09_ERPs_resplocked_armw	4	22	P7	1.301
VP09_ERPs_resplocked_armw	4	23	P3	1.492
VP09_ERPs_resplocked_armw	4	24	Pz	1.96
VP09_ERPs_resplocked_armw	4	25	P4	1.965
VP09_ERPs_resplocked_armw	4	26	P8	1.884
VP09_ERPs_resplocked_armw	4	27	POz	1.927
VP09_ERPs_resplocked_armw	4	28	O1	1.962
VP09_ERPs_resplocked_armw	4	29	Oz	2.048
VP09_ERPs_resplocked_armw	4	30	O2	1.873
VP09_ERPs_resplocked_armw	4	31	AF7	0.831
VP09_ERPs_resplocked_armw	4	32	AF3	0.123
VP09_ERPs_resplocked_armw	4	33	AF4	-0.048
VP09_ERPs_resplocked_armw	4	34	AF8	0.429
VP09_ERPs_resplocked_armw	4	35	F5	0.723
VP09_ERPs_resplocked_armw	4	36	F1	0.279
VP09_ERPs_resplocked_armw	4	37	F2	0.5
VP09_ERPs_resplocked_armw	4	38	F6	-0.089
VP09_ERPs_resplocked_armw	4	39	FC3	0.009
VP09_ERPs_resplocked_armw	4	40	FCz	0.666
VP09_ERPs_resplocked_armw	4	41	FC4	0.63
VP09_ERPs_resplocked_armw	4	42	C5	-0.598
VP09_ERPs_resplocked_armw	4	43	C1	-0.495
VP09_ERPs_resplocked_armw	4	44	C2	0.729
VP09_ERPs_resplocked_armw	4	45	C6	0.464
VP09_ERPs_resplocked_armw	4	46	CP3	0.231
VP09_ERPs_resplocked_armw	4	47	CPz	0.755
VP09_ERPs_resplocked_armw	4	48	CP4	1.883
VP09_ERPs_resplocked_armw	4	49	P5	1.492
VP09_ERPs_resplocked_armw	4	50	P1	1.285
VP09_ERPs_resplocked_armw	4	51	P2	1.937
VP09_ERPs_resplocked_armw	4	52	P6	1.93
VP09_ERPs_resplocked_armw	4	53	PO5	1.525
VP09_ERPs_resplocked_armw	4	54	PO3	1.821
VP09_ERPs_resplocked_armw	4	55	PO4	1.985
VP09_ERPs_resplocked_armw	4	56	PO6	1.9
VP09_ERPs_resplocked_armw	4	57	FT7	0.784
VP09_ERPs_resplocked_armw	4	58	FT8	1.096
VP09_ERPs_resplocked_armw	4	59	TP7	1.026
VP09_ERPs_resplocked_armw	4	60	TP8	0.206
VP09_ERPs_resplocked_armw	4	61	PO7	1.498
VP09_ERPs_resplocked_armw	4	62	PO8	1.831
VP09_ERPs_resplocked_armw	5	1	Fp1	0.155
VP09_ERPs_resplocked_armw	5	2	Fpz	0.222
VP09_ERPs_resplocked_armw	5	3	Fp2	0.724
VP09_ERPs_resplocked_armw	5	4	F7	0.412
VP09_ERPs_resplocked_armw	5	5	F3	-0.325
VP09_ERPs_resplocked_armw	5	6	Fz	-0.247
VP09_ERPs_resplocked_armw	5	7	F4	0.02
VP09_ERPs_resplocked_armw	5	8	F8	0.302
VP09_ERPs_resplocked_armw	5	9	FC5	0.429
VP09_ERPs_resplocked_armw	5	10	FC1	-0.235
VP09_ERPs_resplocked_armw	5	11	FC2	-0.215
VP09_ERPs_resplocked_armw	5	12	FC6	1.096
VP09_ERPs_resplocked_armw	5	13	T7	0.796
VP09_ERPs_resplocked_armw	5	14	C3	-0.14
VP09_ERPs_resplocked_armw	5	15	Cz	-0.193
VP09_ERPs_resplocked_armw	5	16	C4	0.895
VP09_ERPs_resplocked_armw	5	17	T8	0.581
VP09_ERPs_resplocked_armw	5	18	CP5	1.14
VP09_ERPs_resplocked_armw	5	19	CP1	-0.613
VP09_ERPs_resplocked_armw	5	20	CP2	0.749
VP09_ERPs_resplocked_armw	5	21	CP6	1.873
VP09_ERPs_resplocked_armw	5	22	P7	0.461
VP09_ERPs_resplocked_armw	5	23	P3	0.556
VP09_ERPs_resplocked_armw	5	24	Pz	0.787
VP09_ERPs_resplocked_armw	5	25	P4	1.251
VP09_ERPs_resplocked_armw	5	26	P8	1.19
VP09_ERPs_resplocked_armw	5	27	POz	0.775
VP09_ERPs_resplocked_armw	5	28	O1	1.626
VP09_ERPs_resplocked_armw	5	29	Oz	1.498
VP09_ERPs_resplocked_armw	5	30	O2	1.133
VP09_ERPs_resplocked_armw	5	31	AF7	0.885
VP09_ERPs_resplocked_armw	5	32	AF3	-0.826
VP09_ERPs_resplocked_armw	5	33	AF4	0.054
VP09_ERPs_resplocked_armw	5	34	AF8	0.693
VP09_ERPs_resplocked_armw	5	35	F5	0.33
VP09_ERPs_resplocked_armw	5	36	F1	-0.261
VP09_ERPs_resplocked_armw	5	37	F2	0.033
VP09_ERPs_resplocked_armw	5	38	F6	-0.021
VP09_ERPs_resplocked_armw	5	39	FC3	-1.156
VP09_ERPs_resplocked_armw	5	40	FCz	-0.237
VP09_ERPs_resplocked_armw	5	41	FC4	-0.228
VP09_ERPs_resplocked_armw	5	42	C5	0.303
VP09_ERPs_resplocked_armw	5	43	C1	-1.387
VP09_ERPs_resplocked_armw	5	44	C2	-0.185
VP09_ERPs_resplocked_armw	5	45	C6	0.532
VP09_ERPs_resplocked_armw	5	46	CP3	-0.157
VP09_ERPs_resplocked_armw	5	47	CPz	-0.446
VP09_ERPs_resplocked_armw	5	48	CP4	1.176
VP09_ERPs_resplocked_armw	5	49	P5	0.529
VP09_ERPs_resplocked_armw	5	50	P1	0.37
VP09_ERPs_resplocked_armw	5	51	P2	1.214
VP09_ERPs_resplocked_armw	5	52	P6	1.199
VP09_ERPs_resplocked_armw	5	53	PO5	0.599
VP09_ERPs_resplocked_armw	5	54	PO3	0.825
VP09_ERPs_resplocked_armw	5	55	PO4	1.18
VP09_ERPs_resplocked_armw	5	56	PO6	1.185
VP09_ERPs_resplocked_armw	5	57	FT7	0.947
VP09_ERPs_resplocked_armw	5	58	FT8	0.972
VP09_ERPs_resplocked_armw	5	59	TP7	0.856
VP09_ERPs_resplocked_armw	5	60	TP8	0.05
VP09_ERPs_resplocked_armw	5	61	PO7	0.639
VP09_ERPs_resplocked_armw	5	62	PO8	1.114
VP10_ERPs_resplocked_armw	1	1	Fp1	-0.051
VP10_ERPs_resplocked_armw	1	2	Fpz	-0.521
VP10_ERPs_resplocked_armw	1	3	Fp2	1.193
VP10_ERPs_resplocked_armw	1	4	F7	-0.418
VP10_ERPs_resplocked_armw	1	5	F3	-1.477
VP10_ERPs_resplocked_armw	1	6	Fz	-1.575
VP10_ERPs_resplocked_armw	1	7	F4	-0.267
VP10_ERPs_resplocked_armw	1	8	F8	0.878
VP10_ERPs_resplocked_armw	1	9	FC5	0.126
VP10_ERPs_resplocked_armw	1	10	FC1	-2.84
VP10_ERPs_resplocked_armw	1	11	FC2	-0.543
VP10_ERPs_resplocked_armw	1	12	FC6	1.38
VP10_ERPs_resplocked_armw	1	13	T7	1.212
VP10_ERPs_resplocked_armw	1	14	C3	-2.167
VP10_ERPs_resplocked_armw	1	15	Cz	-1.574
[truncated: 4,697 more rows]
