# Supplementary material for: Action Priority: Early Neurophysiological Interaction of Conceptual and Motor Representations
Source: PLoS One. 2016 Dec 14;11(12):e0165882. doi: 10.1371/journal.pone.0165882 (PMC5156427; doi:10.1371/journal.pone.0165882)
Supplement: S12 Dataset — (DAT) [file pone.0165882.s012.dat]

ERPset	bin	chindex	chlabel	value
VP01_ERPs_armw	1	1	Fp1	3.315
VP01_ERPs_armw	1	2	Fpz	2.666
VP01_ERPs_armw	1	3	Fp2	3.121
VP01_ERPs_armw	1	4	F7	1.374
VP01_ERPs_armw	1	5	F3	-0.55
VP01_ERPs_armw	1	6	Fz	-0.067
VP01_ERPs_armw	1	7	F4	-0.887
VP01_ERPs_armw	1	8	F8	0.43
VP01_ERPs_armw	1	9	FC5	0.592
VP01_ERPs_armw	1	10	FC1	-1.953
VP01_ERPs_armw	1	11	FC2	-1.9
VP01_ERPs_armw	1	12	FC6	-3.224
VP01_ERPs_armw	1	13	T7	-0.16
VP01_ERPs_armw	1	14	C3	-1.636
VP01_ERPs_armw	1	15	Cz	-1.48
VP01_ERPs_armw	1	16	C4	-0.847
VP01_ERPs_armw	1	17	T8	-1.662
VP01_ERPs_armw	1	18	CP5	-3.194
VP01_ERPs_armw	1	19	CP1	-1.34
VP01_ERPs_armw	1	20	CP2	-1.872
VP01_ERPs_armw	1	21	CP6	-1.977
VP01_ERPs_armw	1	22	P7	0.133
VP01_ERPs_armw	1	23	P3	-1.757
VP01_ERPs_armw	1	24	Pz	-1.005
VP01_ERPs_armw	1	25	P4	-1.26
VP01_ERPs_armw	1	26	P8	-1.097
VP01_ERPs_armw	1	27	POz	-0.668
VP01_ERPs_armw	1	28	O1	-0.858
VP01_ERPs_armw	1	29	Oz	-0.025
VP01_ERPs_armw	1	30	O2	-0.107
VP01_ERPs_armw	1	31	AF7	3.993
VP01_ERPs_armw	1	32	AF3	-0.42
VP01_ERPs_armw	1	33	AF4	1.214
VP01_ERPs_armw	1	34	AF8	1.943
VP01_ERPs_armw	1	35	F5	0.328
VP01_ERPs_armw	1	36	F1	-0.605
VP01_ERPs_armw	1	37	F2	-0.816
VP01_ERPs_armw	1	38	F6	0.28
VP01_ERPs_armw	1	39	FC3	-1.309
VP01_ERPs_armw	1	40	FCz	-1.417
VP01_ERPs_armw	1	41	FC4	-1.441
VP01_ERPs_armw	1	42	C5	-0.93
VP01_ERPs_armw	1	43	C1	-1.58
VP01_ERPs_armw	1	44	C2	-2.665
VP01_ERPs_armw	1	45	C6	-1.522
VP01_ERPs_armw	1	46	CP3	-1.463
VP01_ERPs_armw	1	47	CPz	-1.433
VP01_ERPs_armw	1	48	CP4	-1.937
VP01_ERPs_armw	1	49	P5	-1.287
VP01_ERPs_armw	1	50	P1	-1.875
VP01_ERPs_armw	1	51	P2	-1.476
VP01_ERPs_armw	1	52	P6	-1.594
VP01_ERPs_armw	1	53	PO5	-0.285
VP01_ERPs_armw	1	54	PO3	-0.352
VP01_ERPs_armw	1	55	PO4	-0.667
VP01_ERPs_armw	1	56	PO6	-0.687
VP01_ERPs_armw	1	57	FT7	-0.089
VP01_ERPs_armw	1	58	FT8	0.111
VP01_ERPs_armw	1	59	TP7	-0.224
VP01_ERPs_armw	1	60	TP8	-1.516
VP01_ERPs_armw	1	61	PO7	-0.363
VP01_ERPs_armw	1	62	PO8	-0.707
VP01_ERPs_armw	1	63	VEOG	0
VP01_ERPs_armw	1	64	HEOG	0.001
VP01_ERPs_armw	2	1	Fp1	3.458
VP01_ERPs_armw	2	2	Fpz	3.305
VP01_ERPs_armw	2	3	Fp2	1.934
VP01_ERPs_armw	2	4	F7	1.078
VP01_ERPs_armw	2	5	F3	0.205
VP01_ERPs_armw	2	6	Fz	-0.553
VP01_ERPs_armw	2	7	F4	-1.041
VP01_ERPs_armw	2	8	F8	-0.2
VP01_ERPs_armw	2	9	FC5	0.502
VP01_ERPs_armw	2	10	FC1	-1.775
VP01_ERPs_armw	2	11	FC2	-1.783
VP01_ERPs_armw	2	12	FC6	-1.401
VP01_ERPs_armw	2	13	T7	-1.636
VP01_ERPs_armw	2	14	C3	-1.968
VP01_ERPs_armw	2	15	Cz	-1.581
VP01_ERPs_armw	2	16	C4	-4.191
VP01_ERPs_armw	2	17	T8	-0.941
VP01_ERPs_armw	2	18	CP5	-0.837
VP01_ERPs_armw	2	19	CP1	-0.313
VP01_ERPs_armw	2	20	CP2	-1.779
VP01_ERPs_armw	2	21	CP6	-2.298
VP01_ERPs_armw	2	22	P7	-1.435
VP01_ERPs_armw	2	23	P3	-1.029
VP01_ERPs_armw	2	24	Pz	-0.787
VP01_ERPs_armw	2	25	P4	-1.403
VP01_ERPs_armw	2	26	P8	-1.12
VP01_ERPs_armw	2	27	POz	-0.235
VP01_ERPs_armw	2	28	O1	0.232
VP01_ERPs_armw	2	29	Oz	-0.17
VP01_ERPs_armw	2	30	O2	-0.029
VP01_ERPs_armw	2	31	AF7	3.965
VP01_ERPs_armw	2	32	AF3	0.482
VP01_ERPs_armw	2	33	AF4	-0.428
VP01_ERPs_armw	2	34	AF8	0.401
VP01_ERPs_armw	2	35	F5	1.465
VP01_ERPs_armw	2	36	F1	0.316
VP01_ERPs_armw	2	37	F2	-0.707
VP01_ERPs_armw	2	38	F6	0.387
VP01_ERPs_armw	2	39	FC3	-0.455
VP01_ERPs_armw	2	40	FCz	-1.934
VP01_ERPs_armw	2	41	FC4	-1.662
VP01_ERPs_armw	2	42	C5	-1.229
VP01_ERPs_armw	2	43	C1	-0.675
VP01_ERPs_armw	2	44	C2	-0.927
VP01_ERPs_armw	2	45	C6	-2.52
VP01_ERPs_armw	2	46	CP3	0.175
VP01_ERPs_armw	2	47	CPz	-1.196
VP01_ERPs_armw	2	48	CP4	-1.446
VP01_ERPs_armw	2	49	P5	-0.967
VP01_ERPs_armw	2	50	P1	-0.958
VP01_ERPs_armw	2	51	P2	-1.667
VP01_ERPs_armw	2	52	P6	-2.09
VP01_ERPs_armw	2	53	PO5	-0.386
VP01_ERPs_armw	2	54	PO3	-0.459
VP01_ERPs_armw	2	55	PO4	-0.36
VP01_ERPs_armw	2	56	PO6	-0.324
VP01_ERPs_armw	2	57	FT7	-0.796
VP01_ERPs_armw	2	58	FT8	-0.884
VP01_ERPs_armw	2	59	TP7	-1.589
VP01_ERPs_armw	2	60	TP8	-1.756
VP01_ERPs_armw	2	61	PO7	-0.351
VP01_ERPs_armw	2	62	PO8	-0.336
VP01_ERPs_armw	2	63	VEOG	0
VP01_ERPs_armw	2	64	HEOG	0
VP01_ERPs_armw	4	1	Fp1	4.072
VP01_ERPs_armw	4	2	Fpz	4.314
VP01_ERPs_armw	4	3	Fp2	4.227
VP01_ERPs_armw	4	4	F7	2.378
VP01_ERPs_armw	4	5	F3	2.666
VP01_ERPs_armw	4	6	Fz	2.385
VP01_ERPs_armw	4	7	F4	1.545
VP01_ERPs_armw	4	8	F8	2.132
VP01_ERPs_armw	4	9	FC5	1.397
VP01_ERPs_armw	4	10	FC1	2.479
VP01_ERPs_armw	4	11	FC2	1.216
VP01_ERPs_armw	4	12	FC6	0.771
VP01_ERPs_armw	4	13	T7	0.108
VP01_ERPs_armw	4	14	C3	2.237
VP01_ERPs_armw	4	15	Cz	1.481
VP01_ERPs_armw	4	16	C4	0.477
VP01_ERPs_armw	4	17	T8	0.878
VP01_ERPs_armw	4	18	CP5	-0.162
VP01_ERPs_armw	4	19	CP1	0.908
VP01_ERPs_armw	4	20	CP2	0.976
VP01_ERPs_armw	4	21	CP6	1.067
VP01_ERPs_armw	4	22	P7	-0.304
VP01_ERPs_armw	4	23	P3	-0.375
VP01_ERPs_armw	4	24	Pz	0.507
VP01_ERPs_armw	4	25	P4	0.927
VP01_ERPs_armw	4	26	P8	2.458
VP01_ERPs_armw	4	27	POz	1.148
VP01_ERPs_armw	4	28	O1	1.149
VP01_ERPs_armw	4	29	Oz	2.478
VP01_ERPs_armw	4	30	O2	2.245
VP01_ERPs_armw	4	31	AF7	4.575
VP01_ERPs_armw	4	32	AF3	3.129
VP01_ERPs_armw	4	33	AF4	2.865
VP01_ERPs_armw	4	34	AF8	3.071
VP01_ERPs_armw	4	35	F5	4.439
VP01_ERPs_armw	4	36	F1	2.753
VP01_ERPs_armw	4	37	F2	1.63
VP01_ERPs_armw	4	38	F6	1.407
VP01_ERPs_armw	4	39	FC3	1.845
VP01_ERPs_armw	4	40	FCz	2.271
VP01_ERPs_armw	4	41	FC4	1.769
VP01_ERPs_armw	4	42	C5	0.255
VP01_ERPs_armw	4	43	C1	2.952
VP01_ERPs_armw	4	44	C2	1.777
VP01_ERPs_armw	4	45	C6	0.935
VP01_ERPs_armw	4	46	CP3	0.478
VP01_ERPs_armw	4	47	CPz	0.766
VP01_ERPs_armw	4	48	CP4	0.924
VP01_ERPs_armw	4	49	P5	-1.277
VP01_ERPs_armw	4	50	P1	-0.403
VP01_ERPs_armw	4	51	P2	0.365
VP01_ERPs_armw	4	52	P6	1.957
VP01_ERPs_armw	4	53	PO5	-0.638
VP01_ERPs_armw	4	54	PO3	-0.528
VP01_ERPs_armw	4	55	PO4	1.818
VP01_ERPs_armw	4	56	PO6	2.028
VP01_ERPs_armw	4	57	FT7	0.692
VP01_ERPs_armw	4	58	FT8	0.629
VP01_ERPs_armw	4	59	TP7	0.086
VP01_ERPs_armw	4	60	TP8	0.816
VP01_ERPs_armw	4	61	PO7	-0.549
VP01_ERPs_armw	4	62	PO8	1.953
VP01_ERPs_armw	4	63	VEOG	0
VP01_ERPs_armw	4	64	HEOG	-0.001
VP01_ERPs_armw	5	1	Fp1	4.719
VP01_ERPs_armw	5	2	Fpz	4.275
VP01_ERPs_armw	5	3	Fp2	5.546
VP01_ERPs_armw	5	4	F7	2.742
VP01_ERPs_armw	5	5	F3	1.93
VP01_ERPs_armw	5	6	Fz	2.346
VP01_ERPs_armw	5	7	F4	2.905
VP01_ERPs_armw	5	8	F8	3.559
VP01_ERPs_armw	5	9	FC5	0.884
VP01_ERPs_armw	5	10	FC1	1.262
VP01_ERPs_armw	5	11	FC2	1.251
VP01_ERPs_armw	5	12	FC6	2.879
VP01_ERPs_armw	5	13	T7	-0.764
VP01_ERPs_armw	5	14	C3	0.885
VP01_ERPs_armw	5	15	Cz	1.602
VP01_ERPs_armw	5	16	C4	0.926
VP01_ERPs_armw	5	17	T8	1.577
VP01_ERPs_armw	5	18	CP5	-0.931
VP01_ERPs_armw	5	19	CP1	0.19
VP01_ERPs_armw	5	20	CP2	0.703
VP01_ERPs_armw	5	21	CP6	1.281
VP01_ERPs_armw	5	22	P7	-0.757
VP01_ERPs_armw	5	23	P3	-0.023
VP01_ERPs_armw	5	24	Pz	1.554
VP01_ERPs_armw	5	25	P4	0.934
VP01_ERPs_armw	5	26	P8	2.603
VP01_ERPs_armw	5	27	POz	1.017
VP01_ERPs_armw	5	28	O1	0.268
VP01_ERPs_armw	5	29	Oz	2.241
VP01_ERPs_armw	5	30	O2	2.213
VP01_ERPs_armw	5	31	AF7	4.44
VP01_ERPs_armw	5	32	AF3	2.439
VP01_ERPs_armw	5	33	AF4	2.5
VP01_ERPs_armw	5	34	AF8	4.131
VP01_ERPs_armw	5	35	F5	2.082
VP01_ERPs_armw	5	36	F1	1.845
VP01_ERPs_armw	5	37	F2	1.749
VP01_ERPs_armw	5	38	F6	4.342
VP01_ERPs_armw	5	39	FC3	1.835
VP01_ERPs_armw	5	40	FCz	0.982
VP01_ERPs_armw	5	41	FC4	2.261
VP01_ERPs_armw	5	42	C5	0.532
VP01_ERPs_armw	5	43	C1	1.012
VP01_ERPs_armw	5	44	C2	0.84
VP01_ERPs_armw	5	45	C6	0.949
VP01_ERPs_armw	5	46	CP3	-0.091
VP01_ERPs_armw	5	47	CPz	1.456
VP01_ERPs_armw	5	48	CP4	1.067
VP01_ERPs_armw	5	49	P5	-1.144
VP01_ERPs_armw	5	50	P1	0.152
VP01_ERPs_armw	5	51	P2	0.195
VP01_ERPs_armw	5	52	P6	1.502
VP01_ERPs_armw	5	53	PO5	-0.813
VP01_ERPs_armw	5	54	PO3	-0.748
VP01_ERPs_armw	5	55	PO4	2.037
VP01_ERPs_armw	5	56	PO6	2.22
VP01_ERPs_armw	5	57	FT7	0.991
VP01_ERPs_armw	5	58	FT8	1.886
VP01_ERPs_armw	5	59	TP7	-0.747
VP01_ERPs_armw	5	60	TP8	2.072
VP01_ERPs_armw	5	61	PO7	-0.712
VP01_ERPs_armw	5	62	PO8	2.258
VP01_ERPs_armw	5	63	VEOG	0
VP01_ERPs_armw	5	64	HEOG	-0.001
VP02_ERPs_armw	1	1	Fp1	2.091
VP02_ERPs_armw	1	2	Fpz	2.099
VP02_ERPs_armw	1	3	Fp2	1.238
VP02_ERPs_armw	1	4	F7	0.589
VP02_ERPs_armw	1	5	F3	1.162
VP02_ERPs_armw	1	6	Fz	0.872
VP02_ERPs_armw	1	7	F4	-0.787
VP02_ERPs_armw	1	8	F8	0.89
VP02_ERPs_armw	1	9	FC5	0.259
VP02_ERPs_armw	1	10	FC1	0.803
VP02_ERPs_armw	1	11	FC2	0.55
VP02_ERPs_armw	1	12	FC6	1.328
VP02_ERPs_armw	1	13	T7	0.273
VP02_ERPs_armw	1	14	C3	0.732
VP02_ERPs_armw	1	15	Cz	0.611
VP02_ERPs_armw	1	16	C4	1.68
VP02_ERPs_armw	1	17	T8	0.495
VP02_ERPs_armw	1	18	CP5	3.4
VP02_ERPs_armw	1	19	CP1	0.918
VP02_ERPs_armw	1	20	CP2	1.263
VP02_ERPs_armw	1	21	CP6	0.545
VP02_ERPs_armw	1	22	P7	0.448
VP02_ERPs_armw	1	23	P3	0.703
VP02_ERPs_armw	1	24	Pz	0.814
VP02_ERPs_armw	1	25	P4	0.323
VP02_ERPs_armw	1	26	P8	1.898
VP02_ERPs_armw	1	27	POz	-0.261
VP02_ERPs_armw	1	28	O1	-0.976
VP02_ERPs_armw	1	29	Oz	-0.886
VP02_ERPs_armw	1	30	O2	0.54
VP02_ERPs_armw	1	31	AF7	2.695
VP02_ERPs_armw	1	32	AF3	1.092
VP02_ERPs_armw	1	33	AF4	0.449
VP02_ERPs_armw	1	34	AF8	0.124
VP02_ERPs_armw	1	35	F5	1.016
VP02_ERPs_armw	1	36	F1	1.146
VP02_ERPs_armw	1	37	F2	0.584
VP02_ERPs_armw	1	38	F6	0.28
VP02_ERPs_armw	1	39	FC3	0.361
VP02_ERPs_armw	1	40	FCz	0.636
VP02_ERPs_armw	1	41	FC4	-0.198
VP02_ERPs_armw	1	42	C5	0.755
VP02_ERPs_armw	1	43	C1	0.716
VP02_ERPs_armw	1	44	C2	0.738
VP02_ERPs_armw	1	45	C6	0.102
VP02_ERPs_armw	1	46	CP3	0.594
VP02_ERPs_armw	1	47	CPz	0.862
VP02_ERPs_armw	1	48	CP4	1.416
VP02_ERPs_armw	1	49	P5	-0.083
VP02_ERPs_armw	1	50	P1	1.093
VP02_ERPs_armw	1	51	P2	1.174
VP02_ERPs_armw	1	52	P6	0.675
VP02_ERPs_armw	1	53	PO5	0.042
VP02_ERPs_armw	1	54	PO3	-0.324
VP02_ERPs_armw	1	55	PO4	0.468
VP02_ERPs_armw	1	56	PO6	1.144
VP02_ERPs_armw	1	57	FT7	-1.291
VP02_ERPs_armw	1	58	FT8	0.426
VP02_ERPs_armw	1	59	TP7	-0.458
VP02_ERPs_armw	1	60	TP8	-0.46
VP02_ERPs_armw	1	61	PO7	-0.082
VP02_ERPs_armw	1	62	PO8	1.077
VP02_ERPs_armw	1	63	VEOG	0
VP02_ERPs_armw	1	64	HEOG	0
VP02_ERPs_armw	2	1	Fp1	-1.014
VP02_ERPs_armw	2	2	Fpz	-1.421
VP02_ERPs_armw	2	3	Fp2	-1.354
VP02_ERPs_armw	2	4	F7	-0.263
VP02_ERPs_armw	2	5	F3	-0.341
VP02_ERPs_armw	2	6	Fz	0.345
VP02_ERPs_armw	2	7	F4	-0.922
VP02_ERPs_armw	2	8	F8	-0.247
VP02_ERPs_armw	2	9	FC5	-0.755
VP02_ERPs_armw	2	10	FC1	1.01
VP02_ERPs_armw	2	11	FC2	0.513
VP02_ERPs_armw	2	12	FC6	0.878
VP02_ERPs_armw	2	13	T7	0.173
VP02_ERPs_armw	2	14	C3	1.883
VP02_ERPs_armw	2	15	Cz	1.535
VP02_ERPs_armw	2	16	C4	1.509
VP02_ERPs_armw	2	17	T8	0.291
VP02_ERPs_armw	2	18	CP5	3.221
VP02_ERPs_armw	2	19	CP1	2.826
VP02_ERPs_armw	2	20	CP2	2.393
VP02_ERPs_armw	2	21	CP6	1.589
VP02_ERPs_armw	2	22	P7	1.307
VP02_ERPs_armw	2	23	P3	2.866
VP02_ERPs_armw	2	24	Pz	3.596
VP02_ERPs_armw	2	25	P4	2.082
VP02_ERPs_armw	2	26	P8	1.812
VP02_ERPs_armw	2	27	POz	4.133
VP02_ERPs_armw	2	28	O1	3.136
VP02_ERPs_armw	2	29	Oz	3.111
VP02_ERPs_armw	2	30	O2	2.868
VP02_ERPs_armw	2	31	AF7	-0.853
VP02_ERPs_armw	2	32	AF3	-0.247
VP02_ERPs_armw	2	33	AF4	0.517
VP02_ERPs_armw	2	34	AF8	0.163
VP02_ERPs_armw	2	35	F5	-0.527
VP02_ERPs_armw	2	36	F1	-0.243
VP02_ERPs_armw	2	37	F2	-0.364
VP02_ERPs_armw	2	38	F6	-0.451
VP02_ERPs_armw	2	39	FC3	0.083
VP02_ERPs_armw	2	40	FCz	1.27
VP02_ERPs_armw	2	41	FC4	0.523
VP02_ERPs_armw	2	42	C5	1.989
VP02_ERPs_armw	2	43	C1	2.32
VP02_ERPs_armw	2	44	C2	1.521
VP02_ERPs_armw	2	45	C6	0.077
VP02_ERPs_armw	2	46	CP3	2.659
VP02_ERPs_armw	2	47	CPz	2.822
VP02_ERPs_armw	2	48	CP4	1.799
VP02_ERPs_armw	2	49	P5	3.363
VP02_ERPs_armw	2	50	P1	4.013
VP02_ERPs_armw	2	51	P2	3.183
VP02_ERPs_armw	2	52	P6	1.952
VP02_ERPs_armw	2	53	PO5	2.933
VP02_ERPs_armw	2	54	PO3	3.656
VP02_ERPs_armw	2	55	PO4	2.182
VP02_ERPs_armw	2	56	PO6	2.196
VP02_ERPs_armw	2	57	FT7	-0.002
VP02_ERPs_armw	2	58	FT8	-0.887
VP02_ERPs_armw	2	59	TP7	0.035
VP02_ERPs_armw	2	60	TP8	0.061
VP02_ERPs_armw	2	61	PO7	2.796
VP02_ERPs_armw	2	62	PO8	2.019
VP02_ERPs_armw	2	63	VEOG	0
VP02_ERPs_armw	2	64	HEOG	0
VP02_ERPs_armw	4	1	Fp1	0.254
VP02_ERPs_armw	4	2	Fpz	0.212
VP02_ERPs_armw	4	3	Fp2	-0.123
VP02_ERPs_armw	4	4	F7	-0.747
VP02_ERPs_armw	4	5	F3	-0.873
VP02_ERPs_armw	4	6	Fz	-1.029
VP02_ERPs_armw	4	7	F4	-1.173
VP02_ERPs_armw	4	8	F8	-1.055
VP02_ERPs_armw	4	9	FC5	-0.79
VP02_ERPs_armw	4	10	FC1	-0.478
VP02_ERPs_armw	4	11	FC2	-0.048
VP02_ERPs_armw	4	12	FC6	0.163
VP02_ERPs_armw	4	13	T7	-0.431
VP02_ERPs_armw	4	14	C3	0.245
VP02_ERPs_armw	4	15	Cz	-0.303
VP02_ERPs_armw	4	16	C4	1.41
VP02_ERPs_armw	4	17	T8	-0.815
VP02_ERPs_armw	4	18	CP5	1.146
VP02_ERPs_armw	4	19	CP1	0.751
VP02_ERPs_armw	4	20	CP2	1.325
VP02_ERPs_armw	4	21	CP6	0.98
VP02_ERPs_armw	4	22	P7	-0.488
VP02_ERPs_armw	4	23	P3	-0.243
VP02_ERPs_armw	4	24	Pz	1.175
VP02_ERPs_armw	4	25	P4	1.274
VP02_ERPs_armw	4	26	P8	0.408
VP02_ERPs_armw	4	27	POz	0.437
VP02_ERPs_armw	4	28	O1	-0.595
VP02_ERPs_armw	4	29	Oz	-0.435
VP02_ERPs_armw	4	30	O2	-0.242
VP02_ERPs_armw	4	31	AF7	0.609
VP02_ERPs_armw	4	32	AF3	-0.933
VP02_ERPs_armw	4	33	AF4	-0.42
VP02_ERPs_armw	4	34	AF8	-0.685
VP02_ERPs_armw	4	35	F5	-0.961
VP02_ERPs_armw	4	36	F1	-0.878
VP02_ERPs_armw	4	37	F2	-0.156
VP02_ERPs_armw	4	38	F6	-0.882
VP02_ERPs_armw	4	39	FC3	-0.529
VP02_ERPs_armw	4	40	FCz	-0.397
VP02_ERPs_armw	4	41	FC4	-1.379
VP02_ERPs_armw	4	42	C5	-0.498
VP02_ERPs_armw	4	43	C1	-0.135
VP02_ERPs_armw	4	44	C2	0.476
VP02_ERPs_armw	4	45	C6	-0.32
VP02_ERPs_armw	4	46	CP3	-0.151
VP02_ERPs_armw	4	47	CPz	0.655
VP02_ERPs_armw	4	48	CP4	0.282
VP02_ERPs_armw	4	49	P5	-1.072
VP02_ERPs_armw	4	50	P1	-0.005
VP02_ERPs_armw	4	51	P2	0.887
VP02_ERPs_armw	4	52	P6	1.565
VP02_ERPs_armw	4	53	PO5	-1.853
VP02_ERPs_armw	4	54	PO3	-0.913
VP02_ERPs_armw	4	55	PO4	1.356
VP02_ERPs_armw	4	56	PO6	1.294
VP02_ERPs_armw	4	57	FT7	-1.425
VP02_ERPs_armw	4	58	FT8	-0.85
VP02_ERPs_armw	4	59	TP7	-1.749
VP02_ERPs_armw	4	60	TP8	-0.889
VP02_ERPs_armw	4	61	PO7	-2.028
VP02_ERPs_armw	4	62	PO8	1.069
VP02_ERPs_armw	4	63	VEOG	0
VP02_ERPs_armw	4	64	HEOG	0
VP02_ERPs_armw	5	1	Fp1	0.754
VP02_ERPs_armw	5	2	Fpz	1.565
VP02_ERPs_armw	5	3	Fp2	1.031
VP02_ERPs_armw	5	4	F7	1.136
VP02_ERPs_armw	5	5	F3	0.633
VP02_ERPs_armw	5	6	Fz	1.694
VP02_ERPs_armw	5	7	F4	1.913
VP02_ERPs_armw	5	8	F8	1.234
VP02_ERPs_armw	5	9	FC5	2.377
VP02_ERPs_armw	5	10	FC1	2.181
VP02_ERPs_armw	5	11	FC2	3.15
VP02_ERPs_armw	5	12	FC6	2.029
VP02_ERPs_armw	5	13	T7	0.092
VP02_ERPs_armw	5	14	C3	1.775
VP02_ERPs_armw	5	15	Cz	2.966
VP02_ERPs_armw	5	16	C4	1.475
VP02_ERPs_armw	5	17	T8	1.487
VP02_ERPs_armw	5	18	CP5	0.177
VP02_ERPs_armw	5	19	CP1	3.616
VP02_ERPs_armw	5	20	CP2	3.436
VP02_ERPs_armw	5	21	CP6	1.849
VP02_ERPs_armw	5	22	P7	-1.205
VP02_ERPs_armw	5	23	P3	1.506
VP02_ERPs_armw	5	24	Pz	3.721
VP02_ERPs_armw	5	25	P4	3.113
VP02_ERPs_armw	5	26	P8	1.765
VP02_ERPs_armw	5	27	POz	3.829
VP02_ERPs_armw	5	28	O1	1.883
VP02_ERPs_armw	5	29	Oz	0.839
VP02_ERPs_armw	5	30	O2	2.319
VP02_ERPs_armw	5	31	AF7	1.42
VP02_ERPs_armw	5	32	AF3	0.689
VP02_ERPs_armw	5	33	AF4	1.721
VP02_ERPs_armw	5	34	AF8	2.082
VP02_ERPs_armw	5	35	F5	0.602
VP02_ERPs_armw	5	36	F1	0.677
VP02_ERPs_armw	5	37	F2	1.929
VP02_ERPs_armw	5	38	F6	2.848
VP02_ERPs_armw	5	39	FC3	0.686
VP02_ERPs_armw	5	40	FCz	2.147
VP02_ERPs_armw	5	41	FC4	2.123
VP02_ERPs_armw	5	42	C5	-1.609
VP02_ERPs_armw	5	43	C1	2.939
VP02_ERPs_armw	5	44	C2	3.078
VP02_ERPs_armw	5	45	C6	1.443
VP02_ERPs_armw	5	46	CP3	2.249
VP02_ERPs_armw	5	47	CPz	3.584
VP02_ERPs_armw	5	48	CP4	2.562
VP02_ERPs_armw	5	49	P5	1.199
VP02_ERPs_armw	5	50	P1	3.238
VP02_ERPs_armw	5	51	P2	3.151
VP02_ERPs_armw	5	52	P6	1.651
VP02_ERPs_armw	5	53	PO5	0.17
VP02_ERPs_armw	5	54	PO3	1.573
VP02_ERPs_armw	5	55	PO4	3.111
VP02_ERPs_armw	5	56	PO6	1.555
VP02_ERPs_armw	5	57	FT7	0.817
VP02_ERPs_armw	5	58	FT8	1.036
VP02_ERPs_armw	5	59	TP7	0.253
VP02_ERPs_armw	5	60	TP8	0.882
VP02_ERPs_armw	5	61	PO7	0.163
VP02_ERPs_armw	5	62	PO8	1.605
VP02_ERPs_armw	5	63	VEOG	0
VP02_ERPs_armw	5	64	HEOG	0
VP03_ERPs_armw	1	1	Fp1	-2.693
VP03_ERPs_armw	1	2	Fpz	-2.718
VP03_ERPs_armw	1	3	Fp2	-3.663
VP03_ERPs_armw	1	4	F7	-2.987
VP03_ERPs_armw	1	5	F3	-4.572
VP03_ERPs_armw	1	6	Fz	-6.192
VP03_ERPs_armw	1	7	F4	-7.431
VP03_ERPs_armw	1	8	F8	-7.366
VP03_ERPs_armw	1	9	FC5	-4.451
VP03_ERPs_armw	1	10	FC1	-4.92
VP03_ERPs_armw	1	11	FC2	-6.398
VP03_ERPs_armw	1	12	FC6	-8.815
VP03_ERPs_armw	1	13	T7	-4.727
VP03_ERPs_armw	1	14	C3	-5.494
VP03_ERPs_armw	1	15	Cz	-5.905
VP03_ERPs_armw	1	16	C4	-7.908
VP03_ERPs_armw	1	17	T8	-8.346
VP03_ERPs_armw	1	18	CP5	-5.829
VP03_ERPs_armw	1	19	CP1	-5.974
VP03_ERPs_armw	1	20	CP2	-7.297
VP03_ERPs_armw	1	21	CP6	-8.685
VP03_ERPs_armw	1	22	P7	-6.853
VP03_ERPs_armw	1	23	P3	-6.574
VP03_ERPs_armw	1	24	Pz	-7.202
VP03_ERPs_armw	1	25	P4	-8.134
VP03_ERPs_armw	1	26	P8	-8.751
VP03_ERPs_armw	1	27	POz	-7.766
VP03_ERPs_armw	1	28	O1	-5.92
VP03_ERPs_armw	1	29	Oz	-6.395
VP03_ERPs_armw	1	30	O2	-6.894
VP03_ERPs_armw	1	31	AF7	-2.794
VP03_ERPs_armw	1	32	AF3	-4.088
VP03_ERPs_armw	1	33	AF4	-6.808
VP03_ERPs_armw	1	34	AF8	-5.788
VP03_ERPs_armw	1	35	F5	-3.179
VP03_ERPs_armw	1	36	F1	-4.505
VP03_ERPs_armw	1	37	F2	-6.209
VP03_ERPs_armw	1	38	F6	-8.371
VP03_ERPs_armw	1	39	FC3	-4.881
VP03_ERPs_armw	1	40	FCz	-5.197
VP03_ERPs_armw	1	41	FC4	-7.489
VP03_ERPs_armw	1	42	C5	-4.996
VP03_ERPs_armw	1	43	C1	-5.528
VP03_ERPs_armw	1	44	C2	-6.997
VP03_ERPs_armw	1	45	C6	-8.74
VP03_ERPs_armw	1	46	CP3	-6.562
VP03_ERPs_armw	1	47	CPz	-7.086
VP03_ERPs_armw	1	48	CP4	-7.814
VP03_ERPs_armw	1	49	P5	-6.814
VP03_ERPs_armw	1	50	P1	-6.506
VP03_ERPs_armw	1	51	P2	-7.702
VP03_ERPs_armw	1	52	P6	-8.222
VP03_ERPs_armw	1	53	PO5	-6.668
VP03_ERPs_armw	1	54	PO3	-6.826
VP03_ERPs_armw	1	55	PO4	-7.641
VP03_ERPs_armw	1	56	PO6	-7.76
VP03_ERPs_armw	1	57	FT7	-4.812
VP03_ERPs_armw	1	58	FT8	-7.974
VP03_ERPs_armw	1	59	TP7	-6.289
VP03_ERPs_armw	1	60	TP8	-9.369
VP03_ERPs_armw	1	61	PO7	-6.862
VP03_ERPs_armw	1	62	PO8	-7.815
VP03_ERPs_armw	1	63	VEOG	0
VP03_ERPs_armw	1	64	HEOG	0
VP03_ERPs_armw	2	1	Fp1	-1.557
VP03_ERPs_armw	2	2	Fpz	-2.682
VP03_ERPs_armw	2	3	Fp2	-2.793
VP03_ERPs_armw	2	4	F7	-0.809
VP03_ERPs_armw	2	5	F3	-1.736
VP03_ERPs_armw	2	6	Fz	-4.083
VP03_ERPs_armw	2	7	F4	-4.968
VP03_ERPs_armw	2	8	F8	-5.001
VP03_ERPs_armw	2	9	FC5	-1.687
VP03_ERPs_armw	2	10	FC1	-1.92
VP03_ERPs_armw	2	11	FC2	-4.011
VP03_ERPs_armw	2	12	FC6	-4.918
VP03_ERPs_armw	2	13	T7	-1.714
VP03_ERPs_armw	2	14	C3	-3.084
VP03_ERPs_armw	2	15	Cz	-3.751
VP03_ERPs_armw	2	16	C4	-4.273
VP03_ERPs_armw	2	17	T8	-4.585
VP03_ERPs_armw	2	18	CP5	-2.605
VP03_ERPs_armw	2	19	CP1	-3.25
VP03_ERPs_armw	2	20	CP2	-3.456
VP03_ERPs_armw	2	21	CP6	-4.152
VP03_ERPs_armw	2	22	P7	-2.353
VP03_ERPs_armw	2	23	P3	-2.735
VP03_ERPs_armw	2	24	Pz	-3.611
VP03_ERPs_armw	2	25	P4	-3.866
VP03_ERPs_armw	2	26	P8	-4.347
VP03_ERPs_armw	2	27	POz	-3.277
VP03_ERPs_armw	2	28	O1	-1.738
VP03_ERPs_armw	2	29	Oz	-1.539
VP03_ERPs_armw	2	30	O2	-2.694
VP03_ERPs_armw	2	31	AF7	-0.618
VP03_ERPs_armw	2	32	AF3	-2.288
VP03_ERPs_armw	2	33	AF4	-4.343
VP03_ERPs_armw	2	34	AF8	-4.395
VP03_ERPs_armw	2	35	F5	-1.016
VP03_ERPs_armw	2	36	F1	-1.743
VP03_ERPs_armw	2	37	F2	-4.166
VP03_ERPs_armw	2	38	F6	-5.17
VP03_ERPs_armw	2	39	FC3	-1.936
VP03_ERPs_armw	2	40	FCz	-3.589
VP03_ERPs_armw	2	41	FC4	-4.689
VP03_ERPs_armw	2	42	C5	-2.13
VP03_ERPs_armw	2	43	C1	-3.14
VP03_ERPs_armw	2	44	C2	-4.231
VP03_ERPs_armw	2	45	C6	-4.397
VP03_ERPs_armw	2	46	CP3	-3.377
VP03_ERPs_armw	2	47	CPz	-3.724
VP03_ERPs_armw	2	48	CP4	-4.159
VP03_ERPs_armw	2	49	P5	-2.374
VP03_ERPs_armw	2	50	P1	-2.793
VP03_ERPs_armw	2	51	P2	-3.521
VP03_ERPs_armw	2	52	P6	-3.47
VP03_ERPs_armw	2	53	PO5	-2.222
VP03_ERPs_armw	2	54	PO3	-2.359
VP03_ERPs_armw	2	55	PO4	-3.903
VP03_ERPs_armw	2	56	PO6	-2.541
VP03_ERPs_armw	2	57	FT7	-1.792
VP03_ERPs_armw	2	58	FT8	-4.978
VP03_ERPs_armw	2	59	TP7	-2.79
VP03_ERPs_armw	2	60	TP8	-4.99
VP03_ERPs_armw	2	61	PO7	-2.3
VP03_ERPs_armw	2	62	PO8	-2.602
VP03_ERPs_armw	2	63	VEOG	0
VP03_ERPs_armw	2	64	HEOG	0
VP03_ERPs_armw	4	1	Fp1	3.194
VP03_ERPs_armw	4	2	Fpz	2.494
VP03_ERPs_armw	4	3	Fp2	2.87
VP03_ERPs_armw	4	4	F7	2.661
VP03_ERPs_armw	4	5	F3	2.641
VP03_ERPs_armw	4	6	Fz	1.556
VP03_ERPs_armw	4	7	F4	1.344
VP03_ERPs_armw	4	8	F8	1.042
VP03_ERPs_armw	4	9	FC5	1.219
VP03_ERPs_armw	4	10	FC1	1.362
VP03_ERPs_armw	4	11	FC2	2.199
VP03_ERPs_armw	4	12	FC6	1.008
VP03_ERPs_armw	4	13	T7	2.063
VP03_ERPs_armw	4	14	C3	0.949
VP03_ERPs_armw	4	15	Cz	2.397
VP03_ERPs_armw	4	16	C4	1.176
VP03_ERPs_armw	4	17	T8	2.126
VP03_ERPs_armw	4	18	CP5	1.166
VP03_ERPs_armw	4	19	CP1	1.552
VP03_ERPs_armw	4	20	CP2	1.757
VP03_ERPs_armw	4	21	CP6	1.697
VP03_ERPs_armw	4	22	P7	1.344
VP03_ERPs_armw	4	23	P3	1.116
VP03_ERPs_armw	4	24	Pz	0.966
VP03_ERPs_armw	4	25	P4	1.37
VP03_ERPs_armw	4	26	P8	2.292
VP03_ERPs_armw	4	27	POz	0.868
VP03_ERPs_armw	4	28	O1	1.902
VP03_ERPs_armw	4	29	Oz	3.333
VP03_ERPs_armw	4	30	O2	2.676
VP03_ERPs_armw	4	31	AF7	2.801
VP03_ERPs_armw	4	32	AF3	2.633
VP03_ERPs_armw	4	33	AF4	1.79
VP03_ERPs_armw	4	34	AF8	2.184
VP03_ERPs_armw	4	35	F5	2.678
VP03_ERPs_armw	4	36	F1	2.746
VP03_ERPs_armw	4	37	F2	1.522
VP03_ERPs_armw	4	38	F6	1.731
VP03_ERPs_armw	4	39	FC3	1.394
VP03_ERPs_armw	4	40	FCz	2.55
VP03_ERPs_armw	4	41	FC4	1.353
VP03_ERPs_armw	4	42	C5	1.46
VP03_ERPs_armw	4	43	C1	1.697
VP03_ERPs_armw	4	44	C2	1.494
VP03_ERPs_armw	4	45	C6	1.403
VP03_ERPs_armw	4	46	CP3	0.796
VP03_ERPs_armw	4	47	CPz	1.834
VP03_ERPs_armw	4	48	CP4	1.295
VP03_ERPs_armw	4	49	P5	1.362
VP03_ERPs_armw	4	50	P1	1.102
VP03_ERPs_armw	4	51	P2	0.661
VP03_ERPs_armw	4	52	P6	2.66
VP03_ERPs_armw	4	53	PO5	1.605
VP03_ERPs_armw	4	54	PO3	1.46
VP03_ERPs_armw	4	55	PO4	1.539
VP03_ERPs_armw	4	56	PO6	3.07
VP03_ERPs_armw	4	57	FT7	2.079
VP03_ERPs_armw	4	58	FT8	0.602
VP03_ERPs_armw	4	59	TP7	1.978
VP03_ERPs_armw	4	60	TP8	2.043
VP03_ERPs_armw	4	61	PO7	1.456
VP03_ERPs_armw	4	62	PO8	2.94
VP03_ERPs_armw	4	63	VEOG	0
VP03_ERPs_armw	4	64	HEOG	0
VP03_ERPs_armw	5	1	Fp1	2.708
VP03_ERPs_armw	5	2	Fpz	1.453
VP03_ERPs_armw	5	3	Fp2	2.156
VP03_ERPs_armw	5	4	F7	1.857
VP03_ERPs_armw	5	5	F3	2.444
VP03_ERPs_armw	5	6	Fz	1.744
VP03_ERPs_armw	5	7	F4	0.842
VP03_ERPs_armw	5	8	F8	-0.205
VP03_ERPs_armw	5	9	FC5	0.235
VP03_ERPs_armw	5	10	FC1	0.893
VP03_ERPs_armw	5	11	FC2	1.139
VP03_ERPs_armw	5	12	FC6	-0.287
VP03_ERPs_armw	5	13	T7	0.987
VP03_ERPs_armw	5	14	C3	-0.138
VP03_ERPs_armw	5	15	Cz	0.321
VP03_ERPs_armw	5	16	C4	-0.364
VP03_ERPs_armw	5	17	T8	-1.083
VP03_ERPs_armw	5	18	CP5	-1.63
VP03_ERPs_armw	5	19	CP1	-0.745
VP03_ERPs_armw	5	20	CP2	-0.52
VP03_ERPs_armw	5	21	CP6	-1.436
VP03_ERPs_armw	5	22	P7	-1.471
VP03_ERPs_armw	5	23	P3	-1.794
VP03_ERPs_armw	5	24	Pz	-1.604
VP03_ERPs_armw	5	25	P4	-1.055
VP03_ERPs_armw	5	26	P8	-1.226
VP03_ERPs_armw	5	27	POz	-2.152
VP03_ERPs_armw	5	28	O1	0.754
VP03_ERPs_armw	5	29	Oz	0.351
VP03_ERPs_armw	5	30	O2	-0.115
VP03_ERPs_armw	5	31	AF7	1.855
VP03_ERPs_armw	5	32	AF3	2.386
VP03_ERPs_armw	5	33	AF4	1.368
VP03_ERPs_armw	5	34	AF8	0.852
VP03_ERPs_armw	5	35	F5	1.833
VP03_ERPs_armw	5	36	F1	2.497
VP03_ERPs_armw	5	37	F2	1.683
VP03_ERPs_armw	5	38	F6	0.552
VP03_ERPs_armw	5	39	FC3	0.88
VP03_ERPs_armw	5	40	FCz	1.781
VP03_ERPs_armw	5	41	FC4	0.071
VP03_ERPs_armw	5	42	C5	0.043
VP03_ERPs_armw	5	43	C1	0.233
VP03_ERPs_armw	5	44	C2	-0.101
VP03_ERPs_armw	5	45	C6	-0.568
VP03_ERPs_armw	5	46	CP3	-1.788
VP03_ERPs_armw	5	47	CPz	-0.865
VP03_ERPs_armw	5	48	CP4	-1.132
VP03_ERPs_armw	5	49	P5	-1.407
VP03_ERPs_armw	5	50	P1	-1.688
VP03_ERPs_armw	5	51	P2	-0.951
VP03_ERPs_armw	5	52	P6	-0.499
VP03_ERPs_armw	5	53	PO5	-1.276
VP03_ERPs_armw	5	54	PO3	-1.337
VP03_ERPs_armw	5	55	PO4	-1.015
VP03_ERPs_armw	5	56	PO6	0.707
VP03_ERPs_armw	5	57	FT7	1.142
VP03_ERPs_armw	5	58	FT8	-1.029
VP03_ERPs_armw	5	59	TP7	-0.033
VP03_ERPs_armw	5	60	TP8	-1.082
VP03_ERPs_armw	5	61	PO7	-1.393
VP03_ERPs_armw	5	62	PO8	0.662
VP03_ERPs_armw	5	63	VEOG	0
VP03_ERPs_armw	5	64	HEOG	0
VP04_ERPs_armw	1	1	Fp1	1.114
VP04_ERPs_armw	1	2	Fpz	0.133
VP04_ERPs_armw	1	3	Fp2	-0.244
VP04_ERPs_armw	1	4	F7	-5.06
VP04_ERPs_armw	1	5	F3	0.858
VP04_ERPs_armw	1	6	Fz	0.986
VP04_ERPs_armw	1	7	F4	0.972
VP04_ERPs_armw	1	8	F8	1.738
VP04_ERPs_armw	1	9	FC5	-0.691
VP04_ERPs_armw	1	10	FC1	1.191
VP04_ERPs_armw	1	11	FC2	1.525
VP04_ERPs_armw	1	12	FC6	1.107
VP04_ERPs_armw	1	13	T7	-0.379
VP04_ERPs_armw	1	14	C3	-0.223
VP04_ERPs_armw	1	15	Cz	2.971
VP04_ERPs_armw	1	16	C4	1.456
VP04_ERPs_armw	1	17	T8	0.595
VP04_ERPs_armw	1	18	CP5	-1.577
VP04_ERPs_armw	1	19	CP1	-0.467
VP04_ERPs_armw	1	20	CP2	0.107
VP04_ERPs_armw	1	21	CP6	0.184
VP04_ERPs_armw	1	22	P7	-0.017
VP04_ERPs_armw	1	23	P3	-0.301
VP04_ERPs_armw	1	24	Pz	1.304
VP04_ERPs_armw	1	25	P4	0.242
VP04_ERPs_armw	1	26	P8	0.348
VP04_ERPs_armw	1	27	POz	1.279
VP04_ERPs_armw	1	28	O1	0.594
VP04_ERPs_armw	1	29	Oz	1.171
VP04_ERPs_armw	1	30	O2	0.375
VP04_ERPs_armw	1	31	AF7	-1.249
VP04_ERPs_armw	1	32	AF3	-1.211
VP04_ERPs_armw	1	33	AF4	0.739
VP04_ERPs_armw	1	34	AF8	0.466
VP04_ERPs_armw	1	35	F5	0.893
VP04_ERPs_armw	1	36	F1	0.985
VP04_ERPs_armw	1	37	F2	0.893
VP04_ERPs_armw	1	38	F6	1.783
VP04_ERPs_armw	1	39	FC3	-0.453
VP04_ERPs_armw	1	40	FCz	1.407
VP04_ERPs_armw	1	41	FC4	1.432
VP04_ERPs_armw	1	42	C5	-1.178
VP04_ERPs_armw	1	43	C1	1.253
VP04_ERPs_armw	1	44	C2	1.627
VP04_ERPs_armw	1	45	C6	0.298
VP04_ERPs_armw	1	46	CP3	-0.033
VP04_ERPs_armw	1	47	CPz	1.236
VP04_ERPs_armw	1	48	CP4	1.519
VP04_ERPs_armw	1	49	P5	-0.188
VP04_ERPs_armw	1	50	P1	-0.467
VP04_ERPs_armw	1	51	P2	0.239
VP04_ERPs_armw	1	52	P6	0.253
VP04_ERPs_armw	1	53	PO5	-0.099
VP04_ERPs_armw	1	54	PO3	-0.111
VP04_ERPs_armw	1	55	PO4	0.182
VP04_ERPs_armw	1	56	PO6	0.361
VP04_ERPs_armw	1	57	FT7	1.358
VP04_ERPs_armw	1	58	FT8	1.731
VP04_ERPs_armw	1	59	TP7	1.108
VP04_ERPs_armw	1	60	TP8	0.132
VP04_ERPs_armw	1	61	PO7	-0.19
VP04_ERPs_armw	1	62	PO8	0.213
VP04_ERPs_armw	1	63	VEOG	0
VP04_ERPs_armw	1	64	HEOG	0
VP04_ERPs_armw	2	1	Fp1	1.406
VP04_ERPs_armw	2	2	Fpz	0.483
VP04_ERPs_armw	2	3	Fp2	-2.73
VP04_ERPs_armw	2	4	F7	0.122
VP04_ERPs_armw	2	5	F3	-0.112
VP04_ERPs_armw	2	6	Fz	-0.124
VP04_ERPs_armw	2	7	F4	-0.047
VP04_ERPs_armw	2	8	F8	-0.397
VP04_ERPs_armw	2	9	FC5	-0.129
VP04_ERPs_armw	2	10	FC1	-1.259
VP04_ERPs_armw	2	11	FC2	-1.473
VP04_ERPs_armw	2	12	FC6	-0.227
VP04_ERPs_armw	2	13	T7	-0.364
VP04_ERPs_armw	2	14	C3	-1.12
VP04_ERPs_armw	2	15	Cz	-3.246
VP04_ERPs_armw	2	16	C4	-1.504
VP04_ERPs_armw	2	17	T8	-1.767
VP04_ERPs_armw	2	18	CP5	-0.944
VP04_ERPs_armw	2	19	CP1	-1.898
VP04_ERPs_armw	2	20	CP2	-2.01
VP04_ERPs_armw	2	21	CP6	-1.927
VP04_ERPs_armw	2	22	P7	-0.573
VP04_ERPs_armw	2	23	P3	-1.418
VP04_ERPs_armw	2	24	Pz	-3.987
VP04_ERPs_armw	2	25	P4	-1.954
VP04_ERPs_armw	2	26	P8	-2.156
VP04_ERPs_armw	2	27	POz	-4.023
VP04_ERPs_armw	2	28	O1	-0.857
VP04_ERPs_armw	2	29	Oz	-2.783
VP04_ERPs_armw	2	30	O2	-1.986
VP04_ERPs_armw	2	31	AF7	0.137
VP04_ERPs_armw	2	32	AF3	0.431
VP04_ERPs_armw	2	33	AF4	0.906
VP04_ERPs_armw	2	34	AF8	-0.244
VP04_ERPs_armw	2	35	F5	-0.165
VP04_ERPs_armw	2	36	F1	-0.093
VP04_ERPs_armw	2	37	F2	0.158
VP04_ERPs_armw	2	38	F6	-0.313
VP04_ERPs_armw	2	39	FC3	-1.528
VP04_ERPs_armw	2	40	FCz	-1.419
VP04_ERPs_armw	2	41	FC4	-1.448
VP04_ERPs_armw	2	42	C5	0.326
VP04_ERPs_armw	2	43	C1	-1.804
VP04_ERPs_armw	2	44	C2	-2.531
VP04_ERPs_armw	2	45	C6	-2.137
VP04_ERPs_armw	2	46	CP3	-1.99
VP04_ERPs_armw	2	47	CPz	-3.897
VP04_ERPs_armw	2	48	CP4	-1.414
VP04_ERPs_armw	2	49	P5	-0.449
VP04_ERPs_armw	2	50	P1	-1.889
VP04_ERPs_armw	2	51	P2	-2.081
VP04_ERPs_armw	2	52	P6	-2.025
VP04_ERPs_armw	2	53	PO5	-0.526
VP04_ERPs_armw	2	54	PO3	-0.627
VP04_ERPs_armw	2	55	PO4	-2.068
VP04_ERPs_armw	2	56	PO6	-2.118
VP04_ERPs_armw	2	57	FT7	2.957
VP04_ERPs_armw	2	58	FT8	-0.325
VP04_ERPs_armw	2	59	TP7	-0.086
VP04_ERPs_armw	2	60	TP8	-1.938
VP04_ERPs_armw	2	61	PO7	-0.539
VP04_ERPs_armw	2	62	PO8	-2.165
VP04_ERPs_armw	2	63	VEOG	0
VP04_ERPs_armw	2	64	HEOG	0
VP04_ERPs_armw	4	1	Fp1	-2.766
VP04_ERPs_armw	4	2	Fpz	-2.291
VP04_ERPs_armw	4	3	Fp2	-3.905
VP04_ERPs_armw	4	4	F7	0.198
VP04_ERPs_armw	4	5	F3	0.455
VP04_ERPs_armw	4	6	Fz	0.477
VP04_ERPs_armw	4	7	F4	2.193
VP04_ERPs_armw	4	8	F8	0.512
VP04_ERPs_armw	4	9	FC5	0.342
VP04_ERPs_armw	4	10	FC1	2.421
VP04_ERPs_armw	4	11	FC2	3.106
VP04_ERPs_armw	4	12	FC6	3.931
VP04_ERPs_armw	4	13	T7	-1.301
VP04_ERPs_armw	4	14	C3	2.472
VP04_ERPs_armw	4	15	Cz	2.806
VP04_ERPs_armw	4	16	C4	3.235
VP04_ERPs_armw	4	17	T8	2.081
VP04_ERPs_armw	4	18	CP5	1.666
VP04_ERPs_armw	4	19	CP1	4.639
VP04_ERPs_armw	4	20	CP2	3.953
VP04_ERPs_armw	4	21	CP6	4.014
VP04_ERPs_armw	4	22	P7	5.486
VP04_ERPs_armw	4	23	P3	4.183
VP04_ERPs_armw	4	24	Pz	2.996
VP04_ERPs_armw	4	25	P4	4.037
VP04_ERPs_armw	4	26	P8	3.952
VP04_ERPs_armw	4	27	POz	2.991
VP04_ERPs_armw	4	28	O1	4.734
VP04_ERPs_armw	4	29	Oz	5.565
VP04_ERPs_armw	4	30	O2	3.916
VP04_ERPs_armw	4	31	AF7	-3.749
VP04_ERPs_armw	4	32	AF3	-4.274
VP04_ERPs_armw	4	33	AF4	-0.058
VP04_ERPs_armw	4	34	AF8	-1.832
VP04_ERPs_armw	4	35	F5	0.249
VP04_ERPs_armw	4	36	F1	0.38
VP04_ERPs_armw	4	37	F2	2.521
VP04_ERPs_armw	4	38	F6	0.466
VP04_ERPs_armw	4	39	FC3	0.503
VP04_ERPs_armw	4	40	FCz	3.052
VP04_ERPs_armw	4	41	FC4	3.235
VP04_ERPs_armw	4	42	C5	1.685
VP04_ERPs_armw	4	43	C1	2.376
VP04_ERPs_armw	4	44	C2	3.401
VP04_ERPs_armw	4	45	C6	3.843
VP04_ERPs_armw	4	46	CP3	3.597
VP04_ERPs_armw	4	47	CPz	3.078
VP04_ERPs_armw	4	48	CP4	3.221
VP04_ERPs_armw	4	49	P5	5.694
VP04_ERPs_armw	4	50	P1	4.834
VP04_ERPs_armw	4	51	P2	3.838
VP04_ERPs_armw	4	52	P6	3.963
VP04_ERPs_armw	4	53	PO5	5.553
VP04_ERPs_armw	4	54	PO3	5.511
VP04_ERPs_armw	4	55	PO4	3.988
VP04_ERPs_armw	4	56	PO6	3.844
VP04_ERPs_armw	4	57	FT7	-0.835
VP04_ERPs_armw	4	58	FT8	0.657
VP04_ERPs_armw	4	59	TP7	2.734
VP04_ERPs_armw	4	60	TP8	4.033
VP04_ERPs_armw	4	61	PO7	5.522
VP04_ERPs_armw	4	62	PO8	3.881
VP04_ERPs_armw	4	63	VEOG	0
VP04_ERPs_armw	4	64	HEOG	-0.001
VP04_ERPs_armw	5	1	Fp1	2.979
VP04_ERPs_armw	5	2	Fpz	4.361
VP04_ERPs_armw	5	3	Fp2	3.504
VP04_ERPs_armw	5	4	F7	1.177
VP04_ERPs_armw	5	5	F3	2.27
VP04_ERPs_armw	5	6	Fz	2.643
VP04_ERPs_armw	5	7	F4	0.864
VP04_ERPs_armw	5	8	F8	1.572
VP04_ERPs_armw	5	9	FC5	-2.809
VP04_ERPs_armw	5	10	FC1	1.697
VP04_ERPs_armw	5	11	FC2	1.67
VP04_ERPs_armw	5	12	FC6	1.65
VP04_ERPs_armw	5	13	T7	-3.342
VP04_ERPs_armw	5	14	C3	-0.787
VP04_ERPs_armw	5	15	Cz	2.019
VP04_ERPs_armw	5	16	C4	1.818
VP04_ERPs_armw	5	17	T8	1.896
VP04_ERPs_armw	5	18	CP5	-1.129
VP04_ERPs_armw	5	19	CP1	0.419
VP04_ERPs_armw	5	20	CP2	1.863
VP04_ERPs_armw	5	21	CP6	1.782
VP04_ERPs_armw	5	22	P7	-0.048
VP04_ERPs_armw	5	23	P3	0.326
VP04_ERPs_armw	5	24	Pz	2.251
VP04_ERPs_armw	5	25	P4	1.854
VP04_ERPs_armw	5	26	P8	2.009
VP04_ERPs_armw	5	27	POz	2.129
VP04_ERPs_armw	5	28	O1	2.446
VP04_ERPs_armw	5	29	Oz	3.163
VP04_ERPs_armw	5	30	O2	1.853
VP04_ERPs_armw	5	31	AF7	-0.041
VP04_ERPs_armw	5	32	AF3	-0.098
VP04_ERPs_armw	5	33	AF4	1.598
VP04_ERPs_armw	5	34	AF8	1.97
VP04_ERPs_armw	5	35	F5	2.17
VP04_ERPs_armw	5	36	F1	2.273
VP04_ERPs_armw	5	37	F2	0.838
VP04_ERPs_armw	5	38	F6	1.701
VP04_ERPs_armw	5	39	FC3	-1.769
VP04_ERPs_armw	5	40	FCz	1.631
VP04_ERPs_armw	5	41	FC4	1.741
VP04_ERPs_armw	5	42	C5	-2.012
VP04_ERPs_armw	5	43	C1	1.001
VP04_ERPs_armw	5	44	C2	1.141
VP04_ERPs_armw	5	45	C6	1.874
VP04_ERPs_armw	5	46	CP3	0.499
VP04_ERPs_armw	5	47	CPz	2.067
VP04_ERPs_armw	5	48	CP4	1.76
VP04_ERPs_armw	5	49	P5	-0.292
VP04_ERPs_armw	5	50	P1	0.26
VP04_ERPs_armw	5	51	P2	1.906
VP04_ERPs_armw	5	52	P6	1.719
VP04_ERPs_armw	5	53	PO5	0.049
VP04_ERPs_armw	5	54	PO3	-0.03
VP04_ERPs_armw	5	55	PO4	1.823
VP04_ERPs_armw	5	56	PO6	1.996
VP04_ERPs_armw	5	57	FT7	2.823
VP04_ERPs_armw	5	58	FT8	1.679
VP04_ERPs_armw	5	59	TP7	-0.158
VP04_ERPs_armw	5	60	TP8	1.678
VP04_ERPs_armw	5	61	PO7	-0.047
VP04_ERPs_armw	5	62	PO8	1.942
VP04_ERPs_armw	5	63	VEOG	0
VP04_ERPs_armw	5	64	HEOG	0
VP05_ERPs_armw	1	1	Fp1	-0.63
VP05_ERPs_armw	1	2	Fpz	-1.984
VP05_ERPs_armw	1	3	Fp2	-2.118
VP05_ERPs_armw	1	4	F7	0.262
VP05_ERPs_armw	1	5	F3	2.707
VP05_ERPs_armw	1	6	Fz	2.482
VP05_ERPs_armw	1	7	F4	1.359
VP05_ERPs_armw	1	8	F8	-0.221
VP05_ERPs_armw	1	9	FC5	2.24
VP05_ERPs_armw	1	10	FC1	4.807
VP05_ERPs_armw	1	11	FC2	3.829
VP05_ERPs_armw	1	12	FC6	0.271
VP05_ERPs_armw	1	13	T7	0.998
VP05_ERPs_armw	1	14	C3	3.125
VP05_ERPs_armw	1	15	Cz	4.838
VP05_ERPs_armw	1	16	C4	3.036
VP05_ERPs_armw	1	17	T8	0.213
VP05_ERPs_armw	1	18	CP5	1.317
VP05_ERPs_armw	1	19	CP1	4.885
VP05_ERPs_armw	1	20	CP2	4.548
VP05_ERPs_armw	1	21	CP6	0.885
VP05_ERPs_armw	1	22	P7	0.761
VP05_ERPs_armw	1	23	P3	3.916
VP05_ERPs_armw	1	24	Pz	5.838
VP05_ERPs_armw	1	25	P4	3.707
VP05_ERPs_armw	1	26	P8	1.059
VP05_ERPs_armw	1	27	POz	4.982
VP05_ERPs_armw	1	28	O1	1.691
VP05_ERPs_armw	1	29	Oz	4.888
VP05_ERPs_armw	1	30	O2	3.512
VP05_ERPs_armw	1	31	AF7	-0.508
VP05_ERPs_armw	1	32	AF3	1.19
VP05_ERPs_armw	1	33	AF4	0.74
VP05_ERPs_armw	1	34	AF8	-0.617
VP05_ERPs_armw	1	35	F5	1.783
VP05_ERPs_armw	1	36	F1	2.702
VP05_ERPs_armw	1	37	F2	1.481
VP05_ERPs_armw	1	38	F6	1.338
VP05_ERPs_armw	1	39	FC3	4.275
VP05_ERPs_armw	1	40	FCz	3.775
VP05_ERPs_armw	1	41	FC4	2.082
VP05_ERPs_armw	1	42	C5	2.122
VP05_ERPs_armw	1	43	C1	4.811
VP05_ERPs_armw	1	44	C2	3.632
VP05_ERPs_armw	1	45	C6	0.601
VP05_ERPs_armw	1	46	CP3	4.245
VP05_ERPs_armw	1	47	CPz	5.99
VP05_ERPs_armw	1	48	CP4	3.264
VP05_ERPs_armw	1	49	P5	2.228
VP05_ERPs_armw	1	50	P1	4.849
VP05_ERPs_armw	1	51	P2	4.844
VP05_ERPs_armw	1	52	P6	3.487
VP05_ERPs_armw	1	53	PO5	3.843
VP05_ERPs_armw	1	54	PO3	3.883
VP05_ERPs_armw	1	55	PO4	5.283
VP05_ERPs_armw	1	56	PO6	3.465
VP05_ERPs_armw	1	57	FT7	0.442
VP05_ERPs_armw	1	58	FT8	-0.109
VP05_ERPs_armw	1	59	TP7	1.132
VP05_ERPs_armw	1	60	TP8	0.719
VP05_ERPs_armw	1	61	PO7	3.851
VP05_ERPs_armw	1	62	PO8	3.417
VP05_ERPs_armw	1	63	VEOG	0
VP05_ERPs_armw	1	64	HEOG	0.001
VP05_ERPs_armw	2	1	Fp1	8.002
VP05_ERPs_armw	2	2	Fpz	11.902
VP05_ERPs_armw	2	3	Fp2	10.765
VP05_ERPs_armw	2	4	F7	3.126
VP05_ERPs_armw	2	5	F3	1.523
VP05_ERPs_armw	2	6	Fz	0.063
VP05_ERPs_armw	2	7	F4	2.602
VP05_ERPs_armw	2	8	F8	2.557
VP05_ERPs_armw	2	9	FC5	1.106
VP05_ERPs_armw	2	10	FC1	0.71
VP05_ERPs_armw	2	11	FC2	-0.265
VP05_ERPs_armw	2	12	FC6	-0.28
VP05_ERPs_armw	2	13	T7	3.218
VP05_ERPs_armw	2	14	C3	5.282
VP05_ERPs_armw	2	15	Cz	1.463
VP05_ERPs_armw	2	16	C4	1.223
VP05_ERPs_armw	2	17	T8	2.093
VP05_ERPs_armw	2	18	CP5	3.25
VP05_ERPs_armw	2	19	CP1	2.722
VP05_ERPs_armw	2	20	CP2	3.271
VP05_ERPs_armw	2	21	CP6	-1.364
VP05_ERPs_armw	2	22	P7	1.839
VP05_ERPs_armw	2	23	P3	2.695
VP05_ERPs_armw	2	24	Pz	2.657
VP05_ERPs_armw	2	25	P4	2.259
VP05_ERPs_armw	2	26	P8	0.796
VP05_ERPs_armw	2	27	POz	2.87
VP05_ERPs_armw	2	28	O1	2.044
VP05_ERPs_armw	2	29	Oz	1.758
VP05_ERPs_armw	2	30	O2	2.174
VP05_ERPs_armw	2	31	AF7	7.434
VP05_ERPs_armw	2	32	AF3	2.073
VP05_ERPs_armw	2	33	AF4	2.74
VP05_ERPs_armw	2	34	AF8	0.64
VP05_ERPs_armw	2	35	F5	1.144
VP05_ERPs_armw	2	36	F1	1.225
VP05_ERPs_armw	2	37	F2	2.544
VP05_ERPs_armw	2	38	F6	2.635
VP05_ERPs_armw	2	39	FC3	1.015
VP05_ERPs_armw	2	40	FCz	-0.076
VP05_ERPs_armw	2	41	FC4	1.319
VP05_ERPs_armw	2	42	C5	1.018
VP05_ERPs_armw	2	43	C1	1.481
VP05_ERPs_armw	2	44	C2	0.105
VP05_ERPs_armw	2	45	C6	-0.967
VP05_ERPs_armw	2	46	CP3	3.252
VP05_ERPs_armw	2	47	CPz	2.397
VP05_ERPs_armw	2	48	CP4	0.97
VP05_ERPs_armw	2	49	P5	1.966
VP05_ERPs_armw	2	50	P1	2.508
VP05_ERPs_armw	2	51	P2	2.896
VP05_ERPs_armw	2	52	P6	2.284
VP05_ERPs_armw	2	53	PO5	2.608
VP05_ERPs_armw	2	54	PO3	2.213
VP05_ERPs_armw	2	55	PO4	2.488
VP05_ERPs_armw	2	56	PO6	2.502
VP05_ERPs_armw	2	57	FT7	3.037
VP05_ERPs_armw	2	58	FT8	2.319
VP05_ERPs_armw	2	59	TP7	2.856
VP05_ERPs_armw	2	60	TP8	0.452
VP05_ERPs_armw	2	61	PO7	2.466
VP05_ERPs_armw	2	62	PO8	2.555
VP05_ERPs_armw	2	63	VEOG	0
VP05_ERPs_armw	2	64	HEOG	0
VP05_ERPs_armw	4	1	Fp1	1.759
VP05_ERPs_armw	4	2	Fpz	0.805
VP05_ERPs_armw	4	3	Fp2	0.268
VP05_ERPs_armw	4	4	F7	0.862
VP05_ERPs_armw	4	5	F3	2.301
VP05_ERPs_armw	4	6	Fz	2.663
VP05_ERPs_armw	4	7	F4	0.82
VP05_ERPs_armw	4	8	F8	-1.726
VP05_ERPs_armw	4	9	FC5	1.706
VP05_ERPs_armw	4	10	FC1	3.387
VP05_ERPs_armw	4	11	FC2	2.987
VP05_ERPs_armw	4	12	FC6	-0.709
VP05_ERPs_armw	4	13	T7	0.646
VP05_ERPs_armw	4	14	C3	3.586
VP05_ERPs_armw	4	15	Cz	4.863
VP05_ERPs_armw	4	16	C4	1.884
VP05_ERPs_armw	4	17	T8	-1.569
VP05_ERPs_armw	4	18	CP5	0.601
VP05_ERPs_armw	4	19	CP1	2.93
VP05_ERPs_armw	4	20	CP2	3.177
VP05_ERPs_armw	4	21	CP6	0.539
VP05_ERPs_armw	4	22	P7	-0.394
VP05_ERPs_armw	4	23	P3	3.283
VP05_ERPs_armw	4	24	Pz	3.485
VP05_ERPs_armw	4	25	P4	2.752
VP05_ERPs_armw	4	26	P8	1.488
VP05_ERPs_armw	4	27	POz	1.95
VP05_ERPs_armw	4	28	O1	2.634
VP05_ERPs_armw	4	29	Oz	2.569
VP05_ERPs_armw	4	30	O2	2.713
VP05_ERPs_armw	4	31	AF7	2.087
VP05_ERPs_armw	4	32	AF3	1.271
VP05_ERPs_armw	4	33	AF4	0.453
VP05_ERPs_armw	4	34	AF8	-2.26
VP05_ERPs_armw	4	35	F5	0.945
VP05_ERPs_armw	4	36	F1	2.323
VP05_ERPs_armw	4	37	F2	0.946
VP05_ERPs_armw	4	38	F6	0.708
VP05_ERPs_armw	4	39	FC3	3.826
VP05_ERPs_armw	4	40	FCz	3.034
VP05_ERPs_armw	4	41	FC4	0.833
VP05_ERPs_armw	4	42	C5	1.526
VP05_ERPs_armw	4	43	C1	4.882
VP05_ERPs_armw	4	44	C2	3.003
VP05_ERPs_armw	4	45	C6	0.333
VP05_ERPs_armw	4	46	CP3	3.773
VP05_ERPs_armw	4	47	CPz	3.664
VP05_ERPs_armw	4	48	CP4	2.076
VP05_ERPs_armw	4	49	P5	0.899
VP05_ERPs_armw	4	50	P1	3.029
VP05_ERPs_armw	4	51	P2	3.201
VP05_ERPs_armw	4	52	P6	2.676
VP05_ERPs_armw	4	53	PO5	1.698
VP05_ERPs_armw	4	54	PO3	1.728
VP05_ERPs_armw	4	55	PO4	3.238
VP05_ERPs_armw	4	56	PO6	2.718
VP05_ERPs_armw	4	57	FT7	0.896
VP05_ERPs_armw	4	58	FT8	-1.662
VP05_ERPs_armw	4	59	TP7	0.708
VP05_ERPs_armw	4	60	TP8	1.118
VP05_ERPs_armw	4	61	PO7	1.655
VP05_ERPs_armw	4	62	PO8	2.625
VP05_ERPs_armw	4	63	VEOG	0
VP05_ERPs_armw	4	64	HEOG	-0.002
VP05_ERPs_armw	5	1	Fp1	0.995
VP05_ERPs_armw	5	2	Fpz	0.419
VP05_ERPs_armw	5	3	Fp2	-0.205
VP05_ERPs_armw	5	4	F7	2.116
VP05_ERPs_armw	5	5	F3	-0.498
VP05_ERPs_armw	5	6	Fz	-0.56
VP05_ERPs_armw	5	7	F4	-2.593
VP05_ERPs_armw	5	8	F8	-4.848
VP05_ERPs_armw	5	9	FC5	0.605
VP05_ERPs_armw	5	10	FC1	-0.205
VP05_ERPs_armw	5	11	FC2	-1.097
VP05_ERPs_armw	5	12	FC6	-3.768
VP05_ERPs_armw	5	13	T7	-1.32
VP05_ERPs_armw	5	14	C3	0.209
VP05_ERPs_armw	5	15	Cz	-0.151
VP05_ERPs_armw	5	16	C4	-2.371
VP05_ERPs_armw	5	17	T8	-2.582
VP05_ERPs_armw	5	18	CP5	-1.537
VP05_ERPs_armw	5	19	CP1	-1.872
VP05_ERPs_armw	5	20	CP2	-2.246
VP05_ERPs_armw	5	21	CP6	-2.675
VP05_ERPs_armw	5	22	P7	-2.279
VP05_ERPs_armw	5	23	P3	-0.845
VP05_ERPs_armw	5	24	Pz	-2.249
VP05_ERPs_armw	5	25	P4	-0.648
VP05_ERPs_armw	5	26	P8	-1.342
VP05_ERPs_armw	5	27	POz	-3.218
VP05_ERPs_armw	5	28	O1	-0.565
VP05_ERPs_armw	5	29	Oz	-1.504
VP05_ERPs_armw	5	30	O2	-0.721
VP05_ERPs_armw	5	31	AF7	1.362
VP05_ERPs_armw	5	32	AF3	0.65
VP05_ERPs_armw	5	33	AF4	-3.145
VP05_ERPs_armw	5	34	AF8	-3.269
VP05_ERPs_armw	5	35	F5	0.246
VP05_ERPs_armw	5	36	F1	-0.435
VP05_ERPs_armw	5	37	F2	-2.485
VP05_ERPs_armw	5	38	F6	-2.639
VP05_ERPs_armw	5	39	FC3	1.102
VP05_ERPs_armw	5	40	FCz	-1.123
VP05_ERPs_armw	5	41	FC4	-2.756
VP05_ERPs_armw	5	42	C5	0.222
VP05_ERPs_armw	5	43	C1	-0.179
VP05_ERPs_armw	5	44	C2	-1.148
VP05_ERPs_armw	5	45	C6	-2.853
VP05_ERPs_armw	5	46	CP3	-0.504
VP05_ERPs_armw	5	47	CPz	-2.219
VP05_ERPs_armw	5	48	CP4	-2.289
VP05_ERPs_armw	5	49	P5	-2.131
VP05_ERPs_armw	5	50	P1	-1.785
VP05_ERPs_armw	5	51	P2	-2.608
VP05_ERPs_armw	5	52	P6	-0.747
VP05_ERPs_armw	5	53	PO5	-2.838
VP05_ERPs_armw	5	54	PO3	-2.825
VP05_ERPs_armw	5	55	PO4	-2.154
VP05_ERPs_armw	5	56	PO6	-0.804
VP05_ERPs_armw	5	57	FT7	2.147
VP05_ERPs_armw	5	58	FT8	-4.951
VP05_ERPs_armw	5	59	TP7	-1.306
VP05_ERPs_armw	5	60	TP8	-1.765
VP05_ERPs_armw	5	61	PO7	-2.854
VP05_ERPs_armw	5	62	PO8	-0.867
VP05_ERPs_armw	5	63	VEOG	0
VP05_ERPs_armw	5	64	HEOG	-0.002
VP06_ERPs_armw	1	1	Fp1	-0.111
VP06_ERPs_armw	1	2	Fpz	-3.821
VP06_ERPs_armw	1	3	Fp2	-2.198
VP06_ERPs_armw	1	4	F7	-0.49
VP06_ERPs_armw	1	5	F3	-1.139
VP06_ERPs_armw	1	6	Fz	-0.519
VP06_ERPs_armw	1	7	F4	-0.87
VP06_ERPs_armw	1	8	F8	-1.638
VP06_ERPs_armw	1	9	FC5	-1.455
VP06_ERPs_armw	1	10	FC1	0.737
VP06_ERPs_armw	1	11	FC2	-0.822
VP06_ERPs_armw	1	12	FC6	-0.201
VP06_ERPs_armw	1	13	T7	-0.837
VP06_ERPs_armw	1	14	C3	2.114
VP06_ERPs_armw	1	15	Cz	0.757
VP06_ERPs_armw	1	16	C4	-0.335
VP06_ERPs_armw	1	17	T8	-0.417
VP06_ERPs_armw	1	18	CP5	1.108
VP06_ERPs_armw	1	19	CP1	0.712
VP06_ERPs_armw	1	20	CP2	0.704
VP06_ERPs_armw	1	21	CP6	0.186
VP06_ERPs_armw	1	22	P7	-0.63
VP06_ERPs_armw	1	23	P3	1.395
VP06_ERPs_armw	1	24	Pz	1.562
VP06_ERPs_armw	1	25	P4	0.906
VP06_ERPs_armw	1	26	P8	-1.835
VP06_ERPs_armw	1	27	POz	1.044
VP06_ERPs_armw	1	28	O1	1.591
VP06_ERPs_armw	1	29	Oz	1.608
VP06_ERPs_armw	1	30	O2	0.871
VP06_ERPs_armw	1	31	AF7	3.442
VP06_ERPs_armw	1	32	AF3	-1.145
VP06_ERPs_armw	1	33	AF4	-0.155
VP06_ERPs_armw	1	34	AF8	-0.966
VP06_ERPs_armw	1	35	F5	-1.522
VP06_ERPs_armw	1	36	F1	-0.152
VP06_ERPs_armw	1	37	F2	-0.794
VP06_ERPs_armw	1	38	F6	-1.161
VP06_ERPs_armw	1	39	FC3	1.158
VP06_ERPs_armw	1	40	FCz	0.055
VP06_ERPs_armw	1	41	FC4	-0.196
VP06_ERPs_armw	1	42	C5	-0.628
VP06_ERPs_armw	1	43	C1	1.285
VP06_ERPs_armw	1	44	C2	0.873
VP06_ERPs_armw	1	45	C6	0.024
VP06_ERPs_armw	1	46	CP3	1.477
VP06_ERPs_armw	1	47	CPz	0.775
VP06_ERPs_armw	1	48	CP4	0.618
VP06_ERPs_armw	1	49	P5	0.557
VP06_ERPs_armw	1	50	P1	1.549
VP06_ERPs_armw	1	51	P2	1.688
VP06_ERPs_armw	1	52	P6	-0.108
VP06_ERPs_armw	1	53	PO5	1.677
VP06_ERPs_armw	1	54	PO3	1.655
VP06_ERPs_armw	1	55	PO4	0.943
VP06_ERPs_armw	1	56	PO6	0.9
VP06_ERPs_armw	1	57	FT7	-1.252
VP06_ERPs_armw	1	58	FT8	0.071
VP06_ERPs_armw	1	59	TP7	-0.977
VP06_ERPs_armw	1	60	TP8	-0.324
VP06_ERPs_armw	1	61	PO7	1.746
VP06_ERPs_armw	1	62	PO8	0.916
VP06_ERPs_armw	1	63	VEOG	0
VP06_ERPs_armw	1	64	HEOG	0
VP06_ERPs_armw	2	1	Fp1	0.749
VP06_ERPs_armw	2	2	Fpz	-0.925
VP06_ERPs_armw	2	3	Fp2	-0.207
VP06_ERPs_armw	2	4	F7	0.215
VP06_ERPs_armw	2	5	F3	1.767
VP06_ERPs_armw	2	6	Fz	2.53
VP06_ERPs_armw	2	7	F4	2.378
VP06_ERPs_armw	2	8	F8	-0.424
VP06_ERPs_armw	2	9	FC5	1.426
VP06_ERPs_armw	2	10	FC1	2.773
VP06_ERPs_armw	2	11	FC2	2.45
VP06_ERPs_armw	2	12	FC6	1.747
VP06_ERPs_armw	2	13	T7	0.006
VP06_ERPs_armw	2	14	C3	3.554
VP06_ERPs_armw	2	15	Cz	3.229
VP06_ERPs_armw	2	16	C4	2.776
VP06_ERPs_armw	2	17	T8	-0.496
VP06_ERPs_armw	2	18	CP5	1.821
VP06_ERPs_armw	2	19	CP1	2.229
VP06_ERPs_armw	2	20	CP2	2.962
VP06_ERPs_armw	2	21	CP6	1.274
VP06_ERPs_armw	2	22	P7	0.767
VP06_ERPs_armw	2	23	P3	3.533
VP06_ERPs_armw	2	24	Pz	3.273
VP06_ERPs_armw	2	25	P4	3.769
VP06_ERPs_armw	2	26	P8	0.687
VP06_ERPs_armw	2	27	POz	3.562
VP06_ERPs_armw	2	28	O1	3.559
VP06_ERPs_armw	2	29	Oz	3.302
VP06_ERPs_armw	2	30	O2	3.793
VP06_ERPs_armw	2	31	AF7	6.041
VP06_ERPs_armw	2	32	AF3	1.66
VP06_ERPs_armw	2	33	AF4	2.021
VP06_ERPs_armw	2	34	AF8	0.016
VP06_ERPs_armw	2	35	F5	2.32
VP06_ERPs_armw	2	36	F1	2.262
VP06_ERPs_armw	2	37	F2	2.32
VP06_ERPs_armw	2	38	F6	2.842
VP06_ERPs_armw	2	39	FC3	3.107
VP06_ERPs_armw	2	40	FCz	2.717
VP06_ERPs_armw	2	41	FC4	2.277
VP06_ERPs_armw	2	42	C5	0.267
VP06_ERPs_armw	2	43	C1	3.206
VP06_ERPs_armw	2	44	C2	2.847
VP06_ERPs_armw	2	45	C6	0.881
VP06_ERPs_armw	2	46	CP3	2.708
VP06_ERPs_armw	2	47	CPz	2.222
VP06_ERPs_armw	2	48	CP4	3.384
VP06_ERPs_armw	2	49	P5	2.383
VP06_ERPs_armw	2	50	P1	3.549
VP06_ERPs_armw	2	51	P2	3.346
VP06_ERPs_armw	2	52	P6	3.247
VP06_ERPs_armw	2	53	PO5	3.644
VP06_ERPs_armw	2	54	PO3	3.572
VP06_ERPs_armw	2	55	PO4	3.741
VP06_ERPs_armw	2	56	PO6	3.793
VP06_ERPs_armw	2	57	FT7	-3.449
VP06_ERPs_armw	2	58	FT8	1.138
VP06_ERPs_armw	2	59	TP7	-0.721
VP06_ERPs_armw	2	60	TP8	-0.269
VP06_ERPs_armw	2	61	PO7	3.561
VP06_ERPs_armw	2	62	PO8	3.635
VP06_ERPs_armw	2	63	VEOG	0
VP06_ERPs_armw	2	64	HEOG	0
VP06_ERPs_armw	4	1	Fp1	4.467
VP06_ERPs_armw	4	2	Fpz	0.597
VP06_ERPs_armw	4	3	Fp2	0.353
VP06_ERPs_armw	4	4	F7	1.216
VP06_ERPs_armw	4	5	F3	0.263
VP06_ERPs_armw	4	6	Fz	1.042
VP06_ERPs_armw	4	7	F4	0.802
VP06_ERPs_armw	4	8	F8	0.16
VP06_ERPs_armw	4	9	FC5	-2.191
VP06_ERPs_armw	4	10	FC1	-0.723
VP06_ERPs_armw	4	11	FC2	0.848
VP06_ERPs_armw	4	12	FC6	0.316
VP06_ERPs_armw	4	13	T7	-1.827
VP06_ERPs_armw	4	14	C3	-1.732
VP06_ERPs_armw	4	15	Cz	-1.38
VP06_ERPs_armw	4	16	C4	0.334
VP06_ERPs_armw	4	17	T8	0.429
VP06_ERPs_armw	4	18	CP5	-1.516
VP06_ERPs_armw	4	19	CP1	-1.789
VP06_ERPs_armw	4	20	CP2	-0.878
VP06_ERPs_armw	4	21	CP6	0.327
VP06_ERPs_armw	4	22	P7	-0.789
VP06_ERPs_armw	4	23	P3	-0.543
VP06_ERPs_armw	4	24	Pz	0.324
VP06_ERPs_armw	4	25	P4	1.778
VP06_ERPs_armw	4	26	P8	0.58
VP06_ERPs_armw	4	27	POz	1.443
VP06_ERPs_armw	4	28	O1	1.926
VP06_ERPs_armw	4	29	Oz	3.078
VP06_ERPs_armw	4	30	O2	2.002
VP06_ERPs_armw	4	31	AF7	6.364
VP06_ERPs_armw	4	32	AF3	0.163
VP06_ERPs_armw	4	33	AF4	2.377
VP06_ERPs_armw	4	34	AF8	0.912
VP06_ERPs_armw	4	35	F5	0.962
VP06_ERPs_armw	4	36	F1	0.356
VP06_ERPs_armw	4	37	F2	0.764
VP06_ERPs_armw	4	38	F6	5.692
VP06_ERPs_armw	4	39	FC3	-0.741
VP06_ERPs_armw	4	40	FCz	-0.624
VP06_ERPs_armw	4	41	FC4	0.642
VP06_ERPs_armw	4	42	C5	-2.252
VP06_ERPs_armw	4	43	C1	-2.091
VP06_ERPs_armw	4	44	C2	-0.855
VP06_ERPs_armw	4	45	C6	0.765
VP06_ERPs_armw	4	46	CP3	-1.438
VP06_ERPs_armw	4	47	CPz	-1.553
VP06_ERPs_armw	4	48	CP4	-0.098
VP06_ERPs_armw	4	49	P5	-0.748
VP06_ERPs_armw	4	50	P1	-0.702
VP06_ERPs_armw	4	51	P2	0.352
VP06_ERPs_armw	4	52	P6	0.863
VP06_ERPs_armw	4	53	PO5	1.02
VP06_ERPs_armw	4	54	PO3	0.957
VP06_ERPs_armw	4	55	PO4	1.917
VP06_ERPs_armw	4	56	PO6	1.942
VP06_ERPs_armw	4	57	FT7	-3.944
VP06_ERPs_armw	4	58	FT8	0.663
VP06_ERPs_armw	4	59	TP7	-2.219
VP06_ERPs_armw	4	60	TP8	0.546
VP06_ERPs_armw	4	61	PO7	1.068
VP06_ERPs_armw	4	62	PO8	1.902
VP06_ERPs_armw	4	63	VEOG	0
VP06_ERPs_armw	4	64	HEOG	0
VP06_ERPs_armw	5	1	Fp1	2.94
VP06_ERPs_armw	5	2	Fpz	-0.502
VP06_ERPs_armw	5	3	Fp2	-1.325
VP06_ERPs_armw	5	4	F7	0.654
VP06_ERPs_armw	5	5	F3	3.707
VP06_ERPs_armw	5	6	Fz	5.291
VP06_ERPs_armw	5	7	F4	4.634
VP06_ERPs_armw	5	8	F8	-2.044
VP06_ERPs_armw	5	9	FC5	1.402
VP06_ERPs_armw	5	10	FC1	5.005
VP06_ERPs_armw	5	11	FC2	4.626
VP06_ERPs_armw	5	12	FC6	1.553
VP06_ERPs_armw	5	13	T7	1.2
VP06_ERPs_armw	5	14	C3	5.109
VP06_ERPs_armw	5	15	Cz	4.72
VP06_ERPs_armw	5	16	C4	3.219
VP06_ERPs_armw	5	17	T8	-1.586
VP06_ERPs_armw	5	18	CP5	4.694
VP06_ERPs_armw	5	19	CP1	3.866
VP06_ERPs_armw	5	20	CP2	3.627
VP06_ERPs_armw	5	21	CP6	1.12
VP06_ERPs_armw	5	22	P7	3.664
VP06_ERPs_armw	5	23	P3	5.217
VP06_ERPs_armw	5	24	Pz	4.878
VP06_ERPs_armw	5	25	P4	4.065
VP06_ERPs_armw	5	26	P8	-1.213
VP06_ERPs_armw	5	27	POz	5.353
VP06_ERPs_armw	5	28	O1	6.661
VP06_ERPs_armw	5	29	Oz	6.109
VP06_ERPs_armw	5	30	O2	4.071
VP06_ERPs_armw	5	31	AF7	8.948
VP06_ERPs_armw	5	32	AF3	3.758
VP06_ERPs_armw	5	33	AF4	4.036
VP06_ERPs_armw	5	34	AF8	0.821
VP06_ERPs_armw	5	35	F5	2.646
VP06_ERPs_armw	5	36	F1	5.545
VP06_ERPs_armw	5	37	F2	4.548
VP06_ERPs_armw	5	38	F6	1.219
VP06_ERPs_armw	5	39	FC3	4.688
VP06_ERPs_armw	5	40	FCz	4.369
VP06_ERPs_armw	5	41	FC4	2.526
VP06_ERPs_armw	5	42	C5	2.18
VP06_ERPs_armw	5	43	C1	4.387
VP06_ERPs_armw	5	44	C2	3.901
VP06_ERPs_armw	5	45	C6	0.411
VP06_ERPs_armw	5	46	CP3	4.876
VP06_ERPs_armw	5	47	CPz	3.98
VP06_ERPs_armw	5	48	CP4	4.072
VP06_ERPs_armw	5	49	P5	6.026
VP06_ERPs_armw	5	50	P1	5.287
VP06_ERPs_armw	5	51	P2	4.789
VP06_ERPs_armw	5	52	P6	2.261
VP06_ERPs_armw	5	53	PO5	6.478
VP06_ERPs_armw	5	54	PO3	6.389
VP06_ERPs_armw	5	55	PO4	4.124
VP06_ERPs_armw	5	56	PO6	4.137
VP06_ERPs_armw	5	57	FT7	-0.692
VP06_ERPs_armw	5	58	FT8	-0.491
VP06_ERPs_armw	5	59	TP7	1.984
VP06_ERPs_armw	5	60	TP8	-1.541
VP06_ERPs_armw	5	61	PO7	6.511
VP06_ERPs_armw	5	62	PO8	4.145
VP06_ERPs_armw	5	63	VEOG	0
VP06_ERPs_armw	5	64	HEOG	0
VP07_ERPs_armw	1	1	Fp1	-1.702
VP07_ERPs_armw	1	2	Fpz	1.162
VP07_ERPs_armw	1	3	Fp2	-2.091
VP07_ERPs_armw	1	4	F7	-0.029
VP07_ERPs_armw	1	5	F3	1.502
VP07_ERPs_armw	1	6	Fz	1.205
VP07_ERPs_armw	1	7	F4	0.633
VP07_ERPs_armw	1	8	F8	-0.549
VP07_ERPs_armw	1	9	FC5	2.762
VP07_ERPs_armw	1	10	FC1	2.878
VP07_ERPs_armw	1	11	FC2	0.543
VP07_ERPs_armw	1	12	FC6	2.48
VP07_ERPs_armw	1	13	T7	2.761
VP07_ERPs_armw	1	14	C3	3.868
VP07_ERPs_armw	1	15	Cz	0.257
VP07_ERPs_armw	1	16	C4	1.768
VP07_ERPs_armw	1	17	T8	0.745
VP07_ERPs_armw	1	18	CP5	3.316
VP07_ERPs_armw	1	19	CP1	2.775
VP07_ERPs_armw	1	20	CP2	0.299
VP07_ERPs_armw	1	21	CP6	1.302
VP07_ERPs_armw	1	22	P7	2.841
VP07_ERPs_armw	1	23	P3	2.635
VP07_ERPs_armw	1	24	Pz	1.564
VP07_ERPs_armw	1	25	P4	0.902
VP07_ERPs_armw	1	26	P8	1.568
VP07_ERPs_armw	1	27	POz	2.701
VP07_ERPs_armw	1	28	O1	2.703
VP07_ERPs_armw	1	29	Oz	2.808
VP07_ERPs_armw	1	30	O2	3.006
VP07_ERPs_armw	1	31	AF7	3.002
VP07_ERPs_armw	1	32	AF3	-0.205
VP07_ERPs_armw	1	33	AF4	0.747
VP07_ERPs_armw	1	34	AF8	1.07
VP07_ERPs_armw	1	35	F5	2.502
VP07_ERPs_armw	1	36	F1	1.786
VP07_ERPs_armw	1	37	F2	0.711
VP07_ERPs_armw	1	38	F6	0.629
VP07_ERPs_armw	1	39	FC3	3.806
VP07_ERPs_armw	1	40	FCz	0.712
VP07_ERPs_armw	1	41	FC4	0.774
VP07_ERPs_armw	1	42	C5	2.1
VP07_ERPs_armw	1	43	C1	2.114
VP07_ERPs_armw	1	44	C2	1.493
VP07_ERPs_armw	1	45	C6	1.843
VP07_ERPs_armw	1	46	CP3	3.539
VP07_ERPs_armw	1	47	CPz	1.566
VP07_ERPs_armw	1	48	CP4	2.046
VP07_ERPs_armw	1	49	P5	3.032
VP07_ERPs_armw	1	50	P1	2.466
VP07_ERPs_armw	1	51	P2	2.489
VP07_ERPs_armw	1	52	P6	1.405
VP07_ERPs_armw	1	53	PO5	3.175
VP07_ERPs_armw	1	54	PO3	3.088
VP07_ERPs_armw	1	55	PO4	2.035
VP07_ERPs_armw	1	56	PO6	1.97
VP07_ERPs_armw	1	57	FT7	1.263
VP07_ERPs_armw	1	58	FT8	0.923
VP07_ERPs_armw	1	59	TP7	2.304
VP07_ERPs_armw	1	60	TP8	2.11
VP07_ERPs_armw	1	61	PO7	3.099
VP07_ERPs_armw	1	62	PO8	1.987
VP07_ERPs_armw	1	63	VEOG	0
VP07_ERPs_armw	1	64	HEOG	0
VP07_ERPs_armw	2	1	Fp1	1.001
VP07_ERPs_armw	2	2	Fpz	2.572
VP07_ERPs_armw	2	3	Fp2	0.661
VP07_ERPs_armw	2	4	F7	0.431
VP07_ERPs_armw	2	5	F3	1.405
VP07_ERPs_armw	2	6	Fz	1.074
VP07_ERPs_armw	2	7	F4	1.648
VP07_ERPs_armw	2	8	F8	2.111
VP07_ERPs_armw	2	9	FC5	1.36
VP07_ERPs_armw	2	10	FC1	1.388
VP07_ERPs_armw	2	11	FC2	1.064
VP07_ERPs_armw	2	12	FC6	2.059
VP07_ERPs_armw	2	13	T7	0.879
VP07_ERPs_armw	2	14	C3	0.742
VP07_ERPs_armw	2	15	Cz	-1.493
VP07_ERPs_armw	2	16	C4	-0.265
VP07_ERPs_armw	2	17	T8	0.664
VP07_ERPs_armw	2	18	CP5	1.163
VP07_ERPs_armw	2	19	CP1	0.069
VP07_ERPs_armw	2	20	CP2	-2.383
VP07_ERPs_armw	2	21	CP6	-0.368
VP07_ERPs_armw	2	22	P7	0.157
VP07_ERPs_armw	2	23	P3	-1.831
VP07_ERPs_armw	2	24	Pz	-1.755
VP07_ERPs_armw	2	25	P4	-1.433
VP07_ERPs_armw	2	26	P8	0.443
VP07_ERPs_armw	2	27	POz	-1.544
VP07_ERPs_armw	2	28	O1	-0.828
VP07_ERPs_armw	2	29	Oz	-0.933
VP07_ERPs_armw	2	30	O2	-0.088
VP07_ERPs_armw	2	31	AF7	4.696
VP07_ERPs_armw	2	32	AF3	1.588
VP07_ERPs_armw	2	33	AF4	2.125
VP07_ERPs_armw	2	34	AF8	5.031
VP07_ERPs_armw	2	35	F5	3.555
VP07_ERPs_armw	2	36	F1	1.531
VP07_ERPs_armw	2	37	F2	1.193
VP07_ERPs_armw	2	38	F6	1.664
VP07_ERPs_armw	2	39	FC3	1.882
VP07_ERPs_armw	2	40	FCz	-0.565
VP07_ERPs_armw	2	41	FC4	1.147
VP07_ERPs_armw	2	42	C5	0.046
VP07_ERPs_armw	2	43	C1	-1.261
VP07_ERPs_armw	2	44	C2	-1.845
VP07_ERPs_armw	2	45	C6	0.251
VP07_ERPs_armw	2	46	CP3	0.812
VP07_ERPs_armw	2	47	CPz	-0.663
VP07_ERPs_armw	2	48	CP4	-2.718
VP07_ERPs_armw	2	49	P5	0.026
VP07_ERPs_armw	2	50	P1	-2.009
VP07_ERPs_armw	2	51	P2	-2.285
VP07_ERPs_armw	2	52	P6	-1.252
VP07_ERPs_armw	2	53	PO5	-0.222
VP07_ERPs_armw	2	54	PO3	-0.204
VP07_ERPs_armw	2	55	PO4	-0.175
VP07_ERPs_armw	2	56	PO6	-0.234
VP07_ERPs_armw	2	57	FT7	0.228
VP07_ERPs_armw	2	58	FT8	-0.702
VP07_ERPs_armw	2	59	TP7	-0.268
VP07_ERPs_armw	2	60	TP8	0.536
VP07_ERPs_armw	2	61	PO7	-0.229
VP07_ERPs_armw	2	62	PO8	-0.321
VP07_ERPs_armw	2	63	VEOG	0
VP07_ERPs_armw	2	64	HEOG	0
VP07_ERPs_armw	4	1	Fp1	-2.548
VP07_ERPs_armw	4	2	Fpz	-1.316
VP07_ERPs_armw	4	3	Fp2	-1.836
VP07_ERPs_armw	4	4	F7	-0.75
VP07_ERPs_armw	4	5	F3	0.026
VP07_ERPs_armw	4	6	Fz	0.103
VP07_ERPs_armw	4	7	F4	0.537
VP07_ERPs_armw	4	8	F8	-1.529
VP07_ERPs_armw	4	9	FC5	0.894
VP07_ERPs_armw	4	10	FC1	1.587
VP07_ERPs_armw	4	11	FC2	0.709
VP07_ERPs_armw	4	12	FC6	0.244
VP07_ERPs_armw	4	13	T7	0.392
VP07_ERPs_armw	4	14	C3	2.135
VP07_ERPs_armw	4	15	Cz	1.067
VP07_ERPs_armw	4	16	C4	0.717
VP07_ERPs_armw	4	17	T8	-2.168
VP07_ERPs_armw	4	18	CP5	2.234
VP07_ERPs_armw	4	19	CP1	1.809
VP07_ERPs_armw	4	20	CP2	0.787
VP07_ERPs_armw	4	21	CP6	-0.532
VP07_ERPs_armw	4	22	P7	4.107
VP07_ERPs_armw	4	23	P3	1.548
VP07_ERPs_armw	4	24	Pz	0.391
VP07_ERPs_armw	4	25	P4	0.621
VP07_ERPs_armw	4	26	P8	1.463
VP07_ERPs_armw	4	27	POz	1.143
VP07_ERPs_armw	4	28	O1	4.009
VP07_ERPs_armw	4	29	Oz	3.787
VP07_ERPs_armw	4	30	O2	3.047
VP07_ERPs_armw	4	31	AF7	2.667
VP07_ERPs_armw	4	32	AF3	-0.835
VP07_ERPs_armw	4	33	AF4	0.627
VP07_ERPs_armw	4	34	AF8	-0.404
VP07_ERPs_armw	4	35	F5	2.057
VP07_ERPs_armw	4	36	F1	0.062
VP07_ERPs_armw	4	37	F2	0.878
VP07_ERPs_armw	4	38	F6	0.638
VP07_ERPs_armw	4	39	FC3	2.789
VP07_ERPs_armw	4	40	FCz	0.446
VP07_ERPs_armw	4	41	FC4	0.679
VP07_ERPs_armw	4	42	C5	0.969
VP07_ERPs_armw	4	43	C1	0.745
VP07_ERPs_armw	4	44	C2	0.227
VP07_ERPs_armw	4	45	C6	1.378
VP07_ERPs_armw	4	46	CP3	2.519
VP07_ERPs_armw	4	47	CPz	0.551
VP07_ERPs_armw	4	48	CP4	1.582
VP07_ERPs_armw	4	49	P5	4.052
VP07_ERPs_armw	4	50	P1	1.478
VP07_ERPs_armw	4	51	P2	2.128
VP07_ERPs_armw	4	52	P6	0.895
VP07_ERPs_armw	4	53	PO5	3.63
VP07_ERPs_armw	4	54	PO3	3.444
VP07_ERPs_armw	4	55	PO4	2.709
VP07_ERPs_armw	4	56	PO6	2.804
VP07_ERPs_armw	4	57	FT7	-0.521
VP07_ERPs_armw	4	58	FT8	-1.802
VP07_ERPs_armw	4	59	TP7	2.294
VP07_ERPs_armw	4	60	TP8	-0.162
VP07_ERPs_armw	4	61	PO7	3.405
VP07_ERPs_armw	4	62	PO8	2.81
VP07_ERPs_armw	4	63	VEOG	0
VP07_ERPs_armw	4	64	HEOG	0
VP07_ERPs_armw	5	1	Fp1	-2.593
VP07_ERPs_armw	5	2	Fpz	0.309
VP07_ERPs_armw	5	3	Fp2	-3.641
VP07_ERPs_armw	5	4	F7	-2.533
VP07_ERPs_armw	5	5	F3	-1.134
VP07_ERPs_armw	5	6	Fz	-0.809
VP07_ERPs_armw	5	7	F4	0.147
VP07_ERPs_armw	5	8	F8	-2.38
VP07_ERPs_armw	5	9	FC5	1.156
VP07_ERPs_armw	5	10	FC1	1.588
VP07_ERPs_armw	5	11	FC2	0.529
VP07_ERPs_armw	5	12	FC6	1.304
VP07_ERPs_armw	5	13	T7	0.335
VP07_ERPs_armw	5	14	C3	3.192
VP07_ERPs_armw	5	15	Cz	1.419
VP07_ERPs_armw	5	16	C4	1.993
VP07_ERPs_armw	5	17	T8	-1.451
VP07_ERPs_armw	5	18	CP5	3.73
VP07_ERPs_armw	5	19	CP1	3.172
VP07_ERPs_armw	5	20	CP2	2.663
VP07_ERPs_armw	5	21	CP6	1.948
VP07_ERPs_armw	5	22	P7	5.543
VP07_ERPs_armw	5	23	P3	2.588
VP07_ERPs_armw	5	24	Pz	2.877
VP07_ERPs_armw	5	25	P4	2.823
VP07_ERPs_armw	5	26	P8	2.837
VP07_ERPs_armw	5	27	POz	4.521
VP07_ERPs_armw	5	28	O1	6.708
VP07_ERPs_armw	5	29	Oz	6.153
VP07_ERPs_armw	5	30	O2	5.591
VP07_ERPs_armw	5	31	AF7	1.093
VP07_ERPs_armw	5	32	AF3	-1.794
VP07_ERPs_armw	5	33	AF4	-0.298
VP07_ERPs_armw	5	34	AF8	-0.637
VP07_ERPs_armw	5	35	F5	0.029
VP07_ERPs_armw	5	36	F1	-1.037
VP07_ERPs_armw	5	37	F2	0.712
VP07_ERPs_armw	5	38	F6	0.195
VP07_ERPs_armw	5	39	FC3	1.193
VP07_ERPs_armw	5	40	FCz	-0.13
VP07_ERPs_armw	5	41	FC4	0.64
VP07_ERPs_armw	5	42	C5	1.979
VP07_ERPs_armw	5	43	C1	2.42
VP07_ERPs_armw	5	44	C2	2.09
VP07_ERPs_armw	5	45	C6	2.026
VP07_ERPs_armw	5	46	CP3	3.464
VP07_ERPs_armw	5	47	CPz	2.074
VP07_ERPs_armw	5	48	CP4	4.065
VP07_ERPs_armw	5	49	P5	5.616
VP07_ERPs_armw	5	50	P1	2.424
VP07_ERPs_armw	5	51	P2	5.008
VP07_ERPs_armw	5	52	P6	4.433
VP07_ERPs_armw	5	53	PO5	6.918
VP07_ERPs_armw	5	54	PO3	6.848
VP07_ERPs_armw	5	55	PO4	5.416
VP07_ERPs_armw	5	56	PO6	5.092
VP07_ERPs_armw	5	57	FT7	-1.06
VP07_ERPs_armw	5	58	FT8	-1.03
VP07_ERPs_armw	5	59	TP7	1.929
VP07_ERPs_armw	5	60	TP8	1.084
VP07_ERPs_armw	5	61	PO7	6.776
VP07_ERPs_armw	5	62	PO8	5.11
VP07_ERPs_armw	5	63	VEOG	0
VP07_ERPs_armw	5	64	HEOG	0
VP08_ERPs_armw	1	1	Fp1	1.086
VP08_ERPs_armw	1	2	Fpz	0.418
VP08_ERPs_armw	1	3	Fp2	0.034
VP08_ERPs_armw	1	4	F7	-1.932
VP08_ERPs_armw	1	5	F3	-1.613
VP08_ERPs_armw	1	6	Fz	-1.46
VP08_ERPs_armw	1	7	F4	-1.101
VP08_ERPs_armw	1	8	F8	0.104
VP08_ERPs_armw	1	9	FC5	-0.071
VP08_ERPs_armw	1	10	FC1	-1.006
VP08_ERPs_armw	1	11	FC2	-1.114
VP08_ERPs_armw	1	12	FC6	-0.528
VP08_ERPs_armw	1	13	T7	0.407
VP08_ERPs_armw	1	14	C3	1.537
VP08_ERPs_armw	1	15	Cz	0.521
VP08_ERPs_armw	1	16	C4	0.675
VP08_ERPs_armw	1	17	T8	-0.603
VP08_ERPs_armw	1	18	CP5	1.174
VP08_ERPs_armw	1	19	CP1	1.57
VP08_ERPs_armw	1	20	CP2	1.228
VP08_ERPs_armw	1	21	CP6	0.23
VP08_ERPs_armw	1	22	P7	3.207
VP08_ERPs_armw	1	23	P3	1.481
VP08_ERPs_armw	1	24	Pz	1.122
VP08_ERPs_armw	1	25	P4	0.934
VP08_ERPs_armw	1	26	P8	0.188
VP08_ERPs_armw	1	27	POz	0.895
VP08_ERPs_armw	1	28	O1	2.129
VP08_ERPs_armw	1	29	Oz	0.233
VP08_ERPs_armw	1	30	O2	0.648
VP08_ERPs_armw	1	31	AF7	0.618
VP08_ERPs_armw	1	32	AF3	-2.191
VP08_ERPs_armw	1	33	AF4	-1.595
VP08_ERPs_armw	1	34	AF8	3.325
VP08_ERPs_armw	1	35	F5	-1.563
VP08_ERPs_armw	1	36	F1	-1.527
VP08_ERPs_armw	1	37	F2	-1.028
VP08_ERPs_armw	1	38	F6	-1.652
VP08_ERPs_armw	1	39	FC3	0.237
VP08_ERPs_armw	1	40	FCz	-1.118
VP08_ERPs_armw	1	41	FC4	-1.079
VP08_ERPs_armw	1	42	C5	1.066
VP08_ERPs_armw	1	43	C1	0.882
VP08_ERPs_armw	1	44	C2	0.391
VP08_ERPs_armw	1	45	C6	-0.195
VP08_ERPs_armw	1	46	CP3	2.011
VP08_ERPs_armw	1	47	CPz	1.212
VP08_ERPs_armw	1	48	CP4	0.674
VP08_ERPs_armw	1	49	P5	1.586
VP08_ERPs_armw	1	50	P1	0.946
VP08_ERPs_armw	1	51	P2	1.024
VP08_ERPs_armw	1	52	P6	0.252
VP08_ERPs_armw	1	53	PO5	2.27
VP08_ERPs_armw	1	54	PO3	2.314
VP08_ERPs_armw	1	55	PO4	0.671
VP08_ERPs_armw	1	56	PO6	0.742
VP08_ERPs_armw	1	57	FT7	-0.016
VP08_ERPs_armw	1	58	FT8	-0.362
VP08_ERPs_armw	1	59	TP7	2.263
VP08_ERPs_armw	1	60	TP8	-0.21
VP08_ERPs_armw	1	61	PO7	2.318
VP08_ERPs_armw	1	62	PO8	0.604
VP08_ERPs_armw	1	63	VEOG	0
VP08_ERPs_armw	1	64	HEOG	0
VP08_ERPs_armw	2	1	Fp1	4.602
VP08_ERPs_armw	2	2	Fpz	1.865
VP08_ERPs_armw	2	3	Fp2	1.52
VP08_ERPs_armw	2	4	F7	0.282
VP08_ERPs_armw	2	5	F3	-0.868
VP08_ERPs_armw	2	6	Fz	-0.869
VP08_ERPs_armw	2	7	F4	-1.419
VP08_ERPs_armw	2	8	F8	-1.458
VP08_ERPs_armw	2	9	FC5	0.026
VP08_ERPs_armw	2	10	FC1	-1.392
VP08_ERPs_armw	2	11	FC2	-1.358
VP08_ERPs_armw	2	12	FC6	-2.927
VP08_ERPs_armw	2	13	T7	2.159
VP08_ERPs_armw	2	14	C3	-0.169
VP08_ERPs_armw	2	15	Cz	-0.002
VP08_ERPs_armw	2	16	C4	-0.521
VP08_ERPs_armw	2	17	T8	-1.98
VP08_ERPs_armw	2	18	CP5	0.408
VP08_ERPs_armw	2	19	CP1	0.788
VP08_ERPs_armw	2	20	CP2	1.274
VP08_ERPs_armw	2	21	CP6	0.418
VP08_ERPs_armw	2	22	P7	4.149
VP08_ERPs_armw	2	23	P3	2.072
VP08_ERPs_armw	2	24	Pz	0.405
VP08_ERPs_armw	2	25	P4	-0.13
VP08_ERPs_armw	2	26	P8	0.34
VP08_ERPs_armw	2	27	POz	0.087
VP08_ERPs_armw	2	28	O1	2.004
VP08_ERPs_armw	2	29	Oz	0.257
VP08_ERPs_armw	2	30	O2	1.417
VP08_ERPs_armw	2	31	AF7	3.97
VP08_ERPs_armw	2	32	AF3	0.606
VP08_ERPs_armw	2	33	AF4	-2.149
VP08_ERPs_armw	2	34	AF8	2.666
VP08_ERPs_armw	2	35	F5	-1.02
VP08_ERPs_armw	2	36	F1	-0.819
VP08_ERPs_armw	2	37	F2	-1.426
VP08_ERPs_armw	2	38	F6	-2.17
VP08_ERPs_armw	2	39	FC3	-0.408
VP08_ERPs_armw	2	40	FCz	-1.35
VP08_ERPs_armw	2	41	FC4	-1.415
VP08_ERPs_armw	2	42	C5	0.981
VP08_ERPs_armw	2	43	C1	0.769
VP08_ERPs_armw	2	44	C2	0.092
VP08_ERPs_armw	2	45	C6	-2.18
VP08_ERPs_armw	2	46	CP3	1.181
VP08_ERPs_armw	2	47	CPz	0.696
VP08_ERPs_armw	2	48	CP4	-1.305
VP08_ERPs_armw	2	49	P5	1.951
VP08_ERPs_armw	2	50	P1	1.486
VP08_ERPs_armw	2	51	P2	0.933
VP08_ERPs_armw	2	52	P6	0.298
VP08_ERPs_armw	2	53	PO5	1.943
VP08_ERPs_armw	2	54	PO3	1.643
VP08_ERPs_armw	2	55	PO4	1.275
VP08_ERPs_armw	2	56	PO6	1.283
VP08_ERPs_armw	2	57	FT7	0.157
VP08_ERPs_armw	2	58	FT8	-1.634
VP08_ERPs_armw	2	59	TP7	1.184
VP08_ERPs_armw	2	60	TP8	0.083
VP08_ERPs_armw	2	61	PO7	1.861
VP08_ERPs_armw	2	62	PO8	1.315
VP08_ERPs_armw	2	63	VEOG	0
VP08_ERPs_armw	2	64	HEOG	0
VP08_ERPs_armw	4	1	Fp1	2.406
VP08_ERPs_armw	4	2	Fpz	0.424
VP08_ERPs_armw	4	3	Fp2	0.668
VP08_ERPs_armw	4	4	F7	-0.361
VP08_ERPs_armw	4	5	F3	-1.259
VP08_ERPs_armw	4	6	Fz	-1.263
VP08_ERPs_armw	4	7	F4	0.536
VP08_ERPs_armw	4	8	F8	0.131
VP08_ERPs_armw	4	9	FC5	-1.351
VP08_ERPs_armw	4	10	FC1	0.725
VP08_ERPs_armw	4	11	FC2	0.581
VP08_ERPs_armw	4	12	FC6	1.037
VP08_ERPs_armw	4	13	T7	-0.983
VP08_ERPs_armw	4	14	C3	-0.129
VP08_ERPs_armw	4	15	Cz	2.282
VP08_ERPs_armw	4	16	C4	1.6
VP08_ERPs_armw	4	17	T8	0.221
VP08_ERPs_armw	4	18	CP5	-1.123
VP08_ERPs_armw	4	19	CP1	1.534
VP08_ERPs_armw	4	20	CP2	2.737
VP08_ERPs_armw	4	21	CP6	1.718
VP08_ERPs_armw	4	22	P7	-0.051
VP08_ERPs_armw	4	23	P3	0.412
VP08_ERPs_armw	4	24	Pz	2.631
VP08_ERPs_armw	4	25	P4	3.427
VP08_ERPs_armw	4	26	P8	3.063
VP08_ERPs_armw	4	27	POz	2.816
VP08_ERPs_armw	4	28	O1	0.689
VP08_ERPs_armw	4	29	Oz	2.938
VP08_ERPs_armw	4	30	O2	3.26
VP08_ERPs_armw	4	31	AF7	2.785
VP08_ERPs_armw	4	32	AF3	-0.39
VP08_ERPs_armw	4	33	AF4	0.089
VP08_ERPs_armw	4	34	AF8	-0.715
VP08_ERPs_armw	4	35	F5	-1.338
VP08_ERPs_armw	4	36	F1	-1.28
VP08_ERPs_armw	4	37	F2	0.662
VP08_ERPs_armw	4	38	F6	0.194
VP08_ERPs_armw	4	39	FC3	-0.375
VP08_ERPs_armw	4	40	FCz	0.632
VP08_ERPs_armw	4	41	FC4	0.712
VP08_ERPs_armw	4	42	C5	-1.489
VP08_ERPs_armw	4	43	C1	1.298
VP08_ERPs_armw	4	44	C2	2.254
VP08_ERPs_armw	4	45	C6	1.32
VP08_ERPs_armw	4	46	CP3	-0.028
VP08_ERPs_armw	4	47	CPz	2.954
VP08_ERPs_armw	4	48	CP4	2.546
VP08_ERPs_armw	4	49	P5	0.437
VP08_ERPs_armw	4	50	P1	0.49
VP08_ERPs_armw	4	51	P2	2.412
VP08_ERPs_armw	4	52	P6	3.035
VP08_ERPs_armw	4	53	PO5	0.715
VP08_ERPs_armw	4	54	PO3	1.1
VP08_ERPs_armw	4	55	PO4	3.325
VP08_ERPs_armw	4	56	PO6	3.324
VP08_ERPs_armw	4	57	FT7	-1.42
VP08_ERPs_armw	4	58	FT8	-0.314
VP08_ERPs_armw	4	59	TP7	-1.269
VP08_ERPs_armw	4	60	TP8	0.511
VP08_ERPs_armw	4	61	PO7	0.844
VP08_ERPs_armw	4	62	PO8	3.135
VP08_ERPs_armw	4	63	VEOG	0
VP08_ERPs_armw	4	64	HEOG	0
VP08_ERPs_armw	5	1	Fp1	4.26
VP08_ERPs_armw	5	2	Fpz	2.12
VP08_ERPs_armw	5	3	Fp2	3.664
VP08_ERPs_armw	5	4	F7	-0.86
VP08_ERPs_armw	5	5	F3	-1.645
VP08_ERPs_armw	5	6	Fz	-1.654
VP08_ERPs_armw	5	7	F4	-0.523
VP08_ERPs_armw	5	8	F8	1.946
VP08_ERPs_armw	5	9	FC5	-2.462
VP08_ERPs_armw	5	10	FC1	-0.382
VP08_ERPs_armw	5	11	FC2	-0.453
VP08_ERPs_armw	5	12	FC6	0.771
VP08_ERPs_armw	5	13	T7	-2.48
VP08_ERPs_armw	5	14	C3	-0.625
VP08_ERPs_armw	5	15	Cz	0.875
[truncated: 5,169 more rows]
