# Supplementary material for: Action Priority: Early Neurophysiological Interaction of Conceptual and Motor Representations
Source: PLoS One. 2016 Dec 14;11(12):e0165882. doi: 10.1371/journal.pone.0165882 (PMC5156427; doi:10.1371/journal.pone.0165882)
Supplement: S13 Dataset — (DAT) [file pone.0165882.s013.dat]

ERPset	bin	chindex	chlabel	value
VP01_ERPs_armw	1	1	Fp1	1.803
VP01_ERPs_armw	1	2	Fpz	1.292
VP01_ERPs_armw	1	3	Fp2	1.151
VP01_ERPs_armw	1	4	F7	1.024
VP01_ERPs_armw	1	5	F3	-0.985
VP01_ERPs_armw	1	6	Fz	-2.392
VP01_ERPs_armw	1	7	F4	-2.08
VP01_ERPs_armw	1	8	F8	-0.974
VP01_ERPs_armw	1	9	FC5	0.115
VP01_ERPs_armw	1	10	FC1	-3.6
VP01_ERPs_armw	1	11	FC2	-5.342
VP01_ERPs_armw	1	12	FC6	-2.865
VP01_ERPs_armw	1	13	T7	-1.637
VP01_ERPs_armw	1	14	C3	-2.069
VP01_ERPs_armw	1	15	Cz	-5.167
VP01_ERPs_armw	1	16	C4	-3.556
VP01_ERPs_armw	1	17	T8	0.249
VP01_ERPs_armw	1	18	CP5	-1.158
VP01_ERPs_armw	1	19	CP1	-2.226
VP01_ERPs_armw	1	20	CP2	-1.78
VP01_ERPs_armw	1	21	CP6	2.36
VP01_ERPs_armw	1	22	P7	0.788
VP01_ERPs_armw	1	23	P3	-0.903
VP01_ERPs_armw	1	24	Pz	0.211
VP01_ERPs_armw	1	25	P4	1.611
VP01_ERPs_armw	1	26	P8	4.721
VP01_ERPs_armw	1	27	POz	3.735
VP01_ERPs_armw	1	28	O1	2.513
VP01_ERPs_armw	1	29	Oz	3.786
VP01_ERPs_armw	1	30	O2	4.065
VP01_ERPs_armw	1	31	AF7	2.007
VP01_ERPs_armw	1	32	AF3	-0.782
VP01_ERPs_armw	1	33	AF4	-1.35
VP01_ERPs_armw	1	34	AF8	-0.267
VP01_ERPs_armw	1	35	F5	-1.529
VP01_ERPs_armw	1	36	F1	-1.024
VP01_ERPs_armw	1	37	F2	-3.342
VP01_ERPs_armw	1	38	F6	-1.432
VP01_ERPs_armw	1	39	FC3	-2.099
VP01_ERPs_armw	1	40	FCz	-4.956
VP01_ERPs_armw	1	41	FC4	-2.92
VP01_ERPs_armw	1	42	C5	0.031
VP01_ERPs_armw	1	43	C1	-2.425
VP01_ERPs_armw	1	44	C2	-5.093
VP01_ERPs_armw	1	45	C6	-0.524
VP01_ERPs_armw	1	46	CP3	-0.217
VP01_ERPs_armw	1	47	CPz	-2.419
VP01_ERPs_armw	1	48	CP4	0.235
VP01_ERPs_armw	1	49	P5	1.308
VP01_ERPs_armw	1	50	P1	-0.905
VP01_ERPs_armw	1	51	P2	1.629
VP01_ERPs_armw	1	52	P6	3.766
VP01_ERPs_armw	1	53	PO5	3.444
VP01_ERPs_armw	1	54	PO3	3.423
VP01_ERPs_armw	1	55	PO4	3.263
VP01_ERPs_armw	1	56	PO6	3.663
VP01_ERPs_armw	1	57	FT7	-0.288
VP01_ERPs_armw	1	58	FT8	1.36
VP01_ERPs_armw	1	59	TP7	-1.65
VP01_ERPs_armw	1	60	TP8	3.077
VP01_ERPs_armw	1	61	PO7	3.46
VP01_ERPs_armw	1	62	PO8	3.65
VP01_ERPs_armw	1	63	VEOG	0
VP01_ERPs_armw	1	64	HEOG	0.001
VP01_ERPs_armw	2	1	Fp1	0.801
VP01_ERPs_armw	2	2	Fpz	0.777
VP01_ERPs_armw	2	3	Fp2	-0.754
VP01_ERPs_armw	2	4	F7	1.337
VP01_ERPs_armw	2	5	F3	-2.444
VP01_ERPs_armw	2	6	Fz	-3.3
VP01_ERPs_armw	2	7	F4	-4.054
VP01_ERPs_armw	2	8	F8	-1.167
VP01_ERPs_armw	2	9	FC5	-1.621
VP01_ERPs_armw	2	10	FC1	-6.849
VP01_ERPs_armw	2	11	FC2	-5.855
VP01_ERPs_armw	2	12	FC6	-2.616
VP01_ERPs_armw	2	13	T7	-3.233
VP01_ERPs_armw	2	14	C3	-4.48
VP01_ERPs_armw	2	15	Cz	-7.49
VP01_ERPs_armw	2	16	C4	-6.416
VP01_ERPs_armw	2	17	T8	-1.155
VP01_ERPs_armw	2	18	CP5	-1.446
VP01_ERPs_armw	2	19	CP1	-3.444
VP01_ERPs_armw	2	20	CP2	-3.096
VP01_ERPs_armw	2	21	CP6	-1.727
VP01_ERPs_armw	2	22	P7	-2.398
VP01_ERPs_armw	2	23	P3	-1.449
VP01_ERPs_armw	2	24	Pz	-3.306
VP01_ERPs_armw	2	25	P4	-1.633
VP01_ERPs_armw	2	26	P8	0.268
VP01_ERPs_armw	2	27	POz	0.304
VP01_ERPs_armw	2	28	O1	2.152
VP01_ERPs_armw	2	29	Oz	0.834
VP01_ERPs_armw	2	30	O2	1.231
VP01_ERPs_armw	2	31	AF7	1.299
VP01_ERPs_armw	2	32	AF3	-2.082
VP01_ERPs_armw	2	33	AF4	-2.81
VP01_ERPs_armw	2	34	AF8	-1.562
VP01_ERPs_armw	2	35	F5	0.005
VP01_ERPs_armw	2	36	F1	-2.31
VP01_ERPs_armw	2	37	F2	-3.916
VP01_ERPs_armw	2	38	F6	-1.352
VP01_ERPs_armw	2	39	FC3	-3.628
VP01_ERPs_armw	2	40	FCz	-7.027
VP01_ERPs_armw	2	41	FC4	-4.176
VP01_ERPs_armw	2	42	C5	-2.717
VP01_ERPs_armw	2	43	C1	-6.896
VP01_ERPs_armw	2	44	C2	-4.438
VP01_ERPs_armw	2	45	C6	-2.156
VP01_ERPs_armw	2	46	CP3	-0.849
VP01_ERPs_armw	2	47	CPz	-4.516
VP01_ERPs_armw	2	48	CP4	-1.705
VP01_ERPs_armw	2	49	P5	-0.542
VP01_ERPs_armw	2	50	P1	-1.388
VP01_ERPs_armw	2	51	P2	-2.519
VP01_ERPs_armw	2	52	P6	-0.593
VP01_ERPs_armw	2	53	PO5	0.235
VP01_ERPs_armw	2	54	PO3	0.252
VP01_ERPs_armw	2	55	PO4	1.152
VP01_ERPs_armw	2	56	PO6	1.217
VP01_ERPs_armw	2	57	FT7	-2.15
VP01_ERPs_armw	2	58	FT8	-1.921
VP01_ERPs_armw	2	59	TP7	-3.231
VP01_ERPs_armw	2	60	TP8	-0.929
VP01_ERPs_armw	2	61	PO7	0.346
VP01_ERPs_armw	2	62	PO8	1.143
VP01_ERPs_armw	2	63	VEOG	0
VP01_ERPs_armw	2	64	HEOG	0.001
VP01_ERPs_armw	4	1	Fp1	-0.384
VP01_ERPs_armw	4	2	Fpz	-0.34
VP01_ERPs_armw	4	3	Fp2	-0.467
VP01_ERPs_armw	4	4	F7	-0.183
VP01_ERPs_armw	4	5	F3	1.277
VP01_ERPs_armw	4	6	Fz	0.204
VP01_ERPs_armw	4	7	F4	-1.757
VP01_ERPs_armw	4	8	F8	-0.679
VP01_ERPs_armw	4	9	FC5	-0.123
VP01_ERPs_armw	4	10	FC1	0.354
VP01_ERPs_armw	4	11	FC2	-2.234
VP01_ERPs_armw	4	12	FC6	-2.365
VP01_ERPs_armw	4	13	T7	0.171
VP01_ERPs_armw	4	14	C3	2.046
VP01_ERPs_armw	4	15	Cz	-3.99
VP01_ERPs_armw	4	16	C4	-3.084
VP01_ERPs_armw	4	17	T8	-0.424
VP01_ERPs_armw	4	18	CP5	3.345
VP01_ERPs_armw	4	19	CP1	-1.584
VP01_ERPs_armw	4	20	CP2	-1.151
VP01_ERPs_armw	4	21	CP6	0.318
VP01_ERPs_armw	4	22	P7	3.246
VP01_ERPs_armw	4	23	P3	-0.38
VP01_ERPs_armw	4	24	Pz	-1.358
VP01_ERPs_armw	4	25	P4	1.546
VP01_ERPs_armw	4	26	P8	4.811
VP01_ERPs_armw	4	27	POz	2.058
VP01_ERPs_armw	4	28	O1	4.054
VP01_ERPs_armw	4	29	Oz	3.875
VP01_ERPs_armw	4	30	O2	3.151
VP01_ERPs_armw	4	31	AF7	1.677
VP01_ERPs_armw	4	32	AF3	1.755
VP01_ERPs_armw	4	33	AF4	-0.354
VP01_ERPs_armw	4	34	AF8	0.003
VP01_ERPs_armw	4	35	F5	5.299
VP01_ERPs_armw	4	36	F1	1.284
VP01_ERPs_armw	4	37	F2	-1.646
VP01_ERPs_armw	4	38	F6	-1.118
VP01_ERPs_armw	4	39	FC3	1.941
VP01_ERPs_armw	4	40	FCz	-1.106
VP01_ERPs_armw	4	41	FC4	-0.237
VP01_ERPs_armw	4	42	C5	1.719
VP01_ERPs_armw	4	43	C1	0.244
VP01_ERPs_armw	4	44	C2	-0.197
VP01_ERPs_armw	4	45	C6	1.083
VP01_ERPs_armw	4	46	CP3	1.448
VP01_ERPs_armw	4	47	CPz	-2.938
VP01_ERPs_armw	4	48	CP4	0.516
VP01_ERPs_armw	4	49	P5	1.735
VP01_ERPs_armw	4	50	P1	-0.374
VP01_ERPs_armw	4	51	P2	-0.494
VP01_ERPs_armw	4	52	P6	2.854
VP01_ERPs_armw	4	53	PO5	2.705
VP01_ERPs_armw	4	54	PO3	2.775
VP01_ERPs_armw	4	55	PO4	2.621
VP01_ERPs_armw	4	56	PO6	2.978
VP01_ERPs_armw	4	57	FT7	-0.686
VP01_ERPs_armw	4	58	FT8	-0.96
VP01_ERPs_armw	4	59	TP7	0.19
VP01_ERPs_armw	4	60	TP8	0.123
VP01_ERPs_armw	4	61	PO7	2.776
VP01_ERPs_armw	4	62	PO8	2.882
VP01_ERPs_armw	4	63	VEOG	0
VP01_ERPs_armw	4	64	HEOG	-0.001
VP01_ERPs_armw	5	1	Fp1	1.87
VP01_ERPs_armw	5	2	Fpz	-0.008
VP01_ERPs_armw	5	3	Fp2	1.773
VP01_ERPs_armw	5	4	F7	1.09
VP01_ERPs_armw	5	5	F3	-1.047
VP01_ERPs_armw	5	6	Fz	-0.536
VP01_ERPs_armw	5	7	F4	-0.275
VP01_ERPs_armw	5	8	F8	1.026
VP01_ERPs_armw	5	9	FC5	-0.274
VP01_ERPs_armw	5	10	FC1	-0.892
VP01_ERPs_armw	5	11	FC2	-3.309
VP01_ERPs_armw	5	12	FC6	1.612
VP01_ERPs_armw	5	13	T7	1.169
VP01_ERPs_armw	5	14	C3	-0.447
VP01_ERPs_armw	5	15	Cz	-3.533
VP01_ERPs_armw	5	16	C4	-1.245
VP01_ERPs_armw	5	17	T8	1.737
VP01_ERPs_armw	5	18	CP5	-0.491
VP01_ERPs_armw	5	19	CP1	-1.187
VP01_ERPs_armw	5	20	CP2	-1.513
VP01_ERPs_armw	5	21	CP6	0.913
VP01_ERPs_armw	5	22	P7	2.371
VP01_ERPs_armw	5	23	P3	1.321
VP01_ERPs_armw	5	24	Pz	-1.117
VP01_ERPs_armw	5	25	P4	1.7
VP01_ERPs_armw	5	26	P8	5.742
VP01_ERPs_armw	5	27	POz	2.622
VP01_ERPs_armw	5	28	O1	5.315
VP01_ERPs_armw	5	29	Oz	4.549
VP01_ERPs_armw	5	30	O2	3.813
VP01_ERPs_armw	5	31	AF7	2.096
VP01_ERPs_armw	5	32	AF3	-0.521
VP01_ERPs_armw	5	33	AF4	-0.095
VP01_ERPs_armw	5	34	AF8	1.286
VP01_ERPs_armw	5	35	F5	0.31
VP01_ERPs_armw	5	36	F1	-1.18
VP01_ERPs_armw	5	37	F2	-1.701
VP01_ERPs_armw	5	38	F6	0.338
VP01_ERPs_armw	5	39	FC3	-0.59
VP01_ERPs_armw	5	40	FCz	-3.125
VP01_ERPs_armw	5	41	FC4	-1.013
VP01_ERPs_armw	5	42	C5	1.68
VP01_ERPs_armw	5	43	C1	-1.558
VP01_ERPs_armw	5	44	C2	-3.39
VP01_ERPs_armw	5	45	C6	1.184
VP01_ERPs_armw	5	46	CP3	-0.679
VP01_ERPs_armw	5	47	CPz	-0.733
VP01_ERPs_armw	5	48	CP4	0.513
VP01_ERPs_armw	5	49	P5	2.355
VP01_ERPs_armw	5	50	P1	1.442
VP01_ERPs_armw	5	51	P2	0.161
VP01_ERPs_armw	5	52	P6	2.511
VP01_ERPs_armw	5	53	PO5	4.283
VP01_ERPs_armw	5	54	PO3	4.073
VP01_ERPs_armw	5	55	PO4	3.736
VP01_ERPs_armw	5	56	PO6	3.739
VP01_ERPs_armw	5	57	FT7	-0.024
VP01_ERPs_armw	5	58	FT8	1.82
VP01_ERPs_armw	5	59	TP7	1.095
VP01_ERPs_armw	5	60	TP8	3.62
VP01_ERPs_armw	5	61	PO7	4.28
VP01_ERPs_armw	5	62	PO8	3.754
VP01_ERPs_armw	5	63	VEOG	0
VP01_ERPs_armw	5	64	HEOG	-0.001
VP02_ERPs_armw	1	1	Fp1	-1.273
VP02_ERPs_armw	1	2	Fpz	-0.631
VP02_ERPs_armw	1	3	Fp2	-0.976
VP02_ERPs_armw	1	4	F7	-2.313
VP02_ERPs_armw	1	5	F3	-2.251
VP02_ERPs_armw	1	6	Fz	-3.621
VP02_ERPs_armw	1	7	F4	-2.789
VP02_ERPs_armw	1	8	F8	0.139
VP02_ERPs_armw	1	9	FC5	0.155
VP02_ERPs_armw	1	10	FC1	-3.927
VP02_ERPs_armw	1	11	FC2	-1.251
VP02_ERPs_armw	1	12	FC6	0.552
VP02_ERPs_armw	1	13	T7	-0.912
VP02_ERPs_armw	1	14	C3	-1.189
VP02_ERPs_armw	1	15	Cz	-3.2
VP02_ERPs_armw	1	16	C4	1.626
VP02_ERPs_armw	1	17	T8	0.821
VP02_ERPs_armw	1	18	CP5	5.607
VP02_ERPs_armw	1	19	CP1	-1.371
VP02_ERPs_armw	1	20	CP2	1.255
VP02_ERPs_armw	1	21	CP6	3.613
VP02_ERPs_armw	1	22	P7	2.673
VP02_ERPs_armw	1	23	P3	1.96
VP02_ERPs_armw	1	24	Pz	1.458
VP02_ERPs_armw	1	25	P4	4.976
VP02_ERPs_armw	1	26	P8	7.546
VP02_ERPs_armw	1	27	POz	2.367
VP02_ERPs_armw	1	28	O1	6.059
VP02_ERPs_armw	1	29	Oz	2.921
VP02_ERPs_armw	1	30	O2	5.015
VP02_ERPs_armw	1	31	AF7	2.097
VP02_ERPs_armw	1	32	AF3	-2.301
VP02_ERPs_armw	1	33	AF4	-3.492
VP02_ERPs_armw	1	34	AF8	-0.959
VP02_ERPs_armw	1	35	F5	-2.266
VP02_ERPs_armw	1	36	F1	-2.231
VP02_ERPs_armw	1	37	F2	-1.917
VP02_ERPs_armw	1	38	F6	-1.629
VP02_ERPs_armw	1	39	FC3	-1.99
VP02_ERPs_armw	1	40	FCz	-4.234
VP02_ERPs_armw	1	41	FC4	0.044
VP02_ERPs_armw	1	42	C5	0.075
VP02_ERPs_armw	1	43	C1	-4.16
VP02_ERPs_armw	1	44	C2	-1.203
VP02_ERPs_armw	1	45	C6	-0.836
VP02_ERPs_armw	1	46	CP3	0.866
VP02_ERPs_armw	1	47	CPz	-1.486
VP02_ERPs_armw	1	48	CP4	2.881
VP02_ERPs_armw	1	49	P5	3.978
VP02_ERPs_armw	1	50	P1	2.905
VP02_ERPs_armw	1	51	P2	3.029
VP02_ERPs_armw	1	52	P6	5.66
VP02_ERPs_armw	1	53	PO5	6.462
VP02_ERPs_armw	1	54	PO3	3.833
VP02_ERPs_armw	1	55	PO4	5.027
VP02_ERPs_armw	1	56	PO6	6.954
VP02_ERPs_armw	1	57	FT7	-2.766
VP02_ERPs_armw	1	58	FT8	2.021
VP02_ERPs_armw	1	59	TP7	-0.439
VP02_ERPs_armw	1	60	TP8	3.206
VP02_ERPs_armw	1	61	PO7	6.45
VP02_ERPs_armw	1	62	PO8	7.016
VP02_ERPs_armw	1	63	VEOG	0
VP02_ERPs_armw	1	64	HEOG	0
VP02_ERPs_armw	2	1	Fp1	-1.095
VP02_ERPs_armw	2	2	Fpz	-1.978
VP02_ERPs_armw	2	3	Fp2	-2.008
VP02_ERPs_armw	2	4	F7	3.656
VP02_ERPs_armw	2	5	F3	-1.447
VP02_ERPs_armw	2	6	Fz	-2.648
VP02_ERPs_armw	2	7	F4	0.868
VP02_ERPs_armw	2	8	F8	2.686
VP02_ERPs_armw	2	9	FC5	-1.214
VP02_ERPs_armw	2	10	FC1	-3.376
VP02_ERPs_armw	2	11	FC2	-0.809
VP02_ERPs_armw	2	12	FC6	2.219
VP02_ERPs_armw	2	13	T7	0.804
VP02_ERPs_armw	2	14	C3	-0.155
VP02_ERPs_armw	2	15	Cz	-3.765
VP02_ERPs_armw	2	16	C4	2.937
VP02_ERPs_armw	2	17	T8	3.285
VP02_ERPs_armw	2	18	CP5	5.158
VP02_ERPs_armw	2	19	CP1	0.57
VP02_ERPs_armw	2	20	CP2	2.162
VP02_ERPs_armw	2	21	CP6	5.739
VP02_ERPs_armw	2	22	P7	3.819
VP02_ERPs_armw	2	23	P3	3.665
VP02_ERPs_armw	2	24	Pz	2.679
VP02_ERPs_armw	2	25	P4	5.432
VP02_ERPs_armw	2	26	P8	6.524
VP02_ERPs_armw	2	27	POz	6.259
VP02_ERPs_armw	2	28	O1	7.37
VP02_ERPs_armw	2	29	Oz	5.745
VP02_ERPs_armw	2	30	O2	6.486
VP02_ERPs_armw	2	31	AF7	-0.093
VP02_ERPs_armw	2	32	AF3	-1.379
VP02_ERPs_armw	2	33	AF4	0.817
VP02_ERPs_armw	2	34	AF8	3.685
VP02_ERPs_armw	2	35	F5	-1.848
VP02_ERPs_armw	2	36	F1	-1.398
VP02_ERPs_armw	2	37	F2	-1.658
VP02_ERPs_armw	2	38	F6	2.381
VP02_ERPs_armw	2	39	FC3	-1.999
VP02_ERPs_armw	2	40	FCz	-3.681
VP02_ERPs_armw	2	41	FC4	0.85
VP02_ERPs_armw	2	42	C5	2.228
VP02_ERPs_armw	2	43	C1	-2.407
VP02_ERPs_armw	2	44	C2	0.64
VP02_ERPs_armw	2	45	C6	2.124
VP02_ERPs_armw	2	46	CP3	1.823
VP02_ERPs_armw	2	47	CPz	0.556
VP02_ERPs_armw	2	48	CP4	3.613
VP02_ERPs_armw	2	49	P5	5.95
VP02_ERPs_armw	2	50	P1	3.449
VP02_ERPs_armw	2	51	P2	4.423
VP02_ERPs_armw	2	52	P6	8.065
VP02_ERPs_armw	2	53	PO5	7.769
VP02_ERPs_armw	2	54	PO3	5.709
VP02_ERPs_armw	2	55	PO4	5.621
VP02_ERPs_armw	2	56	PO6	7.417
VP02_ERPs_armw	2	57	FT7	2.139
VP02_ERPs_armw	2	58	FT8	-0.239
VP02_ERPs_armw	2	59	TP7	-0.023
VP02_ERPs_armw	2	60	TP8	2.35
VP02_ERPs_armw	2	61	PO7	7.475
VP02_ERPs_armw	2	62	PO8	7.144
VP02_ERPs_armw	2	63	VEOG	0
VP02_ERPs_armw	2	64	HEOG	0
VP02_ERPs_armw	4	1	Fp1	-1.128
VP02_ERPs_armw	4	2	Fpz	-1.649
VP02_ERPs_armw	4	3	Fp2	-1.487
VP02_ERPs_armw	4	4	F7	-0.256
VP02_ERPs_armw	4	5	F3	-1.265
VP02_ERPs_armw	4	6	Fz	-2.934
VP02_ERPs_armw	4	7	F4	-1.506
VP02_ERPs_armw	4	8	F8	-0.18
VP02_ERPs_armw	4	9	FC5	-0.151
VP02_ERPs_armw	4	10	FC1	-1.985
VP02_ERPs_armw	4	11	FC2	-1.095
VP02_ERPs_armw	4	12	FC6	0.291
VP02_ERPs_armw	4	13	T7	-1.2
VP02_ERPs_armw	4	14	C3	0.254
VP02_ERPs_armw	4	15	Cz	-2.99
VP02_ERPs_armw	4	16	C4	3.117
VP02_ERPs_armw	4	17	T8	1.782
VP02_ERPs_armw	4	18	CP5	4.944
VP02_ERPs_armw	4	19	CP1	-0.001
VP02_ERPs_armw	4	20	CP2	2.755
VP02_ERPs_armw	4	21	CP6	4.717
VP02_ERPs_armw	4	22	P7	3.936
VP02_ERPs_armw	4	23	P3	4.4
VP02_ERPs_armw	4	24	Pz	3.329
VP02_ERPs_armw	4	25	P4	5.814
VP02_ERPs_armw	4	26	P8	6.136
VP02_ERPs_armw	4	27	POz	4.678
VP02_ERPs_armw	4	28	O1	7.015
VP02_ERPs_armw	4	29	Oz	4.878
VP02_ERPs_armw	4	30	O2	4.254
VP02_ERPs_armw	4	31	AF7	0.664
VP02_ERPs_armw	4	32	AF3	-1.306
VP02_ERPs_armw	4	33	AF4	-1.085
VP02_ERPs_armw	4	34	AF8	-1.807
VP02_ERPs_armw	4	35	F5	-1.385
VP02_ERPs_armw	4	36	F1	-1.165
VP02_ERPs_armw	4	37	F2	-0.966
VP02_ERPs_armw	4	38	F6	-0.587
VP02_ERPs_armw	4	39	FC3	-0.848
VP02_ERPs_armw	4	40	FCz	-3.118
VP02_ERPs_armw	4	41	FC4	-0.575
VP02_ERPs_armw	4	42	C5	1.232
VP02_ERPs_armw	4	43	C1	-2.79
VP02_ERPs_armw	4	44	C2	-0.102
VP02_ERPs_armw	4	45	C6	1.749
VP02_ERPs_armw	4	46	CP3	2.555
VP02_ERPs_armw	4	47	CPz	-0.295
VP02_ERPs_armw	4	48	CP4	2.849
VP02_ERPs_armw	4	49	P5	4.277
VP02_ERPs_armw	4	50	P1	3.02
VP02_ERPs_armw	4	51	P2	3.497
VP02_ERPs_armw	4	52	P6	8.53
VP02_ERPs_armw	4	53	PO5	6.416
VP02_ERPs_armw	4	54	PO3	3.601
VP02_ERPs_armw	4	55	PO4	6.163
VP02_ERPs_armw	4	56	PO6	7.731
VP02_ERPs_armw	4	57	FT7	0.347
VP02_ERPs_armw	4	58	FT8	0.546
VP02_ERPs_armw	4	59	TP7	-0.341
VP02_ERPs_armw	4	60	TP8	1.199
VP02_ERPs_armw	4	61	PO7	6.078
VP02_ERPs_armw	4	62	PO8	7.286
VP02_ERPs_armw	4	63	VEOG	0
VP02_ERPs_armw	4	64	HEOG	-0.001
VP02_ERPs_armw	5	1	Fp1	-0.362
VP02_ERPs_armw	5	2	Fpz	-0.589
VP02_ERPs_armw	5	3	Fp2	-0.199
VP02_ERPs_armw	5	4	F7	2.864
VP02_ERPs_armw	5	5	F3	-0.547
VP02_ERPs_armw	5	6	Fz	-1.991
VP02_ERPs_armw	5	7	F4	0.721
VP02_ERPs_armw	5	8	F8	3.487
VP02_ERPs_armw	5	9	FC5	3.269
VP02_ERPs_armw	5	10	FC1	-1.825
VP02_ERPs_armw	5	11	FC2	0.585
VP02_ERPs_armw	5	12	FC6	2.393
VP02_ERPs_armw	5	13	T7	2.688
VP02_ERPs_armw	5	14	C3	0.502
VP02_ERPs_armw	5	15	Cz	-1.189
VP02_ERPs_armw	5	16	C4	1.541
VP02_ERPs_armw	5	17	T8	3.185
VP02_ERPs_armw	5	18	CP5	4.823
VP02_ERPs_armw	5	19	CP1	1.495
VP02_ERPs_armw	5	20	CP2	3.442
VP02_ERPs_armw	5	21	CP6	4.092
VP02_ERPs_armw	5	22	P7	3.093
VP02_ERPs_armw	5	23	P3	3.121
VP02_ERPs_armw	5	24	Pz	4.606
VP02_ERPs_armw	5	25	P4	5.977
VP02_ERPs_armw	5	26	P8	7.274
VP02_ERPs_armw	5	27	POz	5.904
VP02_ERPs_armw	5	28	O1	8.577
VP02_ERPs_armw	5	29	Oz	5.549
VP02_ERPs_armw	5	30	O2	5.9
VP02_ERPs_armw	5	31	AF7	1.758
VP02_ERPs_armw	5	32	AF3	-0.539
VP02_ERPs_armw	5	33	AF4	0.649
VP02_ERPs_armw	5	34	AF8	2.316
VP02_ERPs_armw	5	35	F5	-0.531
VP02_ERPs_armw	5	36	F1	-0.502
VP02_ERPs_armw	5	37	F2	0.204
VP02_ERPs_armw	5	38	F6	4.833
VP02_ERPs_armw	5	39	FC3	-0.768
VP02_ERPs_armw	5	40	FCz	-2.354
VP02_ERPs_armw	5	41	FC4	1.147
VP02_ERPs_armw	5	42	C5	-1.154
VP02_ERPs_armw	5	43	C1	-1.098
VP02_ERPs_armw	5	44	C2	1.353
VP02_ERPs_armw	5	45	C6	2.402
VP02_ERPs_armw	5	46	CP3	3.181
VP02_ERPs_armw	5	47	CPz	1.416
VP02_ERPs_armw	5	48	CP4	3.695
VP02_ERPs_armw	5	49	P5	5.773
VP02_ERPs_armw	5	50	P1	3.892
VP02_ERPs_armw	5	51	P2	4.356
VP02_ERPs_armw	5	52	P6	6.803
VP02_ERPs_armw	5	53	PO5	6.825
VP02_ERPs_armw	5	54	PO3	5.01
VP02_ERPs_armw	5	55	PO4	6.145
VP02_ERPs_armw	5	56	PO6	6.379
VP02_ERPs_armw	5	57	FT7	0.808
VP02_ERPs_armw	5	58	FT8	1.723
VP02_ERPs_armw	5	59	TP7	2.261
VP02_ERPs_armw	5	60	TP8	3.34
VP02_ERPs_armw	5	61	PO7	6.762
VP02_ERPs_armw	5	62	PO8	6.47
VP02_ERPs_armw	5	63	VEOG	0
VP02_ERPs_armw	5	64	HEOG	-0.001
VP03_ERPs_armw	1	1	Fp1	-4.684
VP03_ERPs_armw	1	2	Fpz	-6.641
VP03_ERPs_armw	1	3	Fp2	-5.22
VP03_ERPs_armw	1	4	F7	-4.503
VP03_ERPs_armw	1	5	F3	-9.382
VP03_ERPs_armw	1	6	Fz	-11.766
VP03_ERPs_armw	1	7	F4	-11.367
VP03_ERPs_armw	1	8	F8	-10.535
VP03_ERPs_armw	1	9	FC5	-7.705
VP03_ERPs_armw	1	10	FC1	-11.417
VP03_ERPs_armw	1	11	FC2	-12.915
VP03_ERPs_armw	1	12	FC6	-12.738
VP03_ERPs_armw	1	13	T7	-5.9
VP03_ERPs_armw	1	14	C3	-12.52
VP03_ERPs_armw	1	15	Cz	-15.062
VP03_ERPs_armw	1	16	C4	-12.15
VP03_ERPs_armw	1	17	T8	-9.766
VP03_ERPs_armw	1	18	CP5	-8.733
VP03_ERPs_armw	1	19	CP1	-13.384
VP03_ERPs_armw	1	20	CP2	-12
VP03_ERPs_armw	1	21	CP6	-9.897
VP03_ERPs_armw	1	22	P7	-10.615
VP03_ERPs_armw	1	23	P3	-10.44
VP03_ERPs_armw	1	24	Pz	-11.932
VP03_ERPs_armw	1	25	P4	-9.287
VP03_ERPs_armw	1	26	P8	-8.609
VP03_ERPs_armw	1	27	POz	-10.362
VP03_ERPs_armw	1	28	O1	-8.215
VP03_ERPs_armw	1	29	Oz	-8.804
VP03_ERPs_armw	1	30	O2	-7.936
VP03_ERPs_armw	1	31	AF7	-3.862
VP03_ERPs_armw	1	32	AF3	-7.847
VP03_ERPs_armw	1	33	AF4	-9.806
VP03_ERPs_armw	1	34	AF8	-8.118
VP03_ERPs_armw	1	35	F5	-3.418
VP03_ERPs_armw	1	36	F1	-9.075
VP03_ERPs_armw	1	37	F2	-11.873
VP03_ERPs_armw	1	38	F6	-12.685
VP03_ERPs_armw	1	39	FC3	-11.403
VP03_ERPs_armw	1	40	FCz	-13.732
VP03_ERPs_armw	1	41	FC4	-12.23
VP03_ERPs_armw	1	42	C5	-8.02
VP03_ERPs_armw	1	43	C1	-14.356
VP03_ERPs_armw	1	44	C2	-13.989
VP03_ERPs_armw	1	45	C6	-10.37
VP03_ERPs_armw	1	46	CP3	-12.835
VP03_ERPs_armw	1	47	CPz	-14.105
VP03_ERPs_armw	1	48	CP4	-10.144
VP03_ERPs_armw	1	49	P5	-10.543
VP03_ERPs_armw	1	50	P1	-10.367
VP03_ERPs_armw	1	51	P2	-10.632
VP03_ERPs_armw	1	52	P6	-7.402
VP03_ERPs_armw	1	53	PO5	-9.368
VP03_ERPs_armw	1	54	PO3	-9.608
VP03_ERPs_armw	1	55	PO4	-8.54
VP03_ERPs_armw	1	56	PO6	-6.311
VP03_ERPs_armw	1	57	FT7	-6.601
VP03_ERPs_armw	1	58	FT8	-11.565
VP03_ERPs_armw	1	59	TP7	-8.945
VP03_ERPs_armw	1	60	TP8	-10.695
VP03_ERPs_armw	1	61	PO7	-9.697
VP03_ERPs_armw	1	62	PO8	-6.505
VP03_ERPs_armw	1	63	VEOG	0
VP03_ERPs_armw	1	64	HEOG	0.002
VP03_ERPs_armw	2	1	Fp1	-1.847
VP03_ERPs_armw	2	2	Fpz	-3.071
VP03_ERPs_armw	2	3	Fp2	-1.17
VP03_ERPs_armw	2	4	F7	-0.03
VP03_ERPs_armw	2	5	F3	-2.776
VP03_ERPs_armw	2	6	Fz	-5.238
VP03_ERPs_armw	2	7	F4	-4.359
VP03_ERPs_armw	2	8	F8	-2.531
VP03_ERPs_armw	2	9	FC5	-0.879
VP03_ERPs_armw	2	10	FC1	-4.577
VP03_ERPs_armw	2	11	FC2	-5.91
VP03_ERPs_armw	2	12	FC6	-2.987
VP03_ERPs_armw	2	13	T7	0.664
VP03_ERPs_armw	2	14	C3	-5.29
VP03_ERPs_armw	2	15	Cz	-8.387
VP03_ERPs_armw	2	16	C4	-3.825
VP03_ERPs_armw	2	17	T8	0.147
VP03_ERPs_armw	2	18	CP5	-1.696
VP03_ERPs_armw	2	19	CP1	-6.534
VP03_ERPs_armw	2	20	CP2	-3.315
VP03_ERPs_armw	2	21	CP6	-0.271
VP03_ERPs_armw	2	22	P7	-1.715
VP03_ERPs_armw	2	23	P3	-1.977
VP03_ERPs_armw	2	24	Pz	-3.139
VP03_ERPs_armw	2	25	P4	-0.124
VP03_ERPs_armw	2	26	P8	0.608
VP03_ERPs_armw	2	27	POz	-1.07
VP03_ERPs_armw	2	28	O1	3.141
VP03_ERPs_armw	2	29	Oz	2.831
VP03_ERPs_armw	2	30	O2	1.915
VP03_ERPs_armw	2	31	AF7	0.412
VP03_ERPs_armw	2	32	AF3	-2.628
VP03_ERPs_armw	2	33	AF4	-2.906
VP03_ERPs_armw	2	34	AF8	-2.115
VP03_ERPs_armw	2	35	F5	0.75
VP03_ERPs_armw	2	36	F1	-2.794
VP03_ERPs_armw	2	37	F2	-5.32
VP03_ERPs_armw	2	38	F6	-3.63
VP03_ERPs_armw	2	39	FC3	-4.582
VP03_ERPs_armw	2	40	FCz	-7.791
VP03_ERPs_armw	2	41	FC4	-4.515
VP03_ERPs_armw	2	42	C5	-1.429
VP03_ERPs_armw	2	43	C1	-8.187
VP03_ERPs_armw	2	44	C2	-6.533
VP03_ERPs_armw	2	45	C6	-0.478
VP03_ERPs_armw	2	46	CP3	-5.946
VP03_ERPs_armw	2	47	CPz	-6.812
VP03_ERPs_armw	2	48	CP4	-2.174
VP03_ERPs_armw	2	49	P5	-1.585
VP03_ERPs_armw	2	50	P1	-2.102
VP03_ERPs_armw	2	51	P2	-1.823
VP03_ERPs_armw	2	52	P6	2.684
VP03_ERPs_armw	2	53	PO5	0.015
VP03_ERPs_armw	2	54	PO3	-0.167
VP03_ERPs_armw	2	55	PO4	0.598
VP03_ERPs_armw	2	56	PO6	3.607
VP03_ERPs_armw	2	57	FT7	0.15
VP03_ERPs_armw	2	58	FT8	-1.689
VP03_ERPs_armw	2	59	TP7	-1.131
VP03_ERPs_armw	2	60	TP8	-0.724
VP03_ERPs_armw	2	61	PO7	-0.202
VP03_ERPs_armw	2	62	PO8	3.459
VP03_ERPs_armw	2	63	VEOG	0
VP03_ERPs_armw	2	64	HEOG	0.001
VP03_ERPs_armw	4	1	Fp1	11.875
VP03_ERPs_armw	4	2	Fpz	11.842
VP03_ERPs_armw	4	3	Fp2	14.189
VP03_ERPs_armw	4	4	F7	9.614
VP03_ERPs_armw	4	5	F3	10.888
VP03_ERPs_armw	4	6	Fz	10.781
VP03_ERPs_armw	4	7	F4	12.865
VP03_ERPs_armw	4	8	F8	13.136
VP03_ERPs_armw	4	9	FC5	11.035
VP03_ERPs_armw	4	10	FC1	9.354
VP03_ERPs_armw	4	11	FC2	10.027
VP03_ERPs_armw	4	12	FC6	13.393
VP03_ERPs_armw	4	13	T7	11.473
VP03_ERPs_armw	4	14	C3	9.416
VP03_ERPs_armw	4	15	Cz	7.676
VP03_ERPs_armw	4	16	C4	11.248
VP03_ERPs_armw	4	17	T8	13.961
VP03_ERPs_armw	4	18	CP5	13.001
VP03_ERPs_armw	4	19	CP1	8.64
VP03_ERPs_armw	4	20	CP2	11.902
VP03_ERPs_armw	4	21	CP6	14.467
VP03_ERPs_armw	4	22	P7	13.556
VP03_ERPs_armw	4	23	P3	12.348
VP03_ERPs_armw	4	24	Pz	11.051
VP03_ERPs_armw	4	25	P4	13.832
VP03_ERPs_armw	4	26	P8	13.668
VP03_ERPs_armw	4	27	POz	13.396
VP03_ERPs_armw	4	28	O1	15.846
VP03_ERPs_armw	4	29	Oz	14.562
VP03_ERPs_armw	4	30	O2	14.361
VP03_ERPs_armw	4	31	AF7	9.758
VP03_ERPs_armw	4	32	AF3	11.595
VP03_ERPs_armw	4	33	AF4	13.061
VP03_ERPs_armw	4	34	AF8	13.323
VP03_ERPs_armw	4	35	F5	7.89
VP03_ERPs_armw	4	36	F1	11.004
VP03_ERPs_armw	4	37	F2	10.822
VP03_ERPs_armw	4	38	F6	14.328
VP03_ERPs_armw	4	39	FC3	9.354
VP03_ERPs_armw	4	40	FCz	8.194
VP03_ERPs_armw	4	41	FC4	11.641
VP03_ERPs_armw	4	42	C5	12.575
VP03_ERPs_armw	4	43	C1	7.377
VP03_ERPs_armw	4	44	C2	9.274
VP03_ERPs_armw	4	45	C6	14.073
VP03_ERPs_armw	4	46	CP3	10.165
VP03_ERPs_armw	4	47	CPz	8.052
VP03_ERPs_armw	4	48	CP4	13.025
VP03_ERPs_armw	4	49	P5	13.538
VP03_ERPs_armw	4	50	P1	12.279
VP03_ERPs_armw	4	51	P2	11.386
VP03_ERPs_armw	4	52	P6	15.66
VP03_ERPs_armw	4	53	PO5	13.9
VP03_ERPs_armw	4	54	PO3	13.757
VP03_ERPs_armw	4	55	PO4	14.488
VP03_ERPs_armw	4	56	PO6	17.069
VP03_ERPs_armw	4	57	FT7	11.723
VP03_ERPs_armw	4	58	FT8	13.917
VP03_ERPs_armw	4	59	TP7	13.082
VP03_ERPs_armw	4	60	TP8	13.386
VP03_ERPs_armw	4	61	PO7	13.652
VP03_ERPs_armw	4	62	PO8	16.846
VP03_ERPs_armw	4	63	VEOG	0.001
VP03_ERPs_armw	4	64	HEOG	-0.002
VP03_ERPs_armw	5	1	Fp1	4.553
VP03_ERPs_armw	5	2	Fpz	2.538
VP03_ERPs_armw	5	3	Fp2	4.886
VP03_ERPs_armw	5	4	F7	4.408
VP03_ERPs_armw	5	5	F3	2.722
VP03_ERPs_armw	5	6	Fz	1.532
VP03_ERPs_armw	5	7	F4	3.106
VP03_ERPs_armw	5	8	F8	2.662
VP03_ERPs_armw	5	9	FC5	1.633
VP03_ERPs_armw	5	10	FC1	0.601
VP03_ERPs_armw	5	11	FC2	0.249
VP03_ERPs_armw	5	12	FC6	2.107
VP03_ERPs_armw	5	13	T7	3.886
VP03_ERPs_armw	5	14	C3	0.063
VP03_ERPs_armw	5	15	Cz	-3.523
VP03_ERPs_armw	5	16	C4	1.264
VP03_ERPs_armw	5	17	T8	2.066
VP03_ERPs_armw	5	18	CP5	1.832
VP03_ERPs_armw	5	19	CP1	-2.367
VP03_ERPs_armw	5	20	CP2	0.659
VP03_ERPs_armw	5	21	CP6	2.826
VP03_ERPs_armw	5	22	P7	2.704
VP03_ERPs_armw	5	23	P3	1.773
VP03_ERPs_armw	5	24	Pz	-0.105
VP03_ERPs_armw	5	25	P4	3.5
VP03_ERPs_armw	5	26	P8	4.017
VP03_ERPs_armw	5	27	POz	3.742
VP03_ERPs_armw	5	28	O1	6.18
VP03_ERPs_armw	5	29	Oz	5.133
VP03_ERPs_armw	5	30	O2	5.3
VP03_ERPs_armw	5	31	AF7	4.127
VP03_ERPs_armw	5	32	AF3	3.016
VP03_ERPs_armw	5	33	AF4	2.998
VP03_ERPs_armw	5	34	AF8	3.357
VP03_ERPs_armw	5	35	F5	2.749
VP03_ERPs_armw	5	36	F1	2.677
VP03_ERPs_armw	5	37	F2	1.391
VP03_ERPs_armw	5	38	F6	3.617
VP03_ERPs_armw	5	39	FC3	0.613
VP03_ERPs_armw	5	40	FCz	-0.686
VP03_ERPs_armw	5	41	FC4	0.754
VP03_ERPs_armw	5	42	C5	2.325
VP03_ERPs_armw	5	43	C1	-3.257
VP03_ERPs_armw	5	44	C2	-0.396
VP03_ERPs_armw	5	45	C6	2.681
VP03_ERPs_armw	5	46	CP3	-0.864
VP03_ERPs_armw	5	47	CPz	-2.528
VP03_ERPs_armw	5	48	CP4	3.046
VP03_ERPs_armw	5	49	P5	2.681
VP03_ERPs_armw	5	50	P1	1.696
VP03_ERPs_armw	5	51	P2	1.949
VP03_ERPs_armw	5	52	P6	5.099
VP03_ERPs_armw	5	53	PO5	4.329
VP03_ERPs_armw	5	54	PO3	4.137
VP03_ERPs_armw	5	55	PO4	4.551
VP03_ERPs_armw	5	56	PO6	6.66
VP03_ERPs_armw	5	57	FT7	4.311
VP03_ERPs_armw	5	58	FT8	1.584
VP03_ERPs_armw	5	59	TP7	2.445
VP03_ERPs_armw	5	60	TP8	1.914
VP03_ERPs_armw	5	61	PO7	4.15
VP03_ERPs_armw	5	62	PO8	6.634
VP03_ERPs_armw	5	63	VEOG	0.001
VP03_ERPs_armw	5	64	HEOG	-0.002
VP04_ERPs_armw	1	1	Fp1	-1.436
VP04_ERPs_armw	1	2	Fpz	-1.575
VP04_ERPs_armw	1	3	Fp2	-3.871
VP04_ERPs_armw	1	4	F7	-2.938
VP04_ERPs_armw	1	5	F3	-1.382
VP04_ERPs_armw	1	6	Fz	-1.363
VP04_ERPs_armw	1	7	F4	1.305
VP04_ERPs_armw	1	8	F8	3.083
VP04_ERPs_armw	1	9	FC5	1.551
VP04_ERPs_armw	1	10	FC1	0.473
VP04_ERPs_armw	1	11	FC2	1.783
VP04_ERPs_armw	1	12	FC6	4.758
VP04_ERPs_armw	1	13	T7	2.112
VP04_ERPs_armw	1	14	C3	0.701
VP04_ERPs_armw	1	15	Cz	1.748
VP04_ERPs_armw	1	16	C4	2.075
VP04_ERPs_armw	1	17	T8	5.74
VP04_ERPs_armw	1	18	CP5	3.585
VP04_ERPs_armw	1	19	CP1	6.103
VP04_ERPs_armw	1	20	CP2	5.913
VP04_ERPs_armw	1	21	CP6	6.087
VP04_ERPs_armw	1	22	P7	6.255
VP04_ERPs_armw	1	23	P3	6.624
VP04_ERPs_armw	1	24	Pz	4.995
VP04_ERPs_armw	1	25	P4	6.097
VP04_ERPs_armw	1	26	P8	6.052
VP04_ERPs_armw	1	27	POz	4.919
VP04_ERPs_armw	1	28	O1	5.684
VP04_ERPs_armw	1	29	Oz	6.518
VP04_ERPs_armw	1	30	O2	6.105
VP04_ERPs_armw	1	31	AF7	-1.971
VP04_ERPs_armw	1	32	AF3	-4.166
VP04_ERPs_armw	1	33	AF4	-0.181
VP04_ERPs_armw	1	34	AF8	-2.367
VP04_ERPs_armw	1	35	F5	-1.317
VP04_ERPs_armw	1	36	F1	-1.326
VP04_ERPs_armw	1	37	F2	1.286
VP04_ERPs_armw	1	38	F6	3.075
VP04_ERPs_armw	1	39	FC3	-1.006
VP04_ERPs_armw	1	40	FCz	1.772
VP04_ERPs_armw	1	41	FC4	1.99
VP04_ERPs_armw	1	42	C5	3.003
VP04_ERPs_armw	1	43	C1	1.423
VP04_ERPs_armw	1	44	C2	4.261
VP04_ERPs_armw	1	45	C6	6.019
VP04_ERPs_armw	1	46	CP3	5.015
VP04_ERPs_armw	1	47	CPz	5.071
VP04_ERPs_armw	1	48	CP4	2.285
VP04_ERPs_armw	1	49	P5	5.906
VP04_ERPs_armw	1	50	P1	6.153
VP04_ERPs_armw	1	51	P2	6.119
VP04_ERPs_armw	1	52	P6	6.19
VP04_ERPs_armw	1	53	PO5	6.237
VP04_ERPs_armw	1	54	PO3	6.341
VP04_ERPs_armw	1	55	PO4	6.034
VP04_ERPs_armw	1	56	PO6	6.031
VP04_ERPs_armw	1	57	FT7	2.273
VP04_ERPs_armw	1	58	FT8	3.39
VP04_ERPs_armw	1	59	TP7	6.883
VP04_ERPs_armw	1	60	TP8	6.112
VP04_ERPs_armw	1	61	PO7	6.193
VP04_ERPs_armw	1	62	PO8	5.903
VP04_ERPs_armw	1	63	VEOG	0
VP04_ERPs_armw	1	64	HEOG	0.002
VP04_ERPs_armw	2	1	Fp1	-4.581
VP04_ERPs_armw	2	2	Fpz	-5.266
VP04_ERPs_armw	2	3	Fp2	-9.599
VP04_ERPs_armw	2	4	F7	-1.285
VP04_ERPs_armw	2	5	F3	-4.241
VP04_ERPs_armw	2	6	Fz	-4.228
VP04_ERPs_armw	2	7	F4	-3.259
VP04_ERPs_armw	2	8	F8	-0.445
VP04_ERPs_armw	2	9	FC5	-1.497
VP04_ERPs_armw	2	10	FC1	-4.97
VP04_ERPs_armw	2	11	FC2	-4.47
VP04_ERPs_armw	2	12	FC6	-1.416
VP04_ERPs_armw	2	13	T7	-0.956
VP04_ERPs_armw	2	14	C3	-2.12
VP04_ERPs_armw	2	15	Cz	-7.212
VP04_ERPs_armw	2	16	C4	-4.249
VP04_ERPs_armw	2	17	T8	2.014
VP04_ERPs_armw	2	18	CP5	-1.179
VP04_ERPs_armw	2	19	CP1	-0.274
VP04_ERPs_armw	2	20	CP2	-0.016
VP04_ERPs_armw	2	21	CP6	0.178
VP04_ERPs_armw	2	22	P7	0.845
VP04_ERPs_armw	2	23	P3	0.901
VP04_ERPs_armw	2	24	Pz	-4.479
VP04_ERPs_armw	2	25	P4	0.11
VP04_ERPs_armw	2	26	P8	-0.03
VP04_ERPs_armw	2	27	POz	-4.627
VP04_ERPs_armw	2	28	O1	-0.83
VP04_ERPs_armw	2	29	Oz	-1.75
VP04_ERPs_armw	2	30	O2	0.027
VP04_ERPs_armw	2	31	AF7	-3.335
VP04_ERPs_armw	2	32	AF3	-5.772
VP04_ERPs_armw	2	33	AF4	-1.787
VP04_ERPs_armw	2	34	AF8	-1.896
VP04_ERPs_armw	2	35	F5	-4.307
VP04_ERPs_armw	2	36	F1	-4.344
VP04_ERPs_armw	2	37	F2	-2.995
VP04_ERPs_armw	2	38	F6	-0.418
VP04_ERPs_armw	2	39	FC3	-4.625
VP04_ERPs_armw	2	40	FCz	-4.389
VP04_ERPs_armw	2	41	FC4	-4.226
VP04_ERPs_armw	2	42	C5	1.834
VP04_ERPs_armw	2	43	C1	-4.893
VP04_ERPs_armw	2	44	C2	-6.058
VP04_ERPs_armw	2	45	C6	-0.055
VP04_ERPs_armw	2	46	CP3	-0.98
VP04_ERPs_armw	2	47	CPz	-4.407
VP04_ERPs_armw	2	48	CP4	-4.146
VP04_ERPs_armw	2	49	P5	0.948
VP04_ERPs_armw	2	50	P1	-0.225
VP04_ERPs_armw	2	51	P2	-0.032
VP04_ERPs_armw	2	52	P6	0.09
VP04_ERPs_armw	2	53	PO5	1.035
VP04_ERPs_armw	2	54	PO3	0.977
VP04_ERPs_armw	2	55	PO4	-0.016
VP04_ERPs_armw	2	56	PO6	-0.136
VP04_ERPs_armw	2	57	FT7	4.862
VP04_ERPs_armw	2	58	FT8	-0.391
VP04_ERPs_armw	2	59	TP7	1.415
VP04_ERPs_armw	2	60	TP8	0.151
VP04_ERPs_armw	2	61	PO7	1.099
VP04_ERPs_armw	2	62	PO8	-0.141
VP04_ERPs_armw	2	63	VEOG	0
VP04_ERPs_armw	2	64	HEOG	0.002
VP04_ERPs_armw	4	1	Fp1	-1.401
VP04_ERPs_armw	4	2	Fpz	-0.565
VP04_ERPs_armw	4	3	Fp2	-2.204
VP04_ERPs_armw	4	4	F7	6.449
VP04_ERPs_armw	4	5	F3	5.628
VP04_ERPs_armw	4	6	Fz	5.661
VP04_ERPs_armw	4	7	F4	8.709
VP04_ERPs_armw	4	8	F8	7.947
VP04_ERPs_armw	4	9	FC5	9.585
VP04_ERPs_armw	4	10	FC1	11.198
VP04_ERPs_armw	4	11	FC2	11.822
VP04_ERPs_armw	4	12	FC6	13.873
VP04_ERPs_armw	4	13	T7	5.548
VP04_ERPs_armw	4	14	C3	15.414
VP04_ERPs_armw	4	15	Cz	12.725
VP04_ERPs_armw	4	16	C4	12.054
VP04_ERPs_armw	4	17	T8	11.008
VP04_ERPs_armw	4	18	CP5	13.73
VP04_ERPs_armw	4	19	CP1	19.848
VP04_ERPs_armw	4	20	CP2	15.961
VP04_ERPs_armw	4	21	CP6	15.805
VP04_ERPs_armw	4	22	P7	20.454
VP04_ERPs_armw	4	23	P3	19.332
VP04_ERPs_armw	4	24	Pz	16.317
VP04_ERPs_armw	4	25	P4	15.872
VP04_ERPs_armw	4	26	P8	15.341
VP04_ERPs_armw	4	27	POz	16.432
VP04_ERPs_armw	4	28	O1	14.945
VP04_ERPs_armw	4	29	Oz	18.785
VP04_ERPs_armw	4	30	O2	15.661
VP04_ERPs_armw	4	31	AF7	-6.537
VP04_ERPs_armw	4	32	AF3	-5.382
VP04_ERPs_armw	4	33	AF4	3.793
VP04_ERPs_armw	4	34	AF8	3.961
VP04_ERPs_armw	4	35	F5	5.364
VP04_ERPs_armw	4	36	F1	5.504
VP04_ERPs_armw	4	37	F2	9.239
VP04_ERPs_armw	4	38	F6	7.813
VP04_ERPs_armw	4	39	FC3	8.59
VP04_ERPs_armw	4	40	FCz	11.911
VP04_ERPs_armw	4	41	FC4	11.895
VP04_ERPs_armw	4	42	C5	16.143
VP04_ERPs_armw	4	43	C1	13.724
VP04_ERPs_armw	4	44	C2	15.313
VP04_ERPs_armw	4	45	C6	15.253
VP04_ERPs_armw	4	46	CP3	19.382
VP04_ERPs_armw	4	47	CPz	16.594
VP04_ERPs_armw	4	48	CP4	12.109
VP04_ERPs_armw	4	49	P5	20.793
VP04_ERPs_armw	4	50	P1	20.068
VP04_ERPs_armw	4	51	P2	15.58
VP04_ERPs_armw	4	52	P6	15.686
VP04_ERPs_armw	4	53	PO5	20.557
VP04_ERPs_armw	4	54	PO3	20.459
VP04_ERPs_armw	4	55	PO4	15.773
VP04_ERPs_armw	4	56	PO6	15.488
VP04_ERPs_armw	4	57	FT7	2.135
VP04_ERPs_armw	4	58	FT8	8.297
VP04_ERPs_armw	4	59	TP7	16.837
VP04_ERPs_armw	4	60	TP8	15.796
VP04_ERPs_armw	4	61	PO7	20.621
VP04_ERPs_armw	4	62	PO8	15.364
VP04_ERPs_armw	4	63	VEOG	0
VP04_ERPs_armw	4	64	HEOG	-0.003
VP04_ERPs_armw	5	1	Fp1	3.925
VP04_ERPs_armw	5	2	Fpz	6.972
VP04_ERPs_armw	5	3	Fp2	3.294
VP04_ERPs_armw	5	4	F7	10.951
VP04_ERPs_armw	5	5	F3	8.185
VP04_ERPs_armw	5	6	Fz	8.714
VP04_ERPs_armw	5	7	F4	4.813
VP04_ERPs_armw	5	8	F8	7.87
VP04_ERPs_armw	5	9	FC5	3.598
VP04_ERPs_armw	5	10	FC1	9.947
VP04_ERPs_armw	5	11	FC2	9.531
VP04_ERPs_armw	5	12	FC6	9.551
VP04_ERPs_armw	5	13	T7	4.269
VP04_ERPs_armw	5	14	C3	9.505
VP04_ERPs_armw	5	15	Cz	11.567
VP04_ERPs_armw	5	16	C4	9.682
VP04_ERPs_armw	5	17	T8	10.853
VP04_ERPs_armw	5	18	CP5	11.358
VP04_ERPs_armw	5	19	CP1	12.962
VP04_ERPs_armw	5	20	CP2	11.108
VP04_ERPs_armw	5	21	CP6	11.059
VP04_ERPs_armw	5	22	P7	12.317
VP04_ERPs_armw	5	23	P3	14.078
VP04_ERPs_armw	5	24	Pz	13.612
VP04_ERPs_armw	5	25	P4	11.17
VP04_ERPs_armw	5	26	P8	11.439
VP04_ERPs_armw	5	27	POz	13.6
VP04_ERPs_armw	5	28	O1	13.125
VP04_ERPs_armw	5	29	Oz	15.262
VP04_ERPs_armw	5	30	O2	11.281
VP04_ERPs_armw	5	31	AF7	-1.255
VP04_ERPs_armw	5	32	AF3	-1.666
VP04_ERPs_armw	5	33	AF4	3.87
VP04_ERPs_armw	5	34	AF8	4.382
VP04_ERPs_armw	5	35	F5	7.947
VP04_ERPs_armw	5	36	F1	8.329
VP04_ERPs_armw	5	37	F2	4.589
VP04_ERPs_armw	5	38	F6	8.198
VP04_ERPs_armw	5	39	FC3	6.461
VP04_ERPs_armw	5	40	FCz	9.397
VP04_ERPs_armw	5	41	FC4	9.48
VP04_ERPs_armw	5	42	C5	7.314
VP04_ERPs_armw	5	43	C1	10.674
VP04_ERPs_armw	5	44	C2	10.573
VP04_ERPs_armw	5	45	C6	11.232
VP04_ERPs_armw	5	46	CP3	13.333
VP04_ERPs_armw	5	47	CPz	13.385
VP04_ERPs_armw	5	48	CP4	9.649
VP04_ERPs_armw	5	49	P5	11.597
VP04_ERPs_armw	5	50	P1	12.729
VP04_ERPs_armw	5	51	P2	11.343
VP04_ERPs_armw	5	52	P6	11.096
VP04_ERPs_armw	5	53	PO5	12.385
VP04_ERPs_armw	5	54	PO3	12.069
VP04_ERPs_armw	5	55	PO4	11.11
VP04_ERPs_armw	5	56	PO6	11.539
VP04_ERPs_armw	5	57	FT7	17.337
VP04_ERPs_armw	5	58	FT8	8.27
VP04_ERPs_armw	5	59	TP7	12.405
VP04_ERPs_armw	5	60	TP8	10.914
VP04_ERPs_armw	5	61	PO7	12.168
VP04_ERPs_armw	5	62	PO8	11.519
VP04_ERPs_armw	5	63	VEOG	0
VP04_ERPs_armw	5	64	HEOG	-0.003
VP05_ERPs_armw	1	1	Fp1	-3.266
VP05_ERPs_armw	1	2	Fpz	-8.78
VP05_ERPs_armw	1	3	Fp2	-10.205
VP05_ERPs_armw	1	4	F7	-1.108
VP05_ERPs_armw	1	5	F3	-3.04
VP05_ERPs_armw	1	6	Fz	-3.897
VP05_ERPs_armw	1	7	F4	-3.276
VP05_ERPs_armw	1	8	F8	-5.051
VP05_ERPs_armw	1	9	FC5	3.373
VP05_ERPs_armw	1	10	FC1	-0.647
VP05_ERPs_armw	1	11	FC2	-0.708
VP05_ERPs_armw	1	12	FC6	-1.072
VP05_ERPs_armw	1	13	T7	2.488
VP05_ERPs_armw	1	14	C3	2.922
VP05_ERPs_armw	1	15	Cz	1.402
VP05_ERPs_armw	1	16	C4	5.298
VP05_ERPs_armw	1	17	T8	-0.389
VP05_ERPs_armw	1	18	CP5	3.174
VP05_ERPs_armw	1	19	CP1	6.517
VP05_ERPs_armw	1	20	CP2	4.681
VP05_ERPs_armw	1	21	CP6	2.042
VP05_ERPs_armw	1	22	P7	3.241
VP05_ERPs_armw	1	23	P3	7.448
VP05_ERPs_armw	1	24	Pz	6.904
VP05_ERPs_armw	1	25	P4	9.042
VP05_ERPs_armw	1	26	P8	4.98
VP05_ERPs_armw	1	27	POz	7.959
VP05_ERPs_armw	1	28	O1	3.55
VP05_ERPs_armw	1	29	Oz	9.748
VP05_ERPs_armw	1	30	O2	8.786
VP05_ERPs_armw	1	31	AF7	-3.386
VP05_ERPs_armw	1	32	AF3	-3.615
VP05_ERPs_armw	1	33	AF4	-4.836
VP05_ERPs_armw	1	34	AF8	-7.125
VP05_ERPs_armw	1	35	F5	0.597
VP05_ERPs_armw	1	36	F1	-3.082
VP05_ERPs_armw	1	37	F2	-3.206
VP05_ERPs_armw	1	38	F6	-3.356
VP05_ERPs_armw	1	39	FC3	1.101
VP05_ERPs_armw	1	40	FCz	-0.803
VP05_ERPs_armw	1	41	FC4	-0.765
VP05_ERPs_armw	1	42	C5	3.684
VP05_ERPs_armw	1	43	C1	1.403
VP05_ERPs_armw	1	44	C2	-0.919
VP05_ERPs_armw	1	45	C6	1.8
VP05_ERPs_armw	1	46	CP3	5.881
VP05_ERPs_armw	1	47	CPz	6.893
VP05_ERPs_armw	1	48	CP4	5.663
VP05_ERPs_armw	1	49	P5	4.33
VP05_ERPs_armw	1	50	P1	6.583
VP05_ERPs_armw	1	51	P2	9.806
VP05_ERPs_armw	1	52	P6	8.871
VP05_ERPs_armw	1	53	PO5	8.55
VP05_ERPs_armw	1	54	PO3	8.473
VP05_ERPs_armw	1	55	PO4	10.799
VP05_ERPs_armw	1	56	PO6	8.939
VP05_ERPs_armw	1	57	FT7	-1.055
VP05_ERPs_armw	1	58	FT8	-5.273
VP05_ERPs_armw	1	59	TP7	2.669
VP05_ERPs_armw	1	60	TP8	4.096
VP05_ERPs_armw	1	61	PO7	8.564
VP05_ERPs_armw	1	62	PO8	8.824
VP05_ERPs_armw	1	63	VEOG	0
VP05_ERPs_armw	1	64	HEOG	0.002
VP05_ERPs_armw	2	1	Fp1	10.487
VP05_ERPs_armw	2	2	Fpz	15.232
VP05_ERPs_armw	2	3	Fp2	11.467
VP05_ERPs_armw	2	4	F7	8.73
VP05_ERPs_armw	2	5	F3	-2.509
VP05_ERPs_armw	2	6	Fz	-4.37
VP05_ERPs_armw	2	7	F4	-0.956
VP05_ERPs_armw	2	8	F8	6.488
VP05_ERPs_armw	2	9	FC5	3.683
VP05_ERPs_armw	2	10	FC1	-2.972
VP05_ERPs_armw	2	11	FC2	-2.505
VP05_ERPs_armw	2	12	FC6	-1.543
VP05_ERPs_armw	2	13	T7	4.657
VP05_ERPs_armw	2	14	C3	7.287
VP05_ERPs_armw	2	15	Cz	2.072
VP05_ERPs_armw	2	16	C4	5.482
VP05_ERPs_armw	2	17	T8	3.301
VP05_ERPs_armw	2	18	CP5	5.134
VP05_ERPs_armw	2	19	CP1	6.688
VP05_ERPs_armw	2	20	CP2	6.778
VP05_ERPs_armw	2	21	CP6	2.055
VP05_ERPs_armw	2	22	P7	6.65
VP05_ERPs_armw	2	23	P3	6.749
VP05_ERPs_armw	2	24	Pz	5.39
VP05_ERPs_armw	2	25	P4	8.534
VP05_ERPs_armw	2	26	P8	6.095
VP05_ERPs_armw	2	27	POz	6.839
VP05_ERPs_armw	2	28	O1	6.062
VP05_ERPs_armw	2	29	Oz	6.843
VP05_ERPs_armw	2	30	O2	8.351
VP05_ERPs_armw	2	31	AF7	9.899
VP05_ERPs_armw	2	32	AF3	0.063
VP05_ERPs_armw	2	33	AF4	-1.15
VP05_ERPs_armw	2	34	AF8	-1.771
VP05_ERPs_armw	2	35	F5	-0.856
VP05_ERPs_armw	2	36	F1	-2.675
VP05_ERPs_armw	2	37	F2	-1.086
VP05_ERPs_armw	2	38	F6	-0.935
VP05_ERPs_armw	2	39	FC3	-0.33
VP05_ERPs_armw	2	40	FCz	-2.356
VP05_ERPs_armw	2	41	FC4	0.06
VP05_ERPs_armw	2	42	C5	3.533
VP05_ERPs_armw	2	43	C1	2.123
VP05_ERPs_armw	2	44	C2	-2.337
VP05_ERPs_armw	2	45	C6	2.193
VP05_ERPs_armw	2	46	CP3	5.408
VP05_ERPs_armw	2	47	CPz	5.434
VP05_ERPs_armw	2	48	CP4	5.524
VP05_ERPs_armw	2	49	P5	6.423
VP05_ERPs_armw	2	50	P1	6.502
VP05_ERPs_armw	2	51	P2	7.694
VP05_ERPs_armw	2	52	P6	8.4
VP05_ERPs_armw	2	53	PO5	6.638
VP05_ERPs_armw	2	54	PO3	6.613
VP05_ERPs_armw	2	55	PO4	8.95
VP05_ERPs_armw	2	56	PO6	8.434
VP05_ERPs_armw	2	57	FT7	8.828
VP05_ERPs_armw	2	58	FT8	6.588
VP05_ERPs_armw	2	59	TP7	4.577
VP05_ERPs_armw	2	60	TP8	5.268
VP05_ERPs_armw	2	61	PO7	6.734
VP05_ERPs_armw	2	62	PO8	8.408
VP05_ERPs_armw	2	63	VEOG	0
VP05_ERPs_armw	2	64	HEOG	0.002
VP05_ERPs_armw	4	1	Fp1	3.011
VP05_ERPs_armw	4	2	Fpz	0.487
VP05_ERPs_armw	4	3	Fp2	-1.401
VP05_ERPs_armw	4	4	F7	4.526
VP05_ERPs_armw	4	5	F3	0.02
VP05_ERPs_armw	4	6	Fz	-0.388
VP05_ERPs_armw	4	7	F4	-1.523
VP05_ERPs_armw	4	8	F8	2.158
VP05_ERPs_armw	4	9	FC5	5.706
VP05_ERPs_armw	4	10	FC1	1.944
VP05_ERPs_armw	4	11	FC2	1.544
VP05_ERPs_armw	4	12	FC6	0.091
VP05_ERPs_armw	4	13	T7	6.06
VP05_ERPs_armw	4	14	C3	5.496
VP05_ERPs_armw	4	15	Cz	5.15
VP05_ERPs_armw	4	16	C4	7.589
VP05_ERPs_armw	4	17	T8	2.096
VP05_ERPs_armw	4	18	CP5	5.539
VP05_ERPs_armw	4	19	CP1	8.812
VP05_ERPs_armw	4	20	CP2	7.853
VP05_ERPs_armw	4	21	CP6	4.134
VP05_ERPs_armw	4	22	P7	5.22
VP05_ERPs_armw	4	23	P3	9.285
VP05_ERPs_armw	4	24	Pz	8.723
VP05_ERPs_armw	4	25	P4	10.577
VP05_ERPs_armw	4	26	P8	8.275
VP05_ERPs_armw	4	27	POz	11.443
VP05_ERPs_armw	4	28	O1	7.394
VP05_ERPs_armw	4	29	Oz	8.752
VP05_ERPs_armw	4	30	O2	10.543
VP05_ERPs_armw	4	31	AF7	4.696
VP05_ERPs_armw	4	32	AF3	-0.321
VP05_ERPs_armw	4	33	AF4	-3.042
VP05_ERPs_armw	4	34	AF8	-4.058
VP05_ERPs_armw	4	35	F5	1.337
VP05_ERPs_armw	4	36	F1	-0.042
VP05_ERPs_armw	4	37	F2	-1.281
VP05_ERPs_armw	4	38	F6	-1.423
VP05_ERPs_armw	4	39	FC3	3.796
VP05_ERPs_armw	4	40	FCz	1.673
VP05_ERPs_armw	4	41	FC4	-0.419
VP05_ERPs_armw	4	42	C5	5.139
VP05_ERPs_armw	4	43	C1	5.278
VP05_ERPs_armw	4	44	C2	1.541
VP05_ERPs_armw	4	45	C6	4.084
VP05_ERPs_armw	4	46	CP3	8.648
VP05_ERPs_armw	4	47	CPz	8.726
VP05_ERPs_armw	4	48	CP4	7.865
VP05_ERPs_armw	4	49	P5	7.133
VP05_ERPs_armw	4	50	P1	8.763
VP05_ERPs_armw	4	51	P2	10.962
VP05_ERPs_armw	4	52	P6	10.555
VP05_ERPs_armw	4	53	PO5	10.638
VP05_ERPs_armw	4	54	PO3	10.54
VP05_ERPs_armw	4	55	PO4	11.811
VP05_ERPs_armw	4	56	PO6	10.507
VP05_ERPs_armw	4	57	FT7	4.284
VP05_ERPs_armw	4	58	FT8	2.191
VP05_ERPs_armw	4	59	TP7	6.085
VP05_ERPs_armw	4	60	TP8	7.344
VP05_ERPs_armw	4	61	PO7	10.562
VP05_ERPs_armw	4	62	PO8	10.475
VP05_ERPs_armw	4	63	VEOG	0
VP05_ERPs_armw	4	64	HEOG	-0.008
VP05_ERPs_armw	5	1	Fp1	3.822
VP05_ERPs_armw	5	2	Fpz	1.824
VP05_ERPs_armw	5	3	Fp2	1.885
VP05_ERPs_armw	5	4	F7	6.171
VP05_ERPs_armw	5	5	F3	0.533
VP05_ERPs_armw	5	6	Fz	-0.151
VP05_ERPs_armw	5	7	F4	0.172
VP05_ERPs_armw	5	8	F8	-0.124
VP05_ERPs_armw	5	9	FC5	6.795
VP05_ERPs_armw	5	10	FC1	2.259
VP05_ERPs_armw	5	11	FC2	2.099
VP05_ERPs_armw	5	12	FC6	1.026
VP05_ERPs_armw	5	13	T7	4.345
VP05_ERPs_armw	5	14	C3	3.676
VP05_ERPs_armw	5	15	Cz	4.079
VP05_ERPs_armw	5	16	C4	6.463
VP05_ERPs_armw	5	17	T8	3.206
VP05_ERPs_armw	5	18	CP5	3.649
VP05_ERPs_armw	5	19	CP1	7.96
VP05_ERPs_armw	5	20	CP2	6.297
VP05_ERPs_armw	5	21	CP6	4.264
VP05_ERPs_armw	5	22	P7	4.152
VP05_ERPs_armw	5	23	P3	8.757
VP05_ERPs_armw	5	24	Pz	5.97
VP05_ERPs_armw	5	25	P4	9.467
VP05_ERPs_armw	5	26	P8	7.025
VP05_ERPs_armw	5	27	POz	9.122
VP05_ERPs_armw	5	28	O1	5.495
VP05_ERPs_armw	5	29	Oz	6.413
VP05_ERPs_armw	5	30	O2	9.366
VP05_ERPs_armw	5	31	AF7	5.624
VP05_ERPs_armw	5	32	AF3	2.434
VP05_ERPs_armw	5	33	AF4	-2.694
VP05_ERPs_armw	5	34	AF8	-0.53
VP05_ERPs_armw	5	35	F5	3.219
VP05_ERPs_armw	5	36	F1	0.625
VP05_ERPs_armw	5	37	F2	0.245
VP05_ERPs_armw	5	38	F6	0.052
VP05_ERPs_armw	5	39	FC3	4.31
VP05_ERPs_armw	5	40	FCz	2.115
VP05_ERPs_armw	5	41	FC4	1.279
VP05_ERPs_armw	5	42	C5	6.252
VP05_ERPs_armw	5	43	C1	4.07
VP05_ERPs_armw	5	44	C2	2.018
VP05_ERPs_armw	5	45	C6	4.016
VP05_ERPs_armw	5	46	CP3	6.285
VP05_ERPs_armw	5	47	CPz	6.132
VP05_ERPs_armw	5	48	CP4	6.679
VP05_ERPs_armw	5	49	P5	6.121
VP05_ERPs_armw	5	50	P1	8.013
VP05_ERPs_armw	5	51	P2	8.557
VP05_ERPs_armw	5	52	P6	9.335
VP05_ERPs_armw	5	53	PO5	8.443
VP05_ERPs_armw	5	54	PO3	8.614
VP05_ERPs_armw	5	55	PO4	10.638
VP05_ERPs_armw	5	56	PO6	9.218
VP05_ERPs_armw	5	57	FT7	6.341
VP05_ERPs_armw	5	58	FT8	-0.162
VP05_ERPs_armw	5	59	TP7	4.408
VP05_ERPs_armw	5	60	TP8	6.057
VP05_ERPs_armw	5	61	PO7	8.541
VP05_ERPs_armw	5	62	PO8	9.144
VP05_ERPs_armw	5	63	VEOG	0
VP05_ERPs_armw	5	64	HEOG	-0.01
VP06_ERPs_armw	1	1	Fp1	2.709
VP06_ERPs_armw	1	2	Fpz	-6.637
VP06_ERPs_armw	1	3	Fp2	-3.268
VP06_ERPs_armw	1	4	F7	4.341
VP06_ERPs_armw	1	5	F3	1.309
VP06_ERPs_armw	1	6	Fz	1.084
VP06_ERPs_armw	1	7	F4	1.378
VP06_ERPs_armw	1	8	F8	-0.417
VP06_ERPs_armw	1	9	FC5	1.582
VP06_ERPs_armw	1	10	FC1	-0.163
VP06_ERPs_armw	1	11	FC2	1.333
VP06_ERPs_armw	1	12	FC6	4.008
VP06_ERPs_armw	1	13	T7	0.791
VP06_ERPs_armw	1	14	C3	1.782
VP06_ERPs_armw	1	15	Cz	-0.231
VP06_ERPs_armw	1	16	C4	0.867
VP06_ERPs_armw	1	17	T8	0.843
VP06_ERPs_armw	1	18	CP5	1.941
VP06_ERPs_armw	1	19	CP1	-0.701
VP06_ERPs_armw	1	20	CP2	0.037
VP06_ERPs_armw	1	21	CP6	1.708
VP06_ERPs_armw	1	22	P7	-1.852
VP06_ERPs_armw	1	23	P3	1.248
VP06_ERPs_armw	1	24	Pz	1.973
VP06_ERPs_armw	1	25	P4	1.729
VP06_ERPs_armw	1	26	P8	-3.759
VP06_ERPs_armw	1	27	POz	2.647
VP06_ERPs_armw	1	28	O1	2.838
VP06_ERPs_armw	1	29	Oz	2.582
VP06_ERPs_armw	1	30	O2	1.791
VP06_ERPs_armw	1	31	AF7	4.08
VP06_ERPs_armw	1	32	AF3	1.477
VP06_ERPs_armw	1	33	AF4	5.326
VP06_ERPs_armw	1	34	AF8	-1.705
VP06_ERPs_armw	1	35	F5	0.413
VP06_ERPs_armw	1	36	F1	1.064
VP06_ERPs_armw	1	37	F2	1.454
VP06_ERPs_armw	1	38	F6	1.581
VP06_ERPs_armw	1	39	FC3	0.806
VP06_ERPs_armw	1	40	FCz	-0.65
VP06_ERPs_armw	1	41	FC4	3.261
VP06_ERPs_armw	1	42	C5	1.044
VP06_ERPs_armw	1	43	C1	-0.82
VP06_ERPs_armw	1	44	C2	1.234
VP06_ERPs_armw	1	45	C6	2.058
VP06_ERPs_armw	1	46	CP3	0.476
VP06_ERPs_armw	1	47	CPz	-0.578
VP06_ERPs_armw	1	48	CP4	2.127
VP06_ERPs_armw	1	49	P5	0.423
VP06_ERPs_armw	1	50	P1	1.504
VP06_ERPs_armw	1	51	P2	2.101
VP06_ERPs_armw	1	52	P6	1.275
VP06_ERPs_armw	1	53	PO5	2.318
VP06_ERPs_armw	1	54	PO3	2.228
VP06_ERPs_armw	1	55	PO4	1.703
VP06_ERPs_armw	1	56	PO6	1.743
VP06_ERPs_armw	1	57	FT7	3.959
VP06_ERPs_armw	1	58	FT8	3.11
VP06_ERPs_armw	1	59	TP7	-0.712
VP06_ERPs_armw	1	60	TP8	1.031
VP06_ERPs_armw	1	61	PO7	2.345
VP06_ERPs_armw	1	62	PO8	1.706
VP06_ERPs_armw	1	63	VEOG	0
VP06_ERPs_armw	1	64	HEOG	0
VP06_ERPs_armw	2	1	Fp1	2.673
VP06_ERPs_armw	2	2	Fpz	-1.51
VP06_ERPs_armw	2	3	Fp2	-0.045
VP06_ERPs_armw	2	4	F7	2.085
VP06_ERPs_armw	2	5	F3	5.185
VP06_ERPs_armw	2	6	Fz	8.191
VP06_ERPs_armw	2	7	F4	7.443
VP06_ERPs_armw	2	8	F8	-3.086
VP06_ERPs_armw	2	9	FC5	3.577
VP06_ERPs_armw	2	10	FC1	7.007
VP06_ERPs_armw	2	11	FC2	7.628
VP06_ERPs_armw	2	12	FC6	4.533
VP06_ERPs_armw	2	13	T7	2.519
VP06_ERPs_armw	2	14	C3	7.022
VP06_ERPs_armw	2	15	Cz	6.82
VP06_ERPs_armw	2	16	C4	9.78
VP06_ERPs_armw	2	17	T8	-1.273
VP06_ERPs_armw	2	18	CP5	5.888
VP06_ERPs_armw	2	19	CP1	5.134
VP06_ERPs_armw	2	20	CP2	7.154
VP06_ERPs_armw	2	21	CP6	3.212
VP06_ERPs_armw	2	22	P7	2.71
VP06_ERPs_armw	2	23	P3	7.141
VP06_ERPs_armw	2	24	Pz	7.86
VP06_ERPs_armw	2	25	P4	7.423
VP06_ERPs_armw	2	26	P8	-0.042
VP06_ERPs_armw	2	27	POz	8.206
VP06_ERPs_armw	2	28	O1	8.405
VP06_ERPs_armw	2	29	Oz	8.477
VP06_ERPs_armw	2	30	O2	7.475
VP06_ERPs_armw	2	31	AF7	14.107
VP06_ERPs_armw	2	32	AF3	5.208
VP06_ERPs_armw	2	33	AF4	7.371
VP06_ERPs_armw	2	34	AF8	0.106
VP06_ERPs_armw	2	35	F5	5.369
VP06_ERPs_armw	2	36	F1	7.374
VP06_ERPs_armw	2	37	F2	7.404
VP06_ERPs_armw	2	38	F6	6.873
VP06_ERPs_armw	2	39	FC3	6.812
VP06_ERPs_armw	2	40	FCz	6.197
VP06_ERPs_armw	2	41	FC4	5.65
VP06_ERPs_armw	2	42	C5	3.315
VP06_ERPs_armw	2	43	C1	5.434
VP06_ERPs_armw	2	44	C2	7.602
VP06_ERPs_armw	2	45	C6	3.095
VP06_ERPs_armw	2	46	CP3	6.001
VP06_ERPs_armw	2	47	CPz	5.317
VP06_ERPs_armw	2	48	CP4	8.304
VP06_ERPs_armw	2	49	P5	6.618
VP06_ERPs_armw	2	50	P1	7.166
VP06_ERPs_armw	2	51	P2	7.927
VP06_ERPs_armw	2	52	P6	6.502
VP06_ERPs_armw	2	53	PO5	8.635
VP06_ERPs_armw	2	54	PO3	8.58
VP06_ERPs_armw	2	55	PO4	7.498
VP06_ERPs_armw	2	56	PO6	7.592
VP06_ERPs_armw	2	57	FT7	-7.31
VP06_ERPs_armw	2	58	FT8	1.904
VP06_ERPs_armw	2	59	TP7	0.132
VP06_ERPs_armw	2	60	TP8	-0.885
VP06_ERPs_armw	2	61	PO7	8.588
VP06_ERPs_armw	2	62	PO8	7.259
VP06_ERPs_armw	2	63	VEOG	0
VP06_ERPs_armw	2	64	HEOG	0.001
VP06_ERPs_armw	4	1	Fp1	20.003
VP06_ERPs_armw	4	2	Fpz	-2.628
VP06_ERPs_armw	4	3	Fp2	-0.795
VP06_ERPs_armw	4	4	F7	8.233
VP06_ERPs_armw	4	5	F3	20.103
VP06_ERPs_armw	4	6	Fz	29.983
VP06_ERPs_armw	4	7	F4	25.68
VP06_ERPs_armw	4	8	F8	1.09
VP06_ERPs_armw	4	9	FC5	6.116
VP06_ERPs_armw	4	10	FC1	28.005
VP06_ERPs_armw	4	11	FC2	26.436
VP06_ERPs_armw	4	12	FC6	14.776
VP06_ERPs_armw	4	13	T7	4.062
VP06_ERPs_armw	4	14	C3	28.457
VP06_ERPs_armw	4	15	Cz	27.971
VP06_ERPs_armw	4	16	C4	26.505
VP06_ERPs_armw	4	17	T8	2.657
VP06_ERPs_armw	4	18	CP5	20.593
VP06_ERPs_armw	4	19	CP1	27.835
VP06_ERPs_armw	4	20	CP2	28.716
VP06_ERPs_armw	4	21	CP6	13.987
VP06_ERPs_armw	4	22	P7	10.076
VP06_ERPs_armw	4	23	P3	29.85
VP06_ERPs_armw	4	24	Pz	31.13
VP06_ERPs_armw	4	25	P4	27.809
VP06_ERPs_armw	4	26	P8	4.544
VP06_ERPs_armw	4	27	POz	30.937
VP06_ERPs_armw	4	28	O1	27.734
VP06_ERPs_armw	4	29	Oz	29.215
VP06_ERPs_armw	4	30	O2	27.781
VP06_ERPs_armw	4	31	AF7	57.324
VP06_ERPs_armw	4	32	AF3	20.197
VP06_ERPs_armw	4	33	AF4	26.586
VP06_ERPs_armw	4	34	AF8	8.681
VP06_ERPs_armw	4	35	F5	19.921
VP06_ERPs_armw	4	36	F1	27.729
VP06_ERPs_armw	4	37	F2	25.872
VP06_ERPs_armw	4	38	F6	25.133
VP06_ERPs_armw	4	39	FC3	27.669
VP06_ERPs_armw	4	40	FCz	27.399
VP06_ERPs_armw	4	41	FC4	18.546
VP06_ERPs_armw	4	42	C5	9.398
VP06_ERPs_armw	4	43	C1	27.108
VP06_ERPs_armw	4	44	C2	29.06
VP06_ERPs_armw	4	45	C6	15.007
VP06_ERPs_armw	4	46	CP3	28.515
VP06_ERPs_armw	4	47	CPz	27.985
VP06_ERPs_armw	4	48	CP4	29.708
VP06_ERPs_armw	4	49	P5	25.621
VP06_ERPs_armw	4	50	P1	29.871
VP06_ERPs_armw	4	51	P2	31.308
VP06_ERPs_armw	4	52	P6	22.508
VP06_ERPs_armw	4	53	PO5	29.689
VP06_ERPs_armw	4	54	PO3	29.621
VP06_ERPs_armw	4	55	PO4	27.828
VP06_ERPs_armw	4	56	PO6	27.887
VP06_ERPs_armw	4	57	FT7	-19.087
VP06_ERPs_armw	4	58	FT8	12.944
VP06_ERPs_armw	4	59	TP7	0.175
VP06_ERPs_armw	4	60	TP8	2.641
VP06_ERPs_armw	4	61	PO7	29.509
VP06_ERPs_armw	4	62	PO8	27.548
VP06_ERPs_armw	4	63	VEOG	0
VP06_ERPs_armw	4	64	HEOG	-0.001
VP06_ERPs_armw	5	1	Fp1	17.834
VP06_ERPs_armw	5	2	Fpz	-1.659
VP06_ERPs_armw	5	3	Fp2	-0.781
VP06_ERPs_armw	5	4	F7	6.329
VP06_ERPs_armw	5	5	F3	18.724
VP06_ERPs_armw	5	6	Fz	27.604
VP06_ERPs_armw	5	7	F4	24.044
VP06_ERPs_armw	5	8	F8	3.309
VP06_ERPs_armw	5	9	FC5	5.511
VP06_ERPs_armw	5	10	FC1	25.775
VP06_ERPs_armw	5	11	FC2	24.557
VP06_ERPs_armw	5	12	FC6	14.101
VP06_ERPs_armw	5	13	T7	4.472
VP06_ERPs_armw	5	14	C3	26.798
VP06_ERPs_armw	5	15	Cz	25.728
VP06_ERPs_armw	5	16	C4	23.311
VP06_ERPs_armw	5	17	T8	1.222
VP06_ERPs_armw	5	18	CP5	18.028
VP06_ERPs_armw	5	19	CP1	24.603
VP06_ERPs_armw	5	20	CP2	25.911
VP06_ERPs_armw	5	21	CP6	12.66
VP06_ERPs_armw	5	22	P7	10.172
VP06_ERPs_armw	5	23	P3	27.206
VP06_ERPs_armw	5	24	Pz	27.544
VP06_ERPs_armw	5	25	P4	24.868
VP06_ERPs_armw	5	26	P8	0.64
VP06_ERPs_armw	5	27	POz	26.789
VP06_ERPs_armw	5	28	O1	26.206
VP06_ERPs_armw	5	29	Oz	26.056
VP06_ERPs_armw	5	30	O2	24.711
VP06_ERPs_armw	5	31	AF7	49.442
VP06_ERPs_armw	5	32	AF3	19.07
VP06_ERPs_armw	5	33	AF4	24.574
VP06_ERPs_armw	5	34	AF8	11.39
VP06_ERPs_armw	5	35	F5	17.129
VP06_ERPs_armw	5	36	F1	25.777
VP06_ERPs_armw	5	37	F2	24.185
VP06_ERPs_armw	5	38	F6	17.378
VP06_ERPs_armw	5	39	FC3	25.338
VP06_ERPs_armw	5	40	FCz	25.029
VP06_ERPs_armw	5	41	FC4	17.464
VP06_ERPs_armw	5	42	C5	7.994
VP06_ERPs_armw	5	43	C1	24.702
VP06_ERPs_armw	5	44	C2	27.149
VP06_ERPs_armw	5	45	C6	13.646
VP06_ERPs_armw	5	46	CP3	25.378
VP06_ERPs_armw	5	47	CPz	24.871
VP06_ERPs_armw	5	48	CP4	26.916
VP06_ERPs_armw	5	49	P5	24.749
VP06_ERPs_armw	5	50	P1	27.282
VP06_ERPs_armw	5	51	P2	27.714
VP06_ERPs_armw	5	52	P6	18.123
VP06_ERPs_armw	5	53	PO5	27.396
VP06_ERPs_armw	5	54	PO3	27.307
VP06_ERPs_armw	5	55	PO4	24.788
VP06_ERPs_armw	5	56	PO6	24.877
VP06_ERPs_armw	5	57	FT7	-13.888
VP06_ERPs_armw	5	58	FT8	11.356
VP06_ERPs_armw	5	59	TP7	1.91
VP06_ERPs_armw	5	60	TP8	1.362
VP06_ERPs_armw	5	61	PO7	27.277
VP06_ERPs_armw	5	62	PO8	24.678
VP06_ERPs_armw	5	63	VEOG	0
VP06_ERPs_armw	5	64	HEOG	-0.001
VP07_ERPs_armw	1	1	Fp1	-6.416
VP07_ERPs_armw	1	2	Fpz	0.9
VP07_ERPs_armw	1	3	Fp2	-12.172
VP07_ERPs_armw	1	4	F7	3.927
VP07_ERPs_armw	1	5	F3	-5.144
VP07_ERPs_armw	1	6	Fz	-6.301
VP07_ERPs_armw	1	7	F4	-8.343
VP07_ERPs_armw	1	8	F8	-5.873
VP07_ERPs_armw	1	9	FC5	-6.126
VP07_ERPs_armw	1	10	FC1	-8.602
VP07_ERPs_armw	1	11	FC2	-9.441
VP07_ERPs_armw	1	12	FC6	-6.496
VP07_ERPs_armw	1	13	T7	-4.595
VP07_ERPs_armw	1	14	C3	-7.423
VP07_ERPs_armw	1	15	Cz	-10.798
VP07_ERPs_armw	1	16	C4	-4.201
VP07_ERPs_armw	1	17	T8	-5.174
VP07_ERPs_armw	1	18	CP5	-4.724
VP07_ERPs_armw	1	19	CP1	-6.566
VP07_ERPs_armw	1	20	CP2	-4.399
VP07_ERPs_armw	1	21	CP6	-5.518
VP07_ERPs_armw	1	22	P7	-6.631
VP07_ERPs_armw	1	23	P3	-3.353
VP07_ERPs_armw	1	24	Pz	-3.313
VP07_ERPs_armw	1	25	P4	-3.139
VP07_ERPs_armw	1	26	P8	-6.251
VP07_ERPs_armw	1	27	POz	0.455
VP07_ERPs_armw	1	28	O1	-2.878
VP07_ERPs_armw	1	29	Oz	-2.228
VP07_ERPs_armw	1	30	O2	-2.468
VP07_ERPs_armw	1	31	AF7	-4.207
VP07_ERPs_armw	1	32	AF3	-1.965
VP07_ERPs_armw	1	33	AF4	-6.04
VP07_ERPs_armw	1	34	AF8	-12.16
VP07_ERPs_armw	1	35	F5	-1.343
VP07_ERPs_armw	1	36	F1	-5.102
VP07_ERPs_armw	1	37	F2	-9.302
VP07_ERPs_armw	1	38	F6	-8.267
VP07_ERPs_armw	1	39	FC3	-6.272
VP07_ERPs_armw	1	40	FCz	-11.177
VP07_ERPs_armw	1	41	FC4	-9.28
VP07_ERPs_armw	1	42	C5	-5.057
VP07_ERPs_armw	1	43	C1	-11.581
VP07_ERPs_armw	1	44	C2	-6.695
VP07_ERPs_armw	1	45	C6	-6.12
VP07_ERPs_armw	1	46	CP3	-4.286
VP07_ERPs_armw	1	47	CPz	-4.904
VP07_ERPs_armw	1	48	CP4	-3.548
VP07_ERPs_armw	1	49	P5	-6.244
VP07_ERPs_armw	1	50	P1	-3.436
VP07_ERPs_armw	1	51	P2	-0.598
VP07_ERPs_armw	1	52	P6	-8.314
VP07_ERPs_armw	1	53	PO5	-2.906
VP07_ERPs_armw	1	54	PO3	-2.937
VP07_ERPs_armw	1	55	PO4	-3.884
VP07_ERPs_armw	1	56	PO6	-4.097
VP07_ERPs_armw	1	57	FT7	-5.062
VP07_ERPs_armw	1	58	FT8	-5.748
VP07_ERPs_armw	1	59	TP7	-6.032
VP07_ERPs_armw	1	60	TP8	-6.725
VP07_ERPs_armw	1	61	PO7	-3.199
VP07_ERPs_armw	1	62	PO8	-3.987
VP07_ERPs_armw	1	63	VEOG	0
VP07_ERPs_armw	1	64	HEOG	0.001
VP07_ERPs_armw	2	1	Fp1	-2.327
VP07_ERPs_armw	2	2	Fpz	1.709
VP07_ERPs_armw	2	3	Fp2	-16.43
VP07_ERPs_armw	2	4	F7	8.223
VP07_ERPs_armw	2	5	F3	-4.45
VP07_ERPs_armw	2	6	Fz	-4.6
VP07_ERPs_armw	2	7	F4	-7.912
VP07_ERPs_armw	2	8	F8	-1.049
VP07_ERPs_armw	2	9	FC5	-6.361
VP07_ERPs_armw	2	10	FC1	-8.126
VP07_ERPs_armw	2	11	FC2	-8.149
VP07_ERPs_armw	2	12	FC6	-6.923
VP07_ERPs_armw	2	13	T7	-4.661
VP07_ERPs_armw	2	14	C3	-8.806
VP07_ERPs_armw	2	15	Cz	-12.132
VP07_ERPs_armw	2	16	C4	-5.694
VP07_ERPs_armw	2	17	T8	-2.894
VP07_ERPs_armw	2	18	CP5	-4.879
VP07_ERPs_armw	2	19	CP1	-5.624
VP07_ERPs_armw	2	20	CP2	-8.344
VP07_ERPs_armw	2	21	CP6	-8.431
VP07_ERPs_armw	2	22	P7	-7.366
VP07_ERPs_armw	2	23	P3	-6.83
VP07_ERPs_armw	2	24	Pz	-7.101
VP07_ERPs_armw	2	25	P4	-6.215
VP07_ERPs_armw	2	26	P8	-7.96
VP07_ERPs_armw	2	27	POz	-4.639
VP07_ERPs_armw	2	28	O1	-4.832
VP07_ERPs_armw	2	29	Oz	-4.727
VP07_ERPs_armw	2	30	O2	-4.48
VP07_ERPs_armw	2	31	AF7	-1.426
VP07_ERPs_armw	2	32	AF3	0.882
VP07_ERPs_armw	2	33	AF4	-5.312
VP07_ERPs_armw	2	34	AF8	-14.656
VP07_ERPs_armw	2	35	F5	0.416
VP07_ERPs_armw	2	36	F1	-3.974
VP07_ERPs_armw	2	37	F2	-7.823
VP07_ERPs_armw	2	38	F6	-7.757
VP07_ERPs_armw	2	39	FC3	-6.484
VP07_ERPs_armw	2	40	FCz	-11.471
VP07_ERPs_armw	2	41	FC4	-7.798
VP07_ERPs_armw	2	42	C5	-4.67
VP07_ERPs_armw	2	43	C1	-14.719
VP07_ERPs_armw	2	44	C2	-10.608
VP07_ERPs_armw	2	45	C6	-8.849
VP07_ERPs_armw	2	46	CP3	-4.992
VP07_ERPs_armw	2	47	CPz	-7.681
VP07_ERPs_armw	2	48	CP4	-10.17
VP07_ERPs_armw	2	49	P5	-6.97
VP07_ERPs_armw	2	50	P1	-7.117
VP07_ERPs_armw	2	51	P2	-4.949
VP07_ERPs_armw	2	52	P6	-8.345
VP07_ERPs_armw	2	53	PO5	-4.592
VP07_ERPs_armw	2	54	PO3	-4.811
VP07_ERPs_armw	2	55	PO4	-6.265
VP07_ERPs_armw	2	56	PO6	-6.334
VP07_ERPs_armw	2	57	FT7	-3.889
VP07_ERPs_armw	2	58	FT8	-6.002
VP07_ERPs_armw	2	59	TP7	-6.838
VP07_ERPs_armw	2	60	TP8	-8.286
VP07_ERPs_armw	2	61	PO7	-5.022
VP07_ERPs_armw	2	62	PO8	-6.599
VP07_ERPs_armw	2	63	VEOG	0
VP07_ERPs_armw	2	64	HEOG	0.001
VP07_ERPs_armw	4	1	Fp1	5.751
VP07_ERPs_armw	4	2	Fpz	8.179
VP07_ERPs_armw	4	3	Fp2	9.309
VP07_ERPs_armw	4	4	F7	-4.775
VP07_ERPs_armw	4	5	F3	3.927
VP07_ERPs_armw	4	6	Fz	3.964
VP07_ERPs_armw	4	7	F4	13.639
VP07_ERPs_armw	4	8	F8	4.333
VP07_ERPs_armw	4	9	FC5	10.322
VP07_ERPs_armw	4	10	FC1	8.292
VP07_ERPs_armw	4	11	FC2	12.632
VP07_ERPs_armw	4	12	FC6	15.169
VP07_ERPs_armw	4	13	T7	7.989
VP07_ERPs_armw	4	14	C3	11.54
VP07_ERPs_armw	4	15	Cz	5.938
VP07_ERPs_armw	4	16	C4	13.552
VP07_ERPs_armw	4	17	T8	6.461
VP07_ERPs_armw	4	18	CP5	11.526
VP07_ERPs_armw	4	19	CP1	10.665
VP07_ERPs_armw	4	20	CP2	11.761
VP07_ERPs_armw	4	21	CP6	13.955
VP07_ERPs_armw	4	22	P7	15.907
VP07_ERPs_armw	4	23	P3	13.049
VP07_ERPs_armw	4	24	Pz	12.658
VP07_ERPs_armw	4	25	P4	14.968
VP07_ERPs_armw	4	26	P8	17.482
VP07_ERPs_armw	4	27	POz	15.952
VP07_ERPs_armw	4	28	O1	15.557
VP07_ERPs_armw	4	29	Oz	17.615
VP07_ERPs_armw	4	30	O2	18.34
VP07_ERPs_armw	4	31	AF7	20.643
VP07_ERPs_armw	4	32	AF3	-0.017
VP07_ERPs_armw	4	33	AF4	13.714
VP07_ERPs_armw	4	34	AF8	26.786
VP07_ERPs_armw	4	35	F5	14.269
VP07_ERPs_armw	4	36	F1	4.246
VP07_ERPs_armw	4	37	F2	12.865
VP07_ERPs_armw	4	38	F6	13.878
VP07_ERPs_armw	4	39	FC3	11.358
VP07_ERPs_armw	4	40	FCz	3.983
VP07_ERPs_armw	4	41	FC4	12.76
VP07_ERPs_armw	4	42	C5	8.202
VP07_ERPs_armw	4	43	C1	7.303
VP07_ERPs_armw	4	44	C2	9.212
VP07_ERPs_armw	4	45	C6	17.626
VP07_ERPs_armw	4	46	CP3	12.851
VP07_ERPs_armw	4	47	CPz	10.049
VP07_ERPs_armw	4	48	CP4	15.31
VP07_ERPs_armw	4	49	P5	15.849
VP07_ERPs_armw	4	50	P1	12.805
VP07_ERPs_armw	4	51	P2	16.988
VP07_ERPs_armw	4	52	P6	21.743
VP07_ERPs_armw	4	53	PO5	15.315
VP07_ERPs_armw	4	54	PO3	15.111
VP07_ERPs_armw	4	55	PO4	23.498
VP07_ERPs_armw	4	56	PO6	23.685
VP07_ERPs_armw	4	57	FT7	6.856
VP07_ERPs_armw	4	58	FT8	8.197
VP07_ERPs_armw	4	59	TP7	9.444
VP07_ERPs_armw	4	60	TP8	14.586
VP07_ERPs_armw	4	61	PO7	14.905
VP07_ERPs_armw	4	62	PO8	23.66
VP07_ERPs_armw	4	63	VEOG	0
VP07_ERPs_armw	4	64	HEOG	-0.001
VP07_ERPs_armw	5	1	Fp1	8.245
VP07_ERPs_armw	5	2	Fpz	9.346
VP07_ERPs_armw	5	3	Fp2	5.069
VP07_ERPs_armw	5	4	F7	-3.92
VP07_ERPs_armw	5	5	F3	2.842
VP07_ERPs_armw	5	6	Fz	3.059
VP07_ERPs_armw	5	7	F4	10.655
VP07_ERPs_armw	5	8	F8	6.408
VP07_ERPs_armw	5	9	FC5	8.883
VP07_ERPs_armw	5	10	FC1	7.519
VP07_ERPs_armw	5	11	FC2	10.21
VP07_ERPs_armw	5	12	FC6	13.94
VP07_ERPs_armw	5	13	T7	7.966
VP07_ERPs_armw	5	14	C3	11.114
VP07_ERPs_armw	5	15	Cz	5.158
VP07_ERPs_armw	5	16	C4	14.068
VP07_ERPs_armw	5	17	T8	6.825
VP07_ERPs_armw	5	18	CP5	13.509
VP07_ERPs_armw	5	19	CP1	9.721
VP07_ERPs_armw	5	20	CP2	12.394
VP07_ERPs_armw	5	21	CP6	15.444
VP07_ERPs_armw	5	22	P7	15.479
VP07_ERPs_armw	5	23	P3	12.887
VP07_ERPs_armw	5	24	Pz	12.813
VP07_ERPs_armw	5	25	P4	14.895
VP07_ERPs_armw	5	26	P8	14.15
VP07_ERPs_armw	5	27	POz	16.596
VP07_ERPs_armw	5	28	O1	16.104
VP07_ERPs_armw	5	29	Oz	16.662
VP07_ERPs_armw	5	30	O2	17.54
VP07_ERPs_armw	5	31	AF7	16.417
VP07_ERPs_armw	5	32	AF3	0.023
VP07_ERPs_armw	5	33	AF4	10.892
VP07_ERPs_armw	5	34	AF8	21.952
VP07_ERPs_armw	5	35	F5	10.194
VP07_ERPs_armw	5	36	F1	3.284
VP07_ERPs_armw	5	37	F2	10.468
VP07_ERPs_armw	5	38	F6	10.844
VP07_ERPs_armw	5	39	FC3	8.23
VP07_ERPs_armw	5	40	FCz	2.838
VP07_ERPs_armw	5	41	FC4	10.375
VP07_ERPs_armw	5	42	C5	9.651
VP07_ERPs_armw	5	43	C1	7.525
VP07_ERPs_armw	5	44	C2	9.748
VP07_ERPs_armw	5	45	C6	17.298
VP07_ERPs_armw	5	46	CP3	12.75
VP07_ERPs_armw	5	47	CPz	8.863
VP07_ERPs_armw	5	48	CP4	16.607
VP07_ERPs_armw	5	49	P5	15.685
VP07_ERPs_armw	5	50	P1	12.702
VP07_ERPs_armw	5	51	P2	17.047
VP07_ERPs_armw	5	52	P6	21.962
VP07_ERPs_armw	5	53	PO5	17.662
VP07_ERPs_armw	5	54	PO3	17.587
VP07_ERPs_armw	5	55	PO4	21.648
VP07_ERPs_armw	5	56	PO6	21.278
VP07_ERPs_armw	5	57	FT7	7.804
VP07_ERPs_armw	5	58	FT8	8.738
VP07_ERPs_armw	5	59	TP7	7.353
VP07_ERPs_armw	5	60	TP8	14.374
VP07_ERPs_armw	5	61	PO7	17.477
VP07_ERPs_armw	5	62	PO8	21.302
VP07_ERPs_armw	5	63	VEOG	0
VP07_ERPs_armw	5	64	HEOG	-0.001
VP08_ERPs_armw	1	1	Fp1	-0.181
VP08_ERPs_armw	1	2	Fpz	-3.698
VP08_ERPs_armw	1	3	Fp2	-4.154
VP08_ERPs_armw	1	4	F7	0.474
VP08_ERPs_armw	1	5	F3	-4.859
VP08_ERPs_armw	1	6	Fz	-4.984
VP08_ERPs_armw	1	7	F4	-5.864
VP08_ERPs_armw	1	8	F8	-2.204
VP08_ERPs_armw	1	9	FC5	0.399
VP08_ERPs_armw	1	10	FC1	-5.894
VP08_ERPs_armw	1	11	FC2	-5.902
VP08_ERPs_armw	1	12	FC6	-2.534
VP08_ERPs_armw	1	13	T7	0.977
VP08_ERPs_armw	1	14	C3	-1.044
VP08_ERPs_armw	1	15	Cz	-4.34
VP08_ERPs_armw	1	16	C4	-1.806
VP08_ERPs_armw	1	17	T8	-0.054
VP08_ERPs_armw	1	18	CP5	2.263
VP08_ERPs_armw	1	19	CP1	-0.192
VP08_ERPs_armw	1	20	CP2	0.15
VP08_ERPs_armw	1	21	CP6	2.777
VP08_ERPs_armw	1	22	P7	1.82
VP08_ERPs_armw	1	23	P3	2.353
VP08_ERPs_armw	1	24	Pz	2.593
VP08_ERPs_armw	1	25	P4	4.579
VP08_ERPs_armw	1	26	P8	3.762
VP08_ERPs_armw	1	27	POz	5.366
VP08_ERPs_armw	1	28	O1	5.785
VP08_ERPs_armw	1	29	Oz	6.164
VP08_ERPs_armw	1	30	O2	6.098
VP08_ERPs_armw	1	31	AF7	2.32
VP08_ERPs_armw	1	32	AF3	-4.677
VP08_ERPs_armw	1	33	AF4	-4.737
VP08_ERPs_armw	1	34	AF8	-2.823
VP08_ERPs_armw	1	35	F5	-4.91
VP08_ERPs_armw	1	36	F1	-5.049
VP08_ERPs_armw	1	37	F2	-5.763
VP08_ERPs_armw	1	38	F6	-5.078
VP08_ERPs_armw	1	39	FC3	-3.53
VP08_ERPs_armw	1	40	FCz	-5.929
VP08_ERPs_armw	1	41	FC4	-5.832
VP08_ERPs_armw	1	42	C5	-0.093
VP08_ERPs_armw	1	43	C1	-4.339
VP08_ERPs_armw	1	44	C2	-4.404
VP08_ERPs_armw	1	45	C6	-1.007
VP08_ERPs_armw	1	46	CP3	1.497
VP08_ERPs_armw	1	47	CPz	-0.073
VP08_ERPs_armw	1	48	CP4	2.211
VP08_ERPs_armw	1	49	P5	2.458
VP08_ERPs_armw	1	50	P1	1.882
VP08_ERPs_armw	1	51	P2	3.105
VP08_ERPs_armw	1	52	P6	4.073
VP08_ERPs_armw	1	53	PO5	5.824
VP08_ERPs_armw	1	54	PO3	6.181
VP08_ERPs_armw	1	55	PO4	6.14
VP08_ERPs_armw	1	56	PO6	6.215
VP08_ERPs_armw	1	57	FT7	0.555
VP08_ERPs_armw	1	58	FT8	-0.903
VP08_ERPs_armw	1	59	TP7	2.813
VP08_ERPs_armw	1	60	TP8	-0.199
VP08_ERPs_armw	1	61	PO7	6.04
VP08_ERPs_armw	1	62	PO8	5.846
VP08_ERPs_armw	1	63	VEOG	0
VP08_ERPs_armw	1	64	HEOG	0.001
VP08_ERPs_armw	2	1	Fp1	3.149
VP08_ERPs_armw	2	2	Fpz	-1.22
VP08_ERPs_armw	2	3	Fp2	-6.329
VP08_ERPs_armw	2	4	F7	1.022
VP08_ERPs_armw	2	5	F3	-3.936
VP08_ERPs_armw	2	6	Fz	-4.119
VP08_ERPs_armw	2	7	F4	-5.13
VP08_ERPs_armw	2	8	F8	-4.06
VP08_ERPs_armw	2	9	FC5	-0.302
VP08_ERPs_armw	2	10	FC1	-5.498
VP08_ERPs_armw	2	11	FC2	-5.296
VP08_ERPs_armw	2	12	FC6	-3.04
VP08_ERPs_armw	2	13	T7	2.154
VP08_ERPs_armw	2	14	C3	-3.643
VP08_ERPs_armw	2	15	Cz	-4.946
VP08_ERPs_armw	2	16	C4	-1.681
VP08_ERPs_armw	2	17	T8	-1.742
VP08_ERPs_armw	2	18	CP5	1.836
VP08_ERPs_armw	2	19	CP1	-0.685
VP08_ERPs_armw	2	20	CP2	0.204
VP08_ERPs_armw	2	21	CP6	4.18
VP08_ERPs_armw	2	22	P7	4.414
VP08_ERPs_armw	2	23	P3	4.558
VP08_ERPs_armw	2	24	Pz	1.567
VP08_ERPs_armw	2	25	P4	5.25
VP08_ERPs_armw	2	26	P8	4.891
VP08_ERPs_armw	2	27	POz	4.749
VP08_ERPs_armw	2	28	O1	7.08
VP08_ERPs_armw	2	29	Oz	6.866
VP08_ERPs_armw	2	30	O2	7.851
VP08_ERPs_armw	2	31	AF7	4.112
VP08_ERPs_armw	2	32	AF3	-0.706
VP08_ERPs_armw	2	33	AF4	-3.67
VP08_ERPs_armw	2	34	AF8	-5.037
VP08_ERPs_armw	2	35	F5	-4.191
VP08_ERPs_armw	2	36	F1	-3.953
VP08_ERPs_armw	2	37	F2	-5.087
VP08_ERPs_armw	2	38	F6	-3.583
VP08_ERPs_armw	2	39	FC3	-4.082
VP08_ERPs_armw	2	40	FCz	-5.358
VP08_ERPs_armw	2	41	FC4	-5.274
VP08_ERPs_armw	2	42	C5	0.598
VP08_ERPs_armw	2	43	C1	-3.831
VP08_ERPs_armw	2	44	C2	-4.719
VP08_ERPs_armw	2	45	C6	-2.351
VP08_ERPs_armw	2	46	CP3	0.817
VP08_ERPs_armw	2	47	CPz	-1.229
VP08_ERPs_armw	2	48	CP4	-0.262
VP08_ERPs_armw	2	49	P5	4.36
VP08_ERPs_armw	2	50	P1	2.303
VP08_ERPs_armw	2	51	P2	3.454
VP08_ERPs_armw	2	52	P6	5.034
VP08_ERPs_armw	2	53	PO5	6.96
VP08_ERPs_armw	2	54	PO3	6.819
VP08_ERPs_armw	2	55	PO4	7.679
VP08_ERPs_armw	2	56	PO6	7.674
VP08_ERPs_armw	2	57	FT7	-0.141
VP08_ERPs_armw	2	58	FT8	-3.216
VP08_ERPs_armw	2	59	TP7	2.464
VP08_ERPs_armw	2	60	TP8	1.89
VP08_ERPs_armw	2	61	PO7	7.02
VP08_ERPs_armw	2	62	PO8	7.54
VP08_ERPs_armw	2	63	VEOG	0
VP08_ERPs_armw	2	64	HEOG	0.001
VP08_ERPs_armw	4	1	Fp1	1.222
VP08_ERPs_armw	4	2	Fpz	-0.249
VP08_ERPs_armw	4	3	Fp2	-2.075
VP08_ERPs_armw	4	4	F7	-0.818
VP08_ERPs_armw	4	5	F3	-2.488
VP08_ERPs_armw	4	6	Fz	-2.775
VP08_ERPs_armw	4	7	F4	-2.844
VP08_ERPs_armw	4	8	F8	-0.401
VP08_ERPs_armw	4	9	FC5	0.446
VP08_ERPs_armw	4	10	FC1	-2.76
VP08_ERPs_armw	4	11	FC2	-2.877
VP08_ERPs_armw	4	12	FC6	0.61
VP08_ERPs_armw	4	13	T7	0.802
VP08_ERPs_armw	4	14	C3	-0.521
VP08_ERPs_armw	4	15	Cz	-1.45
VP08_ERPs_armw	4	16	C4	0.718
VP08_ERPs_armw	4	17	T8	1.092
VP08_ERPs_armw	4	18	CP5	3.127
VP08_ERPs_armw	4	19	CP1	0.951
VP08_ERPs_armw	4	20	CP2	2.929
VP08_ERPs_armw	4	21	CP6	3.152
VP08_ERPs_armw	4	22	P7	2.481
VP08_ERPs_armw	4	23	P3	3.393
VP08_ERPs_armw	4	24	Pz	4.512
VP08_ERPs_armw	4	25	P4	6.592
VP08_ERPs_armw	4	26	P8	5.94
VP08_ERPs_armw	4	27	POz	5.038
VP08_ERPs_armw	4	28	O1	4.261
VP08_ERPs_armw	4	29	Oz	5.893
VP08_ERPs_armw	4	30	O2	6.717
VP08_ERPs_armw	4	31	AF7	1.882
VP08_ERPs_armw	4	32	AF3	0.125
VP08_ERPs_armw	4	33	AF4	-1.801
VP08_ERPs_armw	4	34	AF8	-2.732
VP08_ERPs_armw	4	35	F5	-2.504
VP08_ERPs_armw	4	36	F1	-2.645
VP08_ERPs_armw	4	37	F2	-2.777
VP08_ERPs_armw	4	38	F6	-1.874
VP08_ERPs_armw	4	39	FC3	-2.018
VP08_ERPs_armw	4	40	FCz	-2.889
VP08_ERPs_armw	4	41	FC4	-2.759
VP08_ERPs_armw	4	42	C5	0.209
VP08_ERPs_armw	4	43	C1	-2.159
VP08_ERPs_armw	4	44	C2	-1.657
VP08_ERPs_armw	4	45	C6	1.07
VP08_ERPs_armw	4	46	CP3	1.497
VP08_ERPs_armw	4	47	CPz	2.334
VP08_ERPs_armw	4	48	CP4	4.038
VP08_ERPs_armw	4	49	P5	3.524
VP08_ERPs_armw	4	50	P1	0.93
VP08_ERPs_armw	4	51	P2	4.239
VP08_ERPs_armw	4	52	P6	5.973
VP08_ERPs_armw	4	53	PO5	4.219
VP08_ERPs_armw	4	54	PO3	4.78
VP08_ERPs_armw	4	55	PO4	6.601
VP08_ERPs_armw	4	56	PO6	6.614
VP08_ERPs_armw	4	57	FT7	0.48
VP08_ERPs_armw	4	58	FT8	-1.468
VP08_ERPs_armw	4	59	TP7	1.094
VP08_ERPs_armw	4	60	TP8	0.799
VP08_ERPs_armw	4	61	PO7	4.452
VP08_ERPs_armw	4	62	PO8	6.327
VP08_ERPs_armw	4	63	VEOG	0
VP08_ERPs_armw	4	64	HEOG	-0.001
VP08_ERPs_armw	5	1	Fp1	3.865
VP08_ERPs_armw	5	2	Fpz	0.989
VP08_ERPs_armw	5	3	Fp2	3.753
VP08_ERPs_armw	5	4	F7	-0.954
VP08_ERPs_armw	5	5	F3	-1.522
VP08_ERPs_armw	5	6	Fz	-1.62
VP08_ERPs_armw	5	7	F4	-2.258
VP08_ERPs_armw	5	8	F8	1.241
VP08_ERPs_armw	5	9	FC5	0.411
VP08_ERPs_armw	5	10	FC1	-2.154
VP08_ERPs_armw	5	11	FC2	-2.208
VP08_ERPs_armw	5	12	FC6	1.673
VP08_ERPs_armw	5	13	T7	1.979
VP08_ERPs_armw	5	14	C3	1.991
VP08_ERPs_armw	5	15	Cz	-0.294
[truncated: 5,169 more rows]
