# Supplementary material for: Action Priority: Early Neurophysiological Interaction of Conceptual and Motor Representations
Source: PLoS One. 2016 Dec 14;11(12):e0165882. doi: 10.1371/journal.pone.0165882 (PMC5156427; doi:10.1371/journal.pone.0165882)
Supplement: S14 Dataset — (DAT) [file pone.0165882.s014.dat]

ERPset	bin	chindex	chlabel	value
VP01_ERPs_armw	1	1	Fp1	1.9
VP01_ERPs_armw	1	2	Fpz	1.413
VP01_ERPs_armw	1	3	Fp2	0.495
VP01_ERPs_armw	1	4	F7	0.242
VP01_ERPs_armw	1	5	F3	-2.073
VP01_ERPs_armw	1	6	Fz	-4.117
VP01_ERPs_armw	1	7	F4	-3.874
VP01_ERPs_armw	1	8	F8	-2.197
VP01_ERPs_armw	1	9	FC5	-0.912
VP01_ERPs_armw	1	10	FC1	-4.977
VP01_ERPs_armw	1	11	FC2	-7.801
VP01_ERPs_armw	1	12	FC6	-4.568
VP01_ERPs_armw	1	13	T7	-2.21
VP01_ERPs_armw	1	14	C3	-2.616
VP01_ERPs_armw	1	15	Cz	-7.22
VP01_ERPs_armw	1	16	C4	-6.283
VP01_ERPs_armw	1	17	T8	-0.827
VP01_ERPs_armw	1	18	CP5	-1.359
VP01_ERPs_armw	1	19	CP1	-3.044
VP01_ERPs_armw	1	20	CP2	-2.99
VP01_ERPs_armw	1	21	CP6	1.004
VP01_ERPs_armw	1	22	P7	0.867
VP01_ERPs_armw	1	23	P3	-1.04
VP01_ERPs_armw	1	24	Pz	-0.311
VP01_ERPs_armw	1	25	P4	0.307
VP01_ERPs_armw	1	26	P8	3.798
VP01_ERPs_armw	1	27	POz	3.806
VP01_ERPs_armw	1	28	O1	3.071
VP01_ERPs_armw	1	29	Oz	4.232
VP01_ERPs_armw	1	30	O2	3.98
VP01_ERPs_armw	1	31	AF7	1.441
VP01_ERPs_armw	1	32	AF3	-1.662
VP01_ERPs_armw	1	33	AF4	-2.645
VP01_ERPs_armw	1	34	AF8	-1.355
VP01_ERPs_armw	1	35	F5	-3.295
VP01_ERPs_armw	1	36	F1	-2.13
VP01_ERPs_armw	1	37	F2	-5.263
VP01_ERPs_armw	1	38	F6	-3.415
VP01_ERPs_armw	1	39	FC3	-3.22
VP01_ERPs_armw	1	40	FCz	-6.84
VP01_ERPs_armw	1	41	FC4	-4.791
VP01_ERPs_armw	1	42	C5	-0.129
VP01_ERPs_armw	1	43	C1	-3.421
VP01_ERPs_armw	1	44	C2	-7.213
VP01_ERPs_armw	1	45	C6	-2.209
VP01_ERPs_armw	1	46	CP3	-0.43
VP01_ERPs_armw	1	47	CPz	-3.094
VP01_ERPs_armw	1	48	CP4	-1.398
VP01_ERPs_armw	1	49	P5	1.317
VP01_ERPs_armw	1	50	P1	-1.057
VP01_ERPs_armw	1	51	P2	1.129
VP01_ERPs_armw	1	52	P6	2.69
VP01_ERPs_armw	1	53	PO5	3.633
VP01_ERPs_armw	1	54	PO3	3.626
VP01_ERPs_armw	1	55	PO4	2.943
VP01_ERPs_armw	1	56	PO6	3.41
VP01_ERPs_armw	1	57	FT7	-1.063
VP01_ERPs_armw	1	58	FT8	0.373
VP01_ERPs_armw	1	59	TP7	-2.191
VP01_ERPs_armw	1	60	TP8	2.606
VP01_ERPs_armw	1	61	PO7	3.709
VP01_ERPs_armw	1	62	PO8	3.379
VP01_ERPs_armw	1	63	VEOG	0
VP01_ERPs_armw	1	64	HEOG	0.001
VP01_ERPs_armw	2	1	Fp1	0.515
VP01_ERPs_armw	2	2	Fpz	0.633
VP01_ERPs_armw	2	3	Fp2	-0.919
VP01_ERPs_armw	2	4	F7	0.8
VP01_ERPs_armw	2	5	F3	-2.944
VP01_ERPs_armw	2	6	Fz	-4.132
VP01_ERPs_armw	2	7	F4	-5.477
VP01_ERPs_armw	2	8	F8	-3.161
VP01_ERPs_armw	2	9	FC5	-1.877
VP01_ERPs_armw	2	10	FC1	-7.641
VP01_ERPs_armw	2	11	FC2	-7.592
VP01_ERPs_armw	2	12	FC6	-3.963
VP01_ERPs_armw	2	13	T7	-4.395
VP01_ERPs_armw	2	14	C3	-5.212
VP01_ERPs_armw	2	15	Cz	-9.207
VP01_ERPs_armw	2	16	C4	-8.645
VP01_ERPs_armw	2	17	T8	-2.152
VP01_ERPs_armw	2	18	CP5	-1.928
VP01_ERPs_armw	2	19	CP1	-4.309
VP01_ERPs_armw	2	20	CP2	-4.32
VP01_ERPs_armw	2	21	CP6	-3.166
VP01_ERPs_armw	2	22	P7	-2.671
VP01_ERPs_armw	2	23	P3	-1.804
VP01_ERPs_armw	2	24	Pz	-3.99
VP01_ERPs_armw	2	25	P4	-3.471
VP01_ERPs_armw	2	26	P8	-1.31
VP01_ERPs_armw	2	27	POz	-0.206
VP01_ERPs_armw	2	28	O1	1.804
VP01_ERPs_armw	2	29	Oz	0.112
VP01_ERPs_armw	2	30	O2	0.485
VP01_ERPs_armw	2	31	AF7	0.762
VP01_ERPs_armw	2	32	AF3	-2.539
VP01_ERPs_armw	2	33	AF4	-3.796
VP01_ERPs_armw	2	34	AF8	-2.643
VP01_ERPs_armw	2	35	F5	-0.461
VP01_ERPs_armw	2	36	F1	-2.76
VP01_ERPs_armw	2	37	F2	-5.207
VP01_ERPs_armw	2	38	F6	-2.617
VP01_ERPs_armw	2	39	FC3	-4.051
VP01_ERPs_armw	2	40	FCz	-8.137
VP01_ERPs_armw	2	41	FC4	-5.889
VP01_ERPs_armw	2	42	C5	-2.624
VP01_ERPs_armw	2	43	C1	-8.071
VP01_ERPs_armw	2	44	C2	-5.948
VP01_ERPs_armw	2	45	C6	-3.302
VP01_ERPs_armw	2	46	CP3	-1.169
VP01_ERPs_armw	2	47	CPz	-5.609
VP01_ERPs_armw	2	48	CP4	-3.058
VP01_ERPs_armw	2	49	P5	-0.365
VP01_ERPs_armw	2	50	P1	-1.74
VP01_ERPs_armw	2	51	P2	-3.396
VP01_ERPs_armw	2	52	P6	-2.303
VP01_ERPs_armw	2	53	PO5	0.537
VP01_ERPs_armw	2	54	PO3	0.579
VP01_ERPs_armw	2	55	PO4	0.291
VP01_ERPs_armw	2	56	PO6	0.375
VP01_ERPs_armw	2	57	FT7	-3.024
VP01_ERPs_armw	2	58	FT8	-3.224
VP01_ERPs_armw	2	59	TP7	-4.364
VP01_ERPs_armw	2	60	TP8	-2.133
VP01_ERPs_armw	2	61	PO7	0.637
VP01_ERPs_armw	2	62	PO8	0.288
VP01_ERPs_armw	2	63	VEOG	0
VP01_ERPs_armw	2	64	HEOG	0.001
VP01_ERPs_armw	4	1	Fp1	-1.982
VP01_ERPs_armw	4	2	Fpz	-1.898
VP01_ERPs_armw	4	3	Fp2	-2.159
VP01_ERPs_armw	4	4	F7	-1.742
VP01_ERPs_armw	4	5	F3	-0.607
VP01_ERPs_armw	4	6	Fz	-1.984
VP01_ERPs_armw	4	7	F4	-4.382
VP01_ERPs_armw	4	8	F8	-3.029
VP01_ERPs_armw	4	9	FC5	-1.909
VP01_ERPs_armw	4	10	FC1	-1.831
VP01_ERPs_armw	4	11	FC2	-4.924
VP01_ERPs_armw	4	12	FC6	-4.933
VP01_ERPs_armw	4	13	T7	-0.947
VP01_ERPs_armw	4	14	C3	0.887
VP01_ERPs_armw	4	15	Cz	-6.606
VP01_ERPs_armw	4	16	C4	-5.571
VP01_ERPs_armw	4	17	T8	-2.127
VP01_ERPs_armw	4	18	CP5	3.508
VP01_ERPs_armw	4	19	CP1	-2.894
VP01_ERPs_armw	4	20	CP2	-2.511
VP01_ERPs_armw	4	21	CP6	-1.129
VP01_ERPs_armw	4	22	P7	2.864
VP01_ERPs_armw	4	23	P3	-0.461
VP01_ERPs_armw	4	24	Pz	-2.097
VP01_ERPs_armw	4	25	P4	0.758
VP01_ERPs_armw	4	26	P8	4.974
VP01_ERPs_armw	4	27	POz	2.094
VP01_ERPs_armw	4	28	O1	4.815
VP01_ERPs_armw	4	29	Oz	4.613
VP01_ERPs_armw	4	30	O2	3.538
VP01_ERPs_armw	4	31	AF7	0.304
VP01_ERPs_armw	4	32	AF3	-0.124
VP01_ERPs_armw	4	33	AF4	-2.534
VP01_ERPs_armw	4	34	AF8	-2.332
VP01_ERPs_armw	4	35	F5	3.618
VP01_ERPs_armw	4	36	F1	-0.595
VP01_ERPs_armw	4	37	F2	-4.108
VP01_ERPs_armw	4	38	F6	-3.805
VP01_ERPs_armw	4	39	FC3	0.309
VP01_ERPs_armw	4	40	FCz	-3.685
VP01_ERPs_armw	4	41	FC4	-2.761
VP01_ERPs_armw	4	42	C5	1.272
VP01_ERPs_armw	4	43	C1	-1.668
VP01_ERPs_armw	4	44	C2	-2.197
VP01_ERPs_armw	4	45	C6	-0.418
VP01_ERPs_armw	4	46	CP3	0.842
VP01_ERPs_armw	4	47	CPz	-4.326
VP01_ERPs_armw	4	48	CP4	-0.62
VP01_ERPs_armw	4	49	P5	1.857
VP01_ERPs_armw	4	50	P1	-0.466
VP01_ERPs_armw	4	51	P2	-1.457
VP01_ERPs_armw	4	52	P6	2.584
VP01_ERPs_armw	4	53	PO5	3.405
VP01_ERPs_armw	4	54	PO3	3.483
VP01_ERPs_armw	4	55	PO4	2.944
VP01_ERPs_armw	4	56	PO6	3.373
VP01_ERPs_armw	4	57	FT7	-1.783
VP01_ERPs_armw	4	58	FT8	-2.76
VP01_ERPs_armw	4	59	TP7	-0.881
VP01_ERPs_armw	4	60	TP8	-0.86
VP01_ERPs_armw	4	61	PO7	3.474
VP01_ERPs_armw	4	62	PO8	3.255
VP01_ERPs_armw	4	63	VEOG	0
VP01_ERPs_armw	4	64	HEOG	-0.001
VP01_ERPs_armw	5	1	Fp1	1.782
VP01_ERPs_armw	5	2	Fpz	-0.793
VP01_ERPs_armw	5	3	Fp2	0.44
VP01_ERPs_armw	5	4	F7	0.299
VP01_ERPs_armw	5	5	F3	-3.246
VP01_ERPs_armw	5	6	Fz	-3.3
VP01_ERPs_armw	5	7	F4	-3.795
VP01_ERPs_armw	5	8	F8	-1.623
VP01_ERPs_armw	5	9	FC5	-1.931
VP01_ERPs_armw	5	10	FC1	-3.694
VP01_ERPs_armw	5	11	FC2	-7.433
VP01_ERPs_armw	5	12	FC6	-0.699
VP01_ERPs_armw	5	13	T7	0.62
VP01_ERPs_armw	5	14	C3	-3.011
VP01_ERPs_armw	5	15	Cz	-7.4
VP01_ERPs_armw	5	16	C4	-4.943
VP01_ERPs_armw	5	17	T8	-0.498
VP01_ERPs_armw	5	18	CP5	-2.339
VP01_ERPs_armw	5	19	CP1	-3.152
VP01_ERPs_armw	5	20	CP2	-4.159
VP01_ERPs_armw	5	21	CP6	-1.512
VP01_ERPs_armw	5	22	P7	2.041
VP01_ERPs_armw	5	23	P3	-0.128
VP01_ERPs_armw	5	24	Pz	-2.969
VP01_ERPs_armw	5	25	P4	0.263
VP01_ERPs_armw	5	26	P8	5.378
VP01_ERPs_armw	5	27	POz	1.445
VP01_ERPs_armw	5	28	O1	5.147
VP01_ERPs_armw	5	29	Oz	3.825
VP01_ERPs_armw	5	30	O2	3.224
VP01_ERPs_armw	5	31	AF7	1.723
VP01_ERPs_armw	5	32	AF3	-2.498
VP01_ERPs_armw	5	33	AF4	-2.563
VP01_ERPs_armw	5	34	AF8	-0.412
VP01_ERPs_armw	5	35	F5	-1.224
VP01_ERPs_armw	5	36	F1	-3.392
VP01_ERPs_armw	5	37	F2	-4.995
VP01_ERPs_armw	5	38	F6	-2.973
VP01_ERPs_armw	5	39	FC3	-3.174
VP01_ERPs_armw	5	40	FCz	-6.987
VP01_ERPs_armw	5	41	FC4	-4.557
VP01_ERPs_armw	5	42	C5	0.341
VP01_ERPs_armw	5	43	C1	-4.493
VP01_ERPs_armw	5	44	C2	-7.067
VP01_ERPs_armw	5	45	C6	-1.148
VP01_ERPs_armw	5	46	CP3	-3.201
VP01_ERPs_armw	5	47	CPz	-2.975
VP01_ERPs_armw	5	48	CP4	-2.02
VP01_ERPs_armw	5	49	P5	1.435
VP01_ERPs_armw	5	50	P1	-0.007
VP01_ERPs_armw	5	51	P2	-1.488
VP01_ERPs_armw	5	52	P6	1.021
VP01_ERPs_armw	5	53	PO5	3.778
VP01_ERPs_armw	5	54	PO3	3.484
VP01_ERPs_armw	5	55	PO4	3.095
VP01_ERPs_armw	5	56	PO6	3.089
VP01_ERPs_armw	5	57	FT7	-1.178
VP01_ERPs_armw	5	58	FT8	-0.071
VP01_ERPs_armw	5	59	TP7	0.516
VP01_ERPs_armw	5	60	TP8	1.843
VP01_ERPs_armw	5	61	PO7	3.797
VP01_ERPs_armw	5	62	PO8	3.086
VP01_ERPs_armw	5	63	VEOG	0
VP01_ERPs_armw	5	64	HEOG	-0.001
VP02_ERPs_armw	1	1	Fp1	-5.889
VP02_ERPs_armw	1	2	Fpz	-4.507
VP02_ERPs_armw	1	3	Fp2	-4.954
VP02_ERPs_armw	1	4	F7	-6.751
VP02_ERPs_armw	1	5	F3	-6.394
VP02_ERPs_armw	1	6	Fz	-7.308
VP02_ERPs_armw	1	7	F4	-7.782
VP02_ERPs_armw	1	8	F8	-3.517
VP02_ERPs_armw	1	9	FC5	-3.242
VP02_ERPs_armw	1	10	FC1	-7.89
VP02_ERPs_armw	1	11	FC2	-4.838
VP02_ERPs_armw	1	12	FC6	-2.688
VP02_ERPs_armw	1	13	T7	-3.024
VP02_ERPs_armw	1	14	C3	-3.966
VP02_ERPs_armw	1	15	Cz	-6.813
VP02_ERPs_armw	1	16	C4	-1.165
VP02_ERPs_armw	1	17	T8	-0.71
VP02_ERPs_armw	1	18	CP5	4.541
VP02_ERPs_armw	1	19	CP1	-3.784
VP02_ERPs_armw	1	20	CP2	-0.763
VP02_ERPs_armw	1	21	CP6	2.44
VP02_ERPs_armw	1	22	P7	3.745
VP02_ERPs_armw	1	23	P3	0.968
VP02_ERPs_armw	1	24	Pz	-0.143
VP02_ERPs_armw	1	25	P4	4.278
VP02_ERPs_armw	1	26	P8	8.463
VP02_ERPs_armw	1	27	POz	2.122
VP02_ERPs_armw	1	28	O1	8.277
VP02_ERPs_armw	1	29	Oz	4.053
VP02_ERPs_armw	1	30	O2	5.535
VP02_ERPs_armw	1	31	AF7	-2.463
VP02_ERPs_armw	1	32	AF3	-6.431
VP02_ERPs_armw	1	33	AF4	-7.72
VP02_ERPs_armw	1	34	AF8	-4.405
VP02_ERPs_armw	1	35	F5	-6.336
VP02_ERPs_armw	1	36	F1	-6.363
VP02_ERPs_armw	1	37	F2	-5.894
VP02_ERPs_armw	1	38	F6	-5.783
VP02_ERPs_armw	1	39	FC3	-5.883
VP02_ERPs_armw	1	40	FCz	-8.249
VP02_ERPs_armw	1	41	FC4	-3.67
VP02_ERPs_armw	1	42	C5	-3.318
VP02_ERPs_armw	1	43	C1	-7.701
VP02_ERPs_armw	1	44	C2	-4.484
VP02_ERPs_armw	1	45	C6	-3.35
VP02_ERPs_armw	1	46	CP3	-0.66
VP02_ERPs_armw	1	47	CPz	-3.9
VP02_ERPs_armw	1	48	CP4	1.465
VP02_ERPs_armw	1	49	P5	4.762
VP02_ERPs_armw	1	50	P1	2.059
VP02_ERPs_armw	1	51	P2	1.615
VP02_ERPs_armw	1	52	P6	5.298
VP02_ERPs_armw	1	53	PO5	8.684
VP02_ERPs_armw	1	54	PO3	4.521
VP02_ERPs_armw	1	55	PO4	4.244
VP02_ERPs_armw	1	56	PO6	7.33
VP02_ERPs_armw	1	57	FT7	-5.985
VP02_ERPs_armw	1	58	FT8	0.347
VP02_ERPs_armw	1	59	TP7	-1.585
VP02_ERPs_armw	1	60	TP8	4.58
VP02_ERPs_armw	1	61	PO7	8.775
VP02_ERPs_armw	1	62	PO8	7.511
VP02_ERPs_armw	1	63	VEOG	0
VP02_ERPs_armw	1	64	HEOG	0
VP02_ERPs_armw	2	1	Fp1	-0.75
VP02_ERPs_armw	2	2	Fpz	-1.951
VP02_ERPs_armw	2	3	Fp2	-2.24
VP02_ERPs_armw	2	4	F7	3.993
VP02_ERPs_armw	2	5	F3	-3.285
VP02_ERPs_armw	2	6	Fz	-5.27
VP02_ERPs_armw	2	7	F4	-1.175
VP02_ERPs_armw	2	8	F8	2.233
VP02_ERPs_armw	2	9	FC5	-2.796
VP02_ERPs_armw	2	10	FC1	-7.038
VP02_ERPs_armw	2	11	FC2	-3.987
VP02_ERPs_armw	2	12	FC6	0.277
VP02_ERPs_armw	2	13	T7	0.094
VP02_ERPs_armw	2	14	C3	-2.424
VP02_ERPs_armw	2	15	Cz	-7.536
VP02_ERPs_armw	2	16	C4	0.616
VP02_ERPs_armw	2	17	T8	2.722
VP02_ERPs_armw	2	18	CP5	4.351
VP02_ERPs_armw	2	19	CP1	-2.067
VP02_ERPs_armw	2	20	CP2	-0.247
VP02_ERPs_armw	2	21	CP6	4.403
VP02_ERPs_armw	2	22	P7	4.839
VP02_ERPs_armw	2	23	P3	3.03
VP02_ERPs_armw	2	24	Pz	0.543
VP02_ERPs_armw	2	25	P4	3.701
VP02_ERPs_armw	2	26	P8	7.01
VP02_ERPs_armw	2	27	POz	4.673
VP02_ERPs_armw	2	28	O1	8.161
VP02_ERPs_armw	2	29	Oz	4.627
VP02_ERPs_armw	2	30	O2	5.536
VP02_ERPs_armw	2	31	AF7	0.363
VP02_ERPs_armw	2	32	AF3	-3.198
VP02_ERPs_armw	2	33	AF4	-0.804
VP02_ERPs_armw	2	34	AF8	4.391
VP02_ERPs_armw	2	35	F5	-3.677
VP02_ERPs_armw	2	36	F1	-3.263
VP02_ERPs_armw	2	37	F2	-4.525
VP02_ERPs_armw	2	38	F6	1.59
VP02_ERPs_armw	2	39	FC3	-4.758
VP02_ERPs_armw	2	40	FCz	-7.492
VP02_ERPs_armw	2	41	FC4	-1.711
VP02_ERPs_armw	2	42	C5	1.02
VP02_ERPs_armw	2	43	C1	-5.737
VP02_ERPs_armw	2	44	C2	-2.392
VP02_ERPs_armw	2	45	C6	0.344
VP02_ERPs_armw	2	46	CP3	0.499
VP02_ERPs_armw	2	47	CPz	-2.124
VP02_ERPs_armw	2	48	CP4	1.97
VP02_ERPs_armw	2	49	P5	6.395
VP02_ERPs_armw	2	50	P1	1.8
VP02_ERPs_armw	2	51	P2	2.234
VP02_ERPs_armw	2	52	P6	7.273
VP02_ERPs_armw	2	53	PO5	8.702
VP02_ERPs_armw	2	54	PO3	5.312
VP02_ERPs_armw	2	55	PO4	3.807
VP02_ERPs_armw	2	56	PO6	6.911
VP02_ERPs_armw	2	57	FT7	2.294
VP02_ERPs_armw	2	58	FT8	-1.126
VP02_ERPs_armw	2	59	TP7	0.157
VP02_ERPs_armw	2	60	TP8	3.153
VP02_ERPs_armw	2	61	PO7	8.475
VP02_ERPs_armw	2	62	PO8	6.602
VP02_ERPs_armw	2	63	VEOG	0
VP02_ERPs_armw	2	64	HEOG	0
VP02_ERPs_armw	4	1	Fp1	-4.339
VP02_ERPs_armw	4	2	Fpz	-4.905
VP02_ERPs_armw	4	3	Fp2	-5.335
VP02_ERPs_armw	4	4	F7	-3.561
VP02_ERPs_armw	4	5	F3	-4.109
VP02_ERPs_armw	4	6	Fz	-5.704
VP02_ERPs_armw	4	7	F4	-4.764
VP02_ERPs_armw	4	8	F8	-3.241
VP02_ERPs_armw	4	9	FC5	-2.957
VP02_ERPs_armw	4	10	FC1	-4.115
VP02_ERPs_armw	4	11	FC2	-3.046
VP02_ERPs_armw	4	12	FC6	-2.528
VP02_ERPs_armw	4	13	T7	-3.46
VP02_ERPs_armw	4	14	C3	-1.636
VP02_ERPs_armw	4	15	Cz	-4.145
VP02_ERPs_armw	4	16	C4	2.621
VP02_ERPs_armw	4	17	T8	1.05
VP02_ERPs_armw	4	18	CP5	4.117
VP02_ERPs_armw	4	19	CP1	-0.233
VP02_ERPs_armw	4	20	CP2	3.457
VP02_ERPs_armw	4	21	CP6	5.244
VP02_ERPs_armw	4	22	P7	4.593
VP02_ERPs_armw	4	23	P3	5.213
VP02_ERPs_armw	4	24	Pz	4.483
VP02_ERPs_armw	4	25	P4	8.596
VP02_ERPs_armw	4	26	P8	9.595
VP02_ERPs_armw	4	27	POz	6.42
VP02_ERPs_armw	4	28	O1	9.427
VP02_ERPs_armw	4	29	Oz	7.277
VP02_ERPs_armw	4	30	O2	6.361
VP02_ERPs_armw	4	31	AF7	-2.575
VP02_ERPs_armw	4	32	AF3	-4.19
VP02_ERPs_armw	4	33	AF4	-4.425
VP02_ERPs_armw	4	34	AF8	-5.735
VP02_ERPs_armw	4	35	F5	-4.261
VP02_ERPs_armw	4	36	F1	-4.058
VP02_ERPs_armw	4	37	F2	-3.567
VP02_ERPs_armw	4	38	F6	-3.952
VP02_ERPs_armw	4	39	FC3	-3.489
VP02_ERPs_armw	4	40	FCz	-5.138
VP02_ERPs_armw	4	41	FC4	-2.557
VP02_ERPs_armw	4	42	C5	-0.464
VP02_ERPs_armw	4	43	C1	-4.292
VP02_ERPs_armw	4	44	C2	-1.422
VP02_ERPs_armw	4	45	C6	1.018
VP02_ERPs_armw	4	46	CP3	2.281
VP02_ERPs_armw	4	47	CPz	-0.524
VP02_ERPs_armw	4	48	CP4	3.558
VP02_ERPs_armw	4	49	P5	5.199
VP02_ERPs_armw	4	50	P1	3.897
VP02_ERPs_armw	4	51	P2	5.096
VP02_ERPs_armw	4	52	P6	11.835
VP02_ERPs_armw	4	53	PO5	8.338
VP02_ERPs_armw	4	54	PO3	4.756
VP02_ERPs_armw	4	55	PO4	8.985
VP02_ERPs_armw	4	56	PO6	11.209
VP02_ERPs_armw	4	57	FT7	-1.842
VP02_ERPs_armw	4	58	FT8	-1.241
VP02_ERPs_armw	4	59	TP7	-0.702
VP02_ERPs_armw	4	60	TP8	2.596
VP02_ERPs_armw	4	61	PO7	7.961
VP02_ERPs_armw	4	62	PO8	10.747
VP02_ERPs_armw	4	63	VEOG	0
VP02_ERPs_armw	4	64	HEOG	-0.001
VP02_ERPs_armw	5	1	Fp1	-3.369
VP02_ERPs_armw	5	2	Fpz	-4.09
VP02_ERPs_armw	5	3	Fp2	-4.07
VP02_ERPs_armw	5	4	F7	0.186
VP02_ERPs_armw	5	5	F3	-3.736
VP02_ERPs_armw	5	6	Fz	-5.88
VP02_ERPs_armw	5	7	F4	-2.671
VP02_ERPs_armw	5	8	F8	1.146
VP02_ERPs_armw	5	9	FC5	1.206
VP02_ERPs_armw	5	10	FC1	-5.498
VP02_ERPs_armw	5	11	FC2	-2.118
VP02_ERPs_armw	5	12	FC6	0.117
VP02_ERPs_armw	5	13	T7	1.67
VP02_ERPs_armw	5	14	C3	-1.613
VP02_ERPs_armw	5	15	Cz	-4.238
VP02_ERPs_armw	5	16	C4	0.647
VP02_ERPs_armw	5	17	T8	2.694
VP02_ERPs_armw	5	18	CP5	4.71
VP02_ERPs_armw	5	19	CP1	-0.055
VP02_ERPs_armw	5	20	CP2	2.975
VP02_ERPs_armw	5	21	CP6	4.716
VP02_ERPs_armw	5	22	P7	3.85
VP02_ERPs_armw	5	23	P3	2.862
VP02_ERPs_armw	5	24	Pz	4.728
VP02_ERPs_armw	5	25	P4	7.564
VP02_ERPs_armw	5	26	P8	9.869
VP02_ERPs_armw	5	27	POz	7.085
VP02_ERPs_armw	5	28	O1	10.615
VP02_ERPs_armw	5	29	Oz	7.237
VP02_ERPs_armw	5	30	O2	7.598
VP02_ERPs_armw	5	31	AF7	-0.867
VP02_ERPs_armw	5	32	AF3	-3.759
VP02_ERPs_armw	5	33	AF4	-2.664
VP02_ERPs_armw	5	34	AF8	-1.773
VP02_ERPs_armw	5	35	F5	-3.685
VP02_ERPs_armw	5	36	F1	-3.716
VP02_ERPs_armw	5	37	F2	-3.185
VP02_ERPs_armw	5	38	F6	2.075
VP02_ERPs_armw	5	39	FC3	-3.667
VP02_ERPs_armw	5	40	FCz	-6.206
VP02_ERPs_armw	5	41	FC4	-1.518
VP02_ERPs_armw	5	42	C5	-2.089
VP02_ERPs_armw	5	43	C1	-4.162
VP02_ERPs_armw	5	44	C2	-0.745
VP02_ERPs_armw	5	45	C6	1.628
VP02_ERPs_armw	5	46	CP3	2.316
VP02_ERPs_armw	5	47	CPz	-0.112
VP02_ERPs_armw	5	48	CP4	3.67
VP02_ERPs_armw	5	49	P5	6.284
VP02_ERPs_armw	5	50	P1	3.686
VP02_ERPs_armw	5	51	P2	5.205
VP02_ERPs_armw	5	52	P6	9.357
VP02_ERPs_armw	5	53	PO5	8.095
VP02_ERPs_armw	5	54	PO3	6.079
VP02_ERPs_armw	5	55	PO4	7.758
VP02_ERPs_armw	5	56	PO6	9.025
VP02_ERPs_armw	5	57	FT7	-1.726
VP02_ERPs_armw	5	58	FT8	0.122
VP02_ERPs_armw	5	59	TP7	2.506
VP02_ERPs_armw	5	60	TP8	4.706
VP02_ERPs_armw	5	61	PO7	7.987
VP02_ERPs_armw	5	62	PO8	9.119
VP02_ERPs_armw	5	63	VEOG	0
VP02_ERPs_armw	5	64	HEOG	-0.001
VP03_ERPs_armw	1	1	Fp1	-2.48
VP03_ERPs_armw	1	2	Fpz	-4.284
VP03_ERPs_armw	1	3	Fp2	-2.31
VP03_ERPs_armw	1	4	F7	-2.56
VP03_ERPs_armw	1	5	F3	-7.669
VP03_ERPs_armw	1	6	Fz	-10.212
VP03_ERPs_armw	1	7	F4	-9.499
VP03_ERPs_armw	1	8	F8	-7.916
VP03_ERPs_armw	1	9	FC5	-6.031
VP03_ERPs_armw	1	10	FC1	-10.435
VP03_ERPs_armw	1	11	FC2	-11.668
VP03_ERPs_armw	1	12	FC6	-10.53
VP03_ERPs_armw	1	13	T7	-3.287
VP03_ERPs_armw	1	14	C3	-12.356
VP03_ERPs_armw	1	15	Cz	-14.282
VP03_ERPs_armw	1	16	C4	-10.262
VP03_ERPs_armw	1	17	T8	-6.482
VP03_ERPs_armw	1	18	CP5	-6.962
VP03_ERPs_armw	1	19	CP1	-12.929
VP03_ERPs_armw	1	20	CP2	-10.783
VP03_ERPs_armw	1	21	CP6	-7.444
VP03_ERPs_armw	1	22	P7	-8.815
VP03_ERPs_armw	1	23	P3	-9.127
VP03_ERPs_armw	1	24	Pz	-11.322
VP03_ERPs_armw	1	25	P4	-7.417
VP03_ERPs_armw	1	26	P8	-6.107
VP03_ERPs_armw	1	27	POz	-9.444
VP03_ERPs_armw	1	28	O1	-6.272
VP03_ERPs_armw	1	29	Oz	-7.26
VP03_ERPs_armw	1	30	O2	-5.727
VP03_ERPs_armw	1	31	AF7	-1.848
VP03_ERPs_armw	1	32	AF3	-5.919
VP03_ERPs_armw	1	33	AF4	-7.531
VP03_ERPs_armw	1	34	AF8	-5.453
VP03_ERPs_armw	1	35	F5	-1.702
VP03_ERPs_armw	1	36	F1	-7.338
VP03_ERPs_armw	1	37	F2	-10.25
VP03_ERPs_armw	1	38	F6	-10.535
VP03_ERPs_armw	1	39	FC3	-10.403
VP03_ERPs_armw	1	40	FCz	-12.42
VP03_ERPs_armw	1	41	FC4	-10.567
VP03_ERPs_armw	1	42	C5	-6.599
VP03_ERPs_armw	1	43	C1	-13.818
VP03_ERPs_armw	1	44	C2	-13.05
VP03_ERPs_armw	1	45	C6	-7.613
VP03_ERPs_armw	1	46	CP3	-11.97
VP03_ERPs_armw	1	47	CPz	-13.44
VP03_ERPs_armw	1	48	CP4	-8.206
VP03_ERPs_armw	1	49	P5	-8.761
VP03_ERPs_armw	1	50	P1	-9.069
VP03_ERPs_armw	1	51	P2	-9.399
VP03_ERPs_armw	1	52	P6	-4.716
VP03_ERPs_armw	1	53	PO5	-7.643
VP03_ERPs_armw	1	54	PO3	-7.943
VP03_ERPs_armw	1	55	PO4	-7.002
VP03_ERPs_armw	1	56	PO6	-3.6
VP03_ERPs_armw	1	57	FT7	-4.045
VP03_ERPs_armw	1	58	FT8	-8.494
VP03_ERPs_armw	1	59	TP7	-6.445
VP03_ERPs_armw	1	60	TP8	-7.589
VP03_ERPs_armw	1	61	PO7	-8.041
VP03_ERPs_armw	1	62	PO8	-3.842
VP03_ERPs_armw	1	63	VEOG	-0.001
VP03_ERPs_armw	1	64	HEOG	0.002
VP03_ERPs_armw	2	1	Fp1	0.633
VP03_ERPs_armw	2	2	Fpz	-0.355
VP03_ERPs_armw	2	3	Fp2	1.965
VP03_ERPs_armw	2	4	F7	2.539
VP03_ERPs_armw	2	5	F3	-0.183
VP03_ERPs_armw	2	6	Fz	-2.792
VP03_ERPs_armw	2	7	F4	-1.765
VP03_ERPs_armw	2	8	F8	1.465
VP03_ERPs_armw	2	9	FC5	2.086
VP03_ERPs_armw	2	10	FC1	-2.256
VP03_ERPs_armw	2	11	FC2	-3.414
VP03_ERPs_armw	2	12	FC6	0.256
VP03_ERPs_armw	2	13	T7	4.232
VP03_ERPs_armw	2	14	C3	-2.79
VP03_ERPs_armw	2	15	Cz	-5.911
VP03_ERPs_armw	2	16	C4	-1.191
VP03_ERPs_armw	2	17	T8	4.192
VP03_ERPs_armw	2	18	CP5	0.99
VP03_ERPs_armw	2	19	CP1	-4.442
VP03_ERPs_armw	2	20	CP2	-1.059
VP03_ERPs_armw	2	21	CP6	2.698
VP03_ERPs_armw	2	22	P7	1.173
VP03_ERPs_armw	2	23	P3	0.58
VP03_ERPs_armw	2	24	Pz	-1.192
VP03_ERPs_armw	2	25	P4	2.424
VP03_ERPs_armw	2	26	P8	3.471
VP03_ERPs_armw	2	27	POz	1.038
VP03_ERPs_armw	2	28	O1	6.54
VP03_ERPs_armw	2	29	Oz	5.874
VP03_ERPs_armw	2	30	O2	4.806
VP03_ERPs_armw	2	31	AF7	2.915
VP03_ERPs_armw	2	32	AF3	0.051
VP03_ERPs_armw	2	33	AF4	0.001
VP03_ERPs_armw	2	34	AF8	1.54
VP03_ERPs_armw	2	35	F5	3.322
VP03_ERPs_armw	2	36	F1	-0.268
VP03_ERPs_armw	2	37	F2	-2.893
VP03_ERPs_armw	2	38	F6	-0.316
VP03_ERPs_armw	2	39	FC3	-2.245
VP03_ERPs_armw	2	40	FCz	-4.997
VP03_ERPs_armw	2	41	FC4	-1.832
VP03_ERPs_armw	2	42	C5	1.622
VP03_ERPs_armw	2	43	C1	-5.943
VP03_ERPs_armw	2	44	C2	-4.069
VP03_ERPs_armw	2	45	C6	2.93
VP03_ERPs_armw	2	46	CP3	-3.776
VP03_ERPs_armw	2	47	CPz	-4.897
VP03_ERPs_armw	2	48	CP4	0.319
VP03_ERPs_armw	2	49	P5	1.299
VP03_ERPs_armw	2	50	P1	0.416
VP03_ERPs_armw	2	51	P2	0.226
VP03_ERPs_armw	2	52	P6	5.808
VP03_ERPs_armw	2	53	PO5	2.915
VP03_ERPs_armw	2	54	PO3	2.659
VP03_ERPs_armw	2	55	PO4	2.974
VP03_ERPs_armw	2	56	PO6	6.668
VP03_ERPs_armw	2	57	FT7	3.69
VP03_ERPs_armw	2	58	FT8	1.986
VP03_ERPs_armw	2	59	TP7	2.352
VP03_ERPs_armw	2	60	TP8	2.702
VP03_ERPs_armw	2	61	PO7	2.666
VP03_ERPs_armw	2	62	PO8	6.546
VP03_ERPs_armw	2	63	VEOG	0
VP03_ERPs_armw	2	64	HEOG	0.001
VP03_ERPs_armw	4	1	Fp1	12.543
VP03_ERPs_armw	4	2	Fpz	13.225
VP03_ERPs_armw	4	3	Fp2	15.413
VP03_ERPs_armw	4	4	F7	9.955
VP03_ERPs_armw	4	5	F3	11.472
VP03_ERPs_armw	4	6	Fz	11.41
VP03_ERPs_armw	4	7	F4	13.843
VP03_ERPs_armw	4	8	F8	15.398
VP03_ERPs_armw	4	9	FC5	12.323
VP03_ERPs_armw	4	10	FC1	9.951
VP03_ERPs_armw	4	11	FC2	10.23
VP03_ERPs_armw	4	12	FC6	15.865
VP03_ERPs_armw	4	13	T7	12.44
VP03_ERPs_armw	4	14	C3	10.381
VP03_ERPs_armw	4	15	Cz	8.517
VP03_ERPs_armw	4	16	C4	13.555
VP03_ERPs_armw	4	17	T8	16.189
VP03_ERPs_armw	4	18	CP5	14.709
VP03_ERPs_armw	4	19	CP1	9.826
VP03_ERPs_armw	4	20	CP2	14.27
VP03_ERPs_armw	4	21	CP6	17.854
VP03_ERPs_armw	4	22	P7	15.421
VP03_ERPs_armw	4	23	P3	14.34
VP03_ERPs_armw	4	24	Pz	13.069
VP03_ERPs_armw	4	25	P4	17.735
VP03_ERPs_armw	4	26	P8	18.027
VP03_ERPs_armw	4	27	POz	15.838
VP03_ERPs_armw	4	28	O1	18.308
VP03_ERPs_armw	4	29	Oz	17.733
VP03_ERPs_armw	4	30	O2	18.242
VP03_ERPs_armw	4	31	AF7	10.199
VP03_ERPs_armw	4	32	AF3	12.54
VP03_ERPs_armw	4	33	AF4	14.323
VP03_ERPs_armw	4	34	AF8	14.658
VP03_ERPs_armw	4	35	F5	8.045
VP03_ERPs_armw	4	36	F1	11.561
VP03_ERPs_armw	4	37	F2	11.43
VP03_ERPs_armw	4	38	F6	15.889
VP03_ERPs_armw	4	39	FC3	9.975
VP03_ERPs_armw	4	40	FCz	8.263
VP03_ERPs_armw	4	41	FC4	12.827
VP03_ERPs_armw	4	42	C5	14.05
VP03_ERPs_armw	4	43	C1	8.143
VP03_ERPs_armw	4	44	C2	10.924
VP03_ERPs_armw	4	45	C6	17.127
VP03_ERPs_armw	4	46	CP3	11.949
VP03_ERPs_armw	4	47	CPz	9.264
VP03_ERPs_armw	4	48	CP4	16.62
VP03_ERPs_armw	4	49	P5	15.414
VP03_ERPs_armw	4	50	P1	14.301
VP03_ERPs_armw	4	51	P2	14.368
VP03_ERPs_armw	4	52	P6	19.76
VP03_ERPs_armw	4	53	PO5	15.823
VP03_ERPs_armw	4	54	PO3	15.71
VP03_ERPs_armw	4	55	PO4	18.437
VP03_ERPs_armw	4	56	PO6	22.011
VP03_ERPs_armw	4	57	FT7	12.772
VP03_ERPs_armw	4	58	FT8	17.073
VP03_ERPs_armw	4	59	TP7	14.766
VP03_ERPs_armw	4	60	TP8	17.036
VP03_ERPs_armw	4	61	PO7	15.626
VP03_ERPs_armw	4	62	PO8	21.808
VP03_ERPs_armw	4	63	VEOG	0.001
VP03_ERPs_armw	4	64	HEOG	-0.002
VP03_ERPs_armw	5	1	Fp1	5.08
VP03_ERPs_armw	5	2	Fpz	3.169
VP03_ERPs_armw	5	3	Fp2	5.116
VP03_ERPs_armw	5	4	F7	5.27
VP03_ERPs_armw	5	5	F3	2.271
VP03_ERPs_armw	5	6	Fz	0.642
VP03_ERPs_armw	5	7	F4	2.735
VP03_ERPs_armw	5	8	F8	3.345
VP03_ERPs_armw	5	9	FC5	1.727
VP03_ERPs_armw	5	10	FC1	-0.066
VP03_ERPs_armw	5	11	FC2	-0.818
VP03_ERPs_armw	5	12	FC6	2.32
VP03_ERPs_armw	5	13	T7	4.618
VP03_ERPs_armw	5	14	C3	-0.398
VP03_ERPs_armw	5	15	Cz	-5.064
VP03_ERPs_armw	5	16	C4	1.264
VP03_ERPs_armw	5	17	T8	3.21
VP03_ERPs_armw	5	18	CP5	1.487
VP03_ERPs_armw	5	19	CP1	-3.656
VP03_ERPs_armw	5	20	CP2	0.04
VP03_ERPs_armw	5	21	CP6	3.375
VP03_ERPs_armw	5	22	P7	2.471
VP03_ERPs_armw	5	23	P3	1.222
VP03_ERPs_armw	5	24	Pz	-1.285
VP03_ERPs_armw	5	25	P4	3.849
VP03_ERPs_armw	5	26	P8	5.808
VP03_ERPs_armw	5	27	POz	3.241
VP03_ERPs_armw	5	28	O1	5.811
VP03_ERPs_armw	5	29	Oz	5.638
VP03_ERPs_armw	5	30	O2	6.623
VP03_ERPs_armw	5	31	AF7	4.841
VP03_ERPs_armw	5	32	AF3	2.842
VP03_ERPs_armw	5	33	AF4	2.837
VP03_ERPs_armw	5	34	AF8	3.532
VP03_ERPs_armw	5	35	F5	3.411
VP03_ERPs_armw	5	36	F1	2.115
VP03_ERPs_armw	5	37	F2	0.478
VP03_ERPs_armw	5	38	F6	3.743
VP03_ERPs_armw	5	39	FC3	-0.114
VP03_ERPs_armw	5	40	FCz	-1.71
VP03_ERPs_armw	5	41	FC4	0.009
VP03_ERPs_armw	5	42	C5	2.198
VP03_ERPs_armw	5	43	C1	-4.725
VP03_ERPs_armw	5	44	C2	-1.185
VP03_ERPs_armw	5	45	C6	3.391
VP03_ERPs_armw	5	46	CP3	-1.493
VP03_ERPs_armw	5	47	CPz	-3.813
VP03_ERPs_armw	5	48	CP4	3.547
VP03_ERPs_armw	5	49	P5	2.392
VP03_ERPs_armw	5	50	P1	1.088
VP03_ERPs_armw	5	51	P2	1.141
VP03_ERPs_armw	5	52	P6	6.275
VP03_ERPs_armw	5	53	PO5	4.062
VP03_ERPs_armw	5	54	PO3	3.835
VP03_ERPs_armw	5	55	PO4	4.811
VP03_ERPs_armw	5	56	PO6	8.45
VP03_ERPs_armw	5	57	FT7	5.086
VP03_ERPs_armw	5	58	FT8	2.489
VP03_ERPs_armw	5	59	TP7	2.69
VP03_ERPs_armw	5	60	TP8	3.015
VP03_ERPs_armw	5	61	PO7	3.905
VP03_ERPs_armw	5	62	PO8	8.467
VP03_ERPs_armw	5	63	VEOG	0.001
VP03_ERPs_armw	5	64	HEOG	-0.002
VP04_ERPs_armw	1	1	Fp1	-4.528
VP04_ERPs_armw	1	2	Fpz	-4.488
VP04_ERPs_armw	1	3	Fp2	-7.086
VP04_ERPs_armw	1	4	F7	-4.899
VP04_ERPs_armw	1	5	F3	-4.877
VP04_ERPs_armw	1	6	Fz	-4.973
VP04_ERPs_armw	1	7	F4	-2.385
VP04_ERPs_armw	1	8	F8	0.138
VP04_ERPs_armw	1	9	FC5	-0.262
VP04_ERPs_armw	1	10	FC1	-2.848
VP04_ERPs_armw	1	11	FC2	-1.473
VP04_ERPs_armw	1	12	FC6	2.495
VP04_ERPs_armw	1	13	T7	1.429
VP04_ERPs_armw	1	14	C3	-1.421
VP04_ERPs_armw	1	15	Cz	-2.01
VP04_ERPs_armw	1	16	C4	-1.066
VP04_ERPs_armw	1	17	T8	3.858
VP04_ERPs_armw	1	18	CP5	3.98
VP04_ERPs_armw	1	19	CP1	6.317
VP04_ERPs_armw	1	20	CP2	4.38
VP04_ERPs_armw	1	21	CP6	4.599
VP04_ERPs_armw	1	22	P7	7.556
VP04_ERPs_armw	1	23	P3	7.251
VP04_ERPs_armw	1	24	Pz	2.985
VP04_ERPs_armw	1	25	P4	4.605
VP04_ERPs_armw	1	26	P8	4.516
VP04_ERPs_armw	1	27	POz	2.894
VP04_ERPs_armw	1	28	O1	7.215
VP04_ERPs_armw	1	29	Oz	7.021
VP04_ERPs_armw	1	30	O2	4.661
VP04_ERPs_armw	1	31	AF7	-4.647
VP04_ERPs_armw	1	32	AF3	-7.774
VP04_ERPs_armw	1	33	AF4	-3.811
VP04_ERPs_armw	1	34	AF8	-5.62
VP04_ERPs_armw	1	35	F5	-4.845
VP04_ERPs_armw	1	36	F1	-4.903
VP04_ERPs_armw	1	37	F2	-2.392
VP04_ERPs_armw	1	38	F6	0.134
VP04_ERPs_armw	1	39	FC3	-3.825
VP04_ERPs_armw	1	40	FCz	-1.383
VP04_ERPs_armw	1	41	FC4	-1.184
VP04_ERPs_armw	1	42	C5	1.86
VP04_ERPs_armw	1	43	C1	-1.376
VP04_ERPs_armw	1	44	C2	1.534
VP04_ERPs_armw	1	45	C6	4.543
VP04_ERPs_armw	1	46	CP3	4.647
VP04_ERPs_armw	1	47	CPz	3.103
VP04_ERPs_armw	1	48	CP4	-0.876
VP04_ERPs_armw	1	49	P5	7.042
VP04_ERPs_armw	1	50	P1	6.392
VP04_ERPs_armw	1	51	P2	4.63
VP04_ERPs_armw	1	52	P6	4.735
VP04_ERPs_armw	1	53	PO5	7.511
VP04_ERPs_armw	1	54	PO3	7.637
VP04_ERPs_armw	1	55	PO4	4.563
VP04_ERPs_armw	1	56	PO6	4.53
VP04_ERPs_armw	1	57	FT7	1.508
VP04_ERPs_armw	1	58	FT8	0.521
VP04_ERPs_armw	1	59	TP7	7.229
VP04_ERPs_armw	1	60	TP8	4.669
VP04_ERPs_armw	1	61	PO7	7.483
VP04_ERPs_armw	1	62	PO8	4.37
VP04_ERPs_armw	1	63	VEOG	0
VP04_ERPs_armw	1	64	HEOG	0.002
VP04_ERPs_armw	2	1	Fp1	-6.555
VP04_ERPs_armw	2	2	Fpz	-7.423
VP04_ERPs_armw	2	3	Fp2	-11.922
VP04_ERPs_armw	2	4	F7	-2.552
VP04_ERPs_armw	2	5	F3	-8.58
VP04_ERPs_armw	2	6	Fz	-8.571
VP04_ERPs_armw	2	7	F4	-7.973
VP04_ERPs_armw	2	8	F8	-4.156
VP04_ERPs_armw	2	9	FC5	-5.167
VP04_ERPs_armw	2	10	FC1	-9.755
VP04_ERPs_armw	2	11	FC2	-9.247
VP04_ERPs_armw	2	12	FC6	-5.56
VP04_ERPs_armw	2	13	T7	-3.938
VP04_ERPs_armw	2	14	C3	-6.144
VP04_ERPs_armw	2	15	Cz	-11.913
VP04_ERPs_armw	2	16	C4	-9.01
VP04_ERPs_armw	2	17	T8	-1.443
VP04_ERPs_armw	2	18	CP5	-4.829
VP04_ERPs_armw	2	19	CP1	-2.767
VP04_ERPs_armw	2	20	CP2	-3.724
VP04_ERPs_armw	2	21	CP6	-3.535
VP04_ERPs_armw	2	22	P7	-0.923
VP04_ERPs_armw	2	23	P3	-1.237
VP04_ERPs_armw	2	24	Pz	-8.599
VP04_ERPs_armw	2	25	P4	-3.621
VP04_ERPs_armw	2	26	P8	-3.726
VP04_ERPs_armw	2	27	POz	-8.787
VP04_ERPs_armw	2	28	O1	-2.36
VP04_ERPs_armw	2	29	Oz	-3.838
VP04_ERPs_armw	2	30	O2	-3.69
VP04_ERPs_armw	2	31	AF7	-5.083
VP04_ERPs_armw	2	32	AF3	-10.053
VP04_ERPs_armw	2	33	AF4	-5.453
VP04_ERPs_armw	2	34	AF8	-5.131
VP04_ERPs_armw	2	35	F5	-8.614
VP04_ERPs_armw	2	36	F1	-8.688
VP04_ERPs_armw	2	37	F2	-7.813
VP04_ERPs_armw	2	38	F6	-4.122
VP04_ERPs_armw	2	39	FC3	-9.241
VP04_ERPs_armw	2	40	FCz	-9.182
VP04_ERPs_armw	2	41	FC4	-8.965
VP04_ERPs_armw	2	42	C5	-1.62
VP04_ERPs_armw	2	43	C1	-9.456
VP04_ERPs_armw	2	44	C2	-12.104
VP04_ERPs_armw	2	45	C6	-3.734
VP04_ERPs_armw	2	46	CP3	-4.07
VP04_ERPs_armw	2	47	CPz	-8.569
VP04_ERPs_armw	2	48	CP4	-8.904
VP04_ERPs_armw	2	49	P5	-0.804
VP04_ERPs_armw	2	50	P1	-2.705
VP04_ERPs_armw	2	51	P2	-3.744
VP04_ERPs_armw	2	52	P6	-3.66
VP04_ERPs_armw	2	53	PO5	-0.729
VP04_ERPs_armw	2	54	PO3	-0.788
VP04_ERPs_armw	2	55	PO4	-3.755
VP04_ERPs_armw	2	56	PO6	-3.854
VP04_ERPs_armw	2	57	FT7	3.827
VP04_ERPs_armw	2	58	FT8	-4.1
VP04_ERPs_armw	2	59	TP7	-0.523
VP04_ERPs_armw	2	60	TP8	-3.55
VP04_ERPs_armw	2	61	PO7	-0.648
VP04_ERPs_armw	2	62	PO8	-3.843
VP04_ERPs_armw	2	63	VEOG	0
VP04_ERPs_armw	2	64	HEOG	0.002
VP04_ERPs_armw	4	1	Fp1	-1.219
VP04_ERPs_armw	4	2	Fpz	-0.561
VP04_ERPs_armw	4	3	Fp2	-2.465
VP04_ERPs_armw	4	4	F7	7.48
VP04_ERPs_armw	4	5	F3	3.416
VP04_ERPs_armw	4	6	Fz	3.473
VP04_ERPs_armw	4	7	F4	5.673
VP04_ERPs_armw	4	8	F8	6.263
VP04_ERPs_armw	4	9	FC5	8.315
VP04_ERPs_armw	4	10	FC1	8.521
VP04_ERPs_armw	4	11	FC2	9.161
VP04_ERPs_armw	4	12	FC6	11.966
VP04_ERPs_armw	4	13	T7	5.208
VP04_ERPs_armw	4	14	C3	14.213
VP04_ERPs_armw	4	15	Cz	10.096
VP04_ERPs_armw	4	16	C4	9.493
VP04_ERPs_armw	4	17	T8	10.176
VP04_ERPs_armw	4	18	CP5	12.799
VP04_ERPs_armw	4	19	CP1	19.272
VP04_ERPs_armw	4	20	CP2	14.807
VP04_ERPs_armw	4	21	CP6	14.666
VP04_ERPs_armw	4	22	P7	20.629
VP04_ERPs_armw	4	23	P3	19.061
VP04_ERPs_armw	4	24	Pz	14.928
VP04_ERPs_armw	4	25	P4	14.756
VP04_ERPs_armw	4	26	P8	14.147
VP04_ERPs_armw	4	27	POz	15.001
VP04_ERPs_armw	4	28	O1	13.739
VP04_ERPs_armw	4	29	Oz	17.218
VP04_ERPs_armw	4	30	O2	14.51
VP04_ERPs_armw	4	31	AF7	-7.093
VP04_ERPs_armw	4	32	AF3	-7.36
VP04_ERPs_armw	4	33	AF4	1.733
VP04_ERPs_armw	4	34	AF8	2.605
VP04_ERPs_armw	4	35	F5	3.227
VP04_ERPs_armw	4	36	F1	3.324
VP04_ERPs_armw	4	37	F2	6.22
VP04_ERPs_armw	4	38	F6	6.041
VP04_ERPs_armw	4	39	FC3	6.714
VP04_ERPs_armw	4	40	FCz	9.31
VP04_ERPs_armw	4	41	FC4	9.344
VP04_ERPs_armw	4	42	C5	15.276
VP04_ERPs_armw	4	43	C1	11.426
VP04_ERPs_armw	4	44	C2	13.487
VP04_ERPs_armw	4	45	C6	14.058
VP04_ERPs_armw	4	46	CP3	19.016
VP04_ERPs_armw	4	47	CPz	15.256
VP04_ERPs_armw	4	48	CP4	9.624
VP04_ERPs_armw	4	49	P5	20.99
VP04_ERPs_armw	4	50	P1	19.551
VP04_ERPs_armw	4	51	P2	14.452
VP04_ERPs_armw	4	52	P6	14.552
VP04_ERPs_armw	4	53	PO5	20.76
VP04_ERPs_armw	4	54	PO3	20.66
VP04_ERPs_armw	4	55	PO4	14.587
VP04_ERPs_armw	4	56	PO6	14.273
VP04_ERPs_armw	4	57	FT7	1.43
VP04_ERPs_armw	4	58	FT8	6.607
VP04_ERPs_armw	4	59	TP7	17.503
VP04_ERPs_armw	4	60	TP8	14.743
VP04_ERPs_armw	4	61	PO7	20.831
VP04_ERPs_armw	4	62	PO8	14.159
VP04_ERPs_armw	4	63	VEOG	0
VP04_ERPs_armw	4	64	HEOG	-0.003
VP04_ERPs_armw	5	1	Fp1	3.125
VP04_ERPs_armw	5	2	Fpz	6.24
VP04_ERPs_armw	5	3	Fp2	0.471
VP04_ERPs_armw	5	4	F7	11.431
VP04_ERPs_armw	5	5	F3	6.845
VP04_ERPs_armw	5	6	Fz	7.307
VP04_ERPs_armw	5	7	F4	3.323
VP04_ERPs_armw	5	8	F8	6.827
VP04_ERPs_armw	5	9	FC5	2.644
VP04_ERPs_armw	5	10	FC1	8.966
VP04_ERPs_armw	5	11	FC2	8.626
VP04_ERPs_armw	5	12	FC6	8.67
VP04_ERPs_armw	5	13	T7	4.621
VP04_ERPs_armw	5	14	C3	9.441
VP04_ERPs_armw	5	15	Cz	10.968
VP04_ERPs_armw	5	16	C4	8.816
VP04_ERPs_armw	5	17	T8	11.188
VP04_ERPs_armw	5	18	CP5	12.406
VP04_ERPs_armw	5	19	CP1	13.738
VP04_ERPs_armw	5	20	CP2	11.611
VP04_ERPs_armw	5	21	CP6	11.613
VP04_ERPs_armw	5	22	P7	13.535
VP04_ERPs_armw	5	23	P3	15.058
VP04_ERPs_armw	5	24	Pz	13.82
VP04_ERPs_armw	5	25	P4	11.741
VP04_ERPs_armw	5	26	P8	11.936
VP04_ERPs_armw	5	27	POz	13.835
VP04_ERPs_armw	5	28	O1	15.019
VP04_ERPs_armw	5	29	Oz	17.202
VP04_ERPs_armw	5	30	O2	11.813
VP04_ERPs_armw	5	31	AF7	-2.879
VP04_ERPs_armw	5	32	AF3	-3.904
VP04_ERPs_armw	5	33	AF4	2.81
VP04_ERPs_armw	5	34	AF8	2.561
VP04_ERPs_armw	5	35	F5	6.55
VP04_ERPs_armw	5	36	F1	6.946
VP04_ERPs_armw	5	37	F2	3.14
VP04_ERPs_armw	5	38	F6	7.143
VP04_ERPs_armw	5	39	FC3	5.074
VP04_ERPs_armw	5	40	FCz	8.53
VP04_ERPs_armw	5	41	FC4	8.591
VP04_ERPs_armw	5	42	C5	7.795
VP04_ERPs_armw	5	43	C1	10.341
VP04_ERPs_armw	5	44	C2	10.12
VP04_ERPs_armw	5	45	C6	11.671
VP04_ERPs_armw	5	46	CP3	14.408
VP04_ERPs_armw	5	47	CPz	13.617
VP04_ERPs_armw	5	48	CP4	8.844
VP04_ERPs_armw	5	49	P5	12.691
VP04_ERPs_armw	5	50	P1	13.46
VP04_ERPs_armw	5	51	P2	11.884
VP04_ERPs_armw	5	52	P6	11.681
VP04_ERPs_armw	5	53	PO5	13.6
VP04_ERPs_armw	5	54	PO3	13.276
VP04_ERPs_armw	5	55	PO4	11.611
VP04_ERPs_armw	5	56	PO6	12.052
VP04_ERPs_armw	5	57	FT7	18.398
VP04_ERPs_armw	5	58	FT8	7.424
VP04_ERPs_armw	5	59	TP7	14.29
VP04_ERPs_armw	5	60	TP8	11.442
VP04_ERPs_armw	5	61	PO7	13.388
VP04_ERPs_armw	5	62	PO8	12.035
VP04_ERPs_armw	5	63	VEOG	0
VP04_ERPs_armw	5	64	HEOG	-0.003
VP05_ERPs_armw	1	1	Fp1	-1.275
VP05_ERPs_armw	1	2	Fpz	-4.343
VP05_ERPs_armw	1	3	Fp2	-6.666
VP05_ERPs_armw	1	4	F7	-1.029
VP05_ERPs_armw	1	5	F3	0.026
VP05_ERPs_armw	1	6	Fz	-1.037
VP05_ERPs_armw	1	7	F4	-0.735
VP05_ERPs_armw	1	8	F8	-6.681
VP05_ERPs_armw	1	9	FC5	5.318
VP05_ERPs_armw	1	10	FC1	1.653
VP05_ERPs_armw	1	11	FC2	1.644
VP05_ERPs_armw	1	12	FC6	0.42
VP05_ERPs_armw	1	13	T7	3.69
VP05_ERPs_armw	1	14	C3	4.687
VP05_ERPs_armw	1	15	Cz	2.936
VP05_ERPs_armw	1	16	C4	5.99
VP05_ERPs_armw	1	17	T8	0.331
VP05_ERPs_armw	1	18	CP5	4.353
VP05_ERPs_armw	1	19	CP1	6.725
VP05_ERPs_armw	1	20	CP2	5.37
VP05_ERPs_armw	1	21	CP6	2.88
VP05_ERPs_armw	1	22	P7	3.906
VP05_ERPs_armw	1	23	P3	8.651
VP05_ERPs_armw	1	24	Pz	7.655
VP05_ERPs_armw	1	25	P4	9.566
VP05_ERPs_armw	1	26	P8	5.456
VP05_ERPs_armw	1	27	POz	7.946
VP05_ERPs_armw	1	28	O1	4.114
VP05_ERPs_armw	1	29	Oz	10.269
VP05_ERPs_armw	1	30	O2	9.348
VP05_ERPs_armw	1	31	AF7	-1.396
VP05_ERPs_armw	1	32	AF3	-0.304
VP05_ERPs_armw	1	33	AF4	-2.061
VP05_ERPs_armw	1	34	AF8	-6.447
VP05_ERPs_armw	1	35	F5	4.17
VP05_ERPs_armw	1	36	F1	-0.046
VP05_ERPs_armw	1	37	F2	-0.635
VP05_ERPs_armw	1	38	F6	-0.776
VP05_ERPs_armw	1	39	FC3	3.601
VP05_ERPs_armw	1	40	FCz	1.568
VP05_ERPs_armw	1	41	FC4	1.433
VP05_ERPs_armw	1	42	C5	5.553
VP05_ERPs_armw	1	43	C1	2.94
VP05_ERPs_armw	1	44	C2	1.445
VP05_ERPs_armw	1	45	C6	2.685
VP05_ERPs_armw	1	46	CP3	7.324
VP05_ERPs_armw	1	47	CPz	7.621
VP05_ERPs_armw	1	48	CP4	6.352
VP05_ERPs_armw	1	49	P5	5.249
VP05_ERPs_armw	1	50	P1	6.895
VP05_ERPs_armw	1	51	P2	10.642
VP05_ERPs_armw	1	52	P6	9.411
VP05_ERPs_armw	1	53	PO5	9.758
VP05_ERPs_armw	1	54	PO3	9.546
VP05_ERPs_armw	1	55	PO4	11.078
VP05_ERPs_armw	1	56	PO6	9.519
VP05_ERPs_armw	1	57	FT7	-1.095
VP05_ERPs_armw	1	58	FT8	-7.055
VP05_ERPs_armw	1	59	TP7	3.947
VP05_ERPs_armw	1	60	TP8	4.721
VP05_ERPs_armw	1	61	PO7	9.678
VP05_ERPs_armw	1	62	PO8	9.363
VP05_ERPs_armw	1	63	VEOG	0.001
VP05_ERPs_armw	1	64	HEOG	0.002
VP05_ERPs_armw	2	1	Fp1	13.085
VP05_ERPs_armw	2	2	Fpz	18.706
VP05_ERPs_armw	2	3	Fp2	14.649
VP05_ERPs_armw	2	4	F7	9.697
VP05_ERPs_armw	2	5	F3	-1.199
VP05_ERPs_armw	2	6	Fz	-3.231
VP05_ERPs_armw	2	7	F4	-0.195
VP05_ERPs_armw	2	8	F8	6.849
VP05_ERPs_armw	2	9	FC5	4.192
VP05_ERPs_armw	2	10	FC1	-1.678
VP05_ERPs_armw	2	11	FC2	-1.888
VP05_ERPs_armw	2	12	FC6	-1.602
VP05_ERPs_armw	2	13	T7	4.298
VP05_ERPs_armw	2	14	C3	7.36
VP05_ERPs_armw	2	15	Cz	2.442
VP05_ERPs_armw	2	16	C4	4.45
VP05_ERPs_armw	2	17	T8	3.457
VP05_ERPs_armw	2	18	CP5	4.627
VP05_ERPs_armw	2	19	CP1	4.647
VP05_ERPs_armw	2	20	CP2	5.97
VP05_ERPs_armw	2	21	CP6	1.85
VP05_ERPs_armw	2	22	P7	5.48
VP05_ERPs_armw	2	23	P3	4.885
VP05_ERPs_armw	2	24	Pz	4.116
VP05_ERPs_armw	2	25	P4	6.793
VP05_ERPs_armw	2	26	P8	5.292
VP05_ERPs_armw	2	27	POz	3.699
VP05_ERPs_armw	2	28	O1	3.929
VP05_ERPs_armw	2	29	Oz	4.339
VP05_ERPs_armw	2	30	O2	6.565
VP05_ERPs_armw	2	31	AF7	12.588
VP05_ERPs_armw	2	32	AF3	2.13
VP05_ERPs_armw	2	33	AF4	0.541
VP05_ERPs_armw	2	34	AF8	-1.593
VP05_ERPs_armw	2	35	F5	0.248
VP05_ERPs_armw	2	36	F1	-1.337
VP05_ERPs_armw	2	37	F2	-0.31
VP05_ERPs_armw	2	38	F6	-0.166
VP05_ERPs_armw	2	39	FC3	0.562
VP05_ERPs_armw	2	40	FCz	-1.716
VP05_ERPs_armw	2	41	FC4	0.579
VP05_ERPs_armw	2	42	C5	3.864
VP05_ERPs_armw	2	43	C1	2.551
VP05_ERPs_armw	2	44	C2	-1.728
VP05_ERPs_armw	2	45	C6	1.92
VP05_ERPs_armw	2	46	CP3	4.659
VP05_ERPs_armw	2	47	CPz	4.293
VP05_ERPs_armw	2	48	CP4	4.485
VP05_ERPs_armw	2	49	P5	5.419
VP05_ERPs_armw	2	50	P1	4.563
VP05_ERPs_armw	2	51	P2	5.673
VP05_ERPs_armw	2	52	P6	6.656
VP05_ERPs_armw	2	53	PO5	4.048
VP05_ERPs_armw	2	54	PO3	4.121
VP05_ERPs_armw	2	55	PO4	6.838
VP05_ERPs_armw	2	56	PO6	6.667
VP05_ERPs_armw	2	57	FT7	9.799
VP05_ERPs_armw	2	58	FT8	6.947
VP05_ERPs_armw	2	59	TP7	4.224
VP05_ERPs_armw	2	60	TP8	4.673
VP05_ERPs_armw	2	61	PO7	4.175
VP05_ERPs_armw	2	62	PO8	6.586
VP05_ERPs_armw	2	63	VEOG	0
VP05_ERPs_armw	2	64	HEOG	0.002
VP05_ERPs_armw	4	1	Fp1	1.326
VP05_ERPs_armw	4	2	Fpz	-3.245
VP05_ERPs_armw	4	3	Fp2	-5.149
VP05_ERPs_armw	4	4	F7	3.495
VP05_ERPs_armw	4	5	F3	-4.025
VP05_ERPs_armw	4	6	Fz	-4.676
VP05_ERPs_armw	4	7	F4	-6.527
VP05_ERPs_armw	4	8	F8	1.201
VP05_ERPs_armw	4	9	FC5	3.115
VP05_ERPs_armw	4	10	FC1	-1.673
VP05_ERPs_armw	4	11	FC2	-3.099
VP05_ERPs_armw	4	12	FC6	-4.195
VP05_ERPs_armw	4	13	T7	3.915
VP05_ERPs_armw	4	14	C3	2.36
VP05_ERPs_armw	4	15	Cz	1.042
VP05_ERPs_armw	4	16	C4	3.544
VP05_ERPs_armw	4	17	T8	-0.92
VP05_ERPs_armw	4	18	CP5	3.365
VP05_ERPs_armw	4	19	CP1	4.629
VP05_ERPs_armw	4	20	CP2	3.548
VP05_ERPs_armw	4	21	CP6	0.299
VP05_ERPs_armw	4	22	P7	2.67
VP05_ERPs_armw	4	23	P3	5.784
VP05_ERPs_armw	4	24	Pz	4.715
VP05_ERPs_armw	4	25	P4	7.573
VP05_ERPs_armw	4	26	P8	5.349
VP05_ERPs_armw	4	27	POz	7.145
VP05_ERPs_armw	4	28	O1	4.726
VP05_ERPs_armw	4	29	Oz	6.266
VP05_ERPs_armw	4	30	O2	7.548
VP05_ERPs_armw	4	31	AF7	3.312
VP05_ERPs_armw	4	32	AF3	-4.329
VP05_ERPs_armw	4	33	AF4	-7.288
VP05_ERPs_armw	4	34	AF8	-7.631
VP05_ERPs_armw	4	35	F5	-1.908
VP05_ERPs_armw	4	36	F1	-4.118
VP05_ERPs_armw	4	37	F2	-6.295
VP05_ERPs_armw	4	38	F6	-6.397
VP05_ERPs_armw	4	39	FC3	0.063
VP05_ERPs_armw	4	40	FCz	-2.936
VP05_ERPs_armw	4	41	FC4	-5.801
VP05_ERPs_armw	4	42	C5	2.557
VP05_ERPs_armw	4	43	C1	1.217
VP05_ERPs_armw	4	44	C2	-3.089
VP05_ERPs_armw	4	45	C6	0.445
VP05_ERPs_armw	4	46	CP3	4.951
VP05_ERPs_armw	4	47	CPz	4.682
VP05_ERPs_armw	4	48	CP4	3.78
VP05_ERPs_armw	4	49	P5	4.278
VP05_ERPs_armw	4	50	P1	4.529
VP05_ERPs_armw	4	51	P2	6.81
VP05_ERPs_armw	4	52	P6	7.507
VP05_ERPs_armw	4	53	PO5	6.69
VP05_ERPs_armw	4	54	PO3	6.548
VP05_ERPs_armw	4	55	PO4	8.05
VP05_ERPs_armw	4	56	PO6	7.477
VP05_ERPs_armw	4	57	FT7	3.201
VP05_ERPs_armw	4	58	FT8	1.153
VP05_ERPs_armw	4	59	TP7	3.958
VP05_ERPs_armw	4	60	TP8	4.559
VP05_ERPs_armw	4	61	PO7	6.615
VP05_ERPs_armw	4	62	PO8	7.506
VP05_ERPs_armw	4	63	VEOG	0
VP05_ERPs_armw	4	64	HEOG	-0.009
VP05_ERPs_armw	5	1	Fp1	0.727
VP05_ERPs_armw	5	2	Fpz	-2.234
VP05_ERPs_armw	5	3	Fp2	-1.938
VP05_ERPs_armw	5	4	F7	3.777
VP05_ERPs_armw	5	5	F3	-3.22
VP05_ERPs_armw	5	6	Fz	-3.834
VP05_ERPs_armw	5	7	F4	-3.313
VP05_ERPs_armw	5	8	F8	-1.772
VP05_ERPs_armw	5	9	FC5	4.197
VP05_ERPs_armw	5	10	FC1	-1.029
VP05_ERPs_armw	5	11	FC2	-1.297
VP05_ERPs_armw	5	12	FC6	-2.049
VP05_ERPs_armw	5	13	T7	1.481
VP05_ERPs_armw	5	14	C3	0.212
VP05_ERPs_armw	5	15	Cz	0.75
VP05_ERPs_armw	5	16	C4	3.997
VP05_ERPs_armw	5	17	T8	1.474
VP05_ERPs_armw	5	18	CP5	0.748
VP05_ERPs_armw	5	19	CP1	4.062
VP05_ERPs_armw	5	20	CP2	3.242
VP05_ERPs_armw	5	21	CP6	2.391
VP05_ERPs_armw	5	22	P7	1.991
VP05_ERPs_armw	5	23	P3	5.234
VP05_ERPs_armw	5	24	Pz	2.165
VP05_ERPs_armw	5	25	P4	7.97
VP05_ERPs_armw	5	26	P8	5.888
VP05_ERPs_armw	5	27	POz	5.384
VP05_ERPs_armw	5	28	O1	3.166
VP05_ERPs_armw	5	29	Oz	4.339
VP05_ERPs_armw	5	30	O2	7.847
VP05_ERPs_armw	5	31	AF7	2.625
VP05_ERPs_armw	5	32	AF3	-1.134
VP05_ERPs_armw	5	33	AF4	-6.631
VP05_ERPs_armw	5	34	AF8	-2.719
VP05_ERPs_armw	5	35	F5	0.168
VP05_ERPs_armw	5	36	F1	-3.123
VP05_ERPs_armw	5	37	F2	-3.222
VP05_ERPs_armw	5	38	F6	-3.491
VP05_ERPs_armw	5	39	FC3	0.806
VP05_ERPs_armw	5	40	FCz	-1.264
VP05_ERPs_armw	5	41	FC4	-2.088
VP05_ERPs_armw	5	42	C5	3.66
VP05_ERPs_armw	5	43	C1	0.733
VP05_ERPs_armw	5	44	C2	-1.462
VP05_ERPs_armw	5	45	C6	2.019
VP05_ERPs_armw	5	46	CP3	2.993
VP05_ERPs_armw	5	47	CPz	2.353
VP05_ERPs_armw	5	48	CP4	4.272
VP05_ERPs_armw	5	49	P5	3.833
VP05_ERPs_armw	5	50	P1	4.202
VP05_ERPs_armw	5	51	P2	5.529
VP05_ERPs_armw	5	52	P6	7.822
VP05_ERPs_armw	5	53	PO5	5.186
VP05_ERPs_armw	5	54	PO3	5.421
VP05_ERPs_armw	5	55	PO4	8.19
VP05_ERPs_armw	5	56	PO6	7.655
VP05_ERPs_armw	5	57	FT7	4.124
VP05_ERPs_armw	5	58	FT8	-1.786
VP05_ERPs_armw	5	59	TP7	1.528
VP05_ERPs_armw	5	60	TP8	4.805
VP05_ERPs_armw	5	61	PO7	5.386
VP05_ERPs_armw	5	62	PO8	7.585
VP05_ERPs_armw	5	63	VEOG	0
VP05_ERPs_armw	5	64	HEOG	-0.01
VP06_ERPs_armw	1	1	Fp1	3.081
VP06_ERPs_armw	1	2	Fpz	-7.812
VP06_ERPs_armw	1	3	Fp2	-3.783
VP06_ERPs_armw	1	4	F7	4.394
VP06_ERPs_armw	1	5	F3	0.845
VP06_ERPs_armw	1	6	Fz	0.725
VP06_ERPs_armw	1	7	F4	1.116
VP06_ERPs_armw	1	8	F8	-0.9
VP06_ERPs_armw	1	9	FC5	0.638
VP06_ERPs_armw	1	10	FC1	-1.364
VP06_ERPs_armw	1	11	FC2	1.073
VP06_ERPs_armw	1	12	FC6	3.896
VP06_ERPs_armw	1	13	T7	0.213
VP06_ERPs_armw	1	14	C3	0.706
VP06_ERPs_armw	1	15	Cz	-1.291
VP06_ERPs_armw	1	16	C4	-0.024
VP06_ERPs_armw	1	17	T8	0.18
VP06_ERPs_armw	1	18	CP5	1.618
VP06_ERPs_armw	1	19	CP1	-1.842
VP06_ERPs_armw	1	20	CP2	-0.816
VP06_ERPs_armw	1	21	CP6	0.682
VP06_ERPs_armw	1	22	P7	-2.924
VP06_ERPs_armw	1	23	P3	0.642
VP06_ERPs_armw	1	24	Pz	1.113
VP06_ERPs_armw	1	25	P4	1.275
VP06_ERPs_armw	1	26	P8	-4.871
VP06_ERPs_armw	1	27	POz	1.934
VP06_ERPs_armw	1	28	O1	2.53
VP06_ERPs_armw	1	29	Oz	1.754
VP06_ERPs_armw	1	30	O2	1.389
VP06_ERPs_armw	1	31	AF7	5.27
VP06_ERPs_armw	1	32	AF3	1.158
VP06_ERPs_armw	1	33	AF4	5.985
VP06_ERPs_armw	1	34	AF8	-2.123
VP06_ERPs_armw	1	35	F5	0.133
VP06_ERPs_armw	1	36	F1	0.536
VP06_ERPs_armw	1	37	F2	1.156
VP06_ERPs_armw	1	38	F6	1.559
VP06_ERPs_armw	1	39	FC3	-0.5
VP06_ERPs_armw	1	40	FCz	-1.716
VP06_ERPs_armw	1	41	FC4	3.005
VP06_ERPs_armw	1	42	C5	0.525
VP06_ERPs_armw	1	43	C1	-1.91
VP06_ERPs_armw	1	44	C2	0.371
VP06_ERPs_armw	1	45	C6	0.999
VP06_ERPs_armw	1	46	CP3	-0.285
VP06_ERPs_armw	1	47	CPz	-1.717
VP06_ERPs_armw	1	48	CP4	1.555
VP06_ERPs_armw	1	49	P5	-0.062
VP06_ERPs_armw	1	50	P1	0.943
VP06_ERPs_armw	1	51	P2	1.244
VP06_ERPs_armw	1	52	P6	0.907
VP06_ERPs_armw	1	53	PO5	1.964
VP06_ERPs_armw	1	54	PO3	1.846
VP06_ERPs_armw	1	55	PO4	1.264
VP06_ERPs_armw	1	56	PO6	1.314
VP06_ERPs_armw	1	57	FT7	3.708
VP06_ERPs_armw	1	58	FT8	3.035
VP06_ERPs_armw	1	59	TP7	-1.074
VP06_ERPs_armw	1	60	TP8	0.419
VP06_ERPs_armw	1	61	PO7	1.966
VP06_ERPs_armw	1	62	PO8	1.253
VP06_ERPs_armw	1	63	VEOG	0
VP06_ERPs_armw	1	64	HEOG	0
VP06_ERPs_armw	2	1	Fp1	3.865
VP06_ERPs_armw	2	2	Fpz	-1.334
VP06_ERPs_armw	2	3	Fp2	0.815
VP06_ERPs_armw	2	4	F7	2.61
VP06_ERPs_armw	2	5	F3	4.179
VP06_ERPs_armw	2	6	Fz	7.095
VP06_ERPs_armw	2	7	F4	6.011
VP06_ERPs_armw	2	8	F8	-3.301
VP06_ERPs_armw	2	9	FC5	2.259
VP06_ERPs_armw	2	10	FC1	4.805
VP06_ERPs_armw	2	11	FC2	6.27
VP06_ERPs_armw	2	12	FC6	3.065
VP06_ERPs_armw	2	13	T7	1.826
VP06_ERPs_armw	2	14	C3	4.881
VP06_ERPs_armw	2	15	Cz	4.171
VP06_ERPs_armw	2	16	C4	9.185
VP06_ERPs_armw	2	17	T8	-2.571
VP06_ERPs_armw	2	18	CP5	5.165
VP06_ERPs_armw	2	19	CP1	2.438
VP06_ERPs_armw	2	20	CP2	5.102
VP06_ERPs_armw	2	21	CP6	1.279
VP06_ERPs_armw	2	22	P7	1.705
VP06_ERPs_armw	2	23	P3	5.442
VP06_ERPs_armw	2	24	Pz	5.923
VP06_ERPs_armw	2	25	P4	6.006
VP06_ERPs_armw	2	26	P8	-1.274
VP06_ERPs_armw	2	27	POz	6.238
VP06_ERPs_armw	2	28	O1	7.471
VP06_ERPs_armw	2	29	Oz	7.376
VP06_ERPs_armw	2	30	O2	6.067
VP06_ERPs_armw	2	31	AF7	17.389
VP06_ERPs_armw	2	32	AF3	4.229
VP06_ERPs_armw	2	33	AF4	7.016
VP06_ERPs_armw	2	34	AF8	0.972
VP06_ERPs_armw	2	35	F5	5.386
VP06_ERPs_armw	2	36	F1	6.163
VP06_ERPs_armw	2	37	F2	6.052
VP06_ERPs_armw	2	38	F6	7.493
VP06_ERPs_armw	2	39	FC3	4.757
VP06_ERPs_armw	2	40	FCz	3.921
VP06_ERPs_armw	2	41	FC4	4.199
VP06_ERPs_armw	2	42	C5	2.278
VP06_ERPs_armw	2	43	C1	2.639
VP06_ERPs_armw	2	44	C2	5.499
VP06_ERPs_armw	2	45	C6	1.517
VP06_ERPs_armw	2	46	CP3	4.149
VP06_ERPs_armw	2	47	CPz	2.663
VP06_ERPs_armw	2	48	CP4	6.755
VP06_ERPs_armw	2	49	P5	5.665
VP06_ERPs_armw	2	50	P1	5.413
VP06_ERPs_armw	2	51	P2	6.016
VP06_ERPs_armw	2	52	P6	5.047
VP06_ERPs_armw	2	53	PO5	7.515
VP06_ERPs_armw	2	54	PO3	7.476
VP06_ERPs_armw	2	55	PO4	6.157
VP06_ERPs_armw	2	56	PO6	6.265
VP06_ERPs_armw	2	57	FT7	-8.322
VP06_ERPs_armw	2	58	FT8	1.72
VP06_ERPs_armw	2	59	TP7	-0.194
VP06_ERPs_armw	2	60	TP8	-2.144
VP06_ERPs_armw	2	61	PO7	7.516
VP06_ERPs_armw	2	62	PO8	5.844
VP06_ERPs_armw	2	63	VEOG	0
VP06_ERPs_armw	2	64	HEOG	0.001
VP06_ERPs_armw	4	1	Fp1	23.144
VP06_ERPs_armw	4	2	Fpz	-3.376
VP06_ERPs_armw	4	3	Fp2	-0.221
VP06_ERPs_armw	4	4	F7	8.839
VP06_ERPs_armw	4	5	F3	21.28
VP06_ERPs_armw	4	6	Fz	32
VP06_ERPs_armw	4	7	F4	27.033
VP06_ERPs_armw	4	8	F8	1.495
VP06_ERPs_armw	4	9	FC5	4.91
VP06_ERPs_armw	4	10	FC1	29.89
VP06_ERPs_armw	4	11	FC2	27.903
VP06_ERPs_armw	4	12	FC6	15.221
VP06_ERPs_armw	4	13	T7	2.469
VP06_ERPs_armw	4	14	C3	30.593
VP06_ERPs_armw	4	15	Cz	29.98
VP06_ERPs_armw	4	16	C4	28.49
VP06_ERPs_armw	4	17	T8	2.067
VP06_ERPs_armw	4	18	CP5	21.679
VP06_ERPs_armw	4	19	CP1	30.157
VP06_ERPs_armw	4	20	CP2	31.341
VP06_ERPs_armw	4	21	CP6	14.291
VP06_ERPs_armw	4	22	P7	9.923
VP06_ERPs_armw	4	23	P3	32.553
VP06_ERPs_armw	4	24	Pz	34.349
VP06_ERPs_armw	4	25	P4	31.45
VP06_ERPs_armw	4	26	P8	4.679
VP06_ERPs_armw	4	27	POz	34.75
VP06_ERPs_armw	4	28	O1	31.187
VP06_ERPs_armw	4	29	Oz	33.172
VP06_ERPs_armw	4	30	O2	31.429
VP06_ERPs_armw	4	31	AF7	67.126
VP06_ERPs_armw	4	32	AF3	21.415
VP06_ERPs_armw	4	33	AF4	28.426
VP06_ERPs_armw	4	34	AF8	10.648
VP06_ERPs_armw	4	35	F5	21.925
VP06_ERPs_armw	4	36	F1	29.514
VP06_ERPs_armw	4	37	F2	27.266
VP06_ERPs_armw	4	38	F6	27.924
VP06_ERPs_armw	4	39	FC3	29.195
VP06_ERPs_armw	4	40	FCz	29.104
VP06_ERPs_armw	4	41	FC4	19.445
VP06_ERPs_armw	4	42	C5	8.33
VP06_ERPs_armw	4	43	C1	28.853
VP06_ERPs_armw	4	44	C2	31.481
VP06_ERPs_armw	4	45	C6	15.299
VP06_ERPs_armw	4	46	CP3	30.541
VP06_ERPs_armw	4	47	CPz	30.225
VP06_ERPs_armw	4	48	CP4	32.746
VP06_ERPs_armw	4	49	P5	27.718
VP06_ERPs_armw	4	50	P1	32.557
VP06_ERPs_armw	4	51	P2	34.575
VP06_ERPs_armw	4	52	P6	24.819
VP06_ERPs_armw	4	53	PO5	32.845
VP06_ERPs_armw	4	54	PO3	32.765
VP06_ERPs_armw	4	55	PO4	31.49
VP06_ERPs_armw	4	56	PO6	31.575
VP06_ERPs_armw	4	57	FT7	-22.213
VP06_ERPs_armw	4	58	FT8	14.546
VP06_ERPs_armw	4	59	TP7	-1.752
VP06_ERPs_armw	4	60	TP8	2.023
VP06_ERPs_armw	4	61	PO7	32.591
VP06_ERPs_armw	4	62	PO8	31.141
VP06_ERPs_armw	4	63	VEOG	-0.001
VP06_ERPs_armw	4	64	HEOG	-0.002
VP06_ERPs_armw	5	1	Fp1	22.245
VP06_ERPs_armw	5	2	Fpz	-0.074
VP06_ERPs_armw	5	3	Fp2	1.809
VP06_ERPs_armw	5	4	F7	8.289
VP06_ERPs_armw	5	5	F3	19.938
VP06_ERPs_armw	5	6	Fz	28.863
VP06_ERPs_armw	5	7	F4	24.916
VP06_ERPs_armw	5	8	F8	5.54
VP06_ERPs_armw	5	9	FC5	4.6
VP06_ERPs_armw	5	10	FC1	26.414
VP06_ERPs_armw	5	11	FC2	25.398
VP06_ERPs_armw	5	12	FC6	14.682
VP06_ERPs_armw	5	13	T7	3.6
VP06_ERPs_armw	5	14	C3	28.185
VP06_ERPs_armw	5	15	Cz	26.033
VP06_ERPs_armw	5	16	C4	23.948
VP06_ERPs_armw	5	17	T8	0.513
VP06_ERPs_armw	5	18	CP5	18.02
VP06_ERPs_armw	5	19	CP1	24.966
VP06_ERPs_armw	5	20	CP2	26.718
VP06_ERPs_armw	5	21	CP6	12.112
VP06_ERPs_armw	5	22	P7	9.454
VP06_ERPs_armw	5	23	P3	28.215
VP06_ERPs_armw	5	24	Pz	28.6
VP06_ERPs_armw	5	25	P4	26.441
VP06_ERPs_armw	5	26	P8	-0.092
VP06_ERPs_armw	5	27	POz	27.793
VP06_ERPs_armw	5	28	O1	27.601
VP06_ERPs_armw	5	29	Oz	27.318
VP06_ERPs_armw	5	30	O2	26.214
VP06_ERPs_armw	5	31	AF7	57.366
VP06_ERPs_armw	5	32	AF3	20.363
VP06_ERPs_armw	5	33	AF4	26.572
VP06_ERPs_armw	5	34	AF8	15.503
VP06_ERPs_armw	5	35	F5	19.606
VP06_ERPs_armw	5	36	F1	26.759
VP06_ERPs_armw	5	37	F2	25.007
VP06_ERPs_armw	5	38	F6	20.533
VP06_ERPs_armw	5	39	FC3	26.278
VP06_ERPs_armw	5	40	FCz	25.611
VP06_ERPs_armw	5	41	FC4	18.181
VP06_ERPs_armw	5	42	C5	6.961
VP06_ERPs_armw	5	43	C1	25.339
VP06_ERPs_armw	5	44	C2	27.971
VP06_ERPs_armw	5	45	C6	13.885
VP06_ERPs_armw	5	46	CP3	26.313
VP06_ERPs_armw	5	47	CPz	25.294
VP06_ERPs_armw	5	48	CP4	27.942
VP06_ERPs_armw	5	49	P5	25.718
VP06_ERPs_armw	5	50	P1	28.347
VP06_ERPs_armw	5	51	P2	28.802
VP06_ERPs_armw	5	52	P6	18.661
VP06_ERPs_armw	5	53	PO5	28.668
VP06_ERPs_armw	5	54	PO3	28.547
VP06_ERPs_armw	5	55	PO4	26.314
VP06_ERPs_armw	5	56	PO6	26.467
VP06_ERPs_armw	5	57	FT7	-15.3
VP06_ERPs_armw	5	58	FT8	13.126
VP06_ERPs_armw	5	59	TP7	0.62
VP06_ERPs_armw	5	60	TP8	0.664
VP06_ERPs_armw	5	61	PO7	28.526
VP06_ERPs_armw	5	62	PO8	26.184
VP06_ERPs_armw	5	63	VEOG	0
VP06_ERPs_armw	5	64	HEOG	-0.002
VP07_ERPs_armw	1	1	Fp1	-9.989
VP07_ERPs_armw	1	2	Fpz	-0.848
VP07_ERPs_armw	1	3	Fp2	-12.083
VP07_ERPs_armw	1	4	F7	-0.03
VP07_ERPs_armw	1	5	F3	-7.512
VP07_ERPs_armw	1	6	Fz	-9.286
VP07_ERPs_armw	1	7	F4	-10.199
VP07_ERPs_armw	1	8	F8	-10.507
VP07_ERPs_armw	1	9	FC5	-7.204
VP07_ERPs_armw	1	10	FC1	-10.034
VP07_ERPs_armw	1	11	FC2	-11.719
VP07_ERPs_armw	1	12	FC6	-7.788
VP07_ERPs_armw	1	13	T7	-5.277
VP07_ERPs_armw	1	14	C3	-8.499
VP07_ERPs_armw	1	15	Cz	-11.642
VP07_ERPs_armw	1	16	C4	-5.983
VP07_ERPs_armw	1	17	T8	-7.035
VP07_ERPs_armw	1	18	CP5	-5.033
VP07_ERPs_armw	1	19	CP1	-7.079
VP07_ERPs_armw	1	20	CP2	-4.132
VP07_ERPs_armw	1	21	CP6	-5.249
VP07_ERPs_armw	1	22	P7	-5.354
VP07_ERPs_armw	1	23	P3	-2.333
VP07_ERPs_armw	1	24	Pz	-2.26
VP07_ERPs_armw	1	25	P4	-3.037
VP07_ERPs_armw	1	26	P8	-4.479
VP07_ERPs_armw	1	27	POz	2.619
VP07_ERPs_armw	1	28	O1	-0.797
VP07_ERPs_armw	1	29	Oz	-0.258
VP07_ERPs_armw	1	30	O2	-1.12
VP07_ERPs_armw	1	31	AF7	-5.138
VP07_ERPs_armw	1	32	AF3	-6.803
VP07_ERPs_armw	1	33	AF4	-8.189
VP07_ERPs_armw	1	34	AF8	-9.218
VP07_ERPs_armw	1	35	F5	-3.053
VP07_ERPs_armw	1	36	F1	-7.498
VP07_ERPs_armw	1	37	F2	-11.767
VP07_ERPs_armw	1	38	F6	-10.111
VP07_ERPs_armw	1	39	FC3	-8.452
VP07_ERPs_armw	1	40	FCz	-13.583
VP07_ERPs_armw	1	41	FC4	-11.661
VP07_ERPs_armw	1	42	C5	-6.073
VP07_ERPs_armw	1	43	C1	-12.095
VP07_ERPs_armw	1	44	C2	-8.053
VP07_ERPs_armw	1	45	C6	-6.596
VP07_ERPs_armw	1	46	CP3	-4.5
VP07_ERPs_armw	1	47	CPz	-5.276
VP07_ERPs_armw	1	48	CP4	-3.775
VP07_ERPs_armw	1	49	P5	-5.064
VP07_ERPs_armw	1	50	P1	-2.298
VP07_ERPs_armw	1	51	P2	-0.128
VP07_ERPs_armw	1	52	P6	-7.261
VP07_ERPs_armw	1	53	PO5	-1.141
VP07_ERPs_armw	1	54	PO3	-1.142
VP07_ERPs_armw	1	55	PO4	-1.332
VP07_ERPs_armw	1	56	PO6	-1.576
VP07_ERPs_armw	1	57	FT7	-5.898
VP07_ERPs_armw	1	58	FT8	-8.252
VP07_ERPs_armw	1	59	TP7	-6.386
VP07_ERPs_armw	1	60	TP8	-5.962
VP07_ERPs_armw	1	61	PO7	-1.454
VP07_ERPs_armw	1	62	PO8	-1.407
VP07_ERPs_armw	1	63	VEOG	0
VP07_ERPs_armw	1	64	HEOG	0.001
VP07_ERPs_armw	2	1	Fp1	-5.836
VP07_ERPs_armw	2	2	Fpz	-1.156
VP07_ERPs_armw	2	3	Fp2	-18.049
VP07_ERPs_armw	2	4	F7	5.774
VP07_ERPs_armw	2	5	F3	-7.707
VP07_ERPs_armw	2	6	Fz	-8.176
VP07_ERPs_armw	2	7	F4	-10.641
VP07_ERPs_armw	2	8	F8	-5.531
VP07_ERPs_armw	2	9	FC5	-7.832
VP07_ERPs_armw	2	10	FC1	-10.581
VP07_ERPs_armw	2	11	FC2	-11.057
VP07_ERPs_armw	2	12	FC6	-9.338
VP07_ERPs_armw	2	13	T7	-5.026
VP07_ERPs_armw	2	14	C3	-10.375
VP07_ERPs_armw	2	15	Cz	-14.398
VP07_ERPs_armw	2	16	C4	-8.074
VP07_ERPs_armw	2	17	T8	-4.866
VP07_ERPs_armw	2	18	CP5	-5.841
VP07_ERPs_armw	2	19	CP1	-6.636
VP07_ERPs_armw	2	20	CP2	-10.308
VP07_ERPs_armw	2	21	CP6	-9.813
VP07_ERPs_armw	2	22	P7	-6.833
VP07_ERPs_armw	2	23	P3	-7.032
VP07_ERPs_armw	2	24	Pz	-7.496
VP07_ERPs_armw	2	25	P4	-7.32
VP07_ERPs_armw	2	26	P8	-7.324
VP07_ERPs_armw	2	27	POz	-3.776
VP07_ERPs_armw	2	28	O1	-3.098
VP07_ERPs_armw	2	29	Oz	-2.69
VP07_ERPs_armw	2	30	O2	-2.7
VP07_ERPs_armw	2	31	AF7	-1.537
VP07_ERPs_armw	2	32	AF3	-3.907
VP07_ERPs_armw	2	33	AF4	-7.614
VP07_ERPs_armw	2	34	AF8	-13.455
VP07_ERPs_armw	2	35	F5	-0.966
VP07_ERPs_armw	2	36	F1	-7.156
VP07_ERPs_armw	2	37	F2	-10.653
VP07_ERPs_armw	2	38	F6	-10.35
VP07_ERPs_armw	2	39	FC3	-8.833
VP07_ERPs_armw	2	40	FCz	-14.51
VP07_ERPs_armw	2	41	FC4	-10.705
VP07_ERPs_armw	2	42	C5	-5.897
VP07_ERPs_armw	2	43	C1	-16.912
VP07_ERPs_armw	2	44	C2	-13.732
VP07_ERPs_armw	2	45	C6	-10.29
VP07_ERPs_armw	2	46	CP3	-5.902
VP07_ERPs_armw	2	47	CPz	-9.415
VP07_ERPs_armw	2	48	CP4	-12.18
VP07_ERPs_armw	2	49	P5	-6.417
VP07_ERPs_armw	2	50	P1	-7.293
VP07_ERPs_armw	2	51	P2	-5.837
VP07_ERPs_armw	2	52	P6	-7.964
VP07_ERPs_armw	2	53	PO5	-3.662
VP07_ERPs_armw	2	54	PO3	-3.905
VP07_ERPs_armw	2	55	PO4	-4.701
VP07_ERPs_armw	2	56	PO6	-4.7
VP07_ERPs_armw	2	57	FT7	-3.958
VP07_ERPs_armw	2	58	FT8	-8.621
VP07_ERPs_armw	2	59	TP7	-6.585
VP07_ERPs_armw	2	60	TP8	-8.446
VP07_ERPs_armw	2	61	PO7	-4.156
VP07_ERPs_armw	2	62	PO8	-5.059
VP07_ERPs_armw	2	63	VEOG	0
VP07_ERPs_armw	2	64	HEOG	0.001
VP07_ERPs_armw	4	1	Fp1	7.052
VP07_ERPs_armw	4	2	Fpz	10.471
VP07_ERPs_armw	4	3	Fp2	11.185
VP07_ERPs_armw	4	4	F7	-6.901
VP07_ERPs_armw	4	5	F3	3.152
VP07_ERPs_armw	4	6	Fz	3.246
VP07_ERPs_armw	4	7	F4	13.867
VP07_ERPs_armw	4	8	F8	2.173
VP07_ERPs_armw	4	9	FC5	9.641
VP07_ERPs_armw	4	10	FC1	7.53
VP07_ERPs_armw	4	11	FC2	12.397
VP07_ERPs_armw	4	12	FC6	15.087
VP07_ERPs_armw	4	13	T7	7.92
VP07_ERPs_armw	4	14	C3	10.366
VP07_ERPs_armw	4	15	Cz	4.171
VP07_ERPs_armw	4	16	C4	12.746
VP07_ERPs_armw	4	17	T8	6.117
VP07_ERPs_armw	4	18	CP5	10.059
VP07_ERPs_armw	4	19	CP1	9.657
VP07_ERPs_armw	4	20	CP2	10.862
VP07_ERPs_armw	4	21	CP6	14.492
VP07_ERPs_armw	4	22	P7	15.707
VP07_ERPs_armw	4	23	P3	11.773
VP07_ERPs_armw	4	24	Pz	12.171
VP07_ERPs_armw	4	25	P4	15.318
VP07_ERPs_armw	4	26	P8	19.632
VP07_ERPs_armw	4	27	POz	16.654
VP07_ERPs_armw	4	28	O1	16.688
VP07_ERPs_armw	4	29	Oz	19.371
VP07_ERPs_armw	4	30	O2	20.874
VP07_ERPs_armw	4	31	AF7	23.736
VP07_ERPs_armw	4	32	AF3	-0.842
VP07_ERPs_armw	4	33	AF4	14.781
VP07_ERPs_armw	4	34	AF8	31.031
VP07_ERPs_armw	4	35	F5	15.898
VP07_ERPs_armw	4	36	F1	3.578
VP07_ERPs_armw	4	37	F2	12.711
VP07_ERPs_armw	4	38	F6	14.141
VP07_ERPs_armw	4	39	FC3	10.672
VP07_ERPs_armw	4	40	FCz	3.015
VP07_ERPs_armw	4	41	FC4	12.577
VP07_ERPs_armw	4	42	C5	6.902
VP07_ERPs_armw	4	43	C1	5.913
VP07_ERPs_armw	4	44	C2	8.505
VP07_ERPs_armw	4	45	C6	18.385
VP07_ERPs_armw	4	46	CP3	11.605
VP07_ERPs_armw	4	47	CPz	9.331
VP07_ERPs_armw	4	48	CP4	15.214
VP07_ERPs_armw	4	49	P5	15.623
VP07_ERPs_armw	4	50	P1	11.482
VP07_ERPs_armw	4	51	P2	17.507
VP07_ERPs_armw	4	52	P6	24.02
VP07_ERPs_armw	4	53	PO5	15.412
VP07_ERPs_armw	4	54	PO3	15.118
VP07_ERPs_armw	4	55	PO4	26.608
VP07_ERPs_armw	4	56	PO6	26.808
VP07_ERPs_armw	4	57	FT7	7.217
VP07_ERPs_armw	4	58	FT8	7.825
VP07_ERPs_armw	4	59	TP7	9.507
VP07_ERPs_armw	4	60	TP8	16.31
VP07_ERPs_armw	4	61	PO7	14.925
VP07_ERPs_armw	4	62	PO8	26.751
VP07_ERPs_armw	4	63	VEOG	0
VP07_ERPs_armw	4	64	HEOG	-0.001
VP07_ERPs_armw	5	1	Fp1	8.206
VP07_ERPs_armw	5	2	Fpz	9.529
VP07_ERPs_armw	5	3	Fp2	4.854
VP07_ERPs_armw	5	4	F7	-5.87
VP07_ERPs_armw	5	5	F3	1.231
VP07_ERPs_armw	5	6	Fz	1.312
VP07_ERPs_armw	5	7	F4	9.746
VP07_ERPs_armw	5	8	F8	4.897
VP07_ERPs_armw	5	9	FC5	7.882
VP07_ERPs_armw	5	10	FC1	6.02
VP07_ERPs_armw	5	11	FC2	8.805
VP07_ERPs_armw	5	12	FC6	13.322
VP07_ERPs_armw	5	13	T7	8.221
VP07_ERPs_armw	5	14	C3	9.533
VP07_ERPs_armw	5	15	Cz	2.586
VP07_ERPs_armw	5	16	C4	13.296
VP07_ERPs_armw	5	17	T8	6.621
VP07_ERPs_armw	5	18	CP5	12.735
VP07_ERPs_armw	5	19	CP1	8.064
VP07_ERPs_armw	5	20	CP2	11.257
VP07_ERPs_armw	5	21	CP6	16.073
VP07_ERPs_armw	5	22	P7	15.663
VP07_ERPs_armw	5	23	P3	12.93
VP07_ERPs_armw	5	24	Pz	12.185
VP07_ERPs_armw	5	25	P4	15.196
VP07_ERPs_armw	5	26	P8	16.166
VP07_ERPs_armw	5	27	POz	17.182
VP07_ERPs_armw	5	28	O1	17.234
VP07_ERPs_armw	5	29	Oz	17.969
VP07_ERPs_armw	5	30	O2	19.72
VP07_ERPs_armw	5	31	AF7	18.262
VP07_ERPs_armw	5	32	AF3	-2.255
VP07_ERPs_armw	5	33	AF4	10.443
VP07_ERPs_armw	5	34	AF8	24.689
VP07_ERPs_armw	5	35	F5	10.702
VP07_ERPs_armw	5	36	F1	1.756
VP07_ERPs_armw	5	37	F2	9.067
VP07_ERPs_armw	5	38	F6	9.932
VP07_ERPs_armw	5	39	FC3	7.027
VP07_ERPs_armw	5	40	FCz	0.199
VP07_ERPs_armw	5	41	FC4	8.987
VP07_ERPs_armw	5	42	C5	8.943
VP07_ERPs_armw	5	43	C1	5.35
VP07_ERPs_armw	5	44	C2	7.577
VP07_ERPs_armw	5	45	C6	18.269
VP07_ERPs_armw	5	46	CP3	11.559
VP07_ERPs_armw	5	47	CPz	7.117
VP07_ERPs_armw	5	48	CP4	15.495
VP07_ERPs_armw	5	49	P5	15.873
VP07_ERPs_armw	5	50	P1	12.708
VP07_ERPs_armw	5	51	P2	17.04
VP07_ERPs_armw	5	52	P6	24.06
VP07_ERPs_armw	5	53	PO5	18.008
VP07_ERPs_armw	5	54	PO3	17.931
VP07_ERPs_armw	5	55	PO4	24.027
VP07_ERPs_armw	5	56	PO6	23.614
VP07_ERPs_armw	5	57	FT7	9.137
VP07_ERPs_armw	5	58	FT8	7.886
VP07_ERPs_armw	5	59	TP7	7.612
VP07_ERPs_armw	5	60	TP8	16.762
VP07_ERPs_armw	5	61	PO7	17.839
VP07_ERPs_armw	5	62	PO8	23.692
VP07_ERPs_armw	5	63	VEOG	0
VP07_ERPs_armw	5	64	HEOG	-0.001
VP08_ERPs_armw	1	1	Fp1	0.482
VP08_ERPs_armw	1	2	Fpz	-4.779
VP08_ERPs_armw	1	3	Fp2	-4.393
VP08_ERPs_armw	1	4	F7	0.147
VP08_ERPs_armw	1	5	F3	-9.694
VP08_ERPs_armw	1	6	Fz	-9.848
VP08_ERPs_armw	1	7	F4	-12.471
VP08_ERPs_armw	1	8	F8	-6.479
VP08_ERPs_armw	1	9	FC5	-2.352
VP08_ERPs_armw	1	10	FC1	-12.626
VP08_ERPs_armw	1	11	FC2	-12.565
VP08_ERPs_armw	1	12	FC6	-8.922
VP08_ERPs_armw	1	13	T7	-0.656
VP08_ERPs_armw	1	14	C3	-6.959
VP08_ERPs_armw	1	15	Cz	-11.854
VP08_ERPs_armw	1	16	C4	-9.02
VP08_ERPs_armw	1	17	T8	-4.29
VP08_ERPs_armw	1	18	CP5	-1.469
VP08_ERPs_armw	1	19	CP1	-7.382
VP08_ERPs_armw	1	20	CP2	-7.011
VP08_ERPs_armw	1	21	CP6	-2.191
VP08_ERPs_armw	1	22	P7	-1.305
VP08_ERPs_armw	1	23	P3	-3.544
VP08_ERPs_armw	1	24	Pz	-4.447
VP08_ERPs_armw	1	25	P4	-1.902
VP08_ERPs_armw	1	26	P8	-1.072
VP08_ERPs_armw	1	27	POz	-1.892
VP08_ERPs_armw	1	28	O1	-0.112
VP08_ERPs_armw	1	29	Oz	-0.93
VP08_ERPs_armw	1	30	O2	0.326
VP08_ERPs_armw	1	31	AF7	3.489
VP08_ERPs_armw	1	32	AF3	-7.607
VP08_ERPs_armw	1	33	AF4	-10.475
VP08_ERPs_armw	1	34	AF8	-5.497
VP08_ERPs_armw	1	35	F5	-9.727
VP08_ERPs_armw	1	36	F1	-9.903
VP08_ERPs_armw	1	37	F2	-12.396
VP08_ERPs_armw	1	38	F6	-10.867
VP08_ERPs_armw	1	39	FC3	-9.282
VP08_ERPs_armw	1	40	FCz	-12.582
VP08_ERPs_armw	1	41	FC4	-12.58
VP08_ERPs_armw	1	42	C5	-3.393
VP08_ERPs_armw	1	43	C1	-11.306
VP08_ERPs_armw	1	44	C2	-11.907
VP08_ERPs_armw	1	45	C6	-6.346
VP08_ERPs_armw	1	46	CP3	-4.683
VP08_ERPs_armw	1	47	CPz	-7.253
VP08_ERPs_armw	1	48	CP4	-4.022
VP08_ERPs_armw	1	49	P5	-3.471
VP08_ERPs_armw	1	50	P1	-4.755
VP08_ERPs_armw	1	51	P2	-3.823
VP08_ERPs_armw	1	52	P6	-0.849
VP08_ERPs_armw	1	53	PO5	-0.182
VP08_ERPs_armw	1	54	PO3	0.168
VP08_ERPs_armw	1	55	PO4	0.312
VP08_ERPs_armw	1	56	PO6	0.446
VP08_ERPs_armw	1	57	FT7	-2.14
VP08_ERPs_armw	1	58	FT8	-5.2
VP08_ERPs_armw	1	59	TP7	0.734
VP08_ERPs_armw	1	60	TP8	-4.141
VP08_ERPs_armw	1	61	PO7	0.02
VP08_ERPs_armw	1	62	PO8	0.091
VP08_ERPs_armw	1	63	VEOG	0
VP08_ERPs_armw	1	64	HEOG	0.001
VP08_ERPs_armw	2	1	Fp1	5.172
VP08_ERPs_armw	2	2	Fpz	-0.275
VP08_ERPs_armw	2	3	Fp2	-5.319
VP08_ERPs_armw	2	4	F7	0.966
VP08_ERPs_armw	2	5	F3	-7.017
VP08_ERPs_armw	2	6	Fz	-7.273
VP08_ERPs_armw	2	7	F4	-9.763
VP08_ERPs_armw	2	8	F8	-6.935
VP08_ERPs_armw	2	9	FC5	-2.492
VP08_ERPs_armw	2	10	FC1	-10.231
VP08_ERPs_armw	2	11	FC2	-10.011
VP08_ERPs_armw	2	12	FC6	-7.621
VP08_ERPs_armw	2	13	T7	0.484
VP08_ERPs_armw	2	14	C3	-8.715
VP08_ERPs_armw	2	15	Cz	-11.236
VP08_ERPs_armw	2	16	C4	-7.332
VP08_ERPs_armw	2	17	T8	-5.162
VP08_ERPs_armw	2	18	CP5	-1.613
VP08_ERPs_armw	2	19	CP1	-6.669
VP08_ERPs_armw	2	20	CP2	-5.943
VP08_ERPs_armw	2	21	CP6	-0.352
VP08_ERPs_armw	2	22	P7	1.212
VP08_ERPs_armw	2	23	P3	-0.675
VP08_ERPs_armw	2	24	Pz	-4.723
VP08_ERPs_armw	2	25	P4	-0.404
VP08_ERPs_armw	2	26	P8	0.742
VP08_ERPs_armw	2	27	POz	-2.094
VP08_ERPs_armw	2	28	O1	1.172
VP08_ERPs_armw	2	29	Oz	0.23
VP08_ERPs_armw	2	30	O2	2.3
VP08_ERPs_armw	2	31	AF7	5.963
VP08_ERPs_armw	2	32	AF3	-1.56
VP08_ERPs_armw	2	33	AF4	-6.876
VP08_ERPs_armw	2	34	AF8	-6.22
VP08_ERPs_armw	2	35	F5	-7.251
VP08_ERPs_armw	2	36	F1	-7.053
VP08_ERPs_armw	2	37	F2	-9.739
VP08_ERPs_armw	2	38	F6	-6.855
VP08_ERPs_armw	2	39	FC3	-8.464
VP08_ERPs_armw	2	40	FCz	-10.117
VP08_ERPs_armw	2	41	FC4	-9.942
VP08_ERPs_armw	2	42	C5	-2.233
VP08_ERPs_armw	2	43	C1	-9.433
VP08_ERPs_armw	2	44	C2	-10.987
VP08_ERPs_armw	2	45	C6	-6.582
VP08_ERPs_armw	2	46	CP3	-4.078
VP08_ERPs_armw	2	47	CPz	-7.43
VP08_ERPs_armw	2	48	CP4	-5.712
VP08_ERPs_armw	2	49	P5	-0.875
VP08_ERPs_armw	2	50	P1	-4.038
VP08_ERPs_armw	2	51	P2	-2.745
VP08_ERPs_armw	2	52	P6	0.839
VP08_ERPs_armw	2	53	PO5	1.093
VP08_ERPs_armw	2	54	PO3	0.955
VP08_ERPs_armw	2	55	PO4	2.064
VP08_ERPs_armw	2	56	PO6	2.068
VP08_ERPs_armw	2	57	FT7	-2.267
VP08_ERPs_armw	2	58	FT8	-6.493
VP08_ERPs_armw	2	59	TP7	0.138
VP08_ERPs_armw	2	60	TP8	-1.295
VP08_ERPs_armw	2	61	PO7	1.18
VP08_ERPs_armw	2	62	PO8	1.891
VP08_ERPs_armw	2	63	VEOG	0
VP08_ERPs_armw	2	64	HEOG	0.001
VP08_ERPs_armw	4	1	Fp1	1.815
VP08_ERPs_armw	4	2	Fpz	-0.79
VP08_ERPs_armw	4	3	Fp2	-3.499
VP08_ERPs_armw	4	4	F7	-1.765
VP08_ERPs_armw	4	5	F3	-6.088
VP08_ERPs_armw	4	6	Fz	-6.397
VP08_ERPs_armw	4	7	F4	-7.711
VP08_ERPs_armw	4	8	F8	-3.788
VP08_ERPs_armw	4	9	FC5	-1.683
VP08_ERPs_armw	4	10	FC1	-7.744
VP08_ERPs_armw	4	11	FC2	-7.814
VP08_ERPs_armw	4	12	FC6	-3.465
VP08_ERPs_armw	4	13	T7	-0.565
VP08_ERPs_armw	4	14	C3	-5.563
VP08_ERPs_armw	4	15	Cz	-7.956
VP08_ERPs_armw	4	16	C4	-4.556
VP08_ERPs_armw	4	17	T8	-0.974
VP08_ERPs_armw	4	18	CP5	0.011
VP08_ERPs_armw	4	19	CP1	-5.131
VP08_ERPs_armw	4	20	CP2	-2.713
VP08_ERPs_armw	4	21	CP6	0.072
VP08_ERPs_armw	4	22	P7	-0.987
VP08_ERPs_armw	4	23	P3	-1.612
VP08_ERPs_armw	4	24	Pz	-1.515
VP08_ERPs_armw	4	25	P4	2.358
VP08_ERPs_armw	4	26	P8	3.466
VP08_ERPs_armw	4	27	POz	-1.106
VP08_ERPs_armw	4	28	O1	-1.634
VP08_ERPs_armw	4	29	Oz	-0.24
VP08_ERPs_armw	4	30	O2	2.769
VP08_ERPs_armw	4	31	AF7	2.537
VP08_ERPs_armw	4	32	AF3	-1.434
VP08_ERPs_armw	4	33	AF4	-5.411
VP08_ERPs_armw	4	34	AF8	-4.523
VP08_ERPs_armw	4	35	F5	-6.083
VP08_ERPs_armw	4	36	F1	-6.26
VP08_ERPs_armw	4	37	F2	-7.671
VP08_ERPs_armw	4	38	F6	-5.566
VP08_ERPs_armw	4	39	FC3	-6.721
VP08_ERPs_armw	4	40	FCz	-7.836
VP08_ERPs_armw	4	41	FC4	-7.736
VP08_ERPs_armw	4	42	C5	-2.583
VP08_ERPs_armw	4	43	C1	-8.238
VP08_ERPs_armw	4	44	C2	-8.151
VP08_ERPs_armw	4	45	C6	-2.38
VP08_ERPs_armw	4	46	CP3	-3.677
VP08_ERPs_armw	4	47	CPz	-3.947
VP08_ERPs_armw	4	48	CP4	-0.514
VP08_ERPs_armw	4	49	P5	-1.461
VP08_ERPs_armw	4	50	P1	-4.963
VP08_ERPs_armw	4	51	P2	-0.996
VP08_ERPs_armw	4	52	P6	3.377
VP08_ERPs_armw	4	53	PO5	-1.691
VP08_ERPs_armw	4	54	PO3	-1.08
VP08_ERPs_armw	4	55	PO4	2.648
VP08_ERPs_armw	4	56	PO6	2.735
VP08_ERPs_armw	4	57	FT7	-1.563
VP08_ERPs_armw	4	58	FT8	-4.799
VP08_ERPs_armw	4	59	TP7	-1.06
VP08_ERPs_armw	4	60	TP8	-0.853
VP08_ERPs_armw	4	61	PO7	-1.399
VP08_ERPs_armw	4	62	PO8	2.438
VP08_ERPs_armw	4	63	VEOG	0
VP08_ERPs_armw	4	64	HEOG	-0.001
VP08_ERPs_armw	5	1	Fp1	4.843
VP08_ERPs_armw	5	2	Fpz	0.47
VP08_ERPs_armw	5	3	Fp2	2.268
VP08_ERPs_armw	5	4	F7	-1.26
VP08_ERPs_armw	5	5	F3	-5.347
VP08_ERPs_armw	5	6	Fz	-5.438
VP08_ERPs_armw	5	7	F4	-7.161
VP08_ERPs_armw	5	8	F8	-1.734
VP08_ERPs_armw	5	9	FC5	-1.835
VP08_ERPs_armw	5	10	FC1	-7.158
VP08_ERPs_armw	5	11	FC2	-7.115
VP08_ERPs_armw	5	12	FC6	-2.456
VP08_ERPs_armw	5	13	T7	0.847
VP08_ERPs_armw	5	14	C3	-2.75
VP08_ERPs_armw	5	15	Cz	-6.374
[truncated: 5,169 more rows]
