# Supplementary material for: Action Priority: Early Neurophysiological Interaction of Conceptual and Motor Representations
Source: PLoS One. 2016 Dec 14;11(12):e0165882. doi: 10.1371/journal.pone.0165882 (PMC5156427; doi:10.1371/journal.pone.0165882)
Supplement: S15 Dataset — (DAT) [file pone.0165882.s015.dat]

ERPset	bin	chindex	chlabel	value
VP01_ERPs_resplocked_armw	1	1	Fp1	5.783
VP01_ERPs_resplocked_armw	1	2	Fpz	4.767
VP01_ERPs_resplocked_armw	1	3	Fp2	6.066
VP01_ERPs_resplocked_armw	1	4	F7	4.866
VP01_ERPs_resplocked_armw	1	5	F3	4.581
VP01_ERPs_resplocked_armw	1	6	Fz	1.876
VP01_ERPs_resplocked_armw	1	7	F4	4.238
VP01_ERPs_resplocked_armw	1	8	F8	4.915
VP01_ERPs_resplocked_armw	1	9	FC5	4.511
VP01_ERPs_resplocked_armw	1	10	FC1	2.268
VP01_ERPs_resplocked_armw	1	11	FC2	-0.653
VP01_ERPs_resplocked_armw	1	12	FC6	2.856
VP01_ERPs_resplocked_armw	1	13	T7	3.3
VP01_ERPs_resplocked_armw	1	14	C3	3.289
VP01_ERPs_resplocked_armw	1	15	Cz	-1.316
VP01_ERPs_resplocked_armw	1	16	C4	0.313
VP01_ERPs_resplocked_armw	1	17	T8	3.083
VP01_ERPs_resplocked_armw	1	18	CP5	4.664
VP01_ERPs_resplocked_armw	1	19	CP1	-0.387
VP01_ERPs_resplocked_armw	1	20	CP2	-0.34
VP01_ERPs_resplocked_armw	1	21	CP6	4.64
VP01_ERPs_resplocked_armw	1	22	P7	4.382
VP01_ERPs_resplocked_armw	1	23	P3	-0.438
VP01_ERPs_resplocked_armw	1	24	Pz	1.309
VP01_ERPs_resplocked_armw	1	25	P4	0.859
VP01_ERPs_resplocked_armw	1	26	P8	3.342
VP01_ERPs_resplocked_armw	1	27	POz	2.758
VP01_ERPs_resplocked_armw	1	28	O1	1.863
VP01_ERPs_resplocked_armw	1	29	Oz	3.685
VP01_ERPs_resplocked_armw	1	30	O2	1.481
VP01_ERPs_resplocked_armw	1	31	AF7	5.259
VP01_ERPs_resplocked_armw	1	32	AF3	5.155
VP01_ERPs_resplocked_armw	1	33	AF4	4.44
VP01_ERPs_resplocked_armw	1	34	AF8	5.302
VP01_ERPs_resplocked_armw	1	35	F5	4.328
VP01_ERPs_resplocked_armw	1	36	F1	4.522
VP01_ERPs_resplocked_armw	1	37	F2	2.116
VP01_ERPs_resplocked_armw	1	38	F6	3.715
VP01_ERPs_resplocked_armw	1	39	FC3	4.754
VP01_ERPs_resplocked_armw	1	40	FCz	0.146
VP01_ERPs_resplocked_armw	1	41	FC4	4.311
VP01_ERPs_resplocked_armw	1	42	C5	7.211
VP01_ERPs_resplocked_armw	1	43	C1	2.768
VP01_ERPs_resplocked_armw	1	44	C2	-2.394
VP01_ERPs_resplocked_armw	1	45	C6	2.541
VP01_ERPs_resplocked_armw	1	46	CP3	3.34
VP01_ERPs_resplocked_armw	1	47	CPz	-1.392
VP01_ERPs_resplocked_armw	1	48	CP4	2.603
VP01_ERPs_resplocked_armw	1	49	P5	4.296
VP01_ERPs_resplocked_armw	1	50	P1	-0.37
VP01_ERPs_resplocked_armw	1	51	P2	0.384
VP01_ERPs_resplocked_armw	1	52	P6	1.649
VP01_ERPs_resplocked_armw	1	53	PO5	4.77
VP01_ERPs_resplocked_armw	1	54	PO3	4.85
VP01_ERPs_resplocked_armw	1	55	PO4	1.189
VP01_ERPs_resplocked_armw	1	56	PO6	1.389
VP01_ERPs_resplocked_armw	1	57	FT7	4.774
VP01_ERPs_resplocked_armw	1	58	FT8	5.55
VP01_ERPs_resplocked_armw	1	59	TP7	3.411
VP01_ERPs_resplocked_armw	1	60	TP8	3.245
VP01_ERPs_resplocked_armw	1	61	PO7	4.798
VP01_ERPs_resplocked_armw	1	62	PO8	1.361
VP01_ERPs_resplocked_armw	2	1	Fp1	0.668
VP01_ERPs_resplocked_armw	2	2	Fpz	-1.058
VP01_ERPs_resplocked_armw	2	3	Fp2	0.076
VP01_ERPs_resplocked_armw	2	4	F7	2.044
VP01_ERPs_resplocked_armw	2	5	F3	-2.418
VP01_ERPs_resplocked_armw	2	6	Fz	-3.076
VP01_ERPs_resplocked_armw	2	7	F4	-3.5
VP01_ERPs_resplocked_armw	2	8	F8	2.207
VP01_ERPs_resplocked_armw	2	9	FC5	2.373
VP01_ERPs_resplocked_armw	2	10	FC1	-7.988
VP01_ERPs_resplocked_armw	2	11	FC2	-6.045
VP01_ERPs_resplocked_armw	2	12	FC6	-2.317
VP01_ERPs_resplocked_armw	2	13	T7	2.052
VP01_ERPs_resplocked_armw	2	14	C3	-7.485
VP01_ERPs_resplocked_armw	2	15	Cz	-6.919
VP01_ERPs_resplocked_armw	2	16	C4	-4.209
VP01_ERPs_resplocked_armw	2	17	T8	-0.709
VP01_ERPs_resplocked_armw	2	18	CP5	-1.155
VP01_ERPs_resplocked_armw	2	19	CP1	-4.998
VP01_ERPs_resplocked_armw	2	20	CP2	-4.56
VP01_ERPs_resplocked_armw	2	21	CP6	-1.603
VP01_ERPs_resplocked_armw	2	22	P7	0.674
VP01_ERPs_resplocked_armw	2	23	P3	-1.494
VP01_ERPs_resplocked_armw	2	24	Pz	-4.503
VP01_ERPs_resplocked_armw	2	25	P4	-3.829
VP01_ERPs_resplocked_armw	2	26	P8	-1.058
VP01_ERPs_resplocked_armw	2	27	POz	-1.835
VP01_ERPs_resplocked_armw	2	28	O1	1.462
VP01_ERPs_resplocked_armw	2	29	Oz	-0.027
VP01_ERPs_resplocked_armw	2	30	O2	-0.543
VP01_ERPs_resplocked_armw	2	31	AF7	2.378
VP01_ERPs_resplocked_armw	2	32	AF3	-1.244
VP01_ERPs_resplocked_armw	2	33	AF4	-0.881
VP01_ERPs_resplocked_armw	2	34	AF8	0.093
VP01_ERPs_resplocked_armw	2	35	F5	-1.483
VP01_ERPs_resplocked_armw	2	36	F1	-2.514
VP01_ERPs_resplocked_armw	2	37	F2	-2.882
VP01_ERPs_resplocked_armw	2	38	F6	1.372
VP01_ERPs_resplocked_armw	2	39	FC3	-3.759
VP01_ERPs_resplocked_armw	2	40	FCz	-8.505
VP01_ERPs_resplocked_armw	2	41	FC4	-1.302
VP01_ERPs_resplocked_armw	2	42	C5	-1.912
VP01_ERPs_resplocked_armw	2	43	C1	-9.057
VP01_ERPs_resplocked_armw	2	44	C2	-6.012
VP01_ERPs_resplocked_armw	2	45	C6	-1.518
VP01_ERPs_resplocked_armw	2	46	CP3	-3.257
VP01_ERPs_resplocked_armw	2	47	CPz	-5.349
VP01_ERPs_resplocked_armw	2	48	CP4	-2.41
VP01_ERPs_resplocked_armw	2	49	P5	0.153
VP01_ERPs_resplocked_armw	2	50	P1	-1.388
VP01_ERPs_resplocked_armw	2	51	P2	-4.911
VP01_ERPs_resplocked_armw	2	52	P6	-1.858
VP01_ERPs_resplocked_armw	2	53	PO5	0.962
VP01_ERPs_resplocked_armw	2	54	PO3	0.89
VP01_ERPs_resplocked_armw	2	55	PO4	-0.384
VP01_ERPs_resplocked_armw	2	56	PO6	-0.341
VP01_ERPs_resplocked_armw	2	57	FT7	1.181
VP01_ERPs_resplocked_armw	2	58	FT8	-0.67
VP01_ERPs_resplocked_armw	2	59	TP7	1.945
VP01_ERPs_resplocked_armw	2	60	TP8	-1.562
VP01_ERPs_resplocked_armw	2	61	PO7	0.894
VP01_ERPs_resplocked_armw	2	62	PO8	-0.282
VP01_ERPs_resplocked_armw	4	1	Fp1	1.317
VP01_ERPs_resplocked_armw	4	2	Fpz	1.719
VP01_ERPs_resplocked_armw	4	3	Fp2	0.954
VP01_ERPs_resplocked_armw	4	4	F7	0.55
VP01_ERPs_resplocked_armw	4	5	F3	4.291
VP01_ERPs_resplocked_armw	4	6	Fz	2.504
VP01_ERPs_resplocked_armw	4	7	F4	1.008
VP01_ERPs_resplocked_armw	4	8	F8	1.97
VP01_ERPs_resplocked_armw	4	9	FC5	4.794
VP01_ERPs_resplocked_armw	4	10	FC1	4.82
VP01_ERPs_resplocked_armw	4	11	FC2	1.211
VP01_ERPs_resplocked_armw	4	12	FC6	-0.646
VP01_ERPs_resplocked_armw	4	13	T7	1.315
VP01_ERPs_resplocked_armw	4	14	C3	3.837
VP01_ERPs_resplocked_armw	4	15	Cz	-2.885
VP01_ERPs_resplocked_armw	4	16	C4	0.118
VP01_ERPs_resplocked_armw	4	17	T8	0.98
VP01_ERPs_resplocked_armw	4	18	CP5	6.743
VP01_ERPs_resplocked_armw	4	19	CP1	-1.317
VP01_ERPs_resplocked_armw	4	20	CP2	-1.146
VP01_ERPs_resplocked_armw	4	21	CP6	1.103
VP01_ERPs_resplocked_armw	4	22	P7	5.047
VP01_ERPs_resplocked_armw	4	23	P3	0.454
VP01_ERPs_resplocked_armw	4	24	Pz	0.35
VP01_ERPs_resplocked_armw	4	25	P4	0.722
VP01_ERPs_resplocked_armw	4	26	P8	1.027
VP01_ERPs_resplocked_armw	4	27	POz	1.392
VP01_ERPs_resplocked_armw	4	28	O1	1.85
VP01_ERPs_resplocked_armw	4	29	Oz	3.87
VP01_ERPs_resplocked_armw	4	30	O2	2.187
VP01_ERPs_resplocked_armw	4	31	AF7	2.54
VP01_ERPs_resplocked_armw	4	32	AF3	4.823
VP01_ERPs_resplocked_armw	4	33	AF4	2.407
VP01_ERPs_resplocked_armw	4	34	AF8	2.972
VP01_ERPs_resplocked_armw	4	35	F5	7.797
VP01_ERPs_resplocked_armw	4	36	F1	4.376
VP01_ERPs_resplocked_armw	4	37	F2	2.276
VP01_ERPs_resplocked_armw	4	38	F6	0.934
VP01_ERPs_resplocked_armw	4	39	FC3	5.71
VP01_ERPs_resplocked_armw	4	40	FCz	2.029
VP01_ERPs_resplocked_armw	4	41	FC4	4.726
VP01_ERPs_resplocked_armw	4	42	C5	5.252
VP01_ERPs_resplocked_armw	4	43	C1	1.87
VP01_ERPs_resplocked_armw	4	44	C2	0.606
VP01_ERPs_resplocked_armw	4	45	C6	0.42
VP01_ERPs_resplocked_armw	4	46	CP3	2.889
VP01_ERPs_resplocked_armw	4	47	CPz	-3.036
VP01_ERPs_resplocked_armw	4	48	CP4	1.932
VP01_ERPs_resplocked_armw	4	49	P5	2.514
VP01_ERPs_resplocked_armw	4	50	P1	0.494
VP01_ERPs_resplocked_armw	4	51	P2	-1.386
VP01_ERPs_resplocked_armw	4	52	P6	0.982
VP01_ERPs_resplocked_armw	4	53	PO5	3.846
VP01_ERPs_resplocked_armw	4	54	PO3	3.901
VP01_ERPs_resplocked_armw	4	55	PO4	2.241
VP01_ERPs_resplocked_armw	4	56	PO6	1.972
VP01_ERPs_resplocked_armw	4	57	FT7	1.098
VP01_ERPs_resplocked_armw	4	58	FT8	2.544
VP01_ERPs_resplocked_armw	4	59	TP7	1.41
VP01_ERPs_resplocked_armw	4	60	TP8	1.911
VP01_ERPs_resplocked_armw	4	61	PO7	3.818
VP01_ERPs_resplocked_armw	4	62	PO8	2.01
VP01_ERPs_resplocked_armw	5	1	Fp1	1.63
VP01_ERPs_resplocked_armw	5	2	Fpz	0.165
VP01_ERPs_resplocked_armw	5	3	Fp2	0.203
VP01_ERPs_resplocked_armw	5	4	F7	1.307
VP01_ERPs_resplocked_armw	5	5	F3	-0.778
VP01_ERPs_resplocked_armw	5	6	Fz	-1.953
VP01_ERPs_resplocked_armw	5	7	F4	-0.792
VP01_ERPs_resplocked_armw	5	8	F8	1.675
VP01_ERPs_resplocked_armw	5	9	FC5	3.472
VP01_ERPs_resplocked_armw	5	10	FC1	-1.113
VP01_ERPs_resplocked_armw	5	11	FC2	-3.917
VP01_ERPs_resplocked_armw	5	12	FC6	1.213
VP01_ERPs_resplocked_armw	5	13	T7	2.424
VP01_ERPs_resplocked_armw	5	14	C3	-1.506
VP01_ERPs_resplocked_armw	5	15	Cz	-6.311
VP01_ERPs_resplocked_armw	5	16	C4	-2.728
VP01_ERPs_resplocked_armw	5	17	T8	-0.259
VP01_ERPs_resplocked_armw	5	18	CP5	1.972
VP01_ERPs_resplocked_armw	5	19	CP1	-3.027
VP01_ERPs_resplocked_armw	5	20	CP2	-4.057
VP01_ERPs_resplocked_armw	5	21	CP6	-0.711
VP01_ERPs_resplocked_armw	5	22	P7	4.528
VP01_ERPs_resplocked_armw	5	23	P3	-0.022
VP01_ERPs_resplocked_armw	5	24	Pz	-2.787
VP01_ERPs_resplocked_armw	5	25	P4	-1.627
VP01_ERPs_resplocked_armw	5	26	P8	0.359
VP01_ERPs_resplocked_armw	5	27	POz	0.344
VP01_ERPs_resplocked_armw	5	28	O1	1.761
VP01_ERPs_resplocked_armw	5	29	Oz	1.595
VP01_ERPs_resplocked_armw	5	30	O2	0.404
VP01_ERPs_resplocked_armw	5	31	AF7	1.502
VP01_ERPs_resplocked_armw	5	32	AF3	-0.445
VP01_ERPs_resplocked_armw	5	33	AF4	-0.286
VP01_ERPs_resplocked_armw	5	34	AF8	0.988
VP01_ERPs_resplocked_armw	5	35	F5	1.804
VP01_ERPs_resplocked_armw	5	36	F1	-0.783
VP01_ERPs_resplocked_armw	5	37	F2	-1.646
VP01_ERPs_resplocked_armw	5	38	F6	0.067
VP01_ERPs_resplocked_armw	5	39	FC3	0.078
VP01_ERPs_resplocked_armw	5	40	FCz	-4.697
VP01_ERPs_resplocked_armw	5	41	FC4	-0.063
VP01_ERPs_resplocked_armw	5	42	C5	2.331
VP01_ERPs_resplocked_armw	5	43	C1	-3.862
VP01_ERPs_resplocked_armw	5	44	C2	-4.95
VP01_ERPs_resplocked_armw	5	45	C6	-1.181
VP01_ERPs_resplocked_armw	5	46	CP3	-1.698
VP01_ERPs_resplocked_armw	5	47	CPz	-4.5
VP01_ERPs_resplocked_armw	5	48	CP4	-0.299
VP01_ERPs_resplocked_armw	5	49	P5	2.207
VP01_ERPs_resplocked_armw	5	50	P1	0.051
VP01_ERPs_resplocked_armw	5	51	P2	-4.041
VP01_ERPs_resplocked_armw	5	52	P6	-1.305
VP01_ERPs_resplocked_armw	5	53	PO5	5.674
VP01_ERPs_resplocked_armw	5	54	PO3	5.628
VP01_ERPs_resplocked_armw	5	55	PO4	0.153
VP01_ERPs_resplocked_armw	5	56	PO6	-0.044
VP01_ERPs_resplocked_armw	5	57	FT7	1.995
VP01_ERPs_resplocked_armw	5	58	FT8	3.059
VP01_ERPs_resplocked_armw	5	59	TP7	2.426
VP01_ERPs_resplocked_armw	5	60	TP8	1.369
VP01_ERPs_resplocked_armw	5	61	PO7	5.656
VP01_ERPs_resplocked_armw	5	62	PO8	0.008
VP02_ERPs_resplocked_armw	1	1	Fp1	3.544
VP02_ERPs_resplocked_armw	1	2	Fpz	3.117
VP02_ERPs_resplocked_armw	1	3	Fp2	2.273
VP02_ERPs_resplocked_armw	1	4	F7	1.201
VP02_ERPs_resplocked_armw	1	5	F3	2.437
VP02_ERPs_resplocked_armw	1	6	Fz	1.46
VP02_ERPs_resplocked_armw	1	7	F4	2.566
VP02_ERPs_resplocked_armw	1	8	F8	0.225
VP02_ERPs_resplocked_armw	1	9	FC5	5.182
VP02_ERPs_resplocked_armw	1	10	FC1	1.711
VP02_ERPs_resplocked_armw	1	11	FC2	2.636
VP02_ERPs_resplocked_armw	1	12	FC6	2.813
VP02_ERPs_resplocked_armw	1	13	T7	2.53
VP02_ERPs_resplocked_armw	1	14	C3	3.793
VP02_ERPs_resplocked_armw	1	15	Cz	3.33
VP02_ERPs_resplocked_armw	1	16	C4	3.278
VP02_ERPs_resplocked_armw	1	17	T8	-2.638
VP02_ERPs_resplocked_armw	1	18	CP5	6.148
VP02_ERPs_resplocked_armw	1	19	CP1	0.578
VP02_ERPs_resplocked_armw	1	20	CP2	0.904
VP02_ERPs_resplocked_armw	1	21	CP6	-1.205
VP02_ERPs_resplocked_armw	1	22	P7	2.539
VP02_ERPs_resplocked_armw	1	23	P3	1.233
VP02_ERPs_resplocked_armw	1	24	Pz	-1.434
VP02_ERPs_resplocked_armw	1	25	P4	-3.838
VP02_ERPs_resplocked_armw	1	26	P8	-4.467
VP02_ERPs_resplocked_armw	1	27	POz	-5.114
VP02_ERPs_resplocked_armw	1	28	O1	1.037
VP02_ERPs_resplocked_armw	1	29	Oz	-5.804
VP02_ERPs_resplocked_armw	1	30	O2	-6.557
VP02_ERPs_resplocked_armw	1	31	AF7	7.841
VP02_ERPs_resplocked_armw	1	32	AF3	2.354
VP02_ERPs_resplocked_armw	1	33	AF4	-0.616
VP02_ERPs_resplocked_armw	1	34	AF8	-0.284
VP02_ERPs_resplocked_armw	1	35	F5	2.471
VP02_ERPs_resplocked_armw	1	36	F1	2.452
VP02_ERPs_resplocked_armw	1	37	F2	0.34
VP02_ERPs_resplocked_armw	1	38	F6	0.345
VP02_ERPs_resplocked_armw	1	39	FC3	3.22
VP02_ERPs_resplocked_armw	1	40	FCz	1.785
VP02_ERPs_resplocked_armw	1	41	FC4	3.697
VP02_ERPs_resplocked_armw	1	42	C5	5.144
VP02_ERPs_resplocked_armw	1	43	C1	1.199
VP02_ERPs_resplocked_armw	1	44	C2	2.228
VP02_ERPs_resplocked_armw	1	45	C6	-1.774
VP02_ERPs_resplocked_armw	1	46	CP3	2.796
VP02_ERPs_resplocked_armw	1	47	CPz	0.404
VP02_ERPs_resplocked_armw	1	48	CP4	1.676
VP02_ERPs_resplocked_armw	1	49	P5	1.375
VP02_ERPs_resplocked_armw	1	50	P1	0.157
VP02_ERPs_resplocked_armw	1	51	P2	-0.806
VP02_ERPs_resplocked_armw	1	52	P6	-5.064
VP02_ERPs_resplocked_armw	1	53	PO5	0.733
VP02_ERPs_resplocked_armw	1	54	PO3	-1.142
VP02_ERPs_resplocked_armw	1	55	PO4	-3.948
VP02_ERPs_resplocked_armw	1	56	PO6	-4.757
VP02_ERPs_resplocked_armw	1	57	FT7	4.205
VP02_ERPs_resplocked_armw	1	58	FT8	0.917
VP02_ERPs_resplocked_armw	1	59	TP7	2.569
VP02_ERPs_resplocked_armw	1	60	TP8	-3.848
VP02_ERPs_resplocked_armw	1	61	PO7	0.798
VP02_ERPs_resplocked_armw	1	62	PO8	-4.747
VP02_ERPs_resplocked_armw	2	1	Fp1	5.244
VP02_ERPs_resplocked_armw	2	2	Fpz	4.018
VP02_ERPs_resplocked_armw	2	3	Fp2	3.059
VP02_ERPs_resplocked_armw	2	4	F7	10.305
VP02_ERPs_resplocked_armw	2	5	F3	3.766
VP02_ERPs_resplocked_armw	2	6	Fz	2.107
VP02_ERPs_resplocked_armw	2	7	F4	3.506
VP02_ERPs_resplocked_armw	2	8	F8	6.009
VP02_ERPs_resplocked_armw	2	9	FC5	4.357
VP02_ERPs_resplocked_armw	2	10	FC1	-0.22
VP02_ERPs_resplocked_armw	2	11	FC2	2.29
VP02_ERPs_resplocked_armw	2	12	FC6	4.995
VP02_ERPs_resplocked_armw	2	13	T7	8.37
VP02_ERPs_resplocked_armw	2	14	C3	3.819
VP02_ERPs_resplocked_armw	2	15	Cz	2.527
VP02_ERPs_resplocked_armw	2	16	C4	1.563
VP02_ERPs_resplocked_armw	2	17	T8	2.618
VP02_ERPs_resplocked_armw	2	18	CP5	4.67
VP02_ERPs_resplocked_armw	2	19	CP1	0.934
VP02_ERPs_resplocked_armw	2	20	CP2	0.126
VP02_ERPs_resplocked_armw	2	21	CP6	-0.225
VP02_ERPs_resplocked_armw	2	22	P7	1.566
VP02_ERPs_resplocked_armw	2	23	P3	-0.776
VP02_ERPs_resplocked_armw	2	24	Pz	-2.719
VP02_ERPs_resplocked_armw	2	25	P4	-5.345
VP02_ERPs_resplocked_armw	2	26	P8	-4.131
VP02_ERPs_resplocked_armw	2	27	POz	-4.767
VP02_ERPs_resplocked_armw	2	28	O1	1.113
VP02_ERPs_resplocked_armw	2	29	Oz	-1.461
VP02_ERPs_resplocked_armw	2	30	O2	-5.643
VP02_ERPs_resplocked_armw	2	31	AF7	6.53
VP02_ERPs_resplocked_armw	2	32	AF3	3.711
VP02_ERPs_resplocked_armw	2	33	AF4	5.7
VP02_ERPs_resplocked_armw	2	34	AF8	7.489
VP02_ERPs_resplocked_armw	2	35	F5	3.728
VP02_ERPs_resplocked_armw	2	36	F1	3.532
VP02_ERPs_resplocked_armw	2	37	F2	2.516
VP02_ERPs_resplocked_armw	2	38	F6	6.251
VP02_ERPs_resplocked_armw	2	39	FC3	2.98
VP02_ERPs_resplocked_armw	2	40	FCz	2.302
VP02_ERPs_resplocked_armw	2	41	FC4	3.482
VP02_ERPs_resplocked_armw	2	42	C5	5.592
VP02_ERPs_resplocked_armw	2	43	C1	0.219
VP02_ERPs_resplocked_armw	2	44	C2	2.09
VP02_ERPs_resplocked_armw	2	45	C6	2.655
VP02_ERPs_resplocked_armw	2	46	CP3	2.503
VP02_ERPs_resplocked_armw	2	47	CPz	0.944
VP02_ERPs_resplocked_armw	2	48	CP4	-0.26
VP02_ERPs_resplocked_armw	2	49	P5	2.191
VP02_ERPs_resplocked_armw	2	50	P1	-0.967
VP02_ERPs_resplocked_armw	2	51	P2	-1.528
VP02_ERPs_resplocked_armw	2	52	P6	-2.558
VP02_ERPs_resplocked_armw	2	53	PO5	0.651
VP02_ERPs_resplocked_armw	2	54	PO3	-2.905
VP02_ERPs_resplocked_armw	2	55	PO4	-5.432
VP02_ERPs_resplocked_armw	2	56	PO6	-6.786
VP02_ERPs_resplocked_armw	2	57	FT7	9.485
VP02_ERPs_resplocked_armw	2	58	FT8	2.029
VP02_ERPs_resplocked_armw	2	59	TP7	6.904
VP02_ERPs_resplocked_armw	2	60	TP8	-2.447
VP02_ERPs_resplocked_armw	2	61	PO7	0.792
VP02_ERPs_resplocked_armw	2	62	PO8	-6.703
VP02_ERPs_resplocked_armw	4	1	Fp1	2.51
VP02_ERPs_resplocked_armw	4	2	Fpz	2.297
VP02_ERPs_resplocked_armw	4	3	Fp2	1.954
VP02_ERPs_resplocked_armw	4	4	F7	0.047
VP02_ERPs_resplocked_armw	4	5	F3	1.207
VP02_ERPs_resplocked_armw	4	6	Fz	-0.13
VP02_ERPs_resplocked_armw	4	7	F4	1.013
VP02_ERPs_resplocked_armw	4	8	F8	4.196
VP02_ERPs_resplocked_armw	4	9	FC5	0.715
VP02_ERPs_resplocked_armw	4	10	FC1	-0.494
VP02_ERPs_resplocked_armw	4	11	FC2	2.244
VP02_ERPs_resplocked_armw	4	12	FC6	1.469
VP02_ERPs_resplocked_armw	4	13	T7	0.592
VP02_ERPs_resplocked_armw	4	14	C3	1.516
VP02_ERPs_resplocked_armw	4	15	Cz	-0.655
VP02_ERPs_resplocked_armw	4	16	C4	3.378
VP02_ERPs_resplocked_armw	4	17	T8	0.877
VP02_ERPs_resplocked_armw	4	18	CP5	4.432
VP02_ERPs_resplocked_armw	4	19	CP1	-0.914
VP02_ERPs_resplocked_armw	4	20	CP2	2.416
VP02_ERPs_resplocked_armw	4	21	CP6	2.425
VP02_ERPs_resplocked_armw	4	22	P7	1.307
VP02_ERPs_resplocked_armw	4	23	P3	1.308
VP02_ERPs_resplocked_armw	4	24	Pz	-0.278
VP02_ERPs_resplocked_armw	4	25	P4	0.072
VP02_ERPs_resplocked_armw	4	26	P8	0.591
VP02_ERPs_resplocked_armw	4	27	POz	-1.194
VP02_ERPs_resplocked_armw	4	28	O1	-1.883
VP02_ERPs_resplocked_armw	4	29	Oz	-4.227
VP02_ERPs_resplocked_armw	4	30	O2	-4.358
VP02_ERPs_resplocked_armw	4	31	AF7	4.176
VP02_ERPs_resplocked_armw	4	32	AF3	1.104
VP02_ERPs_resplocked_armw	4	33	AF4	0.699
VP02_ERPs_resplocked_armw	4	34	AF8	0.769
VP02_ERPs_resplocked_armw	4	35	F5	0.9
VP02_ERPs_resplocked_armw	4	36	F1	1.188
VP02_ERPs_resplocked_armw	4	37	F2	1.858
VP02_ERPs_resplocked_armw	4	38	F6	1.508
VP02_ERPs_resplocked_armw	4	39	FC3	2.647
VP02_ERPs_resplocked_armw	4	40	FCz	-0.363
VP02_ERPs_resplocked_armw	4	41	FC4	1.543
VP02_ERPs_resplocked_armw	4	42	C5	3.972
VP02_ERPs_resplocked_armw	4	43	C1	-1.349
VP02_ERPs_resplocked_armw	4	44	C2	2.313
VP02_ERPs_resplocked_armw	4	45	C6	0.364
VP02_ERPs_resplocked_armw	4	46	CP3	1.65
VP02_ERPs_resplocked_armw	4	47	CPz	-1.245
VP02_ERPs_resplocked_armw	4	48	CP4	2.567
VP02_ERPs_resplocked_armw	4	49	P5	-0.667
VP02_ERPs_resplocked_armw	4	50	P1	-0.117
VP02_ERPs_resplocked_armw	4	51	P2	0.211
VP02_ERPs_resplocked_armw	4	52	P6	0.098
VP02_ERPs_resplocked_armw	4	53	PO5	-1.068
VP02_ERPs_resplocked_armw	4	54	PO3	-3.252
VP02_ERPs_resplocked_armw	4	55	PO4	0.3
VP02_ERPs_resplocked_armw	4	56	PO6	-0.21
VP02_ERPs_resplocked_armw	4	57	FT7	2.105
VP02_ERPs_resplocked_armw	4	58	FT8	2.719
VP02_ERPs_resplocked_armw	4	59	TP7	1.472
VP02_ERPs_resplocked_armw	4	60	TP8	-2.226
VP02_ERPs_resplocked_armw	4	61	PO7	-1.361
VP02_ERPs_resplocked_armw	4	62	PO8	-0.672
VP02_ERPs_resplocked_armw	5	1	Fp1	0.772
VP02_ERPs_resplocked_armw	5	2	Fpz	0.479
VP02_ERPs_resplocked_armw	5	3	Fp2	0.193
VP02_ERPs_resplocked_armw	5	4	F7	5.524
VP02_ERPs_resplocked_armw	5	5	F3	2.011
VP02_ERPs_resplocked_armw	5	6	Fz	-0.392
VP02_ERPs_resplocked_armw	5	7	F4	2.665
VP02_ERPs_resplocked_armw	5	8	F8	5.227
VP02_ERPs_resplocked_armw	5	9	FC5	4.435
VP02_ERPs_resplocked_armw	5	10	FC1	-0.117
VP02_ERPs_resplocked_armw	5	11	FC2	1.92
VP02_ERPs_resplocked_armw	5	12	FC6	3.962
VP02_ERPs_resplocked_armw	5	13	T7	4.86
VP02_ERPs_resplocked_armw	5	14	C3	0.893
VP02_ERPs_resplocked_armw	5	15	Cz	0.242
VP02_ERPs_resplocked_armw	5	16	C4	2.77
VP02_ERPs_resplocked_armw	5	17	T8	2.41
VP02_ERPs_resplocked_armw	5	18	CP5	3.803
VP02_ERPs_resplocked_armw	5	19	CP1	-0.149
VP02_ERPs_resplocked_armw	5	20	CP2	2.023
VP02_ERPs_resplocked_armw	5	21	CP6	1.399
VP02_ERPs_resplocked_armw	5	22	P7	-0.859
VP02_ERPs_resplocked_armw	5	23	P3	-1.165
VP02_ERPs_resplocked_armw	5	24	Pz	-1.165
VP02_ERPs_resplocked_armw	5	25	P4	-0.945
VP02_ERPs_resplocked_armw	5	26	P8	0.96
VP02_ERPs_resplocked_armw	5	27	POz	-2.005
VP02_ERPs_resplocked_armw	5	28	O1	-1.847
VP02_ERPs_resplocked_armw	5	29	Oz	-1.762
VP02_ERPs_resplocked_armw	5	30	O2	-2.817
VP02_ERPs_resplocked_armw	5	31	AF7	4.533
VP02_ERPs_resplocked_armw	5	32	AF3	2.009
VP02_ERPs_resplocked_armw	5	33	AF4	1.893
VP02_ERPs_resplocked_armw	5	34	AF8	3.016
VP02_ERPs_resplocked_armw	5	35	F5	2.01
VP02_ERPs_resplocked_armw	5	36	F1	1.962
VP02_ERPs_resplocked_armw	5	37	F2	0.527
VP02_ERPs_resplocked_armw	5	38	F6	5.81
VP02_ERPs_resplocked_armw	5	39	FC3	1.798
VP02_ERPs_resplocked_armw	5	40	FCz	-0.466
VP02_ERPs_resplocked_armw	5	41	FC4	3.489
VP02_ERPs_resplocked_armw	5	42	C5	2.437
VP02_ERPs_resplocked_armw	5	43	C1	-0.73
VP02_ERPs_resplocked_armw	5	44	C2	2.473
VP02_ERPs_resplocked_armw	5	45	C6	1.462
VP02_ERPs_resplocked_armw	5	46	CP3	1.925
VP02_ERPs_resplocked_armw	5	47	CPz	-0.232
VP02_ERPs_resplocked_armw	5	48	CP4	1.61
VP02_ERPs_resplocked_armw	5	49	P5	-0.903
VP02_ERPs_resplocked_armw	5	50	P1	-0.27
VP02_ERPs_resplocked_armw	5	51	P2	-1.308
VP02_ERPs_resplocked_armw	5	52	P6	-0.184
VP02_ERPs_resplocked_armw	5	53	PO5	-2.454
VP02_ERPs_resplocked_armw	5	54	PO3	-3.555
VP02_ERPs_resplocked_armw	5	55	PO4	-0.88
VP02_ERPs_resplocked_armw	5	56	PO6	-1.78
VP02_ERPs_resplocked_armw	5	57	FT7	5.067
VP02_ERPs_resplocked_armw	5	58	FT8	2.459
VP02_ERPs_resplocked_armw	5	59	TP7	2.038
VP02_ERPs_resplocked_armw	5	60	TP8	-0.603
VP02_ERPs_resplocked_armw	5	61	PO7	-2.673
VP02_ERPs_resplocked_armw	5	62	PO8	-1.956
VP04_ERPs_resplocked_armw	1	1	Fp1	6.83
VP04_ERPs_resplocked_armw	1	2	Fpz	5.067
VP04_ERPs_resplocked_armw	1	3	Fp2	4.545
VP04_ERPs_resplocked_armw	1	4	F7	9.705
VP04_ERPs_resplocked_armw	1	5	F3	8.474
VP04_ERPs_resplocked_armw	1	6	Fz	8.41
VP04_ERPs_resplocked_armw	1	7	F4	9.769
VP04_ERPs_resplocked_armw	1	8	F8	9.543
VP04_ERPs_resplocked_armw	1	9	FC5	9.746
VP04_ERPs_resplocked_armw	1	10	FC1	6.152
VP04_ERPs_resplocked_armw	1	11	FC2	7.068
VP04_ERPs_resplocked_armw	1	12	FC6	10.811
VP04_ERPs_resplocked_armw	1	13	T7	5.709
VP04_ERPs_resplocked_armw	1	14	C3	4.072
VP04_ERPs_resplocked_armw	1	15	Cz	3.478
VP04_ERPs_resplocked_armw	1	16	C4	7.048
VP04_ERPs_resplocked_armw	1	17	T8	5.986
VP04_ERPs_resplocked_armw	1	18	CP5	4.485
VP04_ERPs_resplocked_armw	1	19	CP1	4.797
VP04_ERPs_resplocked_armw	1	20	CP2	5.185
VP04_ERPs_resplocked_armw	1	21	CP6	5.423
VP04_ERPs_resplocked_armw	1	22	P7	2.919
VP04_ERPs_resplocked_armw	1	23	P3	4.622
VP04_ERPs_resplocked_armw	1	24	Pz	1.91
VP04_ERPs_resplocked_armw	1	25	P4	5.296
VP04_ERPs_resplocked_armw	1	26	P8	4.96
VP04_ERPs_resplocked_armw	1	27	POz	1.93
VP04_ERPs_resplocked_armw	1	28	O1	2.377
VP04_ERPs_resplocked_armw	1	29	Oz	1.501
VP04_ERPs_resplocked_armw	1	30	O2	5.143
VP04_ERPs_resplocked_armw	1	31	AF7	8.665
VP04_ERPs_resplocked_armw	1	32	AF3	8.413
VP04_ERPs_resplocked_armw	1	33	AF4	8.74
VP04_ERPs_resplocked_armw	1	34	AF8	5.908
VP04_ERPs_resplocked_armw	1	35	F5	8.467
VP04_ERPs_resplocked_armw	1	36	F1	8.53
VP04_ERPs_resplocked_armw	1	37	F2	10.089
VP04_ERPs_resplocked_armw	1	38	F6	9.581
VP04_ERPs_resplocked_armw	1	39	FC3	5.606
VP04_ERPs_resplocked_armw	1	40	FCz	7.239
VP04_ERPs_resplocked_armw	1	41	FC4	7.012
VP04_ERPs_resplocked_armw	1	42	C5	7.925
VP04_ERPs_resplocked_armw	1	43	C1	3.675
VP04_ERPs_resplocked_armw	1	44	C2	5.934
VP04_ERPs_resplocked_armw	1	45	C6	5.036
VP04_ERPs_resplocked_armw	1	46	CP3	3.504
VP04_ERPs_resplocked_armw	1	47	CPz	2.177
VP04_ERPs_resplocked_armw	1	48	CP4	7.29
VP04_ERPs_resplocked_armw	1	49	P5	2.521
VP04_ERPs_resplocked_armw	1	50	P1	4.976
VP04_ERPs_resplocked_armw	1	51	P2	5.247
VP04_ERPs_resplocked_armw	1	52	P6	5.428
VP04_ERPs_resplocked_armw	1	53	PO5	2.946
VP04_ERPs_resplocked_armw	1	54	PO3	3.079
VP04_ERPs_resplocked_armw	1	55	PO4	5.253
VP04_ERPs_resplocked_armw	1	56	PO6	4.97
VP04_ERPs_resplocked_armw	1	57	FT7	11.561
VP04_ERPs_resplocked_armw	1	58	FT8	9.521
VP04_ERPs_resplocked_armw	1	59	TP7	6.854
VP04_ERPs_resplocked_armw	1	60	TP8	5.217
VP04_ERPs_resplocked_armw	1	61	PO7	2.966
VP04_ERPs_resplocked_armw	1	62	PO8	4.951
VP04_ERPs_resplocked_armw	2	1	Fp1	-0.807
VP04_ERPs_resplocked_armw	2	2	Fpz	-4.142
VP04_ERPs_resplocked_armw	2	3	Fp2	-3.031
VP04_ERPs_resplocked_armw	2	4	F7	2.568
VP04_ERPs_resplocked_armw	2	5	F3	1.724
VP04_ERPs_resplocked_armw	2	6	Fz	1.764
VP04_ERPs_resplocked_armw	2	7	F4	3.427
VP04_ERPs_resplocked_armw	2	8	F8	5.186
VP04_ERPs_resplocked_armw	2	9	FC5	3.879
VP04_ERPs_resplocked_armw	2	10	FC1	0.419
VP04_ERPs_resplocked_armw	2	11	FC2	0.784
VP04_ERPs_resplocked_armw	2	12	FC6	6.389
VP04_ERPs_resplocked_armw	2	13	T7	0.56
VP04_ERPs_resplocked_armw	2	14	C3	-1.261
VP04_ERPs_resplocked_armw	2	15	Cz	-1.794
VP04_ERPs_resplocked_armw	2	16	C4	0.911
VP04_ERPs_resplocked_armw	2	17	T8	5.595
VP04_ERPs_resplocked_armw	2	18	CP5	0.2
VP04_ERPs_resplocked_armw	2	19	CP1	-2.746
VP04_ERPs_resplocked_armw	2	20	CP2	1.859
VP04_ERPs_resplocked_armw	2	21	CP6	2.085
VP04_ERPs_resplocked_armw	2	22	P7	0.833
VP04_ERPs_resplocked_armw	2	23	P3	-2.743
VP04_ERPs_resplocked_armw	2	24	Pz	-2.31
VP04_ERPs_resplocked_armw	2	25	P4	1.783
VP04_ERPs_resplocked_armw	2	26	P8	1.756
VP04_ERPs_resplocked_armw	2	27	POz	-2.23
VP04_ERPs_resplocked_armw	2	28	O1	-1.428
VP04_ERPs_resplocked_armw	2	29	Oz	-1.56
VP04_ERPs_resplocked_armw	2	30	O2	1.801
VP04_ERPs_resplocked_armw	2	31	AF7	4.095
VP04_ERPs_resplocked_armw	2	32	AF3	1.892
VP04_ERPs_resplocked_armw	2	33	AF4	3.052
VP04_ERPs_resplocked_armw	2	34	AF8	2.926
VP04_ERPs_resplocked_armw	2	35	F5	1.692
VP04_ERPs_resplocked_armw	2	36	F1	1.776
VP04_ERPs_resplocked_armw	2	37	F2	3.778
VP04_ERPs_resplocked_armw	2	38	F6	5.449
VP04_ERPs_resplocked_armw	2	39	FC3	1.604
VP04_ERPs_resplocked_armw	2	40	FCz	0.857
VP04_ERPs_resplocked_armw	2	41	FC4	0.891
VP04_ERPs_resplocked_armw	2	42	C5	3.595
VP04_ERPs_resplocked_armw	2	43	C1	-2.338
VP04_ERPs_resplocked_armw	2	44	C2	1.41
VP04_ERPs_resplocked_armw	2	45	C6	1.799
VP04_ERPs_resplocked_armw	2	46	CP3	-2.461
VP04_ERPs_resplocked_armw	2	47	CPz	-2.144
VP04_ERPs_resplocked_armw	2	48	CP4	0.882
VP04_ERPs_resplocked_armw	2	49	P5	0.959
VP04_ERPs_resplocked_armw	2	50	P1	-2.669
VP04_ERPs_resplocked_armw	2	51	P2	1.689
VP04_ERPs_resplocked_armw	2	52	P6	1.919
VP04_ERPs_resplocked_armw	2	53	PO5	0.962
VP04_ERPs_resplocked_armw	2	54	PO3	1.017
VP04_ERPs_resplocked_armw	2	55	PO4	1.715
VP04_ERPs_resplocked_armw	2	56	PO6	1.655
VP04_ERPs_resplocked_armw	2	57	FT7	9.025
VP04_ERPs_resplocked_armw	2	58	FT8	5.326
VP04_ERPs_resplocked_armw	2	59	TP7	0.634
VP04_ERPs_resplocked_armw	2	60	TP8	2.027
VP04_ERPs_resplocked_armw	2	61	PO7	0.963
VP04_ERPs_resplocked_armw	2	62	PO8	1.67
VP04_ERPs_resplocked_armw	4	1	Fp1	5.045
VP04_ERPs_resplocked_armw	4	2	Fpz	4.492
VP04_ERPs_resplocked_armw	4	3	Fp2	1.567
VP04_ERPs_resplocked_armw	4	4	F7	7.094
VP04_ERPs_resplocked_armw	4	5	F3	10.087
VP04_ERPs_resplocked_armw	4	6	Fz	10.047
VP04_ERPs_resplocked_armw	4	7	F4	13.489
VP04_ERPs_resplocked_armw	4	8	F8	12.315
VP04_ERPs_resplocked_armw	4	9	FC5	9.338
VP04_ERPs_resplocked_armw	4	10	FC1	13.106
VP04_ERPs_resplocked_armw	4	11	FC2	13.907
VP04_ERPs_resplocked_armw	4	12	FC6	13.66
VP04_ERPs_resplocked_armw	4	13	T7	5.813
VP04_ERPs_resplocked_armw	4	14	C3	11.595
VP04_ERPs_resplocked_armw	4	15	Cz	13.09
VP04_ERPs_resplocked_armw	4	16	C4	14.035
VP04_ERPs_resplocked_armw	4	17	T8	10.35
VP04_ERPs_resplocked_armw	4	18	CP5	8.572
VP04_ERPs_resplocked_armw	4	19	CP1	11.866
VP04_ERPs_resplocked_armw	4	20	CP2	13.341
VP04_ERPs_resplocked_armw	4	21	CP6	13.389
VP04_ERPs_resplocked_armw	4	22	P7	9.568
VP04_ERPs_resplocked_armw	4	23	P3	11.284
VP04_ERPs_resplocked_armw	4	24	Pz	12.26
VP04_ERPs_resplocked_armw	4	25	P4	13.316
VP04_ERPs_resplocked_armw	4	26	P8	12.653
VP04_ERPs_resplocked_armw	4	27	POz	12.306
VP04_ERPs_resplocked_armw	4	28	O1	10.383
VP04_ERPs_resplocked_armw	4	29	Oz	12.876
VP04_ERPs_resplocked_armw	4	30	O2	13.143
VP04_ERPs_resplocked_armw	4	31	AF7	-0.158
VP04_ERPs_resplocked_armw	4	32	AF3	1.192
VP04_ERPs_resplocked_armw	4	33	AF4	8.676
VP04_ERPs_resplocked_armw	4	34	AF8	5.901
VP04_ERPs_resplocked_armw	4	35	F5	10.001
VP04_ERPs_resplocked_armw	4	36	F1	10.135
VP04_ERPs_resplocked_armw	4	37	F2	14.033
VP04_ERPs_resplocked_armw	4	38	F6	12.115
VP04_ERPs_resplocked_armw	4	39	FC3	11.348
VP04_ERPs_resplocked_armw	4	40	FCz	14.234
VP04_ERPs_resplocked_armw	4	41	FC4	14.087
VP04_ERPs_resplocked_armw	4	42	C5	11.122
VP04_ERPs_resplocked_armw	4	43	C1	12.254
VP04_ERPs_resplocked_armw	4	44	C2	16.123
VP04_ERPs_resplocked_armw	4	45	C6	12.707
VP04_ERPs_resplocked_armw	4	46	CP3	13.144
VP04_ERPs_resplocked_armw	4	47	CPz	12.762
VP04_ERPs_resplocked_armw	4	48	CP4	14.051
VP04_ERPs_resplocked_armw	4	49	P5	9.179
VP04_ERPs_resplocked_armw	4	50	P1	12.205
VP04_ERPs_resplocked_armw	4	51	P2	12.972
VP04_ERPs_resplocked_armw	4	52	P6	13.235
VP04_ERPs_resplocked_armw	4	53	PO5	9.501
VP04_ERPs_resplocked_armw	4	54	PO3	9.595
VP04_ERPs_resplocked_armw	4	55	PO4	13.314
VP04_ERPs_resplocked_armw	4	56	PO6	12.899
VP04_ERPs_resplocked_armw	4	57	FT7	6.054
VP04_ERPs_resplocked_armw	4	58	FT8	12.948
VP04_ERPs_resplocked_armw	4	59	TP7	14.203
VP04_ERPs_resplocked_armw	4	60	TP8	13.143
VP04_ERPs_resplocked_armw	4	61	PO7	9.655
VP04_ERPs_resplocked_armw	4	62	PO8	12.71
VP04_ERPs_resplocked_armw	5	1	Fp1	5.782
VP04_ERPs_resplocked_armw	5	2	Fpz	7.17
VP04_ERPs_resplocked_armw	5	3	Fp2	5.599
VP04_ERPs_resplocked_armw	5	4	F7	16.546
VP04_ERPs_resplocked_armw	5	5	F3	16.983
VP04_ERPs_resplocked_armw	5	6	Fz	17.009
VP04_ERPs_resplocked_armw	5	7	F4	19.59
VP04_ERPs_resplocked_armw	5	8	F8	18.348
VP04_ERPs_resplocked_armw	5	9	FC5	14.565
VP04_ERPs_resplocked_armw	5	10	FC1	19.679
VP04_ERPs_resplocked_armw	5	11	FC2	20.027
VP04_ERPs_resplocked_armw	5	12	FC6	19.758
VP04_ERPs_resplocked_armw	5	13	T7	8.151
VP04_ERPs_resplocked_armw	5	14	C3	17.388
VP04_ERPs_resplocked_armw	5	15	Cz	19.513
VP04_ERPs_resplocked_armw	5	16	C4	20.083
VP04_ERPs_resplocked_armw	5	17	T8	17.924
VP04_ERPs_resplocked_armw	5	18	CP5	14.685
VP04_ERPs_resplocked_armw	5	19	CP1	19.081
VP04_ERPs_resplocked_armw	5	20	CP2	19.607
VP04_ERPs_resplocked_armw	5	21	CP6	19.693
VP04_ERPs_resplocked_armw	5	22	P7	13.751
VP04_ERPs_resplocked_armw	5	23	P3	18.229
VP04_ERPs_resplocked_armw	5	24	Pz	18.05
VP04_ERPs_resplocked_armw	5	25	P4	19.693
VP04_ERPs_resplocked_armw	5	26	P8	19.255
VP04_ERPs_resplocked_armw	5	27	POz	18.176
VP04_ERPs_resplocked_armw	5	28	O1	14.446
VP04_ERPs_resplocked_armw	5	29	Oz	16.528
VP04_ERPs_resplocked_armw	5	30	O2	19.557
VP04_ERPs_resplocked_armw	5	31	AF7	1.329
VP04_ERPs_resplocked_armw	5	32	AF3	6.938
VP04_ERPs_resplocked_armw	5	33	AF4	17.304
VP04_ERPs_resplocked_armw	5	34	AF8	8.694
VP04_ERPs_resplocked_armw	5	35	F5	16.47
VP04_ERPs_resplocked_armw	5	36	F1	16.926
VP04_ERPs_resplocked_armw	5	37	F2	19.889
VP04_ERPs_resplocked_armw	5	38	F6	18.289
VP04_ERPs_resplocked_armw	5	39	FC3	17.186
VP04_ERPs_resplocked_armw	5	40	FCz	20.141
VP04_ERPs_resplocked_armw	5	41	FC4	20.068
VP04_ERPs_resplocked_armw	5	42	C5	16.032
VP04_ERPs_resplocked_armw	5	43	C1	17.637
VP04_ERPs_resplocked_armw	5	44	C2	20.136
VP04_ERPs_resplocked_armw	5	45	C6	19.217
VP04_ERPs_resplocked_armw	5	46	CP3	18.816
VP04_ERPs_resplocked_armw	5	47	CPz	18.289
VP04_ERPs_resplocked_armw	5	48	CP4	20.172
VP04_ERPs_resplocked_armw	5	49	P5	13.261
VP04_ERPs_resplocked_armw	5	50	P1	19.153
VP04_ERPs_resplocked_armw	5	51	P2	19.485
VP04_ERPs_resplocked_armw	5	52	P6	19.617
VP04_ERPs_resplocked_armw	5	53	PO5	13.722
VP04_ERPs_resplocked_armw	5	54	PO3	13.785
VP04_ERPs_resplocked_armw	5	55	PO4	19.765
VP04_ERPs_resplocked_armw	5	56	PO6	19.315
VP04_ERPs_resplocked_armw	5	57	FT7	20.221
VP04_ERPs_resplocked_armw	5	58	FT8	18.808
VP04_ERPs_resplocked_armw	5	59	TP7	16.802
VP04_ERPs_resplocked_armw	5	60	TP8	19.535
VP04_ERPs_resplocked_armw	5	61	PO7	13.78
VP04_ERPs_resplocked_armw	5	62	PO8	19.336
VP05_ERPs_resplocked_armw	1	1	Fp1	6.965
VP05_ERPs_resplocked_armw	1	2	Fpz	-7.065
VP05_ERPs_resplocked_armw	1	3	Fp2	-6.516
VP05_ERPs_resplocked_armw	1	4	F7	5.584
VP05_ERPs_resplocked_armw	1	5	F3	-2.581
VP05_ERPs_resplocked_armw	1	6	Fz	-3.452
VP05_ERPs_resplocked_armw	1	7	F4	-0.725
VP05_ERPs_resplocked_armw	1	8	F8	-0.848
VP05_ERPs_resplocked_armw	1	9	FC5	0.087
VP05_ERPs_resplocked_armw	1	10	FC1	-7.575
VP05_ERPs_resplocked_armw	1	11	FC2	-5.002
VP05_ERPs_resplocked_armw	1	12	FC6	0.063
VP05_ERPs_resplocked_armw	1	13	T7	-1.32
VP05_ERPs_resplocked_armw	1	14	C3	-2.438
VP05_ERPs_resplocked_armw	1	15	Cz	-5.291
VP05_ERPs_resplocked_armw	1	16	C4	-1.609
VP05_ERPs_resplocked_armw	1	17	T8	-0.158
VP05_ERPs_resplocked_armw	1	18	CP5	-1.543
VP05_ERPs_resplocked_armw	1	19	CP1	-3.312
VP05_ERPs_resplocked_armw	1	20	CP2	-3.411
VP05_ERPs_resplocked_armw	1	21	CP6	-2.688
VP05_ERPs_resplocked_armw	1	22	P7	-9.078
VP05_ERPs_resplocked_armw	1	23	P3	-8.68
VP05_ERPs_resplocked_armw	1	24	Pz	-4.986
VP05_ERPs_resplocked_armw	1	25	P4	-6.417
VP05_ERPs_resplocked_armw	1	26	P8	-3.885
VP05_ERPs_resplocked_armw	1	27	POz	-9.589
VP05_ERPs_resplocked_armw	1	28	O1	-11.229
VP05_ERPs_resplocked_armw	1	29	Oz	-4.866
VP05_ERPs_resplocked_armw	1	30	O2	-6.295
VP05_ERPs_resplocked_armw	1	31	AF7	7.906
VP05_ERPs_resplocked_armw	1	32	AF3	0.653
VP05_ERPs_resplocked_armw	1	33	AF4	-1.276
VP05_ERPs_resplocked_armw	1	34	AF8	5.638
VP05_ERPs_resplocked_armw	1	35	F5	2.66
VP05_ERPs_resplocked_armw	1	36	F1	-2.604
VP05_ERPs_resplocked_armw	1	37	F2	-0.905
VP05_ERPs_resplocked_armw	1	38	F6	-0.599
VP05_ERPs_resplocked_armw	1	39	FC3	-2.938
VP05_ERPs_resplocked_armw	1	40	FCz	-4.925
VP05_ERPs_resplocked_armw	1	41	FC4	0.29
VP05_ERPs_resplocked_armw	1	42	C5	0.252
VP05_ERPs_resplocked_armw	1	43	C1	-5.225
VP05_ERPs_resplocked_armw	1	44	C2	-4.748
VP05_ERPs_resplocked_armw	1	45	C6	-2.57
VP05_ERPs_resplocked_armw	1	46	CP3	-4.922
VP05_ERPs_resplocked_armw	1	47	CPz	-4.77
VP05_ERPs_resplocked_armw	1	48	CP4	-1.7
VP05_ERPs_resplocked_armw	1	49	P5	-9.612
VP05_ERPs_resplocked_armw	1	50	P1	-3.327
VP05_ERPs_resplocked_armw	1	51	P2	-4.219
VP05_ERPs_resplocked_armw	1	52	P6	-6.209
VP05_ERPs_resplocked_armw	1	53	PO5	-11.116
VP05_ERPs_resplocked_armw	1	54	PO3	-11.08
VP05_ERPs_resplocked_armw	1	55	PO4	-5.819
VP05_ERPs_resplocked_armw	1	56	PO6	-6.129
VP05_ERPs_resplocked_armw	1	57	FT7	5.607
VP05_ERPs_resplocked_armw	1	58	FT8	-0.976
VP05_ERPs_resplocked_armw	1	59	TP7	-1.419
VP05_ERPs_resplocked_armw	1	60	TP8	-3.365
VP05_ERPs_resplocked_armw	1	61	PO7	-11.081
VP05_ERPs_resplocked_armw	1	62	PO8	-6.289
VP05_ERPs_resplocked_armw	2	1	Fp1	22.01
VP05_ERPs_resplocked_armw	2	2	Fpz	32.22
VP05_ERPs_resplocked_armw	2	3	Fp2	26.498
VP05_ERPs_resplocked_armw	2	4	F7	11.488
VP05_ERPs_resplocked_armw	2	5	F3	0.456
VP05_ERPs_resplocked_armw	2	6	Fz	-1.074
VP05_ERPs_resplocked_armw	2	7	F4	0.717
VP05_ERPs_resplocked_armw	2	8	F8	5.773
VP05_ERPs_resplocked_armw	2	9	FC5	4.08
VP05_ERPs_resplocked_armw	2	10	FC1	-4.768
VP05_ERPs_resplocked_armw	2	11	FC2	-0.974
VP05_ERPs_resplocked_armw	2	12	FC6	-1.259
VP05_ERPs_resplocked_armw	2	13	T7	-0.678
VP05_ERPs_resplocked_armw	2	14	C3	0.199
VP05_ERPs_resplocked_armw	2	15	Cz	-1.489
VP05_ERPs_resplocked_armw	2	16	C4	-2.546
VP05_ERPs_resplocked_armw	2	17	T8	1.505
VP05_ERPs_resplocked_armw	2	18	CP5	-1.324
VP05_ERPs_resplocked_armw	2	19	CP1	-3.966
VP05_ERPs_resplocked_armw	2	20	CP2	-1.795
VP05_ERPs_resplocked_armw	2	21	CP6	-1.971
VP05_ERPs_resplocked_armw	2	22	P7	-4.331
VP05_ERPs_resplocked_armw	2	23	P3	-5.685
VP05_ERPs_resplocked_armw	2	24	Pz	-6.223
VP05_ERPs_resplocked_armw	2	25	P4	-6.809
VP05_ERPs_resplocked_armw	2	26	P8	-3.586
VP05_ERPs_resplocked_armw	2	27	POz	-8.746
VP05_ERPs_resplocked_armw	2	28	O1	-10.112
VP05_ERPs_resplocked_armw	2	29	Oz	-6.355
VP05_ERPs_resplocked_armw	2	30	O2	-6.865
VP05_ERPs_resplocked_armw	2	31	AF7	21.829
VP05_ERPs_resplocked_armw	2	32	AF3	8.013
VP05_ERPs_resplocked_armw	2	33	AF4	2.047
VP05_ERPs_resplocked_armw	2	34	AF8	3.625
VP05_ERPs_resplocked_armw	2	35	F5	3.643
VP05_ERPs_resplocked_armw	2	36	F1	0.535
VP05_ERPs_resplocked_armw	2	37	F2	0.683
VP05_ERPs_resplocked_armw	2	38	F6	0.605
VP05_ERPs_resplocked_armw	2	39	FC3	-3.028
VP05_ERPs_resplocked_armw	2	40	FCz	-1.129
VP05_ERPs_resplocked_armw	2	41	FC4	1.104
VP05_ERPs_resplocked_armw	2	42	C5	2.059
VP05_ERPs_resplocked_armw	2	43	C1	-1.755
VP05_ERPs_resplocked_armw	2	44	C2	-1.085
VP05_ERPs_resplocked_armw	2	45	C6	-2.366
VP05_ERPs_resplocked_armw	2	46	CP3	-3.195
VP05_ERPs_resplocked_armw	2	47	CPz	-5.711
VP05_ERPs_resplocked_armw	2	48	CP4	-2.718
VP05_ERPs_resplocked_armw	2	49	P5	-6.083
VP05_ERPs_resplocked_armw	2	50	P1	-3.992
VP05_ERPs_resplocked_armw	2	51	P2	-6.453
VP05_ERPs_resplocked_armw	2	52	P6	-7.005
VP05_ERPs_resplocked_armw	2	53	PO5	-10.291
VP05_ERPs_resplocked_armw	2	54	PO3	-9.753
VP05_ERPs_resplocked_armw	2	55	PO4	-6.139
VP05_ERPs_resplocked_armw	2	56	PO6	-7.117
VP05_ERPs_resplocked_armw	2	57	FT7	11.8
VP05_ERPs_resplocked_armw	2	58	FT8	6.13
VP05_ERPs_resplocked_armw	2	59	TP7	-0.545
VP05_ERPs_resplocked_armw	2	60	TP8	-2.432
VP05_ERPs_resplocked_armw	2	61	PO7	-10.022
VP05_ERPs_resplocked_armw	2	62	PO8	-7.201
VP05_ERPs_resplocked_armw	4	1	Fp1	9.373
VP05_ERPs_resplocked_armw	4	2	Fpz	10.272
VP05_ERPs_resplocked_armw	4	3	Fp2	10.443
VP05_ERPs_resplocked_armw	4	4	F7	9.583
VP05_ERPs_resplocked_armw	4	5	F3	-1.745
VP05_ERPs_resplocked_armw	4	6	Fz	-2.147
VP05_ERPs_resplocked_armw	4	7	F4	0.569
VP05_ERPs_resplocked_armw	4	8	F8	11.701
VP05_ERPs_resplocked_armw	4	9	FC5	3.757
VP05_ERPs_resplocked_armw	4	10	FC1	-3.458
VP05_ERPs_resplocked_armw	4	11	FC2	-3.327
VP05_ERPs_resplocked_armw	4	12	FC6	3.108
VP05_ERPs_resplocked_armw	4	13	T7	1.88
VP05_ERPs_resplocked_armw	4	14	C3	1.13
VP05_ERPs_resplocked_armw	4	15	Cz	-3.233
VP05_ERPs_resplocked_armw	4	16	C4	-0.016
VP05_ERPs_resplocked_armw	4	17	T8	0.812
VP05_ERPs_resplocked_armw	4	18	CP5	0.745
VP05_ERPs_resplocked_armw	4	19	CP1	-4.381
VP05_ERPs_resplocked_armw	4	20	CP2	-0.573
VP05_ERPs_resplocked_armw	4	21	CP6	-0.365
VP05_ERPs_resplocked_armw	4	22	P7	-4.455
VP05_ERPs_resplocked_armw	4	23	P3	-5.752
VP05_ERPs_resplocked_armw	4	24	Pz	-2.033
VP05_ERPs_resplocked_armw	4	25	P4	-3.014
VP05_ERPs_resplocked_armw	4	26	P8	-1.105
VP05_ERPs_resplocked_armw	4	27	POz	-6.449
VP05_ERPs_resplocked_armw	4	28	O1	-6.256
VP05_ERPs_resplocked_armw	4	29	Oz	-5.074
VP05_ERPs_resplocked_armw	4	30	O2	-2.857
VP05_ERPs_resplocked_armw	4	31	AF7	9.659
VP05_ERPs_resplocked_armw	4	32	AF3	2.225
VP05_ERPs_resplocked_armw	4	33	AF4	2.225
VP05_ERPs_resplocked_armw	4	34	AF8	3.067
VP05_ERPs_resplocked_armw	4	35	F5	3.584
VP05_ERPs_resplocked_armw	4	36	F1	-1.699
VP05_ERPs_resplocked_armw	4	37	F2	0.58
VP05_ERPs_resplocked_armw	4	38	F6	0.736
VP05_ERPs_resplocked_armw	4	39	FC3	-1.224
VP05_ERPs_resplocked_armw	4	40	FCz	-3.367
VP05_ERPs_resplocked_armw	4	41	FC4	0.119
VP05_ERPs_resplocked_armw	4	42	C5	2.661
VP05_ERPs_resplocked_armw	4	43	C1	-3.147
VP05_ERPs_resplocked_armw	4	44	C2	-3.504
VP05_ERPs_resplocked_armw	4	45	C6	-0.293
VP05_ERPs_resplocked_armw	4	46	CP3	-2.542
VP05_ERPs_resplocked_armw	4	47	CPz	-1.985
VP05_ERPs_resplocked_armw	4	48	CP4	-0.006
VP05_ERPs_resplocked_armw	4	49	P5	-4.546
VP05_ERPs_resplocked_armw	4	50	P1	-4.481
VP05_ERPs_resplocked_armw	4	51	P2	-3.428
VP05_ERPs_resplocked_armw	4	52	P6	-2.787
VP05_ERPs_resplocked_armw	4	53	PO5	-6.118
VP05_ERPs_resplocked_armw	4	54	PO3	-6.177
VP05_ERPs_resplocked_armw	4	55	PO4	-3.55
VP05_ERPs_resplocked_armw	4	56	PO6	-2.889
VP05_ERPs_resplocked_armw	4	57	FT7	9.4
VP05_ERPs_resplocked_armw	4	58	FT8	11.513
VP05_ERPs_resplocked_armw	4	59	TP7	1.795
VP05_ERPs_resplocked_armw	4	60	TP8	-0.16
VP05_ERPs_resplocked_armw	4	61	PO7	-6.143
VP05_ERPs_resplocked_armw	4	62	PO8	-2.93
VP05_ERPs_resplocked_armw	5	1	Fp1	8.692
VP05_ERPs_resplocked_armw	5	2	Fpz	10.501
VP05_ERPs_resplocked_armw	5	3	Fp2	12.512
VP05_ERPs_resplocked_armw	5	4	F7	5.034
VP05_ERPs_resplocked_armw	5	5	F3	-1.615
VP05_ERPs_resplocked_armw	5	6	Fz	-2.285
VP05_ERPs_resplocked_armw	5	7	F4	2.616
VP05_ERPs_resplocked_armw	5	8	F8	3.799
VP05_ERPs_resplocked_armw	5	9	FC5	1.896
VP05_ERPs_resplocked_armw	5	10	FC1	-2.604
VP05_ERPs_resplocked_armw	5	11	FC2	-1.434
VP05_ERPs_resplocked_armw	5	12	FC6	3.176
VP05_ERPs_resplocked_armw	5	13	T7	-0.341
VP05_ERPs_resplocked_armw	5	14	C3	-3.224
VP05_ERPs_resplocked_armw	5	15	Cz	-3.878
VP05_ERPs_resplocked_armw	5	16	C4	0.062
VP05_ERPs_resplocked_armw	5	17	T8	4.158
VP05_ERPs_resplocked_armw	5	18	CP5	-0.771
VP05_ERPs_resplocked_armw	5	19	CP1	-3.821
VP05_ERPs_resplocked_armw	5	20	CP2	-1.595
VP05_ERPs_resplocked_armw	5	21	CP6	0.776
VP05_ERPs_resplocked_armw	5	22	P7	-4.745
VP05_ERPs_resplocked_armw	5	23	P3	-3.953
VP05_ERPs_resplocked_armw	5	24	Pz	-4.466
VP05_ERPs_resplocked_armw	5	25	P4	-1.124
VP05_ERPs_resplocked_armw	5	26	P8	0.192
VP05_ERPs_resplocked_armw	5	27	POz	-5.656
VP05_ERPs_resplocked_armw	5	28	O1	-7.232
VP05_ERPs_resplocked_armw	5	29	Oz	-6.12
VP05_ERPs_resplocked_armw	5	30	O2	-1.063
VP05_ERPs_resplocked_armw	5	31	AF7	8.446
VP05_ERPs_resplocked_armw	5	32	AF3	2.668
VP05_ERPs_resplocked_armw	5	33	AF4	2.867
VP05_ERPs_resplocked_armw	5	34	AF8	4.044
VP05_ERPs_resplocked_armw	5	35	F5	2.206
VP05_ERPs_resplocked_armw	5	36	F1	-1.677
VP05_ERPs_resplocked_armw	5	37	F2	2.677
VP05_ERPs_resplocked_armw	5	38	F6	2.529
VP05_ERPs_resplocked_armw	5	39	FC3	-2.449
VP05_ERPs_resplocked_armw	5	40	FCz	-1.413
VP05_ERPs_resplocked_armw	5	41	FC4	1.753
VP05_ERPs_resplocked_armw	5	42	C5	1.033
VP05_ERPs_resplocked_armw	5	43	C1	-3.865
VP05_ERPs_resplocked_armw	5	44	C2	-1.616
VP05_ERPs_resplocked_armw	5	45	C6	0.604
VP05_ERPs_resplocked_armw	5	46	CP3	-4.141
VP05_ERPs_resplocked_armw	5	47	CPz	-4.318
VP05_ERPs_resplocked_armw	5	48	CP4	0.037
VP05_ERPs_resplocked_armw	5	49	P5	-4.232
VP05_ERPs_resplocked_armw	5	50	P1	-3.831
VP05_ERPs_resplocked_armw	5	51	P2	-0.851
VP05_ERPs_resplocked_armw	5	52	P6	-1.116
VP05_ERPs_resplocked_armw	5	53	PO5	-6.875
VP05_ERPs_resplocked_armw	5	54	PO3	-6.685
VP05_ERPs_resplocked_armw	5	55	PO4	-0.23
VP05_ERPs_resplocked_armw	5	56	PO6	-1.206
VP05_ERPs_resplocked_armw	5	57	FT7	4.936
VP05_ERPs_resplocked_armw	5	58	FT8	3.753
VP05_ERPs_resplocked_armw	5	59	TP7	-0.404
VP05_ERPs_resplocked_armw	5	60	TP8	0.295
VP05_ERPs_resplocked_armw	5	61	PO7	-6.792
VP05_ERPs_resplocked_armw	5	62	PO8	-1.079
VP06_ERPs_resplocked_armw	1	1	Fp1	10.277
VP06_ERPs_resplocked_armw	1	2	Fpz	-1.517
VP06_ERPs_resplocked_armw	1	3	Fp2	-0.483
VP06_ERPs_resplocked_armw	1	4	F7	7.365
VP06_ERPs_resplocked_armw	1	5	F3	8.856
VP06_ERPs_resplocked_armw	1	6	Fz	10.158
VP06_ERPs_resplocked_armw	1	7	F4	10.052
VP06_ERPs_resplocked_armw	1	8	F8	5.345
VP06_ERPs_resplocked_armw	1	9	FC5	6.627
VP06_ERPs_resplocked_armw	1	10	FC1	9.367
VP06_ERPs_resplocked_armw	1	11	FC2	10.035
VP06_ERPs_resplocked_armw	1	12	FC6	10.063
VP06_ERPs_resplocked_armw	1	13	T7	0.438
VP06_ERPs_resplocked_armw	1	14	C3	8.946
VP06_ERPs_resplocked_armw	1	15	Cz	9.244
VP06_ERPs_resplocked_armw	1	16	C4	9.016
VP06_ERPs_resplocked_armw	1	17	T8	3.573
VP06_ERPs_resplocked_armw	1	18	CP5	7.132
VP06_ERPs_resplocked_armw	1	19	CP1	7.111
VP06_ERPs_resplocked_armw	1	20	CP2	6.874
VP06_ERPs_resplocked_armw	1	21	CP6	5.662
VP06_ERPs_resplocked_armw	1	22	P7	1.236
VP06_ERPs_resplocked_armw	1	23	P3	7.174
VP06_ERPs_resplocked_armw	1	24	Pz	7.453
VP06_ERPs_resplocked_armw	1	25	P4	8.112
VP06_ERPs_resplocked_armw	1	26	P8	-2.516
VP06_ERPs_resplocked_armw	1	27	POz	8.314
VP06_ERPs_resplocked_armw	1	28	O1	8.07
VP06_ERPs_resplocked_armw	1	29	Oz	7.718
VP06_ERPs_resplocked_armw	1	30	O2	8.104
VP06_ERPs_resplocked_armw	1	31	AF7	13.769
VP06_ERPs_resplocked_armw	1	32	AF3	9.103
VP06_ERPs_resplocked_armw	1	33	AF4	14.168
VP06_ERPs_resplocked_armw	1	34	AF8	-2.038
VP06_ERPs_resplocked_armw	1	35	F5	8.252
VP06_ERPs_resplocked_armw	1	36	F1	9.978
VP06_ERPs_resplocked_armw	1	37	F2	10.095
VP06_ERPs_resplocked_armw	1	38	F6	7.603
VP06_ERPs_resplocked_armw	1	39	FC3	8.111
VP06_ERPs_resplocked_armw	1	40	FCz	8.193
VP06_ERPs_resplocked_armw	1	41	FC4	9.748
VP06_ERPs_resplocked_armw	1	42	C5	6.993
VP06_ERPs_resplocked_armw	1	43	C1	8.211
VP06_ERPs_resplocked_armw	1	44	C2	9.965
VP06_ERPs_resplocked_armw	1	45	C6	6.994
VP06_ERPs_resplocked_armw	1	46	CP3	7.544
VP06_ERPs_resplocked_armw	1	47	CPz	7.297
VP06_ERPs_resplocked_armw	1	48	CP4	9.015
VP06_ERPs_resplocked_armw	1	49	P5	6.09
VP06_ERPs_resplocked_armw	1	50	P1	7.358
VP06_ERPs_resplocked_armw	1	51	P2	7.56
VP06_ERPs_resplocked_armw	1	52	P6	5.873
VP06_ERPs_resplocked_armw	1	53	PO5	7.538
VP06_ERPs_resplocked_armw	1	54	PO3	7.455
VP06_ERPs_resplocked_armw	1	55	PO4	8.023
VP06_ERPs_resplocked_armw	1	56	PO6	8.132
VP06_ERPs_resplocked_armw	1	57	FT7	0.958
VP06_ERPs_resplocked_armw	1	58	FT8	8.641
VP06_ERPs_resplocked_armw	1	59	TP7	0.566
VP06_ERPs_resplocked_armw	1	60	TP8	3.843
VP06_ERPs_resplocked_armw	1	61	PO7	7.384
VP06_ERPs_resplocked_armw	1	62	PO8	8.064
VP06_ERPs_resplocked_armw	2	1	Fp1	11.572
VP06_ERPs_resplocked_armw	2	2	Fpz	0.328
VP06_ERPs_resplocked_armw	2	3	Fp2	4.813
VP06_ERPs_resplocked_armw	2	4	F7	3.952
VP06_ERPs_resplocked_armw	2	5	F3	11.431
VP06_ERPs_resplocked_armw	2	6	Fz	18.352
VP06_ERPs_resplocked_armw	2	7	F4	15.949
VP06_ERPs_resplocked_armw	2	8	F8	-1.368
VP06_ERPs_resplocked_armw	2	9	FC5	6.593
VP06_ERPs_resplocked_armw	2	10	FC1	17.157
VP06_ERPs_resplocked_armw	2	11	FC2	16.216
VP06_ERPs_resplocked_armw	2	12	FC6	9.029
VP06_ERPs_resplocked_armw	2	13	T7	5.843
VP06_ERPs_resplocked_armw	2	14	C3	15.809
VP06_ERPs_resplocked_armw	2	15	Cz	15.751
VP06_ERPs_resplocked_armw	2	16	C4	18.632
VP06_ERPs_resplocked_armw	2	17	T8	-0.732
VP06_ERPs_resplocked_armw	2	18	CP5	12.018
VP06_ERPs_resplocked_armw	2	19	CP1	13.022
VP06_ERPs_resplocked_armw	2	20	CP2	14.06
VP06_ERPs_resplocked_armw	2	21	CP6	5.649
VP06_ERPs_resplocked_armw	2	22	P7	5.183
VP06_ERPs_resplocked_armw	2	23	P3	13.394
VP06_ERPs_resplocked_armw	2	24	Pz	14.391
VP06_ERPs_resplocked_armw	2	25	P4	12.486
VP06_ERPs_resplocked_armw	2	26	P8	-1.322
VP06_ERPs_resplocked_armw	2	27	POz	13.377
VP06_ERPs_resplocked_armw	2	28	O1	13.029
VP06_ERPs_resplocked_armw	2	29	Oz	13.027
VP06_ERPs_resplocked_armw	2	30	O2	12.388
VP06_ERPs_resplocked_armw	2	31	AF7	28.678
VP06_ERPs_resplocked_armw	2	32	AF3	11.62
VP06_ERPs_resplocked_armw	2	33	AF4	16.433
VP06_ERPs_resplocked_armw	2	34	AF8	6.43
VP06_ERPs_resplocked_armw	2	35	F5	10.692
VP06_ERPs_resplocked_armw	2	36	F1	17.572
VP06_ERPs_resplocked_armw	2	37	F2	16.107
VP06_ERPs_resplocked_armw	2	38	F6	13.655
VP06_ERPs_resplocked_armw	2	39	FC3	15.301
VP06_ERPs_resplocked_armw	2	40	FCz	15.403
VP06_ERPs_resplocked_armw	2	41	FC4	11.04
VP06_ERPs_resplocked_armw	2	42	C5	8.337
VP06_ERPs_resplocked_armw	2	43	C1	14.858
VP06_ERPs_resplocked_armw	2	44	C2	16.288
VP06_ERPs_resplocked_armw	2	45	C6	7.092
VP06_ERPs_resplocked_armw	2	46	CP3	13.845
VP06_ERPs_resplocked_armw	2	47	CPz	13.145
VP06_ERPs_resplocked_armw	2	48	CP4	15.718
VP06_ERPs_resplocked_armw	2	49	P5	12.924
VP06_ERPs_resplocked_armw	2	50	P1	13.403
VP06_ERPs_resplocked_armw	2	51	P2	14.609
VP06_ERPs_resplocked_armw	2	52	P6	9.141
VP06_ERPs_resplocked_armw	2	53	PO5	13.775
VP06_ERPs_resplocked_armw	2	54	PO3	13.957
VP06_ERPs_resplocked_armw	2	55	PO4	12.558
VP06_ERPs_resplocked_armw	2	56	PO6	12.692
VP06_ERPs_resplocked_armw	2	57	FT7	-8.276
VP06_ERPs_resplocked_armw	2	58	FT8	5.996
VP06_ERPs_resplocked_armw	2	59	TP7	-0.187
VP06_ERPs_resplocked_armw	2	60	TP8	-0.507
VP06_ERPs_resplocked_armw	2	61	PO7	13.806
VP06_ERPs_resplocked_armw	2	62	PO8	12.332
VP06_ERPs_resplocked_armw	4	1	Fp1	16.013
VP06_ERPs_resplocked_armw	4	2	Fpz	-3.924
VP06_ERPs_resplocked_armw	4	3	Fp2	-8.588
VP06_ERPs_resplocked_armw	4	4	F7	4.683
VP06_ERPs_resplocked_armw	4	5	F3	24.838
VP06_ERPs_resplocked_armw	4	6	Fz	38.593
VP06_ERPs_resplocked_armw	4	7	F4	32.799
VP06_ERPs_resplocked_armw	4	8	F8	-2.643
VP06_ERPs_resplocked_armw	4	9	FC5	13.843
VP06_ERPs_resplocked_armw	4	10	FC1	37.186
VP06_ERPs_resplocked_armw	4	11	FC2	33.686
VP06_ERPs_resplocked_armw	4	12	FC6	18.881
VP06_ERPs_resplocked_armw	4	13	T7	13.74
VP06_ERPs_resplocked_armw	4	14	C3	37.128
VP06_ERPs_resplocked_armw	4	15	Cz	37.72
VP06_ERPs_resplocked_armw	4	16	C4	35.188
VP06_ERPs_resplocked_armw	4	17	T8	-1.971
VP06_ERPs_resplocked_armw	4	18	CP5	25.646
VP06_ERPs_resplocked_armw	4	19	CP1	34.73
VP06_ERPs_resplocked_armw	4	20	CP2	36.009
VP06_ERPs_resplocked_armw	4	21	CP6	20.92
VP06_ERPs_resplocked_armw	4	22	P7	10.133
VP06_ERPs_resplocked_armw	4	23	P3	33.276
VP06_ERPs_resplocked_armw	4	24	Pz	34.949
VP06_ERPs_resplocked_armw	4	25	P4	31.019
VP06_ERPs_resplocked_armw	4	26	P8	0.952
VP06_ERPs_resplocked_armw	4	27	POz	35.5
VP06_ERPs_resplocked_armw	4	28	O1	29.711
VP06_ERPs_resplocked_armw	4	29	Oz	29.868
VP06_ERPs_resplocked_armw	4	30	O2	30.596
VP06_ERPs_resplocked_armw	4	31	AF7	48.694
VP06_ERPs_resplocked_armw	4	32	AF3	25.137
VP06_ERPs_resplocked_armw	4	33	AF4	29.055
VP06_ERPs_resplocked_armw	4	34	AF8	4.163
VP06_ERPs_resplocked_armw	4	35	F5	22.468
VP06_ERPs_resplocked_armw	4	36	F1	37.148
VP06_ERPs_resplocked_armw	4	37	F2	32.963
VP06_ERPs_resplocked_armw	4	38	F6	24.691
VP06_ERPs_resplocked_armw	4	39	FC3	36.053
VP06_ERPs_resplocked_armw	4	40	FCz	36.084
VP06_ERPs_resplocked_armw	4	41	FC4	24.414
VP06_ERPs_resplocked_armw	4	42	C5	12.544
VP06_ERPs_resplocked_armw	4	43	C1	35.519
VP06_ERPs_resplocked_armw	4	44	C2	38.529
VP06_ERPs_resplocked_armw	4	45	C6	17.889
VP06_ERPs_resplocked_armw	4	46	CP3	32.757
VP06_ERPs_resplocked_armw	4	47	CPz	34.719
VP06_ERPs_resplocked_armw	4	48	CP4	37.593
VP06_ERPs_resplocked_armw	4	49	P5	30.015
VP06_ERPs_resplocked_armw	4	50	P1	33.185
VP06_ERPs_resplocked_armw	4	51	P2	34.99
VP06_ERPs_resplocked_armw	4	52	P6	28.005
VP06_ERPs_resplocked_armw	4	53	PO5	31.144
VP06_ERPs_resplocked_armw	4	54	PO3	30.849
VP06_ERPs_resplocked_armw	4	55	PO4	31.003
VP06_ERPs_resplocked_armw	4	56	PO6	31.06
VP06_ERPs_resplocked_armw	4	57	FT7	-18.973
VP06_ERPs_resplocked_armw	4	58	FT8	10.603
VP06_ERPs_resplocked_armw	4	59	TP7	1.596
VP06_ERPs_resplocked_armw	4	60	TP8	-1.843
VP06_ERPs_resplocked_armw	4	61	PO7	30.541
VP06_ERPs_resplocked_armw	4	62	PO8	30.69
VP06_ERPs_resplocked_armw	5	1	Fp1	12.414
VP06_ERPs_resplocked_armw	5	2	Fpz	7.249
VP06_ERPs_resplocked_armw	5	3	Fp2	11.439
VP06_ERPs_resplocked_armw	5	4	F7	3.87
VP06_ERPs_resplocked_armw	5	5	F3	6.679
VP06_ERPs_resplocked_armw	5	6	Fz	8.17
VP06_ERPs_resplocked_armw	5	7	F4	6.933
VP06_ERPs_resplocked_armw	5	8	F8	9.537
VP06_ERPs_resplocked_armw	5	9	FC5	1.808
VP06_ERPs_resplocked_armw	5	10	FC1	6.949
VP06_ERPs_resplocked_armw	5	11	FC2	7.177
VP06_ERPs_resplocked_armw	5	12	FC6	7.365
VP06_ERPs_resplocked_armw	5	13	T7	1.278
VP06_ERPs_resplocked_armw	5	14	C3	7.344
VP06_ERPs_resplocked_armw	5	15	Cz	7.503
VP06_ERPs_resplocked_armw	5	16	C4	6.786
VP06_ERPs_resplocked_armw	5	17	T8	0.407
VP06_ERPs_resplocked_armw	5	18	CP5	4.196
VP06_ERPs_resplocked_armw	5	19	CP1	4.133
VP06_ERPs_resplocked_armw	5	20	CP2	5.053
VP06_ERPs_resplocked_armw	5	21	CP6	3.492
VP06_ERPs_resplocked_armw	5	22	P7	-0.105
VP06_ERPs_resplocked_armw	5	23	P3	4.745
VP06_ERPs_resplocked_armw	5	24	Pz	4.428
VP06_ERPs_resplocked_armw	5	25	P4	5.204
VP06_ERPs_resplocked_armw	5	26	P8	-1.771
VP06_ERPs_resplocked_armw	5	27	POz	6.187
VP06_ERPs_resplocked_armw	5	28	O1	5.154
VP06_ERPs_resplocked_armw	5	29	Oz	4.988
VP06_ERPs_resplocked_armw	5	30	O2	5.314
VP06_ERPs_resplocked_armw	5	31	AF7	18.138
VP06_ERPs_resplocked_armw	5	32	AF3	6.804
VP06_ERPs_resplocked_armw	5	33	AF4	8.829
VP06_ERPs_resplocked_armw	5	34	AF8	8.718
VP06_ERPs_resplocked_armw	5	35	F5	7.792
VP06_ERPs_resplocked_armw	5	36	F1	7.607
VP06_ERPs_resplocked_armw	5	37	F2	6.95
VP06_ERPs_resplocked_armw	5	38	F6	13.337
VP06_ERPs_resplocked_armw	5	39	FC3	6.933
VP06_ERPs_resplocked_armw	5	40	FCz	5.955
VP06_ERPs_resplocked_armw	5	41	FC4	8.255
VP06_ERPs_resplocked_armw	5	42	C5	1.754
VP06_ERPs_resplocked_armw	5	43	C1	5.291
VP06_ERPs_resplocked_armw	5	44	C2	9.311
VP06_ERPs_resplocked_armw	5	45	C6	3.189
VP06_ERPs_resplocked_armw	5	46	CP3	4.144
VP06_ERPs_resplocked_armw	5	47	CPz	4.288
VP06_ERPs_resplocked_armw	5	48	CP4	7.406
VP06_ERPs_resplocked_armw	5	49	P5	4.436
VP06_ERPs_resplocked_armw	5	50	P1	4.857
VP06_ERPs_resplocked_armw	5	51	P2	4.714
VP06_ERPs_resplocked_armw	5	52	P6	2.993
VP06_ERPs_resplocked_armw	5	53	PO5	4.727
VP06_ERPs_resplocked_armw	5	54	PO3	4.639
VP06_ERPs_resplocked_armw	5	55	PO4	5.339
VP06_ERPs_resplocked_armw	5	56	PO6	5.41
VP06_ERPs_resplocked_armw	5	57	FT7	-2.418
VP06_ERPs_resplocked_armw	5	58	FT8	9.489
VP06_ERPs_resplocked_armw	5	59	TP7	-2.703
VP06_ERPs_resplocked_armw	5	60	TP8	0.648
VP06_ERPs_resplocked_armw	5	61	PO7	4.769
VP06_ERPs_resplocked_armw	5	62	PO8	5.274
VP07_ERPs_resplocked_armw	1	1	Fp1	-8.444
VP07_ERPs_resplocked_armw	1	2	Fpz	-0.883
VP07_ERPs_resplocked_armw	1	3	Fp2	-18.58
VP07_ERPs_resplocked_armw	1	4	F7	-2.6
VP07_ERPs_resplocked_armw	1	5	F3	-5.101
VP07_ERPs_resplocked_armw	1	6	Fz	-4.894
VP07_ERPs_resplocked_armw	1	7	F4	-7.79
VP07_ERPs_resplocked_armw	1	8	F8	-11.793
VP07_ERPs_resplocked_armw	1	9	FC5	-5.516
VP07_ERPs_resplocked_armw	1	10	FC1	-5.628
VP07_ERPs_resplocked_armw	1	11	FC2	-7.88
VP07_ERPs_resplocked_armw	1	12	FC6	-6.275
VP07_ERPs_resplocked_armw	1	13	T7	-5.178
VP07_ERPs_resplocked_armw	1	14	C3	-5.884
VP07_ERPs_resplocked_armw	1	15	Cz	-7.649
VP07_ERPs_resplocked_armw	1	16	C4	-4.571
VP07_ERPs_resplocked_armw	1	17	T8	-7.535
VP07_ERPs_resplocked_armw	1	18	CP5	-3.324
VP07_ERPs_resplocked_armw	1	19	CP1	-5.706
VP07_ERPs_resplocked_armw	1	20	CP2	-4.804
VP07_ERPs_resplocked_armw	1	21	CP6	-7.609
VP07_ERPs_resplocked_armw	1	22	P7	-6.692
VP07_ERPs_resplocked_armw	1	23	P3	-5.953
VP07_ERPs_resplocked_armw	1	24	Pz	-6.962
VP07_ERPs_resplocked_armw	1	25	P4	-6.702
VP07_ERPs_resplocked_armw	1	26	P8	-7.78
VP07_ERPs_resplocked_armw	1	27	POz	-8.33
VP07_ERPs_resplocked_armw	1	28	O1	-6.225
VP07_ERPs_resplocked_armw	1	29	Oz	-8.236
VP07_ERPs_resplocked_armw	1	30	O2	-9.149
VP07_ERPs_resplocked_armw	1	31	AF7	-5.152
VP07_ERPs_resplocked_armw	1	32	AF3	-5.371
VP07_ERPs_resplocked_armw	1	33	AF4	-7.437
VP07_ERPs_resplocked_armw	1	34	AF8	-12.69
VP07_ERPs_resplocked_armw	1	35	F5	-2.962
VP07_ERPs_resplocked_armw	1	36	F1	-4.885
VP07_ERPs_resplocked_armw	1	37	F2	-7.742
VP07_ERPs_resplocked_armw	1	38	F6	-7.663
VP07_ERPs_resplocked_armw	1	39	FC3	-4.94
VP07_ERPs_resplocked_armw	1	40	FCz	-7.862
VP07_ERPs_resplocked_armw	1	41	FC4	-7.819
VP07_ERPs_resplocked_armw	1	42	C5	-4.136
VP07_ERPs_resplocked_armw	1	43	C1	-8.52
VP07_ERPs_resplocked_armw	1	44	C2	-4.949
VP07_ERPs_resplocked_armw	1	45	C6	-5.937
VP07_ERPs_resplocked_armw	1	46	CP3	-3.755
VP07_ERPs_resplocked_armw	1	47	CPz	-5.252
VP07_ERPs_resplocked_armw	1	48	CP4	-5.07
VP07_ERPs_resplocked_armw	1	49	P5	-6.557
VP07_ERPs_resplocked_armw	1	50	P1	-6.152
VP07_ERPs_resplocked_armw	1	51	P2	-5.092
VP07_ERPs_resplocked_armw	1	52	P6	-13.087
VP07_ERPs_resplocked_armw	1	53	PO5	-5.836
VP07_ERPs_resplocked_armw	1	54	PO3	-5.936
VP07_ERPs_resplocked_armw	1	55	PO4	-9.595
VP07_ERPs_resplocked_armw	1	56	PO6	-9.842
VP07_ERPs_resplocked_armw	1	57	FT7	-5.076
VP07_ERPs_resplocked_armw	1	58	FT8	-8.725
VP07_ERPs_resplocked_armw	1	59	TP7	-7.42
VP07_ERPs_resplocked_armw	1	60	TP8	-7.084
VP07_ERPs_resplocked_armw	1	61	PO7	-6.161
VP07_ERPs_resplocked_armw	1	62	PO8	-9.653
VP07_ERPs_resplocked_armw	2	1	Fp1	-5.83
VP07_ERPs_resplocked_armw	2	2	Fpz	-2.566
VP07_ERPs_resplocked_armw	2	3	Fp2	-28.981
VP07_ERPs_resplocked_armw	2	4	F7	7.542
VP07_ERPs_resplocked_armw	2	5	F3	-6.061
VP07_ERPs_resplocked_armw	2	6	Fz	-4.491
VP07_ERPs_resplocked_armw	2	7	F4	-9.169
VP07_ERPs_resplocked_armw	2	8	F8	-3.674
VP07_ERPs_resplocked_armw	2	9	FC5	-16.164
VP07_ERPs_resplocked_armw	2	10	FC1	-12.22
VP07_ERPs_resplocked_armw	2	11	FC2	-10.243
VP07_ERPs_resplocked_armw	2	12	FC6	-12.051
VP07_ERPs_resplocked_armw	2	13	T7	-11.227
VP07_ERPs_resplocked_armw	2	14	C3	-14.362
VP07_ERPs_resplocked_armw	2	15	Cz	-12.526
VP07_ERPs_resplocked_armw	2	16	C4	-8.396
VP07_ERPs_resplocked_armw	2	17	T8	-7.745
VP07_ERPs_resplocked_armw	2	18	CP5	-8.777
VP07_ERPs_resplocked_armw	2	19	CP1	-9.677
VP07_ERPs_resplocked_armw	2	20	CP2	-13.073
VP07_ERPs_resplocked_armw	2	21	CP6	-15.327
VP07_ERPs_resplocked_armw	2	22	P7	-14.15
VP07_ERPs_resplocked_armw	2	23	P3	-10.93
VP07_ERPs_resplocked_armw	2	24	Pz	-13.203
VP07_ERPs_resplocked_armw	2	25	P4	-16.089
VP07_ERPs_resplocked_armw	2	26	P8	-16.957
VP07_ERPs_resplocked_armw	2	27	POz	-17.533
VP07_ERPs_resplocked_armw	2	28	O1	-11.954
VP07_ERPs_resplocked_armw	2	29	Oz	-11.208
VP07_ERPs_resplocked_armw	2	30	O2	-16.47
VP07_ERPs_resplocked_armw	2	31	AF7	-13.949
VP07_ERPs_resplocked_armw	2	32	AF3	1.615
VP07_ERPs_resplocked_armw	2	33	AF4	-7.021
VP07_ERPs_resplocked_armw	2	34	AF8	-21.499
VP07_ERPs_resplocked_armw	2	35	F5	-7.523
VP07_ERPs_resplocked_armw	2	36	F1	-5.619
VP07_ERPs_resplocked_armw	2	37	F2	-9.805
VP07_ERPs_resplocked_armw	2	38	F6	-9.022
VP07_ERPs_resplocked_armw	2	39	FC3	-11.549
VP07_ERPs_resplocked_armw	2	40	FCz	-12.017
VP07_ERPs_resplocked_armw	2	41	FC4	-9.879
VP07_ERPs_resplocked_armw	2	42	C5	-9.148
VP07_ERPs_resplocked_armw	2	43	C1	-19.929
VP07_ERPs_resplocked_armw	2	44	C2	-11.754
VP07_ERPs_resplocked_armw	2	45	C6	-12.24
VP07_ERPs_resplocked_armw	2	46	CP3	-8.614
VP07_ERPs_resplocked_armw	2	47	CPz	-13.081
VP07_ERPs_resplocked_armw	2	48	CP4	-13.668
VP07_ERPs_resplocked_armw	2	49	P5	-13.268
VP07_ERPs_resplocked_armw	2	50	P1	-11.476
VP07_ERPs_resplocked_armw	2	51	P2	-11.175
VP07_ERPs_resplocked_armw	2	52	P6	-21.116
VP07_ERPs_resplocked_armw	2	53	PO5	-11.578
VP07_ERPs_resplocked_armw	2	54	PO3	-11.763
VP07_ERPs_resplocked_armw	2	55	PO4	-20.695
VP07_ERPs_resplocked_armw	2	56	PO6	-20.846
VP07_ERPs_resplocked_armw	2	57	FT7	-6.699
VP07_ERPs_resplocked_armw	2	58	FT8	-8.491
VP07_ERPs_resplocked_armw	2	59	TP7	-10.911
VP07_ERPs_resplocked_armw	2	60	TP8	-12.381
VP07_ERPs_resplocked_armw	2	61	PO7	-12.083
VP07_ERPs_resplocked_armw	2	62	PO8	-20.946
VP07_ERPs_resplocked_armw	4	1	Fp1	4.885
VP07_ERPs_resplocked_armw	4	2	Fpz	10.413
VP07_ERPs_resplocked_armw	4	3	Fp2	5.627
VP07_ERPs_resplocked_armw	4	4	F7	-6.47
VP07_ERPs_resplocked_armw	4	5	F3	4.972
VP07_ERPs_resplocked_armw	4	6	Fz	5.973
VP07_ERPs_resplocked_armw	4	7	F4	20.635
VP07_ERPs_resplocked_armw	4	8	F8	13.283
VP07_ERPs_resplocked_armw	4	9	FC5	12.83
VP07_ERPs_resplocked_armw	4	10	FC1	10.275
VP07_ERPs_resplocked_armw	4	11	FC2	18.29
VP07_ERPs_resplocked_armw	4	12	FC6	19.74
VP07_ERPs_resplocked_armw	4	13	T7	10.086
VP07_ERPs_resplocked_armw	4	14	C3	13.074
VP07_ERPs_resplocked_armw	4	15	Cz	10.379
VP07_ERPs_resplocked_armw	4	16	C4	18.874
VP07_ERPs_resplocked_armw	4	17	T8	13.138
VP07_ERPs_resplocked_armw	4	18	CP5	13.628
VP07_ERPs_resplocked_armw	4	19	CP1	12.838
VP07_ERPs_resplocked_armw	4	20	CP2	13.579
VP07_ERPs_resplocked_armw	4	21	CP6	16.623
VP07_ERPs_resplocked_armw	4	22	P7	16.251
VP07_ERPs_resplocked_armw	4	23	P3	14.739
VP07_ERPs_resplocked_armw	4	24	Pz	13.135
VP07_ERPs_resplocked_armw	4	25	P4	15.439
VP07_ERPs_resplocked_armw	4	26	P8	17.338
VP07_ERPs_resplocked_armw	4	27	POz	13.805
VP07_ERPs_resplocked_armw	4	28	O1	13.966
VP07_ERPs_resplocked_armw	4	29	Oz	16.596
VP07_ERPs_resplocked_armw	4	30	O2	17.423
VP07_ERPs_resplocked_armw	4	31	AF7	16.445
VP07_ERPs_resplocked_armw	4	32	AF3	0.443
VP07_ERPs_resplocked_armw	4	33	AF4	18.299
VP07_ERPs_resplocked_armw	4	34	AF8	32.66
VP07_ERPs_resplocked_armw	4	35	F5	11.078
VP07_ERPs_resplocked_armw	4	36	F1	5.478
VP07_ERPs_resplocked_armw	4	37	F2	18.711
VP07_ERPs_resplocked_armw	4	38	F6	20.865
VP07_ERPs_resplocked_armw	4	39	FC3	12.742
VP07_ERPs_resplocked_armw	4	40	FCz	7.387
VP07_ERPs_resplocked_armw	4	41	FC4	18.638
VP07_ERPs_resplocked_armw	4	42	C5	11.465
VP07_ERPs_resplocked_armw	4	43	C1	11.083
VP07_ERPs_resplocked_armw	4	44	C2	14.472
VP07_ERPs_resplocked_armw	4	45	C6	23.924
VP07_ERPs_resplocked_armw	4	46	CP3	14.509
VP07_ERPs_resplocked_armw	4	47	CPz	12.824
VP07_ERPs_resplocked_armw	4	48	CP4	15.939
VP07_ERPs_resplocked_armw	4	49	P5	16.405
VP07_ERPs_resplocked_armw	4	50	P1	14.306
VP07_ERPs_resplocked_armw	4	51	P2	17.513
VP07_ERPs_resplocked_armw	4	52	P6	21.529
VP07_ERPs_resplocked_armw	4	53	PO5	14.352
VP07_ERPs_resplocked_armw	4	54	PO3	14.274
VP07_ERPs_resplocked_armw	4	55	PO4	21.837
VP07_ERPs_resplocked_armw	4	56	PO6	21.945
VP07_ERPs_resplocked_armw	4	57	FT7	11.457
VP07_ERPs_resplocked_armw	4	58	FT8	15.465
VP07_ERPs_resplocked_armw	4	59	TP7	11.063
VP07_ERPs_resplocked_armw	4	60	TP8	20.292
VP07_ERPs_resplocked_armw	4	61	PO7	13.938
VP07_ERPs_resplocked_armw	4	62	PO8	21.828
VP07_ERPs_resplocked_armw	5	1	Fp1	8.074
VP07_ERPs_resplocked_armw	5	2	Fpz	2.05
VP07_ERPs_resplocked_armw	5	3	Fp2	-7.863
VP07_ERPs_resplocked_armw	5	4	F7	-4.862
VP07_ERPs_resplocked_armw	5	5	F3	0.894
VP07_ERPs_resplocked_armw	5	6	Fz	1.298
VP07_ERPs_resplocked_armw	5	7	F4	8.896
VP07_ERPs_resplocked_armw	5	8	F8	12.824
VP07_ERPs_resplocked_armw	5	9	FC5	0.929
VP07_ERPs_resplocked_armw	5	10	FC1	3.821
VP07_ERPs_resplocked_armw	5	11	FC2	6.756
VP07_ERPs_resplocked_armw	5	12	FC6	5.692
VP07_ERPs_resplocked_armw	5	13	T7	2.978
VP07_ERPs_resplocked_armw	5	14	C3	6.268
VP07_ERPs_resplocked_armw	5	15	Cz	3.691
VP07_ERPs_resplocked_armw	5	16	C4	11.432
VP07_ERPs_resplocked_armw	5	17	T8	6.387
VP07_ERPs_resplocked_armw	5	18	CP5	8.99
VP07_ERPs_resplocked_armw	5	19	CP1	6.825
VP07_ERPs_resplocked_armw	5	20	CP2	9.16
VP07_ERPs_resplocked_armw	5	21	CP6	8.391
VP07_ERPs_resplocked_armw	5	22	P7	8.493
VP07_ERPs_resplocked_armw	5	23	P3	8.304
VP07_ERPs_resplocked_armw	5	24	Pz	7.433
VP07_ERPs_resplocked_armw	5	25	P4	8.884
VP07_ERPs_resplocked_armw	5	26	P8	1.489
VP07_ERPs_resplocked_armw	5	27	POz	7.847
VP07_ERPs_resplocked_armw	5	28	O1	8.965
VP07_ERPs_resplocked_armw	5	29	Oz	8.327
VP07_ERPs_resplocked_armw	5	30	O2	9.71
VP07_ERPs_resplocked_armw	5	31	AF7	-1.106
VP07_ERPs_resplocked_armw	5	32	AF3	1.877
VP07_ERPs_resplocked_armw	5	33	AF4	8.243
VP07_ERPs_resplocked_armw	5	34	AF8	11.432
VP07_ERPs_resplocked_armw	5	35	F5	-3.857
VP07_ERPs_resplocked_armw	5	36	F1	1.253
VP07_ERPs_resplocked_armw	5	37	F2	7.313
VP07_ERPs_resplocked_armw	5	38	F6	9.369
VP07_ERPs_resplocked_armw	5	39	FC3	1.681
VP07_ERPs_resplocked_armw	5	40	FCz	1.98
VP07_ERPs_resplocked_armw	5	41	FC4	7.029
VP07_ERPs_resplocked_armw	5	42	C5	5.458
VP07_ERPs_resplocked_armw	5	43	C1	4.365
VP07_ERPs_resplocked_armw	5	44	C2	7.23
VP07_ERPs_resplocked_armw	5	45	C6	11.699
VP07_ERPs_resplocked_armw	5	46	CP3	8.473
VP07_ERPs_resplocked_armw	5	47	CPz	5.478
VP07_ERPs_resplocked_armw	5	48	CP4	7.907
VP07_ERPs_resplocked_armw	5	49	P5	8.839
VP07_ERPs_resplocked_armw	5	50	P1	8.15
VP07_ERPs_resplocked_armw	5	51	P2	10.327
VP07_ERPs_resplocked_armw	5	52	P6	9.303
VP07_ERPs_resplocked_armw	5	53	PO5	9.782
VP07_ERPs_resplocked_armw	5	54	PO3	9.639
VP07_ERPs_resplocked_armw	5	55	PO4	9.851
VP07_ERPs_resplocked_armw	5	56	PO6	9.647
VP07_ERPs_resplocked_armw	5	57	FT7	2.559
VP07_ERPs_resplocked_armw	5	58	FT8	7.491
VP07_ERPs_resplocked_armw	5	59	TP7	2.252
VP07_ERPs_resplocked_armw	5	60	TP8	8.878
VP07_ERPs_resplocked_armw	5	61	PO7	9.44
VP07_ERPs_resplocked_armw	5	62	PO8	9.488
VP08_ERPs_resplocked_armw	1	1	Fp1	0.353
VP08_ERPs_resplocked_armw	1	2	Fpz	-1.964
VP08_ERPs_resplocked_armw	1	3	Fp2	-2.577
VP08_ERPs_resplocked_armw	1	4	F7	-0.125
VP08_ERPs_resplocked_armw	1	5	F3	-4.849
VP08_ERPs_resplocked_armw	1	6	Fz	-5.035
VP08_ERPs_resplocked_armw	1	7	F4	-7.877
VP08_ERPs_resplocked_armw	1	8	F8	-4.919
VP08_ERPs_resplocked_armw	1	9	FC5	0.292
VP08_ERPs_resplocked_armw	1	10	FC1	-7.968
VP08_ERPs_resplocked_armw	1	11	FC2	-8.073
VP08_ERPs_resplocked_armw	1	12	FC6	-3.3
VP08_ERPs_resplocked_armw	1	13	T7	-3.067
VP08_ERPs_resplocked_armw	1	14	C3	-5.99
VP08_ERPs_resplocked_armw	1	15	Cz	-9.384
VP08_ERPs_resplocked_armw	1	16	C4	-4.607
VP08_ERPs_resplocked_armw	1	17	T8	-1.93
VP08_ERPs_resplocked_armw	1	18	CP5	-2.325
VP08_ERPs_resplocked_armw	1	19	CP1	-8.504
VP08_ERPs_resplocked_armw	1	20	CP2	-7.479
VP08_ERPs_resplocked_armw	1	21	CP6	-0.843
VP08_ERPs_resplocked_armw	1	22	P7	-4.58
VP08_ERPs_resplocked_armw	1	23	P3	-6.179
VP08_ERPs_resplocked_armw	1	24	Pz	-8.174
VP08_ERPs_resplocked_armw	1	25	P4	-4.654
VP08_ERPs_resplocked_armw	1	26	P8	-2.099
VP08_ERPs_resplocked_armw	1	27	POz	-6.001
VP08_ERPs_resplocked_armw	1	28	O1	-5.386
VP08_ERPs_resplocked_armw	1	29	Oz	-5.651
VP08_ERPs_resplocked_armw	1	30	O2	-4.139
VP08_ERPs_resplocked_armw	1	31	AF7	2.844
VP08_ERPs_resplocked_armw	1	32	AF3	-1.127
VP08_ERPs_resplocked_armw	1	33	AF4	-5.234
VP08_ERPs_resplocked_armw	1	34	AF8	-2.506
VP08_ERPs_resplocked_armw	1	35	F5	-4.811
VP08_ERPs_resplocked_armw	1	36	F1	-4.947
VP08_ERPs_resplocked_armw	1	37	F2	-7.922
VP08_ERPs_resplocked_armw	1	38	F6	-5.238
VP08_ERPs_resplocked_armw	1	39	FC3	-5.684
VP08_ERPs_resplocked_armw	1	40	FCz	-7.91
VP08_ERPs_resplocked_armw	1	41	FC4	-8.01
VP08_ERPs_resplocked_armw	1	42	C5	-1.698
VP08_ERPs_resplocked_armw	1	43	C1	-9.813
VP08_ERPs_resplocked_armw	1	44	C2	-9.378
VP08_ERPs_resplocked_armw	1	45	C6	-0.999
VP08_ERPs_resplocked_armw	1	46	CP3	-6.201
VP08_ERPs_resplocked_armw	1	47	CPz	-8.152
VP08_ERPs_resplocked_armw	1	48	CP4	-2.337
VP08_ERPs_resplocked_armw	1	49	P5	-6.189
VP08_ERPs_resplocked_armw	1	50	P1	-8.141
VP08_ERPs_resplocked_armw	1	51	P2	-5.593
VP08_ERPs_resplocked_armw	1	52	P6	-1.982
VP08_ERPs_resplocked_armw	1	53	PO5	-5.334
VP08_ERPs_resplocked_armw	1	54	PO3	-5.2
VP08_ERPs_resplocked_armw	1	55	PO4	-4.266
VP08_ERPs_resplocked_armw	1	56	PO6	-4.243
VP08_ERPs_resplocked_armw	1	57	FT7	0.253
VP08_ERPs_resplocked_armw	1	58	FT8	-2.719
VP08_ERPs_resplocked_armw	1	59	TP7	-2.642
VP08_ERPs_resplocked_armw	1	60	TP8	-2.4
VP08_ERPs_resplocked_armw	1	61	PO7	-5.21
VP08_ERPs_resplocked_armw	1	62	PO8	-4.27
VP08_ERPs_resplocked_armw	2	1	Fp1	0.519
VP08_ERPs_resplocked_armw	2	2	Fpz	-0.86
VP08_ERPs_resplocked_armw	2	3	Fp2	-3.219
VP08_ERPs_resplocked_armw	2	4	F7	4.155
VP08_ERPs_resplocked_armw	2	5	F3	-5.851
VP08_ERPs_resplocked_armw	2	6	Fz	-6.054
VP08_ERPs_resplocked_armw	2	7	F4	-9.178
VP08_ERPs_resplocked_armw	2	8	F8	-5.025
VP08_ERPs_resplocked_armw	2	9	FC5	-2.02
VP08_ERPs_resplocked_armw	2	10	FC1	-9.408
VP08_ERPs_resplocked_armw	2	11	FC2	-9.344
VP08_ERPs_resplocked_armw	2	12	FC6	-5.163
VP08_ERPs_resplocked_armw	2	13	T7	-3.521
VP08_ERPs_resplocked_armw	2	14	C3	-8.498
VP08_ERPs_resplocked_armw	2	15	Cz	-12.233
VP08_ERPs_resplocked_armw	2	16	C4	-5.12
VP08_ERPs_resplocked_armw	2	17	T8	-2.74
VP08_ERPs_resplocked_armw	2	18	CP5	-3.737
VP08_ERPs_resplocked_armw	2	19	CP1	-10.072
VP08_ERPs_resplocked_armw	2	20	CP2	-10.983
VP08_ERPs_resplocked_armw	2	21	CP6	-3.428
VP08_ERPs_resplocked_armw	2	22	P7	-5.827
VP08_ERPs_resplocked_armw	2	23	P3	-6.375
VP08_ERPs_resplocked_armw	2	24	Pz	-9.997
VP08_ERPs_resplocked_armw	2	25	P4	-7.329
VP08_ERPs_resplocked_armw	2	26	P8	-5.178
VP08_ERPs_resplocked_armw	2	27	POz	-8.703
VP08_ERPs_resplocked_armw	2	28	O1	-6.702
VP08_ERPs_resplocked_armw	2	29	Oz	-8.436
VP08_ERPs_resplocked_armw	2	30	O2	-6.921
VP08_ERPs_resplocked_armw	2	31	AF7	3.749
VP08_ERPs_resplocked_armw	2	32	AF3	-1.964
VP08_ERPs_resplocked_armw	2	33	AF4	-5.764
VP08_ERPs_resplocked_armw	2	34	AF8	-5.386
VP08_ERPs_resplocked_armw	2	35	F5	-5.862
VP08_ERPs_resplocked_armw	2	36	F1	-6
VP08_ERPs_resplocked_armw	2	37	F2	-9.142
VP08_ERPs_resplocked_armw	2	38	F6	-5.796
VP08_ERPs_resplocked_armw	2	39	FC3	-7.695
VP08_ERPs_resplocked_armw	2	40	FCz	-9.435
VP08_ERPs_resplocked_armw	2	41	FC4	-9.252
VP08_ERPs_resplocked_armw	2	42	C5	-2.801
VP08_ERPs_resplocked_armw	2	43	C1	-12.209
VP08_ERPs_resplocked_armw	2	44	C2	-12.256
VP08_ERPs_resplocked_armw	2	45	C6	-4.16
VP08_ERPs_resplocked_armw	2	46	CP3	-7.847
VP08_ERPs_resplocked_armw	2	47	CPz	-11.945
VP08_ERPs_resplocked_armw	2	48	CP4	-8.141
VP08_ERPs_resplocked_armw	2	49	P5	-6.483
VP08_ERPs_resplocked_armw	2	50	P1	-9.474
VP08_ERPs_resplocked_armw	2	51	P2	-8.364
VP08_ERPs_resplocked_armw	2	52	P6	-5.125
VP08_ERPs_resplocked_armw	2	53	PO5	-6.655
VP08_ERPs_resplocked_armw	2	54	PO3	-6.597
VP08_ERPs_resplocked_armw	2	55	PO4	-6.882
VP08_ERPs_resplocked_armw	2	56	PO6	-6.87
VP08_ERPs_resplocked_armw	2	57	FT7	-2.06
VP08_ERPs_resplocked_armw	2	58	FT8	-6.965
VP08_ERPs_resplocked_armw	2	59	TP7	-2.65
VP08_ERPs_resplocked_armw	2	60	TP8	-4.671
VP08_ERPs_resplocked_armw	2	61	PO7	-6.723
VP08_ERPs_resplocked_armw	2	62	PO8	-6.985
VP08_ERPs_resplocked_armw	4	1	Fp1	2.383
VP08_ERPs_resplocked_armw	4	2	Fpz	-0.609
VP08_ERPs_resplocked_armw	4	3	Fp2	-3.241
VP08_ERPs_resplocked_armw	4	4	F7	-0.899
VP08_ERPs_resplocked_armw	4	5	F3	-5.472
VP08_ERPs_resplocked_armw	4	6	Fz	-5.788
VP08_ERPs_resplocked_armw	4	7	F4	-8.322
VP08_ERPs_resplocked_armw	4	8	F8	-1.232
VP08_ERPs_resplocked_armw	4	9	FC5	-1.07
VP08_ERPs_resplocked_armw	4	10	FC1	-8.446
VP08_ERPs_resplocked_armw	4	11	FC2	-8.552
VP08_ERPs_resplocked_armw	4	12	FC6	-2.328
VP08_ERPs_resplocked_armw	4	13	T7	-1.716
VP08_ERPs_resplocked_armw	4	14	C3	-5.435
VP08_ERPs_resplocked_armw	4	15	Cz	-9.826
VP08_ERPs_resplocked_armw	4	16	C4	-3.957
VP08_ERPs_resplocked_armw	4	17	T8	1.819
VP08_ERPs_resplocked_armw	4	18	CP5	0.561
VP08_ERPs_resplocked_armw	4	19	CP1	-7.54
VP08_ERPs_resplocked_armw	4	20	CP2	-5.201
VP08_ERPs_resplocked_armw	4	21	CP6	-0.902
VP08_ERPs_resplocked_armw	4	22	P7	-4.67
VP08_ERPs_resplocked_armw	4	23	P3	-4.831
VP08_ERPs_resplocked_armw	4	24	Pz	-5.607
VP08_ERPs_resplocked_armw	4	25	P4	-2.226
VP08_ERPs_resplocked_armw	4	26	P8	-1.002
VP08_ERPs_resplocked_armw	4	27	POz	-5.201
VP08_ERPs_resplocked_armw	4	28	O1	-5.829
VP08_ERPs_resplocked_armw	4	29	Oz	-4.283
VP08_ERPs_resplocked_armw	4	30	O2	-3.218
VP08_ERPs_resplocked_armw	4	31	AF7	3.239
VP08_ERPs_resplocked_armw	4	32	AF3	-2.157
VP08_ERPs_resplocked_armw	4	33	AF4	-4.493
VP08_ERPs_resplocked_armw	4	34	AF8	-3.698
VP08_ERPs_resplocked_armw	4	35	F5	-5.5
VP08_ERPs_resplocked_armw	4	36	F1	-5.578
VP08_ERPs_resplocked_armw	4	37	F2	-8.281
VP08_ERPs_resplocked_armw	4	38	F6	-4.299
VP08_ERPs_resplocked_armw	4	39	FC3	-6.146
VP08_ERPs_resplocked_armw	4	40	FCz	-8.543
VP08_ERPs_resplocked_armw	4	41	FC4	-8.435
VP08_ERPs_resplocked_armw	4	42	C5	-1.975
VP08_ERPs_resplocked_armw	4	43	C1	-9.631
VP08_ERPs_resplocked_armw	4	44	C2	-9.878
VP08_ERPs_resplocked_armw	4	45	C6	-0.82
VP08_ERPs_resplocked_armw	4	46	CP3	-5.37
VP08_ERPs_resplocked_armw	4	47	CPz	-6.828
VP08_ERPs_resplocked_armw	4	48	CP4	-0.835
VP08_ERPs_resplocked_armw	4	49	P5	-4.653
VP08_ERPs_resplocked_armw	4	50	P1	-8.015
VP08_ERPs_resplocked_armw	4	51	P2	-4.581
VP08_ERPs_resplocked_armw	4	52	P6	-0.934
VP08_ERPs_resplocked_armw	4	53	PO5	-5.635
VP08_ERPs_resplocked_armw	4	54	PO3	-5.314
VP08_ERPs_resplocked_armw	4	55	PO4	-3.307
VP08_ERPs_resplocked_armw	4	56	PO6	-3.259
VP08_ERPs_resplocked_armw	4	57	FT7	-1.063
VP08_ERPs_resplocked_armw	4	58	FT8	-0.94
VP08_ERPs_resplocked_armw	4	59	TP7	-1.759
VP08_ERPs_resplocked_armw	4	60	TP8	-1.368
VP08_ERPs_resplocked_armw	4	61	PO7	-5.524
VP08_ERPs_resplocked_armw	4	62	PO8	-3.447
VP08_ERPs_resplocked_armw	5	1	Fp1	5.385
VP08_ERPs_resplocked_armw	5	2	Fpz	2.534
VP08_ERPs_resplocked_armw	5	3	Fp2	-2.207
VP08_ERPs_resplocked_armw	5	4	F7	2.304
VP08_ERPs_resplocked_armw	5	5	F3	-3.743
VP08_ERPs_resplocked_armw	5	6	Fz	-3.877
VP08_ERPs_resplocked_armw	5	7	F4	-7.23
VP08_ERPs_resplocked_armw	5	8	F8	-1.407
VP08_ERPs_resplocked_armw	5	9	FC5	0.566
VP08_ERPs_resplocked_armw	5	10	FC1	-7.482
VP08_ERPs_resplocked_armw	5	11	FC2	-7.434
VP08_ERPs_resplocked_armw	5	12	FC6	-0.87
VP08_ERPs_resplocked_armw	5	13	T7	0.35
VP08_ERPs_resplocked_armw	5	14	C3	-5.757
VP08_ERPs_resplocked_armw	5	15	Cz	-9.718
VP08_ERPs_resplocked_armw	5	16	C4	-3.042
VP08_ERPs_resplocked_armw	5	17	T8	2.498
VP08_ERPs_resplocked_armw	5	18	CP5	-1.978
VP08_ERPs_resplocked_armw	5	19	CP1	-7.538
VP08_ERPs_resplocked_armw	5	20	CP2	-7.367
VP08_ERPs_resplocked_armw	5	21	CP6	1.401
VP08_ERPs_resplocked_armw	5	22	P7	-3.85
VP08_ERPs_resplocked_armw	5	23	P3	-5.552
VP08_ERPs_resplocked_armw	5	24	Pz	-7.374
VP08_ERPs_resplocked_armw	5	25	P4	-2.101
VP08_ERPs_resplocked_armw	5	26	P8	-0.201
VP08_ERPs_resplocked_armw	5	27	POz	-5.866
VP08_ERPs_resplocked_armw	5	28	O1	-5.928
VP08_ERPs_resplocked_armw	5	29	Oz	-5.103
VP08_ERPs_resplocked_armw	5	30	O2	-2.391
VP08_ERPs_resplocked_armw	5	31	AF7	3.267
VP08_ERPs_resplocked_armw	5	32	AF3	-0.754
VP08_ERPs_resplocked_armw	5	33	AF4	-2.179
VP08_ERPs_resplocked_armw	5	34	AF8	0.587
VP08_ERPs_resplocked_armw	5	35	F5	-3.767
VP08_ERPs_resplocked_armw	5	36	F1	-3.844
VP08_ERPs_resplocked_armw	5	37	F2	-7.109
VP08_ERPs_resplocked_armw	5	38	F6	-2.225
VP08_ERPs_resplocked_armw	5	39	FC3	-4.383
VP08_ERPs_resplocked_armw	5	40	FCz	-7.407
VP08_ERPs_resplocked_armw	5	41	FC4	-7.226
VP08_ERPs_resplocked_armw	5	42	C5	0.392
VP08_ERPs_resplocked_armw	5	43	C1	-9.461
VP08_ERPs_resplocked_armw	5	44	C2	-9.78
VP08_ERPs_resplocked_armw	5	45	C6	2.233
VP08_ERPs_resplocked_armw	5	46	CP3	-4.741
VP08_ERPs_resplocked_armw	5	47	CPz	-8.762
VP08_ERPs_resplocked_armw	5	48	CP4	-2.71
VP08_ERPs_resplocked_armw	5	49	P5	-5.566
VP08_ERPs_resplocked_armw	5	50	P1	-7.663
VP08_ERPs_resplocked_armw	5	51	P2	-4.642
VP08_ERPs_resplocked_armw	5	52	P6	-0.193
VP08_ERPs_resplocked_armw	5	53	PO5	-5.903
VP08_ERPs_resplocked_armw	5	54	PO3	-5.95
VP08_ERPs_resplocked_armw	5	55	PO4	-2.324
VP08_ERPs_resplocked_armw	5	56	PO6	-2.28
VP08_ERPs_resplocked_armw	5	57	FT7	0.608
VP08_ERPs_resplocked_armw	5	58	FT8	-0.363
VP08_ERPs_resplocked_armw	5	59	TP7	0.232
VP08_ERPs_resplocked_armw	5	60	TP8	1.063
VP08_ERPs_resplocked_armw	5	61	PO7	-6.019
VP08_ERPs_resplocked_armw	5	62	PO8	-2.395
VP09_ERPs_resplocked_armw	1	1	Fp1	3.11
VP09_ERPs_resplocked_armw	1	2	Fpz	3.604
VP09_ERPs_resplocked_armw	1	3	Fp2	4.012
VP09_ERPs_resplocked_armw	1	4	F7	0.713
VP09_ERPs_resplocked_armw	1	5	F3	-2.458
VP09_ERPs_resplocked_armw	1	6	Fz	-2.333
VP09_ERPs_resplocked_armw	1	7	F4	-2.217
VP09_ERPs_resplocked_armw	1	8	F8	3.832
VP09_ERPs_resplocked_armw	1	9	FC5	-4.234
VP09_ERPs_resplocked_armw	1	10	FC1	-5.337
VP09_ERPs_resplocked_armw	1	11	FC2	-5.316
VP09_ERPs_resplocked_armw	1	12	FC6	-0.394
VP09_ERPs_resplocked_armw	1	13	T7	-1.608
VP09_ERPs_resplocked_armw	1	14	C3	-8.715
VP09_ERPs_resplocked_armw	1	15	Cz	-8.273
VP09_ERPs_resplocked_armw	1	16	C4	-4.516
VP09_ERPs_resplocked_armw	1	17	T8	1.039
VP09_ERPs_resplocked_armw	1	18	CP5	-4.903
VP09_ERPs_resplocked_armw	1	19	CP1	-9.398
VP09_ERPs_resplocked_armw	1	20	CP2	-8.012
VP09_ERPs_resplocked_armw	1	21	CP6	-2.689
VP09_ERPs_resplocked_armw	1	22	P7	-6.864
VP09_ERPs_resplocked_armw	1	23	P3	-6.999
VP09_ERPs_resplocked_armw	1	24	Pz	-7.823
VP09_ERPs_resplocked_armw	1	25	P4	-6.222
VP09_ERPs_resplocked_armw	1	26	P8	-6.059
VP09_ERPs_resplocked_armw	1	27	POz	-7.823
VP09_ERPs_resplocked_armw	1	28	O1	-5.965
VP09_ERPs_resplocked_armw	1	29	Oz	-6.454
VP09_ERPs_resplocked_armw	1	30	O2	-6.136
VP09_ERPs_resplocked_armw	1	31	AF7	1.982
VP09_ERPs_resplocked_armw	1	32	AF3	0.376
VP09_ERPs_resplocked_armw	1	33	AF4	2.945
VP09_ERPs_resplocked_armw	1	34	AF8	3.874
VP09_ERPs_resplocked_armw	1	35	F5	0.711
VP09_ERPs_resplocked_armw	1	36	F1	-2.347
VP09_ERPs_resplocked_armw	1	37	F2	-2.155
VP09_ERPs_resplocked_armw	1	38	F6	3.218
VP09_ERPs_resplocked_armw	1	39	FC3	-5.626
VP09_ERPs_resplocked_armw	1	40	FCz	-5.421
VP09_ERPs_resplocked_armw	1	41	FC4	-5.237
VP09_ERPs_resplocked_armw	1	42	C5	-4.342
VP09_ERPs_resplocked_armw	1	43	C1	-9.171
VP09_ERPs_resplocked_armw	1	44	C2	-8.208
VP09_ERPs_resplocked_armw	1	45	C6	0.928
VP09_ERPs_resplocked_armw	1	46	CP3	-8.769
VP09_ERPs_resplocked_armw	1	47	CPz	-9.025
VP09_ERPs_resplocked_armw	1	48	CP4	-5.957
VP09_ERPs_resplocked_armw	1	49	P5	-6.868
VP09_ERPs_resplocked_armw	1	50	P1	-7.921
VP09_ERPs_resplocked_armw	1	51	P2	-6.069
VP09_ERPs_resplocked_armw	1	52	P6	-6.216
VP09_ERPs_resplocked_armw	1	53	PO5	-5.646
VP09_ERPs_resplocked_armw	1	54	PO3	-6.442
VP09_ERPs_resplocked_armw	1	55	PO4	-6.237
VP09_ERPs_resplocked_armw	1	56	PO6	-6.031
VP09_ERPs_resplocked_armw	1	57	FT7	-1.024
VP09_ERPs_resplocked_armw	1	58	FT8	0.959
VP09_ERPs_resplocked_armw	1	59	TP7	-4.019
VP09_ERPs_resplocked_armw	1	60	TP8	-1.784
VP09_ERPs_resplocked_armw	1	61	PO7	-5.684
VP09_ERPs_resplocked_armw	1	62	PO8	-5.975
VP09_ERPs_resplocked_armw	2	1	Fp1	1.972
VP09_ERPs_resplocked_armw	2	2	Fpz	4.138
VP09_ERPs_resplocked_armw	2	3	Fp2	3.864
VP09_ERPs_resplocked_armw	2	4	F7	0.487
VP09_ERPs_resplocked_armw	2	5	F3	-1.937
VP09_ERPs_resplocked_armw	2	6	Fz	-1.94
VP09_ERPs_resplocked_armw	2	7	F4	-2.052
VP09_ERPs_resplocked_armw	2	8	F8	1.985
VP09_ERPs_resplocked_armw	2	9	FC5	-1.817
VP09_ERPs_resplocked_armw	2	10	FC1	-5.762
VP09_ERPs_resplocked_armw	2	11	FC2	-5.864
VP09_ERPs_resplocked_armw	2	12	FC6	-0.801
VP09_ERPs_resplocked_armw	2	13	T7	-3.211
VP09_ERPs_resplocked_armw	2	14	C3	-8.358
VP09_ERPs_resplocked_armw	2	15	Cz	-9.315
VP09_ERPs_resplocked_armw	2	16	C4	-6.494
VP09_ERPs_resplocked_armw	2	17	T8	-0.29
VP09_ERPs_resplocked_armw	2	18	CP5	-6.546
VP09_ERPs_resplocked_armw	2	19	CP1	-9.565
VP09_ERPs_resplocked_armw	2	20	CP2	-8.222
VP09_ERPs_resplocked_armw	2	21	CP6	-3.669
VP09_ERPs_resplocked_armw	2	22	P7	-6.215
VP09_ERPs_resplocked_armw	2	23	P3	-6.201
VP09_ERPs_resplocked_armw	2	24	Pz	-8.325
VP09_ERPs_resplocked_armw	2	25	P4	-6.071
VP09_ERPs_resplocked_armw	2	26	P8	-6.045
VP09_ERPs_resplocked_armw	2	27	POz	-8.322
VP09_ERPs_resplocked_armw	2	28	O1	-5.696
VP09_ERPs_resplocked_armw	2	29	Oz	-6.745
VP09_ERPs_resplocked_armw	2	30	O2	-5.993
VP09_ERPs_resplocked_armw	2	31	AF7	1.352
VP09_ERPs_resplocked_armw	2	32	AF3	-0.615
VP09_ERPs_resplocked_armw	2	33	AF4	0.523
VP09_ERPs_resplocked_armw	2	34	AF8	3.256
VP09_ERPs_resplocked_armw	2	35	F5	0.361
VP09_ERPs_resplocked_armw	2	36	F1	-1.999
VP09_ERPs_resplocked_armw	2	37	F2	-1.909
VP09_ERPs_resplocked_armw	2	38	F6	0.483
VP09_ERPs_resplocked_armw	2	39	FC3	-5.15
VP09_ERPs_resplocked_armw	2	40	FCz	-5.78
VP09_ERPs_resplocked_armw	2	41	FC4	-5.831
VP09_ERPs_resplocked_armw	2	42	C5	-2.232
VP09_ERPs_resplocked_armw	2	43	C1	-9.478
VP09_ERPs_resplocked_armw	2	44	C2	-9.281
VP09_ERPs_resplocked_armw	2	45	C6	-0.368
VP09_ERPs_resplocked_armw	2	46	CP3	-8.201
VP09_ERPs_resplocked_armw	2	47	CPz	-9.64
VP09_ERPs_resplocked_armw	2	48	CP4	-5.887
VP09_ERPs_resplocked_armw	2	49	P5	-6.426
VP09_ERPs_resplocked_armw	2	50	P1	-8.545
VP09_ERPs_resplocked_armw	2	51	P2	-6.068
VP09_ERPs_resplocked_armw	2	52	P6	-6.056
VP09_ERPs_resplocked_armw	2	53	PO5	-5.96
VP09_ERPs_resplocked_armw	2	54	PO3	-7.856
VP09_ERPs_resplocked_armw	2	55	PO4	-5.765
VP09_ERPs_resplocked_armw	2	56	PO6	-6.116
VP09_ERPs_resplocked_armw	2	57	FT7	-0.281
VP09_ERPs_resplocked_armw	2	58	FT8	0.023
VP09_ERPs_resplocked_armw	2	59	TP7	-2.694
VP09_ERPs_resplocked_armw	2	60	TP8	-2.109
VP09_ERPs_resplocked_armw	2	61	PO7	-5.85
VP09_ERPs_resplocked_armw	2	62	PO8	-6.008
VP09_ERPs_resplocked_armw	4	1	Fp1	0.149
VP09_ERPs_resplocked_armw	4	2	Fpz	-0.604
VP09_ERPs_resplocked_armw	4	3	Fp2	0.923
VP09_ERPs_resplocked_armw	4	4	F7	-0.842
VP09_ERPs_resplocked_armw	4	5	F3	-3.141
VP09_ERPs_resplocked_armw	4	6	Fz	-3.182
VP09_ERPs_resplocked_armw	4	7	F4	-2.975
VP09_ERPs_resplocked_armw	4	8	F8	0.608
VP09_ERPs_resplocked_armw	4	9	FC5	-6.288
VP09_ERPs_resplocked_armw	4	10	FC1	-6.712
VP09_ERPs_resplocked_armw	4	11	FC2	-6.746
VP09_ERPs_resplocked_armw	4	12	FC6	-2.511
VP09_ERPs_resplocked_armw	4	13	T7	-3.828
VP09_ERPs_resplocked_armw	4	14	C3	-10.536
VP09_ERPs_resplocked_armw	4	15	Cz	-10.344
VP09_ERPs_resplocked_armw	4	16	C4	-6.205
VP09_ERPs_resplocked_armw	4	17	T8	-0.279
VP09_ERPs_resplocked_armw	4	18	CP5	-7.148
VP09_ERPs_resplocked_armw	4	19	CP1	-11.873
VP09_ERPs_resplocked_armw	4	20	CP2	-9.899
VP09_ERPs_resplocked_armw	4	21	CP6	-4.121
VP09_ERPs_resplocked_armw	4	22	P7	-8.427
VP09_ERPs_resplocked_armw	4	23	P3	-8.493
VP09_ERPs_resplocked_armw	4	24	Pz	-11.258
VP09_ERPs_resplocked_armw	4	25	P4	-8.834
VP09_ERPs_resplocked_armw	4	26	P8	-8.942
VP09_ERPs_resplocked_armw	4	27	POz	-11.339
VP09_ERPs_resplocked_armw	4	28	O1	-9.65
VP09_ERPs_resplocked_armw	4	29	Oz	-9.958
VP09_ERPs_resplocked_armw	4	30	O2	-8.922
VP09_ERPs_resplocked_armw	4	31	AF7	0.332
VP09_ERPs_resplocked_armw	4	32	AF3	-1.639
VP09_ERPs_resplocked_armw	4	33	AF4	1.128
VP09_ERPs_resplocked_armw	4	34	AF8	1.571
VP09_ERPs_resplocked_armw	4	35	F5	-1.007
VP09_ERPs_resplocked_armw	4	36	F1	-3.237
VP09_ERPs_resplocked_armw	4	37	F2	-2.988
VP09_ERPs_resplocked_armw	4	38	F6	1.129
VP09_ERPs_resplocked_armw	4	39	FC3	-6.511
VP09_ERPs_resplocked_armw	4	40	FCz	-6.67
VP09_ERPs_resplocked_armw	4	41	FC4	-6.799
VP09_ERPs_resplocked_armw	4	42	C5	-6.583
VP09_ERPs_resplocked_armw	4	43	C1	-11.112
VP09_ERPs_resplocked_armw	4	44	C2	-10.389
VP09_ERPs_resplocked_armw	4	45	C6	-0.216
VP09_ERPs_resplocked_armw	4	46	CP3	-10.603
VP09_ERPs_resplocked_armw	4	47	CPz	-11.627
VP09_ERPs_resplocked_armw	4	48	CP4	-8.79
VP09_ERPs_resplocked_armw	4	49	P5	-8.617
VP09_ERPs_resplocked_armw	4	50	P1	-11.795
VP09_ERPs_resplocked_armw	4	51	P2	-8.954
VP09_ERPs_resplocked_armw	4	52	P6	-8.848
VP09_ERPs_resplocked_armw	4	53	PO5	-9.548
VP09_ERPs_resplocked_armw	4	54	PO3	-10.628
VP09_ERPs_resplocked_armw	4	55	PO4	-8.965
VP09_ERPs_resplocked_armw	4	56	PO6	-8.928
VP09_ERPs_resplocked_armw	4	57	FT7	-1.638
VP09_ERPs_resplocked_armw	4	58	FT8	0.209
VP09_ERPs_resplocked_armw	4	59	TP7	-5.365
VP09_ERPs_resplocked_armw	4	60	TP8	-2.437
VP09_ERPs_resplocked_armw	4	61	PO7	-9.499
VP09_ERPs_resplocked_armw	4	62	PO8	-9.027
VP09_ERPs_resplocked_armw	5	1	Fp1	-4.723
VP09_ERPs_resplocked_armw	5	2	Fpz	-1.494
VP09_ERPs_resplocked_armw	5	3	Fp2	-1.326
VP09_ERPs_resplocked_armw	5	4	F7	-2.015
VP09_ERPs_resplocked_armw	5	5	F3	-4.259
VP09_ERPs_resplocked_armw	5	6	Fz	-4.247
VP09_ERPs_resplocked_armw	5	7	F4	-3.829
VP09_ERPs_resplocked_armw	5	8	F8	0.506
VP09_ERPs_resplocked_armw	5	9	FC5	-4.754
VP09_ERPs_resplocked_armw	5	10	FC1	-6.551
VP09_ERPs_resplocked_armw	5	11	FC2	-6.415
VP09_ERPs_resplocked_armw	5	12	FC6	-0.581
VP09_ERPs_resplocked_armw	5	13	T7	-1.913
VP09_ERPs_resplocked_armw	5	14	C3	-8.802
VP09_ERPs_resplocked_armw	5	15	Cz	-8.729
VP09_ERPs_resplocked_armw	5	16	C4	-5.761
VP09_ERPs_resplocked_armw	5	17	T8	0.08
VP09_ERPs_resplocked_armw	5	18	CP5	-5.663
VP09_ERPs_resplocked_armw	5	19	CP1	-9.333
VP09_ERPs_resplocked_armw	5	20	CP2	-7.466
VP09_ERPs_resplocked_armw	5	21	CP6	-3.126
VP09_ERPs_resplocked_armw	5	22	P7	-6.445
VP09_ERPs_resplocked_armw	5	23	P3	-6.417
VP09_ERPs_resplocked_armw	5	24	Pz	-7.528
VP09_ERPs_resplocked_armw	5	25	P4	-5.085
VP09_ERPs_resplocked_armw	5	26	P8	-5.149
VP09_ERPs_resplocked_armw	5	27	POz	-7.491
VP09_ERPs_resplocked_armw	5	28	O1	-4.793
VP09_ERPs_resplocked_armw	5	29	Oz	-4.765
VP09_ERPs_resplocked_armw	5	30	O2	-5.204
VP09_ERPs_resplocked_armw	5	31	AF7	-3.534
VP09_ERPs_resplocked_armw	5	32	AF3	-3.285
VP09_ERPs_resplocked_armw	5	33	AF4	-0.658
VP09_ERPs_resplocked_armw	5	34	AF8	1.482
VP09_ERPs_resplocked_armw	5	35	F5	-2.105
VP09_ERPs_resplocked_armw	5	36	F1	-4.274
VP09_ERPs_resplocked_armw	5	37	F2	-3.814
VP09_ERPs_resplocked_armw	5	38	F6	-0.643
VP09_ERPs_resplocked_armw	5	39	FC3	-5.802
VP09_ERPs_resplocked_armw	5	40	FCz	-6.448
VP09_ERPs_resplocked_armw	5	41	FC4	-6.36
VP09_ERPs_resplocked_armw	5	42	C5	-4.885
VP09_ERPs_resplocked_armw	5	43	C1	-9.296
VP09_ERPs_resplocked_armw	5	44	C2	-8.596
VP09_ERPs_resplocked_armw	5	45	C6	0.057
VP09_ERPs_resplocked_armw	5	46	CP3	-8.82
VP09_ERPs_resplocked_armw	5	47	CPz	-8.735
VP09_ERPs_resplocked_armw	5	48	CP4	-5.161
VP09_ERPs_resplocked_armw	5	49	P5	-6.405
VP09_ERPs_resplocked_armw	5	50	P1	-8.285
VP09_ERPs_resplocked_armw	5	51	P2	-5.161
VP09_ERPs_resplocked_armw	5	52	P6	-5.014
VP09_ERPs_resplocked_armw	5	53	PO5	-5.54
VP09_ERPs_resplocked_armw	5	54	PO3	-6.232
VP09_ERPs_resplocked_armw	5	55	PO4	-5.045
VP09_ERPs_resplocked_armw	5	56	PO6	-5.061
VP09_ERPs_resplocked_armw	5	57	FT7	-1.9
VP09_ERPs_resplocked_armw	5	58	FT8	0.422
VP09_ERPs_resplocked_armw	5	59	TP7	-3.254
VP09_ERPs_resplocked_armw	5	60	TP8	-1.409
VP09_ERPs_resplocked_armw	5	61	PO7	-5.564
VP09_ERPs_resplocked_armw	5	62	PO8	-5.078
VP10_ERPs_resplocked_armw	1	1	Fp1	0.484
VP10_ERPs_resplocked_armw	1	2	Fpz	-0.68
VP10_ERPs_resplocked_armw	1	3	Fp2	-1.059
VP10_ERPs_resplocked_armw	1	4	F7	-1.147
VP10_ERPs_resplocked_armw	1	5	F3	-5.069
VP10_ERPs_resplocked_armw	1	6	Fz	-5.095
VP10_ERPs_resplocked_armw	1	7	F4	-2.874
VP10_ERPs_resplocked_armw	1	8	F8	0.905
VP10_ERPs_resplocked_armw	1	9	FC5	-0.91
VP10_ERPs_resplocked_armw	1	10	FC1	-6.667
VP10_ERPs_resplocked_armw	1	11	FC2	-3.705
VP10_ERPs_resplocked_armw	1	12	FC6	-0.709
VP10_ERPs_resplocked_armw	1	13	T7	1.887
VP10_ERPs_resplocked_armw	1	14	C3	-4.785
VP10_ERPs_resplocked_armw	1	15	Cz	-4.849
[truncated: 4,449 more rows]
