# Supplementary material for: Action Priority: Early Neurophysiological Interaction of Conceptual and Motor Representations
Source: PLoS One. 2016 Dec 14;11(12):e0165882. doi: 10.1371/journal.pone.0165882 (PMC5156427; doi:10.1371/journal.pone.0165882)
Supplement: S16 Dataset — (DAT) [file pone.0165882.s016.dat]

ERPset	bin	chindex	chlabel	value
VP01_ERPs_resplocked_armw	1	1	Fp1	4.188
VP01_ERPs_resplocked_armw	1	2	Fpz	2.355
VP01_ERPs_resplocked_armw	1	3	Fp2	4.141
VP01_ERPs_resplocked_armw	1	4	F7	3.786
VP01_ERPs_resplocked_armw	1	5	F3	3.808
VP01_ERPs_resplocked_armw	1	6	Fz	0.775
VP01_ERPs_resplocked_armw	1	7	F4	4.778
VP01_ERPs_resplocked_armw	1	8	F8	5.405
VP01_ERPs_resplocked_armw	1	9	FC5	4.632
VP01_ERPs_resplocked_armw	1	10	FC1	0.75
VP01_ERPs_resplocked_armw	1	11	FC2	-0.752
VP01_ERPs_resplocked_armw	1	12	FC6	4.554
VP01_ERPs_resplocked_armw	1	13	T7	2.747
VP01_ERPs_resplocked_armw	1	14	C3	2.811
VP01_ERPs_resplocked_armw	1	15	Cz	-1.605
VP01_ERPs_resplocked_armw	1	16	C4	1.772
VP01_ERPs_resplocked_armw	1	17	T8	5.168
VP01_ERPs_resplocked_armw	1	18	CP5	5.677
VP01_ERPs_resplocked_armw	1	19	CP1	0.442
VP01_ERPs_resplocked_armw	1	20	CP2	1.441
VP01_ERPs_resplocked_armw	1	21	CP6	7.639
VP01_ERPs_resplocked_armw	1	22	P7	3.903
VP01_ERPs_resplocked_armw	1	23	P3	1.671
VP01_ERPs_resplocked_armw	1	24	Pz	3.536
VP01_ERPs_resplocked_armw	1	25	P4	3.884
VP01_ERPs_resplocked_armw	1	26	P8	5.774
VP01_ERPs_resplocked_armw	1	27	POz	5.934
VP01_ERPs_resplocked_armw	1	28	O1	3.705
VP01_ERPs_resplocked_armw	1	29	Oz	7.302
VP01_ERPs_resplocked_armw	1	30	O2	4.444
VP01_ERPs_resplocked_armw	1	31	AF7	3.472
VP01_ERPs_resplocked_armw	1	32	AF3	4.58
VP01_ERPs_resplocked_armw	1	33	AF4	3.838
VP01_ERPs_resplocked_armw	1	34	AF8	4.95
VP01_ERPs_resplocked_armw	1	35	F5	3.001
VP01_ERPs_resplocked_armw	1	36	F1	3.863
VP01_ERPs_resplocked_armw	1	37	F2	2.108
VP01_ERPs_resplocked_armw	1	38	F6	4.356
VP01_ERPs_resplocked_armw	1	39	FC3	3.935
VP01_ERPs_resplocked_armw	1	40	FCz	-0.43
VP01_ERPs_resplocked_armw	1	41	FC4	6.002
VP01_ERPs_resplocked_armw	1	42	C5	8.427
VP01_ERPs_resplocked_armw	1	43	C1	3.056
VP01_ERPs_resplocked_armw	1	44	C2	-2.558
VP01_ERPs_resplocked_armw	1	45	C6	3.925
VP01_ERPs_resplocked_armw	1	46	CP3	4.585
VP01_ERPs_resplocked_armw	1	47	CPz	0.28
VP01_ERPs_resplocked_armw	1	48	CP4	5.082
VP01_ERPs_resplocked_armw	1	49	P5	5.952
VP01_ERPs_resplocked_armw	1	50	P1	1.852
VP01_ERPs_resplocked_armw	1	51	P2	2.8
VP01_ERPs_resplocked_armw	1	52	P6	4.737
VP01_ERPs_resplocked_armw	1	53	PO5	7.352
VP01_ERPs_resplocked_armw	1	54	PO3	7.427
VP01_ERPs_resplocked_armw	1	55	PO4	4.229
VP01_ERPs_resplocked_armw	1	56	PO6	4.3
VP01_ERPs_resplocked_armw	1	57	FT7	4.468
VP01_ERPs_resplocked_armw	1	58	FT8	6.924
VP01_ERPs_resplocked_armw	1	59	TP7	2.808
VP01_ERPs_resplocked_armw	1	60	TP8	5.172
VP01_ERPs_resplocked_armw	1	61	PO7	7.323
VP01_ERPs_resplocked_armw	1	62	PO8	4.32
VP01_ERPs_resplocked_armw	2	1	Fp1	-0.37
VP01_ERPs_resplocked_armw	2	2	Fpz	-2.88
VP01_ERPs_resplocked_armw	2	3	Fp2	-0.133
VP01_ERPs_resplocked_armw	2	4	F7	1.152
VP01_ERPs_resplocked_armw	2	5	F3	-2.465
VP01_ERPs_resplocked_armw	2	6	Fz	-2.473
VP01_ERPs_resplocked_armw	2	7	F4	-1.775
VP01_ERPs_resplocked_armw	2	8	F8	4.194
VP01_ERPs_resplocked_armw	2	9	FC5	2.451
VP01_ERPs_resplocked_armw	2	10	FC1	-7.86
VP01_ERPs_resplocked_armw	2	11	FC2	-4.717
VP01_ERPs_resplocked_armw	2	12	FC6	0.271
VP01_ERPs_resplocked_armw	2	13	T7	3.88
VP01_ERPs_resplocked_armw	2	14	C3	-7.394
VP01_ERPs_resplocked_armw	2	15	Cz	-5.518
VP01_ERPs_resplocked_armw	2	16	C4	-1.957
VP01_ERPs_resplocked_armw	2	17	T8	2.039
VP01_ERPs_resplocked_armw	2	18	CP5	1.05
VP01_ERPs_resplocked_armw	2	19	CP1	-3.025
VP01_ERPs_resplocked_armw	2	20	CP2	-2.227
VP01_ERPs_resplocked_armw	2	21	CP6	2.026
VP01_ERPs_resplocked_armw	2	22	P7	1.832
VP01_ERPs_resplocked_armw	2	23	P3	0.304
VP01_ERPs_resplocked_armw	2	24	Pz	-0.975
VP01_ERPs_resplocked_armw	2	25	P4	-0.795
VP01_ERPs_resplocked_armw	2	26	P8	1.27
VP01_ERPs_resplocked_armw	2	27	POz	0.383
VP01_ERPs_resplocked_armw	2	28	O1	2.589
VP01_ERPs_resplocked_armw	2	29	Oz	1.712
VP01_ERPs_resplocked_armw	2	30	O2	0.87
VP01_ERPs_resplocked_armw	2	31	AF7	1.909
VP01_ERPs_resplocked_armw	2	32	AF3	-1.067
VP01_ERPs_resplocked_armw	2	33	AF4	0.741
VP01_ERPs_resplocked_armw	2	34	AF8	1.648
VP01_ERPs_resplocked_armw	2	35	F5	-0.857
VP01_ERPs_resplocked_armw	2	36	F1	-2.53
VP01_ERPs_resplocked_armw	2	37	F2	-0.897
VP01_ERPs_resplocked_armw	2	38	F6	4.275
VP01_ERPs_resplocked_armw	2	39	FC3	-3.786
VP01_ERPs_resplocked_armw	2	40	FCz	-7.613
VP01_ERPs_resplocked_armw	2	41	FC4	1.857
VP01_ERPs_resplocked_armw	2	42	C5	-1.264
VP01_ERPs_resplocked_armw	2	43	C1	-8.485
VP01_ERPs_resplocked_armw	2	44	C2	-5.09
VP01_ERPs_resplocked_armw	2	45	C6	-0.138
VP01_ERPs_resplocked_armw	2	46	CP3	-2.117
VP01_ERPs_resplocked_armw	2	47	CPz	-2.584
VP01_ERPs_resplocked_armw	2	48	CP4	0.59
VP01_ERPs_resplocked_armw	2	49	P5	2.162
VP01_ERPs_resplocked_armw	2	50	P1	0.418
VP01_ERPs_resplocked_armw	2	51	P2	-2.398
VP01_ERPs_resplocked_armw	2	52	P6	0.445
VP01_ERPs_resplocked_armw	2	53	PO5	3.44
VP01_ERPs_resplocked_armw	2	54	PO3	3.237
VP01_ERPs_resplocked_armw	2	55	PO4	1.562
VP01_ERPs_resplocked_armw	2	56	PO6	1.448
VP01_ERPs_resplocked_armw	2	57	FT7	1.33
VP01_ERPs_resplocked_armw	2	58	FT8	1.602
VP01_ERPs_resplocked_armw	2	59	TP7	3.755
VP01_ERPs_resplocked_armw	2	60	TP8	1.083
VP01_ERPs_resplocked_armw	2	61	PO7	3.184
VP01_ERPs_resplocked_armw	2	62	PO8	1.423
VP01_ERPs_resplocked_armw	4	1	Fp1	0.057
VP01_ERPs_resplocked_armw	4	2	Fpz	1.117
VP01_ERPs_resplocked_armw	4	3	Fp2	1.873
VP01_ERPs_resplocked_armw	4	4	F7	-0.352
VP01_ERPs_resplocked_armw	4	5	F3	4.737
VP01_ERPs_resplocked_armw	4	6	Fz	3.113
VP01_ERPs_resplocked_armw	4	7	F4	2.944
VP01_ERPs_resplocked_armw	4	8	F8	4.564
VP01_ERPs_resplocked_armw	4	9	FC5	6.27
VP01_ERPs_resplocked_armw	4	10	FC1	6.37
VP01_ERPs_resplocked_armw	4	11	FC2	3.194
VP01_ERPs_resplocked_armw	4	12	FC6	1.331
VP01_ERPs_resplocked_armw	4	13	T7	3.751
VP01_ERPs_resplocked_armw	4	14	C3	4.543
VP01_ERPs_resplocked_armw	4	15	Cz	-1.747
VP01_ERPs_resplocked_armw	4	16	C4	3.818
VP01_ERPs_resplocked_armw	4	17	T8	3.471
VP01_ERPs_resplocked_armw	4	18	CP5	9.576
VP01_ERPs_resplocked_armw	4	19	CP1	0.426
VP01_ERPs_resplocked_armw	4	20	CP2	1.897
VP01_ERPs_resplocked_armw	4	21	CP6	4.269
VP01_ERPs_resplocked_armw	4	22	P7	7.49
VP01_ERPs_resplocked_armw	4	23	P3	3.725
VP01_ERPs_resplocked_armw	4	24	Pz	4.147
VP01_ERPs_resplocked_armw	4	25	P4	4.657
VP01_ERPs_resplocked_armw	4	26	P8	4.366
VP01_ERPs_resplocked_armw	4	27	POz	5.602
VP01_ERPs_resplocked_armw	4	28	O1	4.373
VP01_ERPs_resplocked_armw	4	29	Oz	6.678
VP01_ERPs_resplocked_armw	4	30	O2	5.933
VP01_ERPs_resplocked_armw	4	31	AF7	1.94
VP01_ERPs_resplocked_armw	4	32	AF3	5.607
VP01_ERPs_resplocked_armw	4	33	AF4	4.605
VP01_ERPs_resplocked_armw	4	34	AF8	5.064
VP01_ERPs_resplocked_armw	4	35	F5	7.555
VP01_ERPs_resplocked_armw	4	36	F1	4.75
VP01_ERPs_resplocked_armw	4	37	F2	3.946
VP01_ERPs_resplocked_armw	4	38	F6	2.588
VP01_ERPs_resplocked_armw	4	39	FC3	6.628
VP01_ERPs_resplocked_armw	4	40	FCz	3.171
VP01_ERPs_resplocked_armw	4	41	FC4	8.591
VP01_ERPs_resplocked_armw	4	42	C5	7.329
VP01_ERPs_resplocked_armw	4	43	C1	2.885
VP01_ERPs_resplocked_armw	4	44	C2	2.734
VP01_ERPs_resplocked_armw	4	45	C6	2.326
VP01_ERPs_resplocked_armw	4	46	CP3	5.267
VP01_ERPs_resplocked_armw	4	47	CPz	-0.688
VP01_ERPs_resplocked_armw	4	48	CP4	5.737
VP01_ERPs_resplocked_armw	4	49	P5	4.769
VP01_ERPs_resplocked_armw	4	50	P1	3.702
VP01_ERPs_resplocked_armw	4	51	P2	1.905
VP01_ERPs_resplocked_armw	4	52	P6	4.856
VP01_ERPs_resplocked_armw	4	53	PO5	9.257
VP01_ERPs_resplocked_armw	4	54	PO3	9.209
VP01_ERPs_resplocked_armw	4	55	PO4	6.43
VP01_ERPs_resplocked_armw	4	56	PO6	5.826
VP01_ERPs_resplocked_armw	4	57	FT7	0.613
VP01_ERPs_resplocked_armw	4	58	FT8	5.766
VP01_ERPs_resplocked_armw	4	59	TP7	3.624
VP01_ERPs_resplocked_armw	4	60	TP8	5.192
VP01_ERPs_resplocked_armw	4	61	PO7	9.034
VP01_ERPs_resplocked_armw	4	62	PO8	5.902
VP01_ERPs_resplocked_armw	5	1	Fp1	1.169
VP01_ERPs_resplocked_armw	5	2	Fpz	0.447
VP01_ERPs_resplocked_armw	5	3	Fp2	1.306
VP01_ERPs_resplocked_armw	5	4	F7	0.938
VP01_ERPs_resplocked_armw	5	5	F3	0.375
VP01_ERPs_resplocked_armw	5	6	Fz	-0.59
VP01_ERPs_resplocked_armw	5	7	F4	2.2
VP01_ERPs_resplocked_armw	5	8	F8	4.721
VP01_ERPs_resplocked_armw	5	9	FC5	5.367
VP01_ERPs_resplocked_armw	5	10	FC1	0.976
VP01_ERPs_resplocked_armw	5	11	FC2	-1.285
VP01_ERPs_resplocked_armw	5	12	FC6	3.823
VP01_ERPs_resplocked_armw	5	13	T7	4.067
VP01_ERPs_resplocked_armw	5	14	C3	-0.159
VP01_ERPs_resplocked_armw	5	15	Cz	-4.889
VP01_ERPs_resplocked_armw	5	16	C4	-1.068
VP01_ERPs_resplocked_armw	5	17	T8	3.523
VP01_ERPs_resplocked_armw	5	18	CP5	4.504
VP01_ERPs_resplocked_armw	5	19	CP1	-0.275
VP01_ERPs_resplocked_armw	5	20	CP2	-0.558
VP01_ERPs_resplocked_armw	5	21	CP6	4.788
VP01_ERPs_resplocked_armw	5	22	P7	7.662
VP01_ERPs_resplocked_armw	5	23	P3	3.871
VP01_ERPs_resplocked_armw	5	24	Pz	1.574
VP01_ERPs_resplocked_armw	5	25	P4	2.5
VP01_ERPs_resplocked_armw	5	26	P8	3.803
VP01_ERPs_resplocked_armw	5	27	POz	6.076
VP01_ERPs_resplocked_armw	5	28	O1	4.971
VP01_ERPs_resplocked_armw	5	29	Oz	6.486
VP01_ERPs_resplocked_armw	5	30	O2	5.027
VP01_ERPs_resplocked_armw	5	31	AF7	1.042
VP01_ERPs_resplocked_armw	5	32	AF3	0.607
VP01_ERPs_resplocked_armw	5	33	AF4	1.782
VP01_ERPs_resplocked_armw	5	34	AF8	3.237
VP01_ERPs_resplocked_armw	5	35	F5	3.106
VP01_ERPs_resplocked_armw	5	36	F1	0.377
VP01_ERPs_resplocked_armw	5	37	F2	0.951
VP01_ERPs_resplocked_armw	5	38	F6	3.181
VP01_ERPs_resplocked_armw	5	39	FC3	2.593
VP01_ERPs_resplocked_armw	5	40	FCz	-3.489
VP01_ERPs_resplocked_armw	5	41	FC4	4.203
VP01_ERPs_resplocked_armw	5	42	C5	4.735
VP01_ERPs_resplocked_armw	5	43	C1	-2.897
VP01_ERPs_resplocked_armw	5	44	C2	-1.972
VP01_ERPs_resplocked_armw	5	45	C6	2.367
VP01_ERPs_resplocked_armw	5	46	CP3	1.587
VP01_ERPs_resplocked_armw	5	47	CPz	-1.565
VP01_ERPs_resplocked_armw	5	48	CP4	4.988
VP01_ERPs_resplocked_armw	5	49	P5	5.756
VP01_ERPs_resplocked_armw	5	50	P1	3.857
VP01_ERPs_resplocked_armw	5	51	P2	0.031
VP01_ERPs_resplocked_armw	5	52	P6	3.446
VP01_ERPs_resplocked_armw	5	53	PO5	13.051
VP01_ERPs_resplocked_armw	5	54	PO3	12.933
VP01_ERPs_resplocked_armw	5	55	PO4	4.848
VP01_ERPs_resplocked_armw	5	56	PO6	4.557
VP01_ERPs_resplocked_armw	5	57	FT7	2.466
VP01_ERPs_resplocked_armw	5	58	FT8	7.606
VP01_ERPs_resplocked_armw	5	59	TP7	4.027
VP01_ERPs_resplocked_armw	5	60	TP8	6.14
VP01_ERPs_resplocked_armw	5	61	PO7	12.965
VP01_ERPs_resplocked_armw	5	62	PO8	4.612
VP02_ERPs_resplocked_armw	1	1	Fp1	1.217
VP02_ERPs_resplocked_armw	1	2	Fpz	1.334
VP02_ERPs_resplocked_armw	1	3	Fp2	1.109
VP02_ERPs_resplocked_armw	1	4	F7	-1.071
VP02_ERPs_resplocked_armw	1	5	F3	1.134
VP02_ERPs_resplocked_armw	1	6	Fz	1.075
VP02_ERPs_resplocked_armw	1	7	F4	0.331
VP02_ERPs_resplocked_armw	1	8	F8	-1.518
VP02_ERPs_resplocked_armw	1	9	FC5	4.808
VP02_ERPs_resplocked_armw	1	10	FC1	1.594
VP02_ERPs_resplocked_armw	1	11	FC2	2.795
VP02_ERPs_resplocked_armw	1	12	FC6	1.386
VP02_ERPs_resplocked_armw	1	13	T7	1.997
VP02_ERPs_resplocked_armw	1	14	C3	4.515
VP02_ERPs_resplocked_armw	1	15	Cz	4.111
VP02_ERPs_resplocked_armw	1	16	C4	4.026
VP02_ERPs_resplocked_armw	1	17	T8	-2.031
VP02_ERPs_resplocked_armw	1	18	CP5	6.343
VP02_ERPs_resplocked_armw	1	19	CP1	1.216
VP02_ERPs_resplocked_armw	1	20	CP2	1.84
VP02_ERPs_resplocked_armw	1	21	CP6	-0.875
VP02_ERPs_resplocked_armw	1	22	P7	0.763
VP02_ERPs_resplocked_armw	1	23	P3	1.138
VP02_ERPs_resplocked_armw	1	24	Pz	-0.041
VP02_ERPs_resplocked_armw	1	25	P4	-2.857
VP02_ERPs_resplocked_armw	1	26	P8	-4.475
VP02_ERPs_resplocked_armw	1	27	POz	-4.728
VP02_ERPs_resplocked_armw	1	28	O1	0.858
VP02_ERPs_resplocked_armw	1	29	Oz	-5.29
VP02_ERPs_resplocked_armw	1	30	O2	-5.853
VP02_ERPs_resplocked_armw	1	31	AF7	5.704
VP02_ERPs_resplocked_armw	1	32	AF3	1.104
VP02_ERPs_resplocked_armw	1	33	AF4	-2.061
VP02_ERPs_resplocked_armw	1	34	AF8	-1.364
VP02_ERPs_resplocked_armw	1	35	F5	1.225
VP02_ERPs_resplocked_armw	1	36	F1	1.197
VP02_ERPs_resplocked_armw	1	37	F2	-0.559
VP02_ERPs_resplocked_armw	1	38	F6	-0.953
VP02_ERPs_resplocked_armw	1	39	FC3	3.873
VP02_ERPs_resplocked_armw	1	40	FCz	1.349
VP02_ERPs_resplocked_armw	1	41	FC4	4.101
VP02_ERPs_resplocked_armw	1	42	C5	5.348
VP02_ERPs_resplocked_armw	1	43	C1	1.359
VP02_ERPs_resplocked_armw	1	44	C2	2.65
VP02_ERPs_resplocked_armw	1	45	C6	-1.777
VP02_ERPs_resplocked_armw	1	46	CP3	3.486
VP02_ERPs_resplocked_armw	1	47	CPz	1.094
VP02_ERPs_resplocked_armw	1	48	CP4	2.658
VP02_ERPs_resplocked_armw	1	49	P5	1.067
VP02_ERPs_resplocked_armw	1	50	P1	0.402
VP02_ERPs_resplocked_armw	1	51	P2	0.134
VP02_ERPs_resplocked_armw	1	52	P6	-4.594
VP02_ERPs_resplocked_armw	1	53	PO5	0.308
VP02_ERPs_resplocked_armw	1	54	PO3	-1.806
VP02_ERPs_resplocked_armw	1	55	PO4	-3.089
VP02_ERPs_resplocked_armw	1	56	PO6	-4.811
VP02_ERPs_resplocked_armw	1	57	FT7	3.764
VP02_ERPs_resplocked_armw	1	58	FT8	1.269
VP02_ERPs_resplocked_armw	1	59	TP7	1.514
VP02_ERPs_resplocked_armw	1	60	TP8	-4.089
VP02_ERPs_resplocked_armw	1	61	PO7	0.496
VP02_ERPs_resplocked_armw	1	62	PO8	-4.664
VP02_ERPs_resplocked_armw	2	1	Fp1	1.23
VP02_ERPs_resplocked_armw	2	2	Fpz	-0.289
VP02_ERPs_resplocked_armw	2	3	Fp2	-0.333
VP02_ERPs_resplocked_armw	2	4	F7	10.245
VP02_ERPs_resplocked_armw	2	5	F3	1.547
VP02_ERPs_resplocked_armw	2	6	Fz	-0.62
VP02_ERPs_resplocked_armw	2	7	F4	3.723
VP02_ERPs_resplocked_armw	2	8	F8	4.869
VP02_ERPs_resplocked_armw	2	9	FC5	1.463
VP02_ERPs_resplocked_armw	2	10	FC1	-1.969
VP02_ERPs_resplocked_armw	2	11	FC2	1.368
VP02_ERPs_resplocked_armw	2	12	FC6	5.553
VP02_ERPs_resplocked_armw	2	13	T7	9.51
VP02_ERPs_resplocked_armw	2	14	C3	2.821
VP02_ERPs_resplocked_armw	2	15	Cz	2.007
VP02_ERPs_resplocked_armw	2	16	C4	1.125
VP02_ERPs_resplocked_armw	2	17	T8	2.892
VP02_ERPs_resplocked_armw	2	18	CP5	3.722
VP02_ERPs_resplocked_armw	2	19	CP1	0.386
VP02_ERPs_resplocked_armw	2	20	CP2	-0.863
VP02_ERPs_resplocked_armw	2	21	CP6	-0.394
VP02_ERPs_resplocked_armw	2	22	P7	-0.651
VP02_ERPs_resplocked_armw	2	23	P3	-2.245
VP02_ERPs_resplocked_armw	2	24	Pz	-3.366
VP02_ERPs_resplocked_armw	2	25	P4	-5.859
VP02_ERPs_resplocked_armw	2	26	P8	-6.54
VP02_ERPs_resplocked_armw	2	27	POz	-5.901
VP02_ERPs_resplocked_armw	2	28	O1	-0.723
VP02_ERPs_resplocked_armw	2	29	Oz	0.391
VP02_ERPs_resplocked_armw	2	30	O2	-4.397
VP02_ERPs_resplocked_armw	2	31	AF7	2.651
VP02_ERPs_resplocked_armw	2	32	AF3	1.47
VP02_ERPs_resplocked_armw	2	33	AF4	5.221
VP02_ERPs_resplocked_armw	2	34	AF8	5.115
VP02_ERPs_resplocked_armw	2	35	F5	1.473
VP02_ERPs_resplocked_armw	2	36	F1	1.355
VP02_ERPs_resplocked_armw	2	37	F2	1.047
VP02_ERPs_resplocked_armw	2	38	F6	4.8
VP02_ERPs_resplocked_armw	2	39	FC3	1.555
VP02_ERPs_resplocked_armw	2	40	FCz	1.309
VP02_ERPs_resplocked_armw	2	41	FC4	4.533
VP02_ERPs_resplocked_armw	2	42	C5	5.621
VP02_ERPs_resplocked_armw	2	43	C1	-0.656
VP02_ERPs_resplocked_armw	2	44	C2	1.322
VP02_ERPs_resplocked_armw	2	45	C6	3.839
VP02_ERPs_resplocked_armw	2	46	CP3	1.788
VP02_ERPs_resplocked_armw	2	47	CPz	0.425
VP02_ERPs_resplocked_armw	2	48	CP4	-1.058
VP02_ERPs_resplocked_armw	2	49	P5	0.909
VP02_ERPs_resplocked_armw	2	50	P1	-2.298
VP02_ERPs_resplocked_armw	2	51	P2	-2.187
VP02_ERPs_resplocked_armw	2	52	P6	-2.157
VP02_ERPs_resplocked_armw	2	53	PO5	-1.263
VP02_ERPs_resplocked_armw	2	54	PO3	-5.483
VP02_ERPs_resplocked_armw	2	55	PO4	-5.922
VP02_ERPs_resplocked_armw	2	56	PO6	-6.853
VP02_ERPs_resplocked_armw	2	57	FT7	9.717
VP02_ERPs_resplocked_armw	2	58	FT8	1.306
VP02_ERPs_resplocked_armw	2	59	TP7	6.047
VP02_ERPs_resplocked_armw	2	60	TP8	-3.205
VP02_ERPs_resplocked_armw	2	61	PO7	-1.178
VP02_ERPs_resplocked_armw	2	62	PO8	-6.767
VP02_ERPs_resplocked_armw	4	1	Fp1	1.078
VP02_ERPs_resplocked_armw	4	2	Fpz	0.738
VP02_ERPs_resplocked_armw	4	3	Fp2	1.179
VP02_ERPs_resplocked_armw	4	4	F7	-0.104
VP02_ERPs_resplocked_armw	4	5	F3	1.007
VP02_ERPs_resplocked_armw	4	6	Fz	0.53
VP02_ERPs_resplocked_armw	4	7	F4	0.645
VP02_ERPs_resplocked_armw	4	8	F8	3.101
VP02_ERPs_resplocked_armw	4	9	FC5	3.404
VP02_ERPs_resplocked_armw	4	10	FC1	1.903
VP02_ERPs_resplocked_armw	4	11	FC2	5.214
VP02_ERPs_resplocked_armw	4	12	FC6	2.505
VP02_ERPs_resplocked_armw	4	13	T7	3.803
VP02_ERPs_resplocked_armw	4	14	C3	4.62
VP02_ERPs_resplocked_armw	4	15	Cz	3.643
VP02_ERPs_resplocked_armw	4	16	C4	4.841
VP02_ERPs_resplocked_armw	4	17	T8	0.291
VP02_ERPs_resplocked_armw	4	18	CP5	4.828
VP02_ERPs_resplocked_armw	4	19	CP1	2.68
VP02_ERPs_resplocked_armw	4	20	CP2	4.539
VP02_ERPs_resplocked_armw	4	21	CP6	3.338
VP02_ERPs_resplocked_armw	4	22	P7	3.014
VP02_ERPs_resplocked_armw	4	23	P3	3.873
VP02_ERPs_resplocked_armw	4	24	Pz	2.93
VP02_ERPs_resplocked_armw	4	25	P4	1.324
VP02_ERPs_resplocked_armw	4	26	P8	0.751
VP02_ERPs_resplocked_armw	4	27	POz	0.706
VP02_ERPs_resplocked_armw	4	28	O1	-0.766
VP02_ERPs_resplocked_armw	4	29	Oz	-3.831
VP02_ERPs_resplocked_armw	4	30	O2	-4.397
VP02_ERPs_resplocked_armw	4	31	AF7	2.28
VP02_ERPs_resplocked_armw	4	32	AF3	0.926
VP02_ERPs_resplocked_armw	4	33	AF4	0.111
VP02_ERPs_resplocked_armw	4	34	AF8	0.137
VP02_ERPs_resplocked_armw	4	35	F5	0.847
VP02_ERPs_resplocked_armw	4	36	F1	0.915
VP02_ERPs_resplocked_armw	4	37	F2	2.047
VP02_ERPs_resplocked_armw	4	38	F6	0.728
VP02_ERPs_resplocked_armw	4	39	FC3	4.063
VP02_ERPs_resplocked_armw	4	40	FCz	2.595
VP02_ERPs_resplocked_armw	4	41	FC4	3.736
VP02_ERPs_resplocked_armw	4	42	C5	6.404
VP02_ERPs_resplocked_armw	4	43	C1	2.234
VP02_ERPs_resplocked_armw	4	44	C2	5.238
VP02_ERPs_resplocked_armw	4	45	C6	1.146
VP02_ERPs_resplocked_armw	4	46	CP3	5.217
VP02_ERPs_resplocked_armw	4	47	CPz	2.52
VP02_ERPs_resplocked_armw	4	48	CP4	4.529
VP02_ERPs_resplocked_armw	4	49	P5	1.005
VP02_ERPs_resplocked_armw	4	50	P1	2.4
VP02_ERPs_resplocked_armw	4	51	P2	2.91
VP02_ERPs_resplocked_armw	4	52	P6	-0.426
VP02_ERPs_resplocked_armw	4	53	PO5	0.453
VP02_ERPs_resplocked_armw	4	54	PO3	-1.215
VP02_ERPs_resplocked_armw	4	55	PO4	1.34
VP02_ERPs_resplocked_armw	4	56	PO6	0.032
VP02_ERPs_resplocked_armw	4	57	FT7	3.624
VP02_ERPs_resplocked_armw	4	58	FT8	3.844
VP02_ERPs_resplocked_armw	4	59	TP7	3.183
VP02_ERPs_resplocked_armw	4	60	TP8	-2.295
VP02_ERPs_resplocked_armw	4	61	PO7	0.376
VP02_ERPs_resplocked_armw	4	62	PO8	-0.209
VP02_ERPs_resplocked_armw	5	1	Fp1	-3.35
VP02_ERPs_resplocked_armw	5	2	Fpz	-3.317
VP02_ERPs_resplocked_armw	5	3	Fp2	-2.775
VP02_ERPs_resplocked_armw	5	4	F7	4.85
VP02_ERPs_resplocked_armw	5	5	F3	0.769
VP02_ERPs_resplocked_armw	5	6	Fz	-1.091
VP02_ERPs_resplocked_armw	5	7	F4	2.18
VP02_ERPs_resplocked_armw	5	8	F8	4.124
VP02_ERPs_resplocked_armw	5	9	FC5	5.096
VP02_ERPs_resplocked_armw	5	10	FC1	0.94
VP02_ERPs_resplocked_armw	5	11	FC2	3.03
VP02_ERPs_resplocked_armw	5	12	FC6	3.168
VP02_ERPs_resplocked_armw	5	13	T7	7.014
VP02_ERPs_resplocked_armw	5	14	C3	3.17
VP02_ERPs_resplocked_armw	5	15	Cz	2.43
VP02_ERPs_resplocked_armw	5	16	C4	3.099
VP02_ERPs_resplocked_armw	5	17	T8	2.085
VP02_ERPs_resplocked_armw	5	18	CP5	6.586
VP02_ERPs_resplocked_armw	5	19	CP1	1.898
VP02_ERPs_resplocked_armw	5	20	CP2	3.294
VP02_ERPs_resplocked_armw	5	21	CP6	1.192
VP02_ERPs_resplocked_armw	5	22	P7	-0.134
VP02_ERPs_resplocked_armw	5	23	P3	0.551
VP02_ERPs_resplocked_armw	5	24	Pz	0.464
VP02_ERPs_resplocked_armw	5	25	P4	-1.179
VP02_ERPs_resplocked_armw	5	26	P8	-1.427
VP02_ERPs_resplocked_armw	5	27	POz	-0.543
VP02_ERPs_resplocked_armw	5	28	O1	-1.225
VP02_ERPs_resplocked_armw	5	29	Oz	-0.086
VP02_ERPs_resplocked_armw	5	30	O2	-3.256
VP02_ERPs_resplocked_armw	5	31	AF7	0.801
VP02_ERPs_resplocked_armw	5	32	AF3	0.73
VP02_ERPs_resplocked_armw	5	33	AF4	0.778
VP02_ERPs_resplocked_armw	5	34	AF8	0.48
VP02_ERPs_resplocked_armw	5	35	F5	0.67
VP02_ERPs_resplocked_armw	5	36	F1	0.742
VP02_ERPs_resplocked_armw	5	37	F2	0.665
VP02_ERPs_resplocked_armw	5	38	F6	5.075
VP02_ERPs_resplocked_armw	5	39	FC3	2.139
VP02_ERPs_resplocked_armw	5	40	FCz	0.567
VP02_ERPs_resplocked_armw	5	41	FC4	4.439
VP02_ERPs_resplocked_armw	5	42	C5	4.762
VP02_ERPs_resplocked_armw	5	43	C1	1.203
VP02_ERPs_resplocked_armw	5	44	C2	4.009
VP02_ERPs_resplocked_armw	5	45	C6	1.852
VP02_ERPs_resplocked_armw	5	46	CP3	3.994
VP02_ERPs_resplocked_armw	5	47	CPz	1.803
VP02_ERPs_resplocked_armw	5	48	CP4	2.093
VP02_ERPs_resplocked_armw	5	49	P5	-0.107
VP02_ERPs_resplocked_armw	5	50	P1	1.178
VP02_ERPs_resplocked_armw	5	51	P2	-0.62
VP02_ERPs_resplocked_armw	5	52	P6	-1.485
VP02_ERPs_resplocked_armw	5	53	PO5	-1.582
VP02_ERPs_resplocked_armw	5	54	PO3	-3.063
VP02_ERPs_resplocked_armw	5	55	PO4	-1.071
VP02_ERPs_resplocked_armw	5	56	PO6	-2.999
VP02_ERPs_resplocked_armw	5	57	FT7	7
VP02_ERPs_resplocked_armw	5	58	FT8	1.682
VP02_ERPs_resplocked_armw	5	59	TP7	3.451
VP02_ERPs_resplocked_armw	5	60	TP8	-2.296
VP02_ERPs_resplocked_armw	5	61	PO7	-1.831
VP02_ERPs_resplocked_armw	5	62	PO8	-3.215
VP04_ERPs_resplocked_armw	1	1	Fp1	8.484
VP04_ERPs_resplocked_armw	1	2	Fpz	7.634
VP04_ERPs_resplocked_armw	1	3	Fp2	5.778
VP04_ERPs_resplocked_armw	1	4	F7	13.172
VP04_ERPs_resplocked_armw	1	5	F3	11.549
VP04_ERPs_resplocked_armw	1	6	Fz	11.423
VP04_ERPs_resplocked_armw	1	7	F4	13.166
VP04_ERPs_resplocked_armw	1	8	F8	11.443
VP04_ERPs_resplocked_armw	1	9	FC5	12.906
VP04_ERPs_resplocked_armw	1	10	FC1	11.131
VP04_ERPs_resplocked_armw	1	11	FC2	11.954
VP04_ERPs_resplocked_armw	1	12	FC6	12.837
VP04_ERPs_resplocked_armw	1	13	T7	8.486
VP04_ERPs_resplocked_armw	1	14	C3	10.877
VP04_ERPs_resplocked_armw	1	15	Cz	9.384
VP04_ERPs_resplocked_armw	1	16	C4	12.083
VP04_ERPs_resplocked_armw	1	17	T8	8.518
VP04_ERPs_resplocked_armw	1	18	CP5	9.24
VP04_ERPs_resplocked_armw	1	19	CP1	10.567
VP04_ERPs_resplocked_armw	1	20	CP2	9.219
VP04_ERPs_resplocked_armw	1	21	CP6	9.347
VP04_ERPs_resplocked_armw	1	22	P7	7.092
VP04_ERPs_resplocked_armw	1	23	P3	10.542
VP04_ERPs_resplocked_armw	1	24	Pz	8.102
VP04_ERPs_resplocked_armw	1	25	P4	9.288
VP04_ERPs_resplocked_armw	1	26	P8	8.841
VP04_ERPs_resplocked_armw	1	27	POz	8.141
VP04_ERPs_resplocked_armw	1	28	O1	6.382
VP04_ERPs_resplocked_armw	1	29	Oz	5.942
VP04_ERPs_resplocked_armw	1	30	O2	9.074
VP04_ERPs_resplocked_armw	1	31	AF7	9.472
VP04_ERPs_resplocked_armw	1	32	AF3	9.546
VP04_ERPs_resplocked_armw	1	33	AF4	10.984
VP04_ERPs_resplocked_armw	1	34	AF8	5.686
VP04_ERPs_resplocked_armw	1	35	F5	11.508
VP04_ERPs_resplocked_armw	1	36	F1	11.585
VP04_ERPs_resplocked_armw	1	37	F2	13.478
VP04_ERPs_resplocked_armw	1	38	F6	11.449
VP04_ERPs_resplocked_armw	1	39	FC3	9.459
VP04_ERPs_resplocked_armw	1	40	FCz	12.114
VP04_ERPs_resplocked_armw	1	41	FC4	11.989
VP04_ERPs_resplocked_armw	1	42	C5	11.556
VP04_ERPs_resplocked_armw	1	43	C1	10.113
VP04_ERPs_resplocked_armw	1	44	C2	11.492
VP04_ERPs_resplocked_armw	1	45	C6	8.932
VP04_ERPs_resplocked_armw	1	46	CP3	9.493
VP04_ERPs_resplocked_armw	1	47	CPz	8.492
VP04_ERPs_resplocked_armw	1	48	CP4	12.32
VP04_ERPs_resplocked_armw	1	49	P5	6.674
VP04_ERPs_resplocked_armw	1	50	P1	10.715
VP04_ERPs_resplocked_armw	1	51	P2	9.101
VP04_ERPs_resplocked_armw	1	52	P6	9.397
VP04_ERPs_resplocked_armw	1	53	PO5	7.127
VP04_ERPs_resplocked_armw	1	54	PO3	7.21
VP04_ERPs_resplocked_armw	1	55	PO4	9.174
VP04_ERPs_resplocked_armw	1	56	PO6	8.868
VP04_ERPs_resplocked_armw	1	57	FT7	16.107
VP04_ERPs_resplocked_armw	1	58	FT8	11.571
VP04_ERPs_resplocked_armw	1	59	TP7	10.608
VP04_ERPs_resplocked_armw	1	60	TP8	9.191
VP04_ERPs_resplocked_armw	1	61	PO7	7.147
VP04_ERPs_resplocked_armw	1	62	PO8	8.87
VP04_ERPs_resplocked_armw	2	1	Fp1	0.088
VP04_ERPs_resplocked_armw	2	2	Fpz	-1.275
VP04_ERPs_resplocked_armw	2	3	Fp2	-2.792
VP04_ERPs_resplocked_armw	2	4	F7	6.652
VP04_ERPs_resplocked_armw	2	5	F3	4.865
VP04_ERPs_resplocked_armw	2	6	Fz	4.893
VP04_ERPs_resplocked_armw	2	7	F4	5.096
VP04_ERPs_resplocked_armw	2	8	F8	5.003
VP04_ERPs_resplocked_armw	2	9	FC5	6.431
VP04_ERPs_resplocked_armw	2	10	FC1	4.886
VP04_ERPs_resplocked_armw	2	11	FC2	4.942
VP04_ERPs_resplocked_armw	2	12	FC6	6.57
VP04_ERPs_resplocked_armw	2	13	T7	1.914
VP04_ERPs_resplocked_armw	2	14	C3	4.018
VP04_ERPs_resplocked_armw	2	15	Cz	3.265
VP04_ERPs_resplocked_armw	2	16	C4	5.283
VP04_ERPs_resplocked_armw	2	17	T8	6.558
VP04_ERPs_resplocked_armw	2	18	CP5	3.737
VP04_ERPs_resplocked_armw	2	19	CP1	0.808
VP04_ERPs_resplocked_armw	2	20	CP2	4.04
VP04_ERPs_resplocked_armw	2	21	CP6	4.065
VP04_ERPs_resplocked_armw	2	22	P7	2.296
VP04_ERPs_resplocked_armw	2	23	P3	0.174
VP04_ERPs_resplocked_armw	2	24	Pz	2.021
VP04_ERPs_resplocked_armw	2	25	P4	3.894
VP04_ERPs_resplocked_armw	2	26	P8	4
VP04_ERPs_resplocked_armw	2	27	POz	2.01
VP04_ERPs_resplocked_armw	2	28	O1	0.735
VP04_ERPs_resplocked_armw	2	29	Oz	2.116
VP04_ERPs_resplocked_armw	2	30	O2	3.982
VP04_ERPs_resplocked_armw	2	31	AF7	3.393
VP04_ERPs_resplocked_armw	2	32	AF3	1.866
VP04_ERPs_resplocked_armw	2	33	AF4	3.571
VP04_ERPs_resplocked_armw	2	34	AF8	3.865
VP04_ERPs_resplocked_armw	2	35	F5	4.811
VP04_ERPs_resplocked_armw	2	36	F1	4.873
VP04_ERPs_resplocked_armw	2	37	F2	5.347
VP04_ERPs_resplocked_armw	2	38	F6	4.765
VP04_ERPs_resplocked_armw	2	39	FC3	5.293
VP04_ERPs_resplocked_armw	2	40	FCz	5.021
VP04_ERPs_resplocked_armw	2	41	FC4	5.25
VP04_ERPs_resplocked_armw	2	42	C5	6.778
VP04_ERPs_resplocked_armw	2	43	C1	2.741
VP04_ERPs_resplocked_armw	2	44	C2	5.335
VP04_ERPs_resplocked_armw	2	45	C6	3.958
VP04_ERPs_resplocked_armw	2	46	CP3	2.397
VP04_ERPs_resplocked_armw	2	47	CPz	2.113
VP04_ERPs_resplocked_armw	2	48	CP4	5.286
VP04_ERPs_resplocked_armw	2	49	P5	2.554
VP04_ERPs_resplocked_armw	2	50	P1	0.724
VP04_ERPs_resplocked_armw	2	51	P2	3.871
VP04_ERPs_resplocked_armw	2	52	P6	3.996
VP04_ERPs_resplocked_armw	2	53	PO5	2.439
VP04_ERPs_resplocked_armw	2	54	PO3	2.522
VP04_ERPs_resplocked_armw	2	55	PO4	3.866
VP04_ERPs_resplocked_armw	2	56	PO6	3.841
VP04_ERPs_resplocked_armw	2	57	FT7	15.375
VP04_ERPs_resplocked_armw	2	58	FT8	5.176
VP04_ERPs_resplocked_armw	2	59	TP7	1.179
VP04_ERPs_resplocked_armw	2	60	TP8	4.156
VP04_ERPs_resplocked_armw	2	61	PO7	2.404
VP04_ERPs_resplocked_armw	2	62	PO8	3.92
VP04_ERPs_resplocked_armw	4	1	Fp1	5.899
VP04_ERPs_resplocked_armw	4	2	Fpz	4.529
VP04_ERPs_resplocked_armw	4	3	Fp2	1.727
VP04_ERPs_resplocked_armw	4	4	F7	7.256
VP04_ERPs_resplocked_armw	4	5	F3	11.375
VP04_ERPs_resplocked_armw	4	6	Fz	11.255
VP04_ERPs_resplocked_armw	4	7	F4	14.572
VP04_ERPs_resplocked_armw	4	8	F8	11.491
VP04_ERPs_resplocked_armw	4	9	FC5	9.385
VP04_ERPs_resplocked_armw	4	10	FC1	14.762
VP04_ERPs_resplocked_armw	4	11	FC2	15.532
VP04_ERPs_resplocked_armw	4	12	FC6	12.834
VP04_ERPs_resplocked_armw	4	13	T7	4.869
VP04_ERPs_resplocked_armw	4	14	C3	14.137
VP04_ERPs_resplocked_armw	4	15	Cz	15.22
VP04_ERPs_resplocked_armw	4	16	C4	15.493
VP04_ERPs_resplocked_armw	4	17	T8	8.773
VP04_ERPs_resplocked_armw	4	18	CP5	8.467
VP04_ERPs_resplocked_armw	4	19	CP1	13.196
VP04_ERPs_resplocked_armw	4	20	CP2	12.803
VP04_ERPs_resplocked_armw	4	21	CP6	12.745
VP04_ERPs_resplocked_armw	4	22	P7	8.807
VP04_ERPs_resplocked_armw	4	23	P3	12.344
VP04_ERPs_resplocked_armw	4	24	Pz	13.571
VP04_ERPs_resplocked_armw	4	25	P4	12.659
VP04_ERPs_resplocked_armw	4	26	P8	11.928
VP04_ERPs_resplocked_armw	4	27	POz	13.616
VP04_ERPs_resplocked_armw	4	28	O1	9.547
VP04_ERPs_resplocked_armw	4	29	Oz	12.456
VP04_ERPs_resplocked_armw	4	30	O2	12.428
VP04_ERPs_resplocked_armw	4	31	AF7	0.27
VP04_ERPs_resplocked_armw	4	32	AF3	0.859
VP04_ERPs_resplocked_armw	4	33	AF4	9.958
VP04_ERPs_resplocked_armw	4	34	AF8	6.024
VP04_ERPs_resplocked_armw	4	35	F5	11.214
VP04_ERPs_resplocked_armw	4	36	F1	11.383
VP04_ERPs_resplocked_armw	4	37	F2	15.221
VP04_ERPs_resplocked_armw	4	38	F6	11.188
VP04_ERPs_resplocked_armw	4	39	FC3	12.601
VP04_ERPs_resplocked_armw	4	40	FCz	15.882
VP04_ERPs_resplocked_armw	4	41	FC4	15.661
VP04_ERPs_resplocked_armw	4	42	C5	13.058
VP04_ERPs_resplocked_armw	4	43	C1	15.242
VP04_ERPs_resplocked_armw	4	44	C2	18.04
VP04_ERPs_resplocked_armw	4	45	C6	11.86
VP04_ERPs_resplocked_armw	4	46	CP3	15.009
VP04_ERPs_resplocked_armw	4	47	CPz	14.08
VP04_ERPs_resplocked_armw	4	48	CP4	15.533
VP04_ERPs_resplocked_armw	4	49	P5	8.4
VP04_ERPs_resplocked_armw	4	50	P1	13.491
VP04_ERPs_resplocked_armw	4	51	P2	12.249
VP04_ERPs_resplocked_armw	4	52	P6	12.568
VP04_ERPs_resplocked_armw	4	53	PO5	8.701
VP04_ERPs_resplocked_armw	4	54	PO3	8.802
VP04_ERPs_resplocked_armw	4	55	PO4	12.633
VP04_ERPs_resplocked_armw	4	56	PO6	12.128
VP04_ERPs_resplocked_armw	4	57	FT7	4.084
VP04_ERPs_resplocked_armw	4	58	FT8	11.989
VP04_ERPs_resplocked_armw	4	59	TP7	14.06
VP04_ERPs_resplocked_armw	4	60	TP8	12.46
VP04_ERPs_resplocked_armw	4	61	PO7	8.878
VP04_ERPs_resplocked_armw	4	62	PO8	12.063
VP04_ERPs_resplocked_armw	5	1	Fp1	8.589
VP04_ERPs_resplocked_armw	5	2	Fpz	10.707
VP04_ERPs_resplocked_armw	5	3	Fp2	7.939
VP04_ERPs_resplocked_armw	5	4	F7	17.098
VP04_ERPs_resplocked_armw	5	5	F3	20.958
VP04_ERPs_resplocked_armw	5	6	Fz	21.105
VP04_ERPs_resplocked_armw	5	7	F4	22.248
VP04_ERPs_resplocked_armw	5	8	F8	20.382
VP04_ERPs_resplocked_armw	5	9	FC5	15.453
VP04_ERPs_resplocked_armw	5	10	FC1	23.938
VP04_ERPs_resplocked_armw	5	11	FC2	24.29
VP04_ERPs_resplocked_armw	5	12	FC6	21.275
VP04_ERPs_resplocked_armw	5	13	T7	7.782
VP04_ERPs_resplocked_armw	5	14	C3	21.736
VP04_ERPs_resplocked_armw	5	15	Cz	25.391
VP04_ERPs_resplocked_armw	5	16	C4	24.31
VP04_ERPs_resplocked_armw	5	17	T8	21.127
VP04_ERPs_resplocked_armw	5	18	CP5	14.921
VP04_ERPs_resplocked_armw	5	19	CP1	21.974
VP04_ERPs_resplocked_armw	5	20	CP2	22.187
VP04_ERPs_resplocked_armw	5	21	CP6	22.151
VP04_ERPs_resplocked_armw	5	22	P7	13.469
VP04_ERPs_resplocked_armw	5	23	P3	20.711
VP04_ERPs_resplocked_armw	5	24	Pz	22.333
VP04_ERPs_resplocked_armw	5	25	P4	22.16
VP04_ERPs_resplocked_armw	5	26	P8	21.719
VP04_ERPs_resplocked_armw	5	27	POz	22.442
VP04_ERPs_resplocked_armw	5	28	O1	16.106
VP04_ERPs_resplocked_armw	5	29	Oz	20.9
VP04_ERPs_resplocked_armw	5	30	O2	22.071
VP04_ERPs_resplocked_armw	5	31	AF7	0.423
VP04_ERPs_resplocked_armw	5	32	AF3	7.848
VP04_ERPs_resplocked_armw	5	33	AF4	19.73
VP04_ERPs_resplocked_armw	5	34	AF8	10.265
VP04_ERPs_resplocked_armw	5	35	F5	20.334
VP04_ERPs_resplocked_armw	5	36	F1	20.975
VP04_ERPs_resplocked_armw	5	37	F2	22.547
VP04_ERPs_resplocked_armw	5	38	F6	20.231
VP04_ERPs_resplocked_armw	5	39	FC3	20.437
VP04_ERPs_resplocked_armw	5	40	FCz	24.399
VP04_ERPs_resplocked_armw	5	41	FC4	24.432
VP04_ERPs_resplocked_armw	5	42	C5	17.841
VP04_ERPs_resplocked_armw	5	43	C1	22.638
VP04_ERPs_resplocked_armw	5	44	C2	25.491
VP04_ERPs_resplocked_armw	5	45	C6	21.714
VP04_ERPs_resplocked_armw	5	46	CP3	21.559
VP04_ERPs_resplocked_armw	5	47	CPz	22.53
VP04_ERPs_resplocked_armw	5	48	CP4	24.368
VP04_ERPs_resplocked_armw	5	49	P5	12.949
VP04_ERPs_resplocked_armw	5	50	P1	21.969
VP04_ERPs_resplocked_armw	5	51	P2	22.088
VP04_ERPs_resplocked_armw	5	52	P6	22.062
VP04_ERPs_resplocked_armw	5	53	PO5	13.444
VP04_ERPs_resplocked_armw	5	54	PO3	13.451
VP04_ERPs_resplocked_armw	5	55	PO4	22.27
VP04_ERPs_resplocked_armw	5	56	PO6	21.91
VP04_ERPs_resplocked_armw	5	57	FT7	20.891
VP04_ERPs_resplocked_armw	5	58	FT8	20.871
VP04_ERPs_resplocked_armw	5	59	TP7	17.872
VP04_ERPs_resplocked_armw	5	60	TP8	21.976
VP04_ERPs_resplocked_armw	5	61	PO7	13.51
VP04_ERPs_resplocked_armw	5	62	PO8	21.892
VP05_ERPs_resplocked_armw	1	1	Fp1	2.973
VP05_ERPs_resplocked_armw	1	2	Fpz	-15.458
VP05_ERPs_resplocked_armw	1	3	Fp2	-14.602
VP05_ERPs_resplocked_armw	1	4	F7	1.531
VP05_ERPs_resplocked_armw	1	5	F3	-7.448
VP05_ERPs_resplocked_armw	1	6	Fz	-8.365
VP05_ERPs_resplocked_armw	1	7	F4	-4.322
VP05_ERPs_resplocked_armw	1	8	F8	-1.305
VP05_ERPs_resplocked_armw	1	9	FC5	-1.412
VP05_ERPs_resplocked_armw	1	10	FC1	-11.977
VP05_ERPs_resplocked_armw	1	11	FC2	-9.454
VP05_ERPs_resplocked_armw	1	12	FC6	-1.801
VP05_ERPs_resplocked_armw	1	13	T7	-2.336
VP05_ERPs_resplocked_armw	1	14	C3	-6.386
VP05_ERPs_resplocked_armw	1	15	Cz	-9.461
VP05_ERPs_resplocked_armw	1	16	C4	-2.588
VP05_ERPs_resplocked_armw	1	17	T8	0.263
VP05_ERPs_resplocked_armw	1	18	CP5	-2.369
VP05_ERPs_resplocked_armw	1	19	CP1	-4.138
VP05_ERPs_resplocked_armw	1	20	CP2	-5.749
VP05_ERPs_resplocked_armw	1	21	CP6	-2.867
VP05_ERPs_resplocked_armw	1	22	P7	-6.667
VP05_ERPs_resplocked_armw	1	23	P3	-9.909
VP05_ERPs_resplocked_armw	1	24	Pz	-7.428
VP05_ERPs_resplocked_armw	1	25	P4	-5.95
VP05_ERPs_resplocked_armw	1	26	P8	-3.18
VP05_ERPs_resplocked_armw	1	27	POz	-10.014
VP05_ERPs_resplocked_armw	1	28	O1	-8.926
VP05_ERPs_resplocked_armw	1	29	Oz	-3.719
VP05_ERPs_resplocked_armw	1	30	O2	-5.996
VP05_ERPs_resplocked_armw	1	31	AF7	4.536
VP05_ERPs_resplocked_armw	1	32	AF3	-4.374
VP05_ERPs_resplocked_armw	1	33	AF4	-6.494
VP05_ERPs_resplocked_armw	1	34	AF8	4.189
VP05_ERPs_resplocked_armw	1	35	F5	-1.962
VP05_ERPs_resplocked_armw	1	36	F1	-7.363
VP05_ERPs_resplocked_armw	1	37	F2	-4.456
VP05_ERPs_resplocked_armw	1	38	F6	-4.172
VP05_ERPs_resplocked_armw	1	39	FC3	-7.032
VP05_ERPs_resplocked_armw	1	40	FCz	-9.439
VP05_ERPs_resplocked_armw	1	41	FC4	-3.348
VP05_ERPs_resplocked_armw	1	42	C5	-0.736
VP05_ERPs_resplocked_armw	1	43	C1	-9.427
VP05_ERPs_resplocked_armw	1	44	C2	-9.389
VP05_ERPs_resplocked_armw	1	45	C6	-2.91
VP05_ERPs_resplocked_armw	1	46	CP3	-6.533
VP05_ERPs_resplocked_armw	1	47	CPz	-7.134
VP05_ERPs_resplocked_armw	1	48	CP4	-2.699
VP05_ERPs_resplocked_armw	1	49	P5	-7.992
VP05_ERPs_resplocked_armw	1	50	P1	-4.079
VP05_ERPs_resplocked_armw	1	51	P2	-5.373
VP05_ERPs_resplocked_armw	1	52	P6	-5.918
VP05_ERPs_resplocked_armw	1	53	PO5	-10.656
VP05_ERPs_resplocked_armw	1	54	PO3	-10.641
VP05_ERPs_resplocked_armw	1	55	PO4	-6.52
VP05_ERPs_resplocked_armw	1	56	PO6	-5.755
VP05_ERPs_resplocked_armw	1	57	FT7	1.681
VP05_ERPs_resplocked_armw	1	58	FT8	-1.315
VP05_ERPs_resplocked_armw	1	59	TP7	-2.36
VP05_ERPs_resplocked_armw	1	60	TP8	-2.888
VP05_ERPs_resplocked_armw	1	61	PO7	-10.541
VP05_ERPs_resplocked_armw	1	62	PO8	-5.895
VP05_ERPs_resplocked_armw	2	1	Fp1	18.549
VP05_ERPs_resplocked_armw	2	2	Fpz	31.879
VP05_ERPs_resplocked_armw	2	3	Fp2	26.29
VP05_ERPs_resplocked_armw	2	4	F7	12.119
VP05_ERPs_resplocked_armw	2	5	F3	0.733
VP05_ERPs_resplocked_armw	2	6	Fz	-0.594
VP05_ERPs_resplocked_armw	2	7	F4	1.884
VP05_ERPs_resplocked_armw	2	8	F8	9.979
VP05_ERPs_resplocked_armw	2	9	FC5	6.868
VP05_ERPs_resplocked_armw	2	10	FC1	-4.933
VP05_ERPs_resplocked_armw	2	11	FC2	0.584
VP05_ERPs_resplocked_armw	2	12	FC6	1.188
VP05_ERPs_resplocked_armw	2	13	T7	2.535
VP05_ERPs_resplocked_armw	2	14	C3	2.204
VP05_ERPs_resplocked_armw	2	15	Cz	-0.154
VP05_ERPs_resplocked_armw	2	16	C4	1.762
VP05_ERPs_resplocked_armw	2	17	T8	6.438
VP05_ERPs_resplocked_armw	2	18	CP5	2.04
VP05_ERPs_resplocked_armw	2	19	CP1	0.939
VP05_ERPs_resplocked_armw	2	20	CP2	1.114
VP05_ERPs_resplocked_armw	2	21	CP6	2.125
VP05_ERPs_resplocked_armw	2	22	P7	1.294
VP05_ERPs_resplocked_armw	2	23	P3	-1.772
VP05_ERPs_resplocked_armw	2	24	Pz	-4.169
VP05_ERPs_resplocked_armw	2	25	P4	-1.239
VP05_ERPs_resplocked_armw	2	26	P8	1.665
VP05_ERPs_resplocked_armw	2	27	POz	-4.508
VP05_ERPs_resplocked_armw	2	28	O1	-2.876
VP05_ERPs_resplocked_armw	2	29	Oz	0.595
VP05_ERPs_resplocked_armw	2	30	O2	-1.249
VP05_ERPs_resplocked_armw	2	31	AF7	18.714
VP05_ERPs_resplocked_armw	2	32	AF3	5.783
VP05_ERPs_resplocked_armw	2	33	AF4	1.327
VP05_ERPs_resplocked_armw	2	34	AF8	7.045
VP05_ERPs_resplocked_armw	2	35	F5	2.847
VP05_ERPs_resplocked_armw	2	36	F1	0.732
VP05_ERPs_resplocked_armw	2	37	F2	1.789
VP05_ERPs_resplocked_armw	2	38	F6	1.754
VP05_ERPs_resplocked_armw	2	39	FC3	-2.7
VP05_ERPs_resplocked_armw	2	40	FCz	0.446
VP05_ERPs_resplocked_armw	2	41	FC4	1.672
VP05_ERPs_resplocked_armw	2	42	C5	4.95
VP05_ERPs_resplocked_armw	2	43	C1	-0.317
VP05_ERPs_resplocked_armw	2	44	C2	0.425
VP05_ERPs_resplocked_armw	2	45	C6	1.668
VP05_ERPs_resplocked_armw	2	46	CP3	-0.791
VP05_ERPs_resplocked_armw	2	47	CPz	-3.524
VP05_ERPs_resplocked_armw	2	48	CP4	1.707
VP05_ERPs_resplocked_armw	2	49	P5	-1.058
VP05_ERPs_resplocked_armw	2	50	P1	0.927
VP05_ERPs_resplocked_armw	2	51	P2	-2.362
VP05_ERPs_resplocked_armw	2	52	P6	-1.109
VP05_ERPs_resplocked_armw	2	53	PO5	-6.069
VP05_ERPs_resplocked_armw	2	54	PO3	-5.539
VP05_ERPs_resplocked_armw	2	55	PO4	-1.249
VP05_ERPs_resplocked_armw	2	56	PO6	-1.485
VP05_ERPs_resplocked_armw	2	57	FT7	12.476
VP05_ERPs_resplocked_armw	2	58	FT8	10.398
VP05_ERPs_resplocked_armw	2	59	TP7	2.696
VP05_ERPs_resplocked_armw	2	60	TP8	1.962
VP05_ERPs_resplocked_armw	2	61	PO7	-5.817
VP05_ERPs_resplocked_armw	2	62	PO8	-1.505
VP05_ERPs_resplocked_armw	4	1	Fp1	2.698
VP05_ERPs_resplocked_armw	4	2	Fpz	-4.368
VP05_ERPs_resplocked_armw	4	3	Fp2	-3.548
VP05_ERPs_resplocked_armw	4	4	F7	2.018
VP05_ERPs_resplocked_armw	4	5	F3	-9.757
VP05_ERPs_resplocked_armw	4	6	Fz	-9.908
VP05_ERPs_resplocked_armw	4	7	F4	-6.545
VP05_ERPs_resplocked_armw	4	8	F8	7.861
VP05_ERPs_resplocked_armw	4	9	FC5	-2.36
VP05_ERPs_resplocked_armw	4	10	FC1	-10.329
VP05_ERPs_resplocked_armw	4	11	FC2	-8.99
VP05_ERPs_resplocked_armw	4	12	FC6	-2.337
VP05_ERPs_resplocked_armw	4	13	T7	-2.581
VP05_ERPs_resplocked_armw	4	14	C3	-4.391
VP05_ERPs_resplocked_armw	4	15	Cz	-8.688
VP05_ERPs_resplocked_armw	4	16	C4	-3.471
VP05_ERPs_resplocked_armw	4	17	T8	-2.645
VP05_ERPs_resplocked_armw	4	18	CP5	-3.525
VP05_ERPs_resplocked_armw	4	19	CP1	-7.565
VP05_ERPs_resplocked_armw	4	20	CP2	-5.052
VP05_ERPs_resplocked_armw	4	21	CP6	-4.241
VP05_ERPs_resplocked_armw	4	22	P7	-8.488
VP05_ERPs_resplocked_armw	4	23	P3	-10.104
VP05_ERPs_resplocked_armw	4	24	Pz	-6.766
VP05_ERPs_resplocked_armw	4	25	P4	-6.383
VP05_ERPs_resplocked_armw	4	26	P8	-4.125
VP05_ERPs_resplocked_armw	4	27	POz	-9.715
VP05_ERPs_resplocked_armw	4	28	O1	-10.257
VP05_ERPs_resplocked_armw	4	29	Oz	-8.296
VP05_ERPs_resplocked_armw	4	30	O2	-6.296
VP05_ERPs_resplocked_armw	4	31	AF7	4.084
VP05_ERPs_resplocked_armw	4	32	AF3	-7.057
VP05_ERPs_resplocked_armw	4	33	AF4	-6.782
VP05_ERPs_resplocked_armw	4	34	AF8	-1.806
VP05_ERPs_resplocked_armw	4	35	F5	-4.853
VP05_ERPs_resplocked_armw	4	36	F1	-9.707
VP05_ERPs_resplocked_armw	4	37	F2	-6.503
VP05_ERPs_resplocked_armw	4	38	F6	-6.462
VP05_ERPs_resplocked_armw	4	39	FC3	-7.961
VP05_ERPs_resplocked_armw	4	40	FCz	-9.043
VP05_ERPs_resplocked_armw	4	41	FC4	-7.162
VP05_ERPs_resplocked_armw	4	42	C5	-2.702
VP05_ERPs_resplocked_armw	4	43	C1	-8.691
VP05_ERPs_resplocked_armw	4	44	C2	-9.153
VP05_ERPs_resplocked_armw	4	45	C6	-4.186
VP05_ERPs_resplocked_armw	4	46	CP3	-7.769
VP05_ERPs_resplocked_armw	4	47	CPz	-6.692
VP05_ERPs_resplocked_armw	4	48	CP4	-3.329
VP05_ERPs_resplocked_armw	4	49	P5	-9.797
VP05_ERPs_resplocked_armw	4	50	P1	-7.684
VP05_ERPs_resplocked_armw	4	51	P2	-7.039
VP05_ERPs_resplocked_armw	4	52	P6	-6.215
VP05_ERPs_resplocked_armw	4	53	PO5	-9.763
VP05_ERPs_resplocked_armw	4	54	PO3	-9.842
VP05_ERPs_resplocked_armw	4	55	PO4	-7.068
VP05_ERPs_resplocked_armw	4	56	PO6	-6.269
VP05_ERPs_resplocked_armw	4	57	FT7	1.934
VP05_ERPs_resplocked_armw	4	58	FT8	7.689
VP05_ERPs_resplocked_armw	4	59	TP7	-2.579
VP05_ERPs_resplocked_armw	4	60	TP8	-3.823
VP05_ERPs_resplocked_armw	4	61	PO7	-9.82
VP05_ERPs_resplocked_armw	4	62	PO8	-6.349
VP05_ERPs_resplocked_armw	5	1	Fp1	1.286
VP05_ERPs_resplocked_armw	5	2	Fpz	0.601
VP05_ERPs_resplocked_armw	5	3	Fp2	2.474
VP05_ERPs_resplocked_armw	5	4	F7	0.838
VP05_ERPs_resplocked_armw	5	5	F3	-6.461
VP05_ERPs_resplocked_armw	5	6	Fz	-6.887
VP05_ERPs_resplocked_armw	5	7	F4	-1.87
VP05_ERPs_resplocked_armw	5	8	F8	0.815
VP05_ERPs_resplocked_armw	5	9	FC5	-1.477
VP05_ERPs_resplocked_armw	5	10	FC1	-6.144
VP05_ERPs_resplocked_armw	5	11	FC2	-4.879
VP05_ERPs_resplocked_armw	5	12	FC6	0.224
VP05_ERPs_resplocked_armw	5	13	T7	-3.815
VP05_ERPs_resplocked_armw	5	14	C3	-6.017
VP05_ERPs_resplocked_armw	5	15	Cz	-6.966
VP05_ERPs_resplocked_armw	5	16	C4	-1.395
VP05_ERPs_resplocked_armw	5	17	T8	1.523
VP05_ERPs_resplocked_armw	5	18	CP5	-4.101
VP05_ERPs_resplocked_armw	5	19	CP1	-5.753
VP05_ERPs_resplocked_armw	5	20	CP2	-4.037
VP05_ERPs_resplocked_armw	5	21	CP6	-0.862
VP05_ERPs_resplocked_armw	5	22	P7	-7.958
VP05_ERPs_resplocked_armw	5	23	P3	-6.833
VP05_ERPs_resplocked_armw	5	24	Pz	-7.046
VP05_ERPs_resplocked_armw	5	25	P4	-2.645
VP05_ERPs_resplocked_armw	5	26	P8	-0.985
VP05_ERPs_resplocked_armw	5	27	POz	-7.863
VP05_ERPs_resplocked_armw	5	28	O1	-10.529
VP05_ERPs_resplocked_armw	5	29	Oz	-8.645
VP05_ERPs_resplocked_armw	5	30	O2	-2.663
VP05_ERPs_resplocked_armw	5	31	AF7	1.283
VP05_ERPs_resplocked_armw	5	32	AF3	-3.571
VP05_ERPs_resplocked_armw	5	33	AF4	-3.288
VP05_ERPs_resplocked_armw	5	34	AF8	-0.128
VP05_ERPs_resplocked_armw	5	35	F5	-3.333
VP05_ERPs_resplocked_armw	5	36	F1	-6.505
VP05_ERPs_resplocked_armw	5	37	F2	-1.769
VP05_ERPs_resplocked_armw	5	38	F6	-1.983
VP05_ERPs_resplocked_armw	5	39	FC3	-6.648
VP05_ERPs_resplocked_armw	5	40	FCz	-4.831
VP05_ERPs_resplocked_armw	5	41	FC4	-1.426
VP05_ERPs_resplocked_armw	5	42	C5	-2.106
VP05_ERPs_resplocked_armw	5	43	C1	-6.941
VP05_ERPs_resplocked_armw	5	44	C2	-5.118
VP05_ERPs_resplocked_armw	5	45	C6	-1.095
VP05_ERPs_resplocked_armw	5	46	CP3	-7.39
VP05_ERPs_resplocked_armw	5	47	CPz	-6.876
VP05_ERPs_resplocked_armw	5	48	CP4	-1.318
VP05_ERPs_resplocked_armw	5	49	P5	-7.335
VP05_ERPs_resplocked_armw	5	50	P1	-5.702
VP05_ERPs_resplocked_armw	5	51	P2	-2.845
VP05_ERPs_resplocked_armw	5	52	P6	-2.644
VP05_ERPs_resplocked_armw	5	53	PO5	-10.462
VP05_ERPs_resplocked_armw	5	54	PO3	-10.216
VP05_ERPs_resplocked_armw	5	55	PO4	-2.285
VP05_ERPs_resplocked_armw	5	56	PO6	-2.762
VP05_ERPs_resplocked_armw	5	57	FT7	0.888
VP05_ERPs_resplocked_armw	5	58	FT8	0.822
VP05_ERPs_resplocked_armw	5	59	TP7	-3.798
VP05_ERPs_resplocked_armw	5	60	TP8	-0.962
VP05_ERPs_resplocked_armw	5	61	PO7	-10.306
VP05_ERPs_resplocked_armw	5	62	PO8	-2.738
VP06_ERPs_resplocked_armw	1	1	Fp1	13.204
VP06_ERPs_resplocked_armw	1	2	Fpz	-1.615
VP06_ERPs_resplocked_armw	1	3	Fp2	-0.228
VP06_ERPs_resplocked_armw	1	4	F7	9.428
VP06_ERPs_resplocked_armw	1	5	F3	12.553
VP06_ERPs_resplocked_armw	1	6	Fz	14.171
VP06_ERPs_resplocked_armw	1	7	F4	14.506
VP06_ERPs_resplocked_armw	1	8	F8	10.142
VP06_ERPs_resplocked_armw	1	9	FC5	11.916
VP06_ERPs_resplocked_armw	1	10	FC1	13.93
VP06_ERPs_resplocked_armw	1	11	FC2	14.547
VP06_ERPs_resplocked_armw	1	12	FC6	15.636
VP06_ERPs_resplocked_armw	1	13	T7	5.434
VP06_ERPs_resplocked_armw	1	14	C3	15.067
VP06_ERPs_resplocked_armw	1	15	Cz	14.454
VP06_ERPs_resplocked_armw	1	16	C4	15.17
VP06_ERPs_resplocked_armw	1	17	T8	8.069
VP06_ERPs_resplocked_armw	1	18	CP5	14.83
VP06_ERPs_resplocked_armw	1	19	CP1	12.301
VP06_ERPs_resplocked_armw	1	20	CP2	12.298
VP06_ERPs_resplocked_armw	1	21	CP6	10.966
VP06_ERPs_resplocked_armw	1	22	P7	6.533
VP06_ERPs_resplocked_armw	1	23	P3	12.971
VP06_ERPs_resplocked_armw	1	24	Pz	12.967
VP06_ERPs_resplocked_armw	1	25	P4	13.256
VP06_ERPs_resplocked_armw	1	26	P8	0.312
VP06_ERPs_resplocked_armw	1	27	POz	13.783
VP06_ERPs_resplocked_armw	1	28	O1	13.197
VP06_ERPs_resplocked_armw	1	29	Oz	12.694
VP06_ERPs_resplocked_armw	1	30	O2	13.223
VP06_ERPs_resplocked_armw	1	31	AF7	18.044
VP06_ERPs_resplocked_armw	1	32	AF3	12.929
VP06_ERPs_resplocked_armw	1	33	AF4	18.451
VP06_ERPs_resplocked_armw	1	34	AF8	-2.293
VP06_ERPs_resplocked_armw	1	35	F5	11.835
VP06_ERPs_resplocked_armw	1	36	F1	13.721
VP06_ERPs_resplocked_armw	1	37	F2	14.549
VP06_ERPs_resplocked_armw	1	38	F6	11.711
VP06_ERPs_resplocked_armw	1	39	FC3	12.781
VP06_ERPs_resplocked_armw	1	40	FCz	12.336
VP06_ERPs_resplocked_armw	1	41	FC4	15.366
VP06_ERPs_resplocked_armw	1	42	C5	13.255
VP06_ERPs_resplocked_armw	1	43	C1	13.557
VP06_ERPs_resplocked_armw	1	44	C2	15.178
VP06_ERPs_resplocked_armw	1	45	C6	12.621
VP06_ERPs_resplocked_armw	1	46	CP3	13.842
VP06_ERPs_resplocked_armw	1	47	CPz	12.589
VP06_ERPs_resplocked_armw	1	48	CP4	14.956
VP06_ERPs_resplocked_armw	1	49	P5	12.257
VP06_ERPs_resplocked_armw	1	50	P1	13.098
VP06_ERPs_resplocked_armw	1	51	P2	13.1
VP06_ERPs_resplocked_armw	1	52	P6	10.678
VP06_ERPs_resplocked_armw	1	53	PO5	13.112
VP06_ERPs_resplocked_armw	1	54	PO3	12.981
VP06_ERPs_resplocked_armw	1	55	PO4	13.216
VP06_ERPs_resplocked_armw	1	56	PO6	13.363
VP06_ERPs_resplocked_armw	1	57	FT7	2.798
VP06_ERPs_resplocked_armw	1	58	FT8	14.831
VP06_ERPs_resplocked_armw	1	59	TP7	5.222
VP06_ERPs_resplocked_armw	1	60	TP8	8.281
VP06_ERPs_resplocked_armw	1	61	PO7	12.915
VP06_ERPs_resplocked_armw	1	62	PO8	13.16
VP06_ERPs_resplocked_armw	2	1	Fp1	13.633
VP06_ERPs_resplocked_armw	2	2	Fpz	-1.33
VP06_ERPs_resplocked_armw	2	3	Fp2	4.71
VP06_ERPs_resplocked_armw	2	4	F7	4.66
VP06_ERPs_resplocked_armw	2	5	F3	14.636
VP06_ERPs_resplocked_armw	2	6	Fz	23.875
VP06_ERPs_resplocked_armw	2	7	F4	20.982
VP06_ERPs_resplocked_armw	2	8	F8	-2.547
VP06_ERPs_resplocked_armw	2	9	FC5	8.097
VP06_ERPs_resplocked_armw	2	10	FC1	23.337
VP06_ERPs_resplocked_armw	2	11	FC2	21.442
VP06_ERPs_resplocked_armw	2	12	FC6	12.167
VP06_ERPs_resplocked_armw	2	13	T7	9.795
VP06_ERPs_resplocked_armw	2	14	C3	23.275
VP06_ERPs_resplocked_armw	2	15	Cz	22.8
VP06_ERPs_resplocked_armw	2	16	C4	25.119
VP06_ERPs_resplocked_armw	2	17	T8	0.37
VP06_ERPs_resplocked_armw	2	18	CP5	18.885
VP06_ERPs_resplocked_armw	2	19	CP1	20.3
VP06_ERPs_resplocked_armw	2	20	CP2	20.758
VP06_ERPs_resplocked_armw	2	21	CP6	8.677
VP06_ERPs_resplocked_armw	2	22	P7	8.104
VP06_ERPs_resplocked_armw	2	23	P3	20.625
VP06_ERPs_resplocked_armw	2	24	Pz	21.054
VP06_ERPs_resplocked_armw	2	25	P4	18.05
VP06_ERPs_resplocked_armw	2	26	P8	-1.107
VP06_ERPs_resplocked_armw	2	27	POz	19.484
VP06_ERPs_resplocked_armw	2	28	O1	19.363
VP06_ERPs_resplocked_armw	2	29	Oz	19.087
VP06_ERPs_resplocked_armw	2	30	O2	18.012
VP06_ERPs_resplocked_armw	2	31	AF7	35.549
VP06_ERPs_resplocked_armw	2	32	AF3	14.733
VP06_ERPs_resplocked_armw	2	33	AF4	20.602
VP06_ERPs_resplocked_armw	2	34	AF8	7.469
VP06_ERPs_resplocked_armw	2	35	F5	12.898
VP06_ERPs_resplocked_armw	2	36	F1	22.609
VP06_ERPs_resplocked_armw	2	37	F2	21.168
VP06_ERPs_resplocked_armw	2	38	F6	16.999
VP06_ERPs_resplocked_armw	2	39	FC3	21.199
VP06_ERPs_resplocked_armw	2	40	FCz	21.423
VP06_ERPs_resplocked_armw	2	41	FC4	14.951
VP06_ERPs_resplocked_armw	2	42	C5	12.652
VP06_ERPs_resplocked_armw	2	43	C1	22.228
VP06_ERPs_resplocked_armw	2	44	C2	23.334
VP06_ERPs_resplocked_armw	2	45	C6	11.257
VP06_ERPs_resplocked_armw	2	46	CP3	21.61
VP06_ERPs_resplocked_armw	2	47	CPz	20.373
VP06_ERPs_resplocked_armw	2	48	CP4	22.658
VP06_ERPs_resplocked_armw	2	49	P5	19.568
VP06_ERPs_resplocked_armw	2	50	P1	20.557
VP06_ERPs_resplocked_armw	2	51	P2	21.273
VP06_ERPs_resplocked_armw	2	52	P6	13.349
VP06_ERPs_resplocked_armw	2	53	PO5	20.35
VP06_ERPs_resplocked_armw	2	54	PO3	20.42
VP06_ERPs_resplocked_armw	2	55	PO4	18.254
VP06_ERPs_resplocked_armw	2	56	PO6	18.234
VP06_ERPs_resplocked_armw	2	57	FT7	-10.218
VP06_ERPs_resplocked_armw	2	58	FT8	9.001
VP06_ERPs_resplocked_armw	2	59	TP7	1.843
VP06_ERPs_resplocked_armw	2	60	TP8	0.501
VP06_ERPs_resplocked_armw	2	61	PO7	20.27
VP06_ERPs_resplocked_armw	2	62	PO8	17.931
VP06_ERPs_resplocked_armw	4	1	Fp1	15.385
VP06_ERPs_resplocked_armw	4	2	Fpz	-8.078
VP06_ERPs_resplocked_armw	4	3	Fp2	-13.792
VP06_ERPs_resplocked_armw	4	4	F7	1.583
VP06_ERPs_resplocked_armw	4	5	F3	27.193
VP06_ERPs_resplocked_armw	4	6	Fz	43.929
VP06_ERPs_resplocked_armw	4	7	F4	37.243
VP06_ERPs_resplocked_armw	4	8	F8	-7.672
VP06_ERPs_resplocked_armw	4	9	FC5	14.706
VP06_ERPs_resplocked_armw	4	10	FC1	44.298
VP06_ERPs_resplocked_armw	4	11	FC2	38.47
VP06_ERPs_resplocked_armw	4	12	FC6	22.294
VP06_ERPs_resplocked_armw	4	13	T7	15.886
VP06_ERPs_resplocked_armw	4	14	C3	45.543
VP06_ERPs_resplocked_armw	4	15	Cz	45.729
VP06_ERPs_resplocked_armw	4	16	C4	42.456
VP06_ERPs_resplocked_armw	4	17	T8	-0.882
VP06_ERPs_resplocked_armw	4	18	CP5	32.989
VP06_ERPs_resplocked_armw	4	19	CP1	43.384
VP06_ERPs_resplocked_armw	4	20	CP2	44.524
VP06_ERPs_resplocked_armw	4	21	CP6	25.139
VP06_ERPs_resplocked_armw	4	22	P7	15.183
VP06_ERPs_resplocked_armw	4	23	P3	42.524
VP06_ERPs_resplocked_armw	4	24	Pz	44.019
VP06_ERPs_resplocked_armw	4	25	P4	38.054
VP06_ERPs_resplocked_armw	4	26	P8	2.335
VP06_ERPs_resplocked_armw	4	27	POz	43.966
VP06_ERPs_resplocked_armw	4	28	O1	37.474
VP06_ERPs_resplocked_armw	4	29	Oz	37.247
VP06_ERPs_resplocked_armw	4	30	O2	37.648
VP06_ERPs_resplocked_armw	4	31	AF7	53.774
VP06_ERPs_resplocked_armw	4	32	AF3	27.566
VP06_ERPs_resplocked_armw	4	33	AF4	30.951
VP06_ERPs_resplocked_armw	4	34	AF8	1.104
VP06_ERPs_resplocked_armw	4	35	F5	23.509
VP06_ERPs_resplocked_armw	4	36	F1	41.88
VP06_ERPs_resplocked_armw	4	37	F2	37.394
VP06_ERPs_resplocked_armw	4	38	F6	26.672
VP06_ERPs_resplocked_armw	4	39	FC3	42.683
VP06_ERPs_resplocked_armw	4	40	FCz	42.424
VP06_ERPs_resplocked_armw	4	41	FC4	28.78
VP06_ERPs_resplocked_armw	4	42	C5	16.89
VP06_ERPs_resplocked_armw	4	43	C1	43.447
VP06_ERPs_resplocked_armw	4	44	C2	46.943
VP06_ERPs_resplocked_armw	4	45	C6	21.514
VP06_ERPs_resplocked_armw	4	46	CP3	41.818
VP06_ERPs_resplocked_armw	4	47	CPz	43.509
VP06_ERPs_resplocked_armw	4	48	CP4	46.815
VP06_ERPs_resplocked_armw	4	49	P5	38.613
VP06_ERPs_resplocked_armw	4	50	P1	42.35
VP06_ERPs_resplocked_armw	4	51	P2	44.263
VP06_ERPs_resplocked_armw	4	52	P6	34.575
VP06_ERPs_resplocked_armw	4	53	PO5	39.446
VP06_ERPs_resplocked_armw	4	54	PO3	39.077
VP06_ERPs_resplocked_armw	4	55	PO4	38.073
VP06_ERPs_resplocked_armw	4	56	PO6	38.056
VP06_ERPs_resplocked_armw	4	57	FT7	-21.982
VP06_ERPs_resplocked_armw	4	58	FT8	12.022
VP06_ERPs_resplocked_armw	4	59	TP7	2.084
VP06_ERPs_resplocked_armw	4	60	TP8	-0.888
VP06_ERPs_resplocked_armw	4	61	PO7	38.961
VP06_ERPs_resplocked_armw	4	62	PO8	37.705
VP06_ERPs_resplocked_armw	5	1	Fp1	11.096
VP06_ERPs_resplocked_armw	5	2	Fpz	6.923
VP06_ERPs_resplocked_armw	5	3	Fp2	10.492
VP06_ERPs_resplocked_armw	5	4	F7	3.259
VP06_ERPs_resplocked_armw	5	5	F3	5.977
VP06_ERPs_resplocked_armw	5	6	Fz	7.346
VP06_ERPs_resplocked_armw	5	7	F4	6.977
VP06_ERPs_resplocked_armw	5	8	F8	7.776
VP06_ERPs_resplocked_armw	5	9	FC5	2.326
VP06_ERPs_resplocked_armw	5	10	FC1	7.171
VP06_ERPs_resplocked_armw	5	11	FC2	7.36
VP06_ERPs_resplocked_armw	5	12	FC6	8.637
VP06_ERPs_resplocked_armw	5	13	T7	2.026
VP06_ERPs_resplocked_armw	5	14	C3	9.102
VP06_ERPs_resplocked_armw	5	15	Cz	8.5
VP06_ERPs_resplocked_armw	5	16	C4	7.656
VP06_ERPs_resplocked_armw	5	17	T8	0.273
VP06_ERPs_resplocked_armw	5	18	CP5	5.283
VP06_ERPs_resplocked_armw	5	19	CP1	4.766
VP06_ERPs_resplocked_armw	5	20	CP2	5.39
VP06_ERPs_resplocked_armw	5	21	CP6	3.727
VP06_ERPs_resplocked_armw	5	22	P7	1.031
VP06_ERPs_resplocked_armw	5	23	P3	5.274
VP06_ERPs_resplocked_armw	5	24	Pz	5.256
VP06_ERPs_resplocked_armw	5	25	P4	4.949
VP06_ERPs_resplocked_armw	5	26	P8	-2.639
VP06_ERPs_resplocked_armw	5	27	POz	6.503
VP06_ERPs_resplocked_armw	5	28	O1	5.845
VP06_ERPs_resplocked_armw	5	29	Oz	4.423
VP06_ERPs_resplocked_armw	5	30	O2	5.031
VP06_ERPs_resplocked_armw	5	31	AF7	14.393
VP06_ERPs_resplocked_armw	5	32	AF3	6.171
VP06_ERPs_resplocked_armw	5	33	AF4	8.473
VP06_ERPs_resplocked_armw	5	34	AF8	7.052
VP06_ERPs_resplocked_armw	5	35	F5	6.473
VP06_ERPs_resplocked_armw	5	36	F1	6.98
VP06_ERPs_resplocked_armw	5	37	F2	7.028
VP06_ERPs_resplocked_armw	5	38	F6	12.285
VP06_ERPs_resplocked_armw	5	39	FC3	7.133
VP06_ERPs_resplocked_armw	5	40	FCz	6.148
VP06_ERPs_resplocked_armw	5	41	FC4	9.634
VP06_ERPs_resplocked_armw	5	42	C5	3.012
VP06_ERPs_resplocked_armw	5	43	C1	5.815
VP06_ERPs_resplocked_armw	5	44	C2	10.654
VP06_ERPs_resplocked_armw	5	45	C6	4.254
VP06_ERPs_resplocked_armw	5	46	CP3	5.484
VP06_ERPs_resplocked_armw	5	47	CPz	4.916
VP06_ERPs_resplocked_armw	5	48	CP4	8.139
VP06_ERPs_resplocked_armw	5	49	P5	5.642
VP06_ERPs_resplocked_armw	5	50	P1	5.382
VP06_ERPs_resplocked_armw	5	51	P2	5.612
VP06_ERPs_resplocked_armw	5	52	P6	2.612
VP06_ERPs_resplocked_armw	5	53	PO5	5.288
VP06_ERPs_resplocked_armw	5	54	PO3	5.095
VP06_ERPs_resplocked_armw	5	55	PO4	5.026
VP06_ERPs_resplocked_armw	5	56	PO6	5.06
VP06_ERPs_resplocked_armw	5	57	FT7	-0.801
VP06_ERPs_resplocked_armw	5	58	FT8	9.462
VP06_ERPs_resplocked_armw	5	59	TP7	-2.006
VP06_ERPs_resplocked_armw	5	60	TP8	0.582
VP06_ERPs_resplocked_armw	5	61	PO7	5.151
VP06_ERPs_resplocked_armw	5	62	PO8	4.968
VP07_ERPs_resplocked_armw	1	1	Fp1	-8.736
VP07_ERPs_resplocked_armw	1	2	Fpz	-1.258
VP07_ERPs_resplocked_armw	1	3	Fp2	-22.139
VP07_ERPs_resplocked_armw	1	4	F7	-4.723
VP07_ERPs_resplocked_armw	1	5	F3	-8.049
VP07_ERPs_resplocked_armw	1	6	Fz	-7.52
VP07_ERPs_resplocked_armw	1	7	F4	-10.08
VP07_ERPs_resplocked_armw	1	8	F8	-13.828
VP07_ERPs_resplocked_armw	1	9	FC5	-7.872
VP07_ERPs_resplocked_armw	1	10	FC1	-8.186
VP07_ERPs_resplocked_armw	1	11	FC2	-10.243
VP07_ERPs_resplocked_armw	1	12	FC6	-8.349
VP07_ERPs_resplocked_armw	1	13	T7	-5.199
VP07_ERPs_resplocked_armw	1	14	C3	-6.587
VP07_ERPs_resplocked_armw	1	15	Cz	-8.639
VP07_ERPs_resplocked_armw	1	16	C4	-5.103
VP07_ERPs_resplocked_armw	1	17	T8	-8.674
VP07_ERPs_resplocked_armw	1	18	CP5	-4.011
VP07_ERPs_resplocked_armw	1	19	CP1	-6.494
VP07_ERPs_resplocked_armw	1	20	CP2	-6.654
VP07_ERPs_resplocked_armw	1	21	CP6	-8.301
VP07_ERPs_resplocked_armw	1	22	P7	-7.556
VP07_ERPs_resplocked_armw	1	23	P3	-5.843
VP07_ERPs_resplocked_armw	1	24	Pz	-7.414
VP07_ERPs_resplocked_armw	1	25	P4	-7.971
VP07_ERPs_resplocked_armw	1	26	P8	-9.134
VP07_ERPs_resplocked_armw	1	27	POz	-8.723
VP07_ERPs_resplocked_armw	1	28	O1	-6.219
VP07_ERPs_resplocked_armw	1	29	Oz	-9.269
VP07_ERPs_resplocked_armw	1	30	O2	-9.286
VP07_ERPs_resplocked_armw	1	31	AF7	-7.015
VP07_ERPs_resplocked_armw	1	32	AF3	-8.5
VP07_ERPs_resplocked_armw	1	33	AF4	-8.592
VP07_ERPs_resplocked_armw	1	34	AF8	-13.265
VP07_ERPs_resplocked_armw	1	35	F5	-5.359
VP07_ERPs_resplocked_armw	1	36	F1	-7.655
VP07_ERPs_resplocked_armw	1	37	F2	-9.969
VP07_ERPs_resplocked_armw	1	38	F6	-9.869
VP07_ERPs_resplocked_armw	1	39	FC3	-8.218
VP07_ERPs_resplocked_armw	1	40	FCz	-10.007
VP07_ERPs_resplocked_armw	1	41	FC4	-10.066
VP07_ERPs_resplocked_armw	1	42	C5	-4.246
VP07_ERPs_resplocked_armw	1	43	C1	-9.716
VP07_ERPs_resplocked_armw	1	44	C2	-5.323
VP07_ERPs_resplocked_armw	1	45	C6	-6.7
VP07_ERPs_resplocked_armw	1	46	CP3	-3.873
VP07_ERPs_resplocked_armw	1	47	CPz	-5.88
VP07_ERPs_resplocked_armw	1	48	CP4	-6.622
VP07_ERPs_resplocked_armw	1	49	P5	-7.387
VP07_ERPs_resplocked_armw	1	50	P1	-6.161
VP07_ERPs_resplocked_armw	1	51	P2	-5.918
VP07_ERPs_resplocked_armw	1	52	P6	-14.166
VP07_ERPs_resplocked_armw	1	53	PO5	-6.188
VP07_ERPs_resplocked_armw	1	54	PO3	-6.369
VP07_ERPs_resplocked_armw	1	55	PO4	-10.672
VP07_ERPs_resplocked_armw	1	56	PO6	-10.828
VP07_ERPs_resplocked_armw	1	57	FT7	-5.467
VP07_ERPs_resplocked_armw	1	58	FT8	-10.964
VP07_ERPs_resplocked_armw	1	59	TP7	-8.342
VP07_ERPs_resplocked_armw	1	60	TP8	-7.462
VP07_ERPs_resplocked_armw	1	61	PO7	-6.711
VP07_ERPs_resplocked_armw	1	62	PO8	-10.802
VP07_ERPs_resplocked_armw	2	1	Fp1	-4.198
VP07_ERPs_resplocked_armw	2	2	Fpz	0.173
VP07_ERPs_resplocked_armw	2	3	Fp2	-29.072
VP07_ERPs_resplocked_armw	2	4	F7	6.185
VP07_ERPs_resplocked_armw	2	5	F3	-7.177
VP07_ERPs_resplocked_armw	2	6	Fz	-5.157
VP07_ERPs_resplocked_armw	2	7	F4	-9.43
VP07_ERPs_resplocked_armw	2	8	F8	-3.955
VP07_ERPs_resplocked_armw	2	9	FC5	-17.726
VP07_ERPs_resplocked_armw	2	10	FC1	-12.283
VP07_ERPs_resplocked_armw	2	11	FC2	-10.664
VP07_ERPs_resplocked_armw	2	12	FC6	-12.907
VP07_ERPs_resplocked_armw	2	13	T7	-8.432
VP07_ERPs_resplocked_armw	2	14	C3	-14.143
VP07_ERPs_resplocked_armw	2	15	Cz	-12.299
VP07_ERPs_resplocked_armw	2	16	C4	-7.982
VP07_ERPs_resplocked_armw	2	17	T8	-8.051
VP07_ERPs_resplocked_armw	2	18	CP5	-7.969
VP07_ERPs_resplocked_armw	2	19	CP1	-10.163
VP07_ERPs_resplocked_armw	2	20	CP2	-14.048
VP07_ERPs_resplocked_armw	2	21	CP6	-15.248
VP07_ERPs_resplocked_armw	2	22	P7	-13.614
VP07_ERPs_resplocked_armw	2	23	P3	-11.188
VP07_ERPs_resplocked_armw	2	24	Pz	-13.537
VP07_ERPs_resplocked_armw	2	25	P4	-16.709
VP07_ERPs_resplocked_armw	2	26	P8	-18
VP07_ERPs_resplocked_armw	2	27	POz	-19.09
VP07_ERPs_resplocked_armw	2	28	O1	-12.005
VP07_ERPs_resplocked_armw	2	29	Oz	-11.655
VP07_ERPs_resplocked_armw	2	30	O2	-17.395
VP07_ERPs_resplocked_armw	2	31	AF7	-14.258
VP07_ERPs_resplocked_armw	2	32	AF3	0.307
VP07_ERPs_resplocked_armw	2	33	AF4	-6.746
VP07_ERPs_resplocked_armw	2	34	AF8	-18.504
VP07_ERPs_resplocked_armw	2	35	F5	-9.216
VP07_ERPs_resplocked_armw	2	36	F1	-6.601
VP07_ERPs_resplocked_armw	2	37	F2	-10.108
VP07_ERPs_resplocked_armw	2	38	F6	-9.147
VP07_ERPs_resplocked_armw	2	39	FC3	-10.768
VP07_ERPs_resplocked_armw	2	40	FCz	-13.094
VP07_ERPs_resplocked_armw	2	41	FC4	-10.314
VP07_ERPs_resplocked_armw	2	42	C5	-8.764
VP07_ERPs_resplocked_armw	2	43	C1	-20.187
VP07_ERPs_resplocked_armw	2	44	C2	-11.182
VP07_ERPs_resplocked_armw	2	45	C6	-12.222
VP07_ERPs_resplocked_armw	2	46	CP3	-7.848
VP07_ERPs_resplocked_armw	2	47	CPz	-13.514
VP07_ERPs_resplocked_armw	2	48	CP4	-12.691
VP07_ERPs_resplocked_armw	2	49	P5	-12.817
VP07_ERPs_resplocked_armw	2	50	P1	-11.716
VP07_ERPs_resplocked_armw	2	51	P2	-12.111
VP07_ERPs_resplocked_armw	2	52	P6	-20.824
VP07_ERPs_resplocked_armw	2	53	PO5	-11.783
VP07_ERPs_resplocked_armw	2	54	PO3	-12.044
VP07_ERPs_resplocked_armw	2	55	PO4	-21.094
VP07_ERPs_resplocked_armw	2	56	PO6	-21.355
VP07_ERPs_resplocked_armw	2	57	FT7	-4.709
VP07_ERPs_resplocked_armw	2	58	FT8	-8.622
VP07_ERPs_resplocked_armw	2	59	TP7	-8.94
VP07_ERPs_resplocked_armw	2	60	TP8	-11.951
VP07_ERPs_resplocked_armw	2	61	PO7	-12.436
VP07_ERPs_resplocked_armw	2	62	PO8	-21.518
VP07_ERPs_resplocked_armw	4	1	Fp1	3.147
VP07_ERPs_resplocked_armw	4	2	Fpz	9.221
VP07_ERPs_resplocked_armw	4	3	Fp2	3.703
VP07_ERPs_resplocked_armw	4	4	F7	-6.592
VP07_ERPs_resplocked_armw	4	5	F3	4.565
VP07_ERPs_resplocked_armw	4	6	Fz	5.323
VP07_ERPs_resplocked_armw	4	7	F4	19.72
VP07_ERPs_resplocked_armw	4	8	F8	13.523
VP07_ERPs_resplocked_armw	4	9	FC5	11.558
VP07_ERPs_resplocked_armw	4	10	FC1	10.163
VP07_ERPs_resplocked_armw	4	11	FC2	17.441
VP07_ERPs_resplocked_armw	4	12	FC6	18.098
VP07_ERPs_resplocked_armw	4	13	T7	10.68
VP07_ERPs_resplocked_armw	4	14	C3	12.628
VP07_ERPs_resplocked_armw	4	15	Cz	9.905
VP07_ERPs_resplocked_armw	4	16	C4	18.111
VP07_ERPs_resplocked_armw	4	17	T8	11.869
VP07_ERPs_resplocked_armw	4	18	CP5	13.898
VP07_ERPs_resplocked_armw	4	19	CP1	12.441
VP07_ERPs_resplocked_armw	4	20	CP2	12.908
VP07_ERPs_resplocked_armw	4	21	CP6	15.275
VP07_ERPs_resplocked_armw	4	22	P7	16.201
VP07_ERPs_resplocked_armw	4	23	P3	14.619
VP07_ERPs_resplocked_armw	4	24	Pz	12.057
VP07_ERPs_resplocked_armw	4	25	P4	13.896
VP07_ERPs_resplocked_armw	4	26	P8	15.863
VP07_ERPs_resplocked_armw	4	27	POz	12.231
VP07_ERPs_resplocked_armw	4	28	O1	12.91
VP07_ERPs_resplocked_armw	4	29	Oz	15.918
VP07_ERPs_resplocked_armw	4	30	O2	16.225
VP07_ERPs_resplocked_armw	4	31	AF7	15.259
VP07_ERPs_resplocked_armw	4	32	AF3	-0.455
VP07_ERPs_resplocked_armw	4	33	AF4	17.542
VP07_ERPs_resplocked_armw	4	34	AF8	30.67
VP07_ERPs_resplocked_armw	4	35	F5	9.902
VP07_ERPs_resplocked_armw	4	36	F1	5.137
VP07_ERPs_resplocked_armw	4	37	F2	17.918
VP07_ERPs_resplocked_armw	4	38	F6	19.965
VP07_ERPs_resplocked_armw	4	39	FC3	10.961
VP07_ERPs_resplocked_armw	4	40	FCz	6.113
VP07_ERPs_resplocked_armw	4	41	FC4	17.747
VP07_ERPs_resplocked_armw	4	42	C5	12.226
VP07_ERPs_resplocked_armw	4	43	C1	10.062
VP07_ERPs_resplocked_armw	4	44	C2	13.147
VP07_ERPs_resplocked_armw	4	45	C6	22.63
VP07_ERPs_resplocked_armw	4	46	CP3	14.379
VP07_ERPs_resplocked_armw	4	47	CPz	12.303
VP07_ERPs_resplocked_armw	4	48	CP4	15.149
VP07_ERPs_resplocked_armw	4	49	P5	16.383
VP07_ERPs_resplocked_armw	4	50	P1	14.138
VP07_ERPs_resplocked_armw	4	51	P2	16.914
VP07_ERPs_resplocked_armw	4	52	P6	20.581
VP07_ERPs_resplocked_armw	4	53	PO5	14.245
VP07_ERPs_resplocked_armw	4	54	PO3	14.049
VP07_ERPs_resplocked_armw	4	55	PO4	20.812
VP07_ERPs_resplocked_armw	4	56	PO6	20.794
VP07_ERPs_resplocked_armw	4	57	FT7	11.374
VP07_ERPs_resplocked_armw	4	58	FT8	13.974
VP07_ERPs_resplocked_armw	4	59	TP7	12.048
VP07_ERPs_resplocked_armw	4	60	TP8	19.526
VP07_ERPs_resplocked_armw	4	61	PO7	13.726
VP07_ERPs_resplocked_armw	4	62	PO8	20.708
VP07_ERPs_resplocked_armw	5	1	Fp1	10.993
VP07_ERPs_resplocked_armw	5	2	Fpz	1.597
VP07_ERPs_resplocked_armw	5	3	Fp2	-9.804
VP07_ERPs_resplocked_armw	5	4	F7	-3.214
VP07_ERPs_resplocked_armw	5	5	F3	-1.32
VP07_ERPs_resplocked_armw	5	6	Fz	-0.756
VP07_ERPs_resplocked_armw	5	7	F4	4.947
VP07_ERPs_resplocked_armw	5	8	F8	11.98
VP07_ERPs_resplocked_armw	5	9	FC5	-3.308
VP07_ERPs_resplocked_armw	5	10	FC1	0.513
VP07_ERPs_resplocked_armw	5	11	FC2	2.277
VP07_ERPs_resplocked_armw	5	12	FC6	0.083
VP07_ERPs_resplocked_armw	5	13	T7	1.19
VP07_ERPs_resplocked_armw	5	14	C3	1.912
VP07_ERPs_resplocked_armw	5	15	Cz	-0.658
VP07_ERPs_resplocked_armw	5	16	C4	6.829
VP07_ERPs_resplocked_armw	5	17	T8	3.045
VP07_ERPs_resplocked_armw	5	18	CP5	5.267
VP07_ERPs_resplocked_armw	5	19	CP1	2.072
VP07_ERPs_resplocked_armw	5	20	CP2	3.762
VP07_ERPs_resplocked_armw	5	21	CP6	2.474
VP07_ERPs_resplocked_armw	5	22	P7	3.544
VP07_ERPs_resplocked_armw	5	23	P3	3.005
VP07_ERPs_resplocked_armw	5	24	Pz	1.511
VP07_ERPs_resplocked_armw	5	25	P4	2.677
VP07_ERPs_resplocked_armw	5	26	P8	-4.976
VP07_ERPs_resplocked_armw	5	27	POz	1.169
VP07_ERPs_resplocked_armw	5	28	O1	3.774
VP07_ERPs_resplocked_armw	5	29	Oz	3.152
VP07_ERPs_resplocked_armw	5	30	O2	3.903
VP07_ERPs_resplocked_armw	5	31	AF7	-5.1
VP07_ERPs_resplocked_armw	5	32	AF3	3.427
VP07_ERPs_resplocked_armw	5	33	AF4	5.127
VP07_ERPs_resplocked_armw	5	34	AF8	7.024
VP07_ERPs_resplocked_armw	5	35	F5	-7.148
VP07_ERPs_resplocked_armw	5	36	F1	-0.891
VP07_ERPs_resplocked_armw	5	37	F2	3.008
VP07_ERPs_resplocked_armw	5	38	F6	5.524
VP07_ERPs_resplocked_armw	5	39	FC3	-1.623
VP07_ERPs_resplocked_armw	5	40	FCz	-0.928
VP07_ERPs_resplocked_armw	5	41	FC4	2.635
VP07_ERPs_resplocked_armw	5	42	C5	2.447
VP07_ERPs_resplocked_armw	5	43	C1	-0.679
VP07_ERPs_resplocked_armw	5	44	C2	3.359
VP07_ERPs_resplocked_armw	5	45	C6	6.225
VP07_ERPs_resplocked_armw	5	46	CP3	4.211
VP07_ERPs_resplocked_armw	5	47	CPz	0.732
VP07_ERPs_resplocked_armw	5	48	CP4	2.116
VP07_ERPs_resplocked_armw	5	49	P5	4.038
VP07_ERPs_resplocked_armw	5	50	P1	2.765
VP07_ERPs_resplocked_armw	5	51	P2	4.624
VP07_ERPs_resplocked_armw	5	52	P6	2.234
VP07_ERPs_resplocked_armw	5	53	PO5	5.075
VP07_ERPs_resplocked_armw	5	54	PO3	4.884
VP07_ERPs_resplocked_armw	5	55	PO4	3.369
VP07_ERPs_resplocked_armw	5	56	PO6	3.109
VP07_ERPs_resplocked_armw	5	57	FT7	0.186
VP07_ERPs_resplocked_armw	5	58	FT8	4.486
VP07_ERPs_resplocked_armw	5	59	TP7	-0.345
VP07_ERPs_resplocked_armw	5	60	TP8	4.029
VP07_ERPs_resplocked_armw	5	61	PO7	4.55
VP07_ERPs_resplocked_armw	5	62	PO8	3.001
VP08_ERPs_resplocked_armw	1	1	Fp1	-3.301
VP08_ERPs_resplocked_armw	1	2	Fpz	-3.726
VP08_ERPs_resplocked_armw	1	3	Fp2	-6.545
VP08_ERPs_resplocked_armw	1	4	F7	-1.289
VP08_ERPs_resplocked_armw	1	5	F3	-6.237
VP08_ERPs_resplocked_armw	1	6	Fz	-6.208
VP08_ERPs_resplocked_armw	1	7	F4	-8.559
VP08_ERPs_resplocked_armw	1	8	F8	-6.71
VP08_ERPs_resplocked_armw	1	9	FC5	-1.149
VP08_ERPs_resplocked_armw	1	10	FC1	-8.704
VP08_ERPs_resplocked_armw	1	11	FC2	-8.669
VP08_ERPs_resplocked_armw	1	12	FC6	-4.327
VP08_ERPs_resplocked_armw	1	13	T7	-3.317
VP08_ERPs_resplocked_armw	1	14	C3	-7.075
VP08_ERPs_resplocked_armw	1	15	Cz	-9.409
VP08_ERPs_resplocked_armw	1	16	C4	-6.789
VP08_ERPs_resplocked_armw	1	17	T8	-2.395
VP08_ERPs_resplocked_armw	1	18	CP5	-2.964
VP08_ERPs_resplocked_armw	1	19	CP1	-9.311
VP08_ERPs_resplocked_armw	1	20	CP2	-8.492
VP08_ERPs_resplocked_armw	1	21	CP6	-2.353
VP08_ERPs_resplocked_armw	1	22	P7	-4.366
VP08_ERPs_resplocked_armw	1	23	P3	-6.753
VP08_ERPs_resplocked_armw	1	24	Pz	-9.545
VP08_ERPs_resplocked_armw	1	25	P4	-5.686
VP08_ERPs_resplocked_armw	1	26	P8	-2.22
VP08_ERPs_resplocked_armw	1	27	POz	-5.595
VP08_ERPs_resplocked_armw	1	28	O1	-4.24
VP08_ERPs_resplocked_armw	1	29	Oz	-4.028
VP08_ERPs_resplocked_armw	1	30	O2	-3.905
VP08_ERPs_resplocked_armw	1	31	AF7	0.955
VP08_ERPs_resplocked_armw	1	32	AF3	-2.56
VP08_ERPs_resplocked_armw	1	33	AF4	-6.68
VP08_ERPs_resplocked_armw	1	34	AF8	-4.159
VP08_ERPs_resplocked_armw	1	35	F5	-5.956
VP08_ERPs_resplocked_armw	1	36	F1	-6.097
VP08_ERPs_resplocked_armw	1	37	F2	-8.675
VP08_ERPs_resplocked_armw	1	38	F6	-6.548
VP08_ERPs_resplocked_armw	1	39	FC3	-7.398
VP08_ERPs_resplocked_armw	1	40	FCz	-8.507
VP08_ERPs_resplocked_armw	1	41	FC4	-8.724
VP08_ERPs_resplocked_armw	1	42	C5	-2.848
VP08_ERPs_resplocked_armw	1	43	C1	-10.084
VP08_ERPs_resplocked_armw	1	44	C2	-9.262
VP08_ERPs_resplocked_armw	1	45	C6	-2.733
VP08_ERPs_resplocked_armw	1	46	CP3	-6.289
VP08_ERPs_resplocked_armw	1	47	CPz	-9.274
VP08_ERPs_resplocked_armw	1	48	CP4	-4.458
VP08_ERPs_resplocked_armw	1	49	P5	-6.841
VP08_ERPs_resplocked_armw	1	50	P1	-7.093
VP08_ERPs_resplocked_armw	1	51	P2	-6.463
VP08_ERPs_resplocked_armw	1	52	P6	-2.184
VP08_ERPs_resplocked_armw	1	53	PO5	-4.261
VP08_ERPs_resplocked_armw	1	54	PO3	-4.635
VP08_ERPs_resplocked_armw	1	55	PO4	-4.055
VP08_ERPs_resplocked_armw	1	56	PO6	-3.923
VP08_ERPs_resplocked_armw	1	57	FT7	-1.272
VP08_ERPs_resplocked_armw	1	58	FT8	-4.696
VP08_ERPs_resplocked_armw	1	59	TP7	-4.336
VP08_ERPs_resplocked_armw	1	60	TP8	-0.741
VP08_ERPs_resplocked_armw	1	61	PO7	-4.338
VP08_ERPs_resplocked_armw	1	62	PO8	-3.85
VP08_ERPs_resplocked_armw	2	1	Fp1	-1.13
VP08_ERPs_resplocked_armw	2	2	Fpz	-2.984
VP08_ERPs_resplocked_armw	2	3	Fp2	-4.045
VP08_ERPs_resplocked_armw	2	4	F7	4.001
VP08_ERPs_resplocked_armw	2	5	F3	-7.547
VP08_ERPs_resplocked_armw	2	6	Fz	-7.663
VP08_ERPs_resplocked_armw	2	7	F4	-10.197
VP08_ERPs_resplocked_armw	2	8	F8	-6.75
VP08_ERPs_resplocked_armw	2	9	FC5	-2.706
VP08_ERPs_resplocked_armw	2	10	FC1	-10.45
VP08_ERPs_resplocked_armw	2	11	FC2	-10.46
VP08_ERPs_resplocked_armw	2	12	FC6	-5.662
VP08_ERPs_resplocked_armw	2	13	T7	-3.509
VP08_ERPs_resplocked_armw	2	14	C3	-8.582
VP08_ERPs_resplocked_armw	2	15	Cz	-12.174
VP08_ERPs_resplocked_armw	2	16	C4	-4.918
VP08_ERPs_resplocked_armw	2	17	T8	-3.359
VP08_ERPs_resplocked_armw	2	18	CP5	-4.391
VP08_ERPs_resplocked_armw	2	19	CP1	-10.42
VP08_ERPs_resplocked_armw	2	20	CP2	-11.295
VP08_ERPs_resplocked_armw	2	21	CP6	-3.571
VP08_ERPs_resplocked_armw	2	22	P7	-5.743
VP08_ERPs_resplocked_armw	2	23	P3	-6.717
VP08_ERPs_resplocked_armw	2	24	Pz	-10.469
VP08_ERPs_resplocked_armw	2	25	P4	-7.521
VP08_ERPs_resplocked_armw	2	26	P8	-4.571
VP08_ERPs_resplocked_armw	2	27	POz	-8.02
VP08_ERPs_resplocked_armw	2	28	O1	-5.522
VP08_ERPs_resplocked_armw	2	29	Oz	-6.915
VP08_ERPs_resplocked_armw	2	30	O2	-6.116
VP08_ERPs_resplocked_armw	2	31	AF7	2.119
VP08_ERPs_resplocked_armw	2	32	AF3	-4.158
VP08_ERPs_resplocked_armw	2	33	AF4	-6.813
VP08_ERPs_resplocked_armw	2	34	AF8	-7.518
VP08_ERPs_resplocked_armw	2	35	F5	-7.471
VP08_ERPs_resplocked_armw	2	36	F1	-7.629
VP08_ERPs_resplocked_armw	2	37	F2	-10.175
VP08_ERPs_resplocked_armw	2	38	F6	-6.755
VP08_ERPs_resplocked_armw	2	39	FC3	-8.624
VP08_ERPs_resplocked_armw	2	40	FCz	-10.459
VP08_ERPs_resplocked_armw	2	41	FC4	-10.35
VP08_ERPs_resplocked_armw	2	42	C5	-2.953
VP08_ERPs_resplocked_armw	2	43	C1	-12.25
VP08_ERPs_resplocked_armw	2	44	C2	-12.083
VP08_ERPs_resplocked_armw	2	45	C6	-4.556
VP08_ERPs_resplocked_armw	2	46	CP3	-8.091
VP08_ERPs_resplocked_armw	2	47	CPz	-12.436
VP08_ERPs_resplocked_armw	2	48	CP4	-8.438
VP08_ERPs_resplocked_armw	2	49	P5	-6.814
VP08_ERPs_resplocked_armw	2	50	P1	-9.299
VP08_ERPs_resplocked_armw	2	51	P2	-8.796
VP08_ERPs_resplocked_armw	2	52	P6	-4.639
VP08_ERPs_resplocked_armw	2	53	PO5	-5.555
VP08_ERPs_resplocked_armw	2	54	PO3	-5.653
VP08_ERPs_resplocked_armw	2	55	PO4	-6.107
VP08_ERPs_resplocked_armw	2	56	PO6	-6.084
VP08_ERPs_resplocked_armw	2	57	FT7	-2.697
VP08_ERPs_resplocked_armw	2	58	FT8	-8.492
VP08_ERPs_resplocked_armw	2	59	TP7	-3.161
VP08_ERPs_resplocked_armw	2	60	TP8	-4.735
VP08_ERPs_resplocked_armw	2	61	PO7	-5.738
VP08_ERPs_resplocked_armw	2	62	PO8	-6.161
VP08_ERPs_resplocked_armw	4	1	Fp1	-0.317
VP08_ERPs_resplocked_armw	4	2	Fpz	-2.929
VP08_ERPs_resplocked_armw	4	3	Fp2	-6.283
VP08_ERPs_resplocked_armw	4	4	F7	-1.317
VP08_ERPs_resplocked_armw	4	5	F3	-6.569
VP08_ERPs_resplocked_armw	4	6	Fz	-6.854
VP08_ERPs_resplocked_armw	4	7	F4	-9.126
VP08_ERPs_resplocked_armw	4	8	F8	-2.701
VP08_ERPs_resplocked_armw	4	9	FC5	-0.96
VP08_ERPs_resplocked_armw	4	10	FC1	-9.249
VP08_ERPs_resplocked_armw	4	11	FC2	-9.341
VP08_ERPs_resplocked_armw	4	12	FC6	-2.929
VP08_ERPs_resplocked_armw	4	13	T7	-1.593
VP08_ERPs_resplocked_armw	4	14	C3	-5.683
VP08_ERPs_resplocked_armw	4	15	Cz	-10.051
VP08_ERPs_resplocked_armw	4	16	C4	-4.234
VP08_ERPs_resplocked_armw	4	17	T8	0.56
VP08_ERPs_resplocked_armw	4	18	CP5	-0.24
VP08_ERPs_resplocked_armw	4	19	CP1	-8.539
VP08_ERPs_resplocked_armw	4	20	CP2	-6.116
VP08_ERPs_resplocked_armw	4	21	CP6	-2.555
VP08_ERPs_resplocked_armw	4	22	P7	-4.253
VP08_ERPs_resplocked_armw	4	23	P3	-5.619
VP08_ERPs_resplocked_armw	4	24	Pz	-6.729
VP08_ERPs_resplocked_armw	4	25	P4	-3.059
VP08_ERPs_resplocked_armw	4	26	P8	-2.185
VP08_ERPs_resplocked_armw	4	27	POz	-5.161
VP08_ERPs_resplocked_armw	4	28	O1	-4.996
VP08_ERPs_resplocked_armw	4	29	Oz	-3.213
VP08_ERPs_resplocked_armw	4	30	O2	-3.545
VP08_ERPs_resplocked_armw	4	31	AF7	0.403
VP08_ERPs_resplocked_armw	4	32	AF3	-4.215
VP08_ERPs_resplocked_armw	4	33	AF4	-5.534
VP08_ERPs_resplocked_armw	4	34	AF8	-6.113
VP08_ERPs_resplocked_armw	4	35	F5	-6.626
VP08_ERPs_resplocked_armw	4	36	F1	-6.705
VP08_ERPs_resplocked_armw	4	37	F2	-9.014
VP08_ERPs_resplocked_armw	4	38	F6	-5.357
VP08_ERPs_resplocked_armw	4	39	FC3	-6.646
VP08_ERPs_resplocked_armw	4	40	FCz	-9.359
VP08_ERPs_resplocked_armw	4	41	FC4	-9.162
VP08_ERPs_resplocked_armw	4	42	C5	-2.296
VP08_ERPs_resplocked_armw	4	43	C1	-10.32
VP08_ERPs_resplocked_armw	4	44	C2	-10.081
VP08_ERPs_resplocked_armw	4	45	C6	-2.825
VP08_ERPs_resplocked_armw	4	46	CP3	-6.605
VP08_ERPs_resplocked_armw	4	47	CPz	-8.19
VP08_ERPs_resplocked_armw	4	48	CP4	-1.731
VP08_ERPs_resplocked_armw	4	49	P5	-5.481
VP08_ERPs_resplocked_armw	4	50	P1	-9.168
VP08_ERPs_resplocked_armw	4	51	P2	-5.459
VP08_ERPs_resplocked_armw	4	52	P6	-2.108
VP08_ERPs_resplocked_armw	4	53	PO5	-4.902
VP08_ERPs_resplocked_armw	4	54	PO3	-4.579
VP08_ERPs_resplocked_armw	4	55	PO4	-3.578
VP08_ERPs_resplocked_armw	4	56	PO6	-3.599
VP08_ERPs_resplocked_armw	4	57	FT7	-1.014
VP08_ERPs_resplocked_armw	4	58	FT8	-2.399
VP08_ERPs_resplocked_armw	4	59	TP7	-2.016
VP08_ERPs_resplocked_armw	4	60	TP8	-2.418
VP08_ERPs_resplocked_armw	4	61	PO7	-4.729
VP08_ERPs_resplocked_armw	4	62	PO8	-3.728
VP08_ERPs_resplocked_armw	5	1	Fp1	1.684
VP08_ERPs_resplocked_armw	5	2	Fpz	-0.762
VP08_ERPs_resplocked_armw	5	3	Fp2	-5.317
VP08_ERPs_resplocked_armw	5	4	F7	1.649
VP08_ERPs_resplocked_armw	5	5	F3	-4.252
VP08_ERPs_resplocked_armw	5	6	Fz	-4.314
VP08_ERPs_resplocked_armw	5	7	F4	-6.995
VP08_ERPs_resplocked_armw	5	8	F8	-2.733
VP08_ERPs_resplocked_armw	5	9	FC5	0.425
VP08_ERPs_resplocked_armw	5	10	FC1	-7.179
VP08_ERPs_resplocked_armw	5	11	FC2	-7.14
VP08_ERPs_resplocked_armw	5	12	FC6	-0.773
VP08_ERPs_resplocked_armw	5	13	T7	0.386
VP08_ERPs_resplocked_armw	5	14	C3	-4.53
VP08_ERPs_resplocked_armw	5	15	Cz	-8.05
VP08_ERPs_resplocked_armw	5	16	C4	-1.523
VP08_ERPs_resplocked_armw	5	17	T8	1.576
VP08_ERPs_resplocked_armw	5	18	CP5	-1.446
VP08_ERPs_resplocked_armw	5	19	CP1	-6.231
VP08_ERPs_resplocked_armw	5	20	CP2	-6.26
VP08_ERPs_resplocked_armw	5	21	CP6	1.548
VP08_ERPs_resplocked_armw	5	22	P7	-2.708
VP08_ERPs_resplocked_armw	5	23	P3	-4.531
VP08_ERPs_resplocked_armw	5	24	Pz	-6.777
VP08_ERPs_resplocked_armw	5	25	P4	-1.677
VP08_ERPs_resplocked_armw	5	26	P8	0.304
VP08_ERPs_resplocked_armw	5	27	POz	-4.467
VP08_ERPs_resplocked_armw	5	28	O1	-3.867
VP08_ERPs_resplocked_armw	5	29	Oz	-3.625
VP08_ERPs_resplocked_armw	5	30	O2	-1.612
VP08_ERPs_resplocked_armw	5	31	AF7	0.058
VP08_ERPs_resplocked_armw	5	32	AF3	-2.694
VP08_ERPs_resplocked_armw	5	33	AF4	-3.273
VP08_ERPs_resplocked_armw	5	34	AF8	-1.909
VP08_ERPs_resplocked_armw	5	35	F5	-4.206
VP08_ERPs_resplocked_armw	5	36	F1	-4.271
VP08_ERPs_resplocked_armw	5	37	F2	-6.92
VP08_ERPs_resplocked_armw	5	38	F6	-3.239
VP08_ERPs_resplocked_armw	5	39	FC3	-3.9
VP08_ERPs_resplocked_armw	5	40	FCz	-7.107
VP08_ERPs_resplocked_armw	5	41	FC4	-6.973
VP08_ERPs_resplocked_armw	5	42	C5	0.757
VP08_ERPs_resplocked_armw	5	43	C1	-8.16
VP08_ERPs_resplocked_armw	5	44	C2	-7.976
VP08_ERPs_resplocked_armw	5	45	C6	2.414
VP08_ERPs_resplocked_armw	5	46	CP3	-3.565
VP08_ERPs_resplocked_armw	5	47	CPz	-7.925
VP08_ERPs_resplocked_armw	5	48	CP4	-1.688
VP08_ERPs_resplocked_armw	5	49	P5	-4.538
VP08_ERPs_resplocked_armw	5	50	P1	-6.342
VP08_ERPs_resplocked_armw	5	51	P2	-3.551
VP08_ERPs_resplocked_armw	5	52	P6	0.38
VP08_ERPs_resplocked_armw	5	53	PO5	-3.859
VP08_ERPs_resplocked_armw	5	54	PO3	-4.092
VP08_ERPs_resplocked_armw	5	55	PO4	-1.604
VP08_ERPs_resplocked_armw	5	56	PO6	-1.508
VP08_ERPs_resplocked_armw	5	57	FT7	0.492
VP08_ERPs_resplocked_armw	5	58	FT8	-0.622
VP08_ERPs_resplocked_armw	5	59	TP7	0.391
VP08_ERPs_resplocked_armw	5	60	TP8	1.097
VP08_ERPs_resplocked_armw	5	61	PO7	-4.006
VP08_ERPs_resplocked_armw	5	62	PO8	-1.595
VP09_ERPs_resplocked_armw	1	1	Fp1	3.384
VP09_ERPs_resplocked_armw	1	2	Fpz	4.563
VP09_ERPs_resplocked_armw	1	3	Fp2	4.273
VP09_ERPs_resplocked_armw	1	4	F7	-0.972
VP09_ERPs_resplocked_armw	1	5	F3	-5.526
VP09_ERPs_resplocked_armw	1	6	Fz	-5.336
VP09_ERPs_resplocked_armw	1	7	F4	-5.035
VP09_ERPs_resplocked_armw	1	8	F8	2.775
VP09_ERPs_resplocked_armw	1	9	FC5	-5.963
VP09_ERPs_resplocked_armw	1	10	FC1	-8.399
VP09_ERPs_resplocked_armw	1	11	FC2	-8.182
VP09_ERPs_resplocked_armw	1	12	FC6	-1.704
VP09_ERPs_resplocked_armw	1	13	T7	-1.802
VP09_ERPs_resplocked_armw	1	14	C3	-10.864
VP09_ERPs_resplocked_armw	1	15	Cz	-11.226
VP09_ERPs_resplocked_armw	1	16	C4	-6.305
VP09_ERPs_resplocked_armw	1	17	T8	1.003
VP09_ERPs_resplocked_armw	1	18	CP5	-5.596
VP09_ERPs_resplocked_armw	1	19	CP1	-11.095
VP09_ERPs_resplocked_armw	1	20	CP2	-9.347
VP09_ERPs_resplocked_armw	1	21	CP6	-2.293
VP09_ERPs_resplocked_armw	1	22	P7	-7.466
VP09_ERPs_resplocked_armw	1	23	P3	-7.68
VP09_ERPs_resplocked_armw	1	24	Pz	-8.83
VP09_ERPs_resplocked_armw	1	25	P4	-7.39
VP09_ERPs_resplocked_armw	1	26	P8	-7.171
VP09_ERPs_resplocked_armw	1	27	POz	-8.791
VP09_ERPs_resplocked_armw	1	28	O1	-6.907
VP09_ERPs_resplocked_armw	1	29	Oz	-6.146
VP09_ERPs_resplocked_armw	1	30	O2	-7.253
VP09_ERPs_resplocked_armw	1	31	AF7	-0.319
VP09_ERPs_resplocked_armw	1	32	AF3	-1.188
VP09_ERPs_resplocked_armw	1	33	AF4	1.443
VP09_ERPs_resplocked_armw	1	34	AF8	2.022
VP09_ERPs_resplocked_armw	1	35	F5	-0.862
VP09_ERPs_resplocked_armw	1	36	F1	-5.344
VP09_ERPs_resplocked_armw	1	37	F2	-5.013
VP09_ERPs_resplocked_armw	1	38	F6	1.79
VP09_ERPs_resplocked_armw	1	39	FC3	-8.274
VP09_ERPs_resplocked_armw	1	40	FCz	-8.357
VP09_ERPs_resplocked_armw	1	41	FC4	-8.105
VP09_ERPs_resplocked_armw	1	42	C5	-6.03
VP09_ERPs_resplocked_armw	1	43	C1	-11.849
VP09_ERPs_resplocked_armw	1	44	C2	-11.044
VP09_ERPs_resplocked_armw	1	45	C6	0.898
VP09_ERPs_resplocked_armw	1	46	CP3	-11.004
VP09_ERPs_resplocked_armw	1	47	CPz	-11.149
VP09_ERPs_resplocked_armw	1	48	CP4	-7.24
VP09_ERPs_resplocked_armw	1	49	P5	-7.496
VP09_ERPs_resplocked_armw	1	50	P1	-9
VP09_ERPs_resplocked_armw	1	51	P2	-7.227
VP09_ERPs_resplocked_armw	1	52	P6	-7.374
VP09_ERPs_resplocked_armw	1	53	PO5	-6.044
VP09_ERPs_resplocked_armw	1	54	PO3	-7.008
VP09_ERPs_resplocked_armw	1	55	PO4	-7.506
VP09_ERPs_resplocked_armw	1	56	PO6	-7.113
VP09_ERPs_resplocked_armw	1	57	FT7	-1.686
VP09_ERPs_resplocked_armw	1	58	FT8	0.51
VP09_ERPs_resplocked_armw	1	59	TP7	-4.224
VP09_ERPs_resplocked_armw	1	60	TP8	-1.437
VP09_ERPs_resplocked_armw	1	61	PO7	-6.121
VP09_ERPs_resplocked_armw	1	62	PO8	-6.995
VP09_ERPs_resplocked_armw	2	1	Fp1	2.629
VP09_ERPs_resplocked_armw	2	2	Fpz	4.716
VP09_ERPs_resplocked_armw	2	3	Fp2	4.016
VP09_ERPs_resplocked_armw	2	4	F7	-0.809
VP09_ERPs_resplocked_armw	2	5	F3	-4.141
VP09_ERPs_resplocked_armw	2	6	Fz	-4.084
VP09_ERPs_resplocked_armw	2	7	F4	-4.14
VP09_ERPs_resplocked_armw	2	8	F8	1.447
VP09_ERPs_resplocked_armw	2	9	FC5	-3.552
VP09_ERPs_resplocked_armw	2	10	FC1	-8.746
VP09_ERPs_resplocked_armw	2	11	FC2	-8.818
VP09_ERPs_resplocked_armw	2	12	FC6	-3.02
VP09_ERPs_resplocked_armw	2	13	T7	-4.033
VP09_ERPs_resplocked_armw	2	14	C3	-10.157
VP09_ERPs_resplocked_armw	2	15	Cz	-12.165
VP09_ERPs_resplocked_armw	2	16	C4	-8.926
VP09_ERPs_resplocked_armw	2	17	T8	-1.076
VP09_ERPs_resplocked_armw	2	18	CP5	-7.242
VP09_ERPs_resplocked_armw	2	19	CP1	-11.426
VP09_ERPs_resplocked_armw	2	20	CP2	-10.353
VP09_ERPs_resplocked_armw	2	21	CP6	-5.14
VP09_ERPs_resplocked_armw	2	22	P7	-7.537
VP09_ERPs_resplocked_armw	2	23	P3	-7.576
VP09_ERPs_resplocked_armw	2	24	Pz	-9.88
VP09_ERPs_resplocked_armw	2	25	P4	-8.297
VP09_ERPs_resplocked_armw	2	26	P8	-8.248
VP09_ERPs_resplocked_armw	2	27	POz	-9.945
VP09_ERPs_resplocked_armw	2	28	O1	-7.977
VP09_ERPs_resplocked_armw	2	29	Oz	-8.706
VP09_ERPs_resplocked_armw	2	30	O2	-8.239
VP09_ERPs_resplocked_armw	2	31	AF7	0.703
VP09_ERPs_resplocked_armw	2	32	AF3	-1.904
VP09_ERPs_resplocked_armw	2	33	AF4	-0.286
VP09_ERPs_resplocked_armw	2	34	AF8	3.55
VP09_ERPs_resplocked_armw	2	35	F5	-0.882
VP09_ERPs_resplocked_armw	2	36	F1	-4.171
VP09_ERPs_resplocked_armw	2	37	F2	-4.042
VP09_ERPs_resplocked_armw	2	38	F6	-0.272
VP09_ERPs_resplocked_armw	2	39	FC3	-7.326
VP09_ERPs_resplocked_armw	2	40	FCz	-8.723
VP09_ERPs_resplocked_armw	2	41	FC4	-8.74
VP09_ERPs_resplocked_armw	2	42	C5	-3.86
VP09_ERPs_resplocked_armw	2	43	C1	-11.974
VP09_ERPs_resplocked_armw	2	44	C2	-12.021
VP09_ERPs_resplocked_armw	2	45	C6	-1.097
VP09_ERPs_resplocked_armw	2	46	CP3	-9.93
VP09_ERPs_resplocked_armw	2	47	CPz	-11.855
VP09_ERPs_resplocked_armw	2	48	CP4	-8.21
VP09_ERPs_resplocked_armw	2	49	P5	-7.719
VP09_ERPs_resplocked_armw	2	50	P1	-9.937
VP09_ERPs_resplocked_armw	2	51	P2	-8.26
VP09_ERPs_resplocked_armw	2	52	P6	-8.206
VP09_ERPs_resplocked_armw	2	53	PO5	-7.679
VP09_ERPs_resplocked_armw	2	54	PO3	-9.581
VP09_ERPs_resplocked_armw	2	55	PO4	-8.021
VP09_ERPs_resplocked_armw	2	56	PO6	-8.33
VP09_ERPs_resplocked_armw	2	57	FT7	0.175
VP09_ERPs_resplocked_armw	2	58	FT8	-0.807
VP09_ERPs_resplocked_armw	2	59	TP7	-3.471
VP09_ERPs_resplocked_armw	2	60	TP8	-3.545
VP09_ERPs_resplocked_armw	2	61	PO7	-7.631
VP09_ERPs_resplocked_armw	2	62	PO8	-8.228
VP09_ERPs_resplocked_armw	4	1	Fp1	0.062
VP09_ERPs_resplocked_armw	4	2	Fpz	-0.849
VP09_ERPs_resplocked_armw	4	3	Fp2	1.928
VP09_ERPs_resplocked_armw	4	4	F7	-2.394
VP09_ERPs_resplocked_armw	4	5	F3	-5.469
VP09_ERPs_resplocked_armw	4	6	Fz	-5.4
VP09_ERPs_resplocked_armw	4	7	F4	-5.159
VP09_ERPs_resplocked_armw	4	8	F8	-0.256
VP09_ERPs_resplocked_armw	4	9	FC5	-6.393
VP09_ERPs_resplocked_armw	4	10	FC1	-9.385
VP09_ERPs_resplocked_armw	4	11	FC2	-9.396
VP09_ERPs_resplocked_armw	4	12	FC6	-4.488
VP09_ERPs_resplocked_armw	4	13	T7	-3.522
VP09_ERPs_resplocked_armw	4	14	C3	-11.969
VP09_ERPs_resplocked_armw	4	15	Cz	-12.227
VP09_ERPs_resplocked_armw	4	16	C4	-7.821
VP09_ERPs_resplocked_armw	4	17	T8	-1.117
VP09_ERPs_resplocked_armw	4	18	CP5	-7.554
VP09_ERPs_resplocked_armw	4	19	CP1	-12.704
VP09_ERPs_resplocked_armw	4	20	CP2	-11.104
VP09_ERPs_resplocked_armw	4	21	CP6	-4.875
VP09_ERPs_resplocked_armw	4	22	P7	-8.384
VP09_ERPs_resplocked_armw	4	23	P3	-8.52
VP09_ERPs_resplocked_armw	4	24	Pz	-11.663
VP09_ERPs_resplocked_armw	4	25	P4	-9.666
VP09_ERPs_resplocked_armw	4	26	P8	-9.768
VP09_ERPs_resplocked_armw	4	27	POz	-11.69
VP09_ERPs_resplocked_armw	4	28	O1	-9.518
VP09_ERPs_resplocked_armw	4	29	Oz	-9.622
VP09_ERPs_resplocked_armw	4	30	O2	-9.687
VP09_ERPs_resplocked_armw	4	31	AF7	-1.028
VP09_ERPs_resplocked_armw	4	32	AF3	-3.586
VP09_ERPs_resplocked_armw	4	33	AF4	-0.308
VP09_ERPs_resplocked_armw	4	34	AF8	0.968
VP09_ERPs_resplocked_armw	4	35	F5	-2.49
VP09_ERPs_resplocked_armw	4	36	F1	-5.433
VP09_ERPs_resplocked_armw	4	37	F2	-5.201
VP09_ERPs_resplocked_armw	4	38	F6	-0.249
VP09_ERPs_resplocked_armw	4	39	FC3	-9.209
VP09_ERPs_resplocked_armw	4	40	FCz	-9.324
VP09_ERPs_resplocked_armw	4	41	FC4	-9.389
VP09_ERPs_resplocked_armw	4	42	C5	-6.569
VP09_ERPs_resplocked_armw	4	43	C1	-12.95
VP09_ERPs_resplocked_armw	4	44	C2	-12.173
VP09_ERPs_resplocked_armw	4	45	C6	-0.987
VP09_ERPs_resplocked_armw	4	46	CP3	-12.06
VP09_ERPs_resplocked_armw	4	47	CPz	-12.891
VP09_ERPs_resplocked_armw	4	48	CP4	-9.655
VP09_ERPs_resplocked_armw	4	49	P5	-8.494
VP09_ERPs_resplocked_armw	4	50	P1	-12.106
VP09_ERPs_resplocked_armw	4	51	P2	-9.768
VP09_ERPs_resplocked_armw	4	52	P6	-9.738
VP09_ERPs_resplocked_armw	4	53	PO5	-9.569
VP09_ERPs_resplocked_armw	4	54	PO3	-10.56
VP09_ERPs_resplocked_armw	4	55	PO4	-9.809
VP09_ERPs_resplocked_armw	4	56	PO6	-9.723
VP09_ERPs_resplocked_armw	4	57	FT7	-2.174
VP09_ERPs_resplocked_armw	4	58	FT8	-0.921
VP09_ERPs_resplocked_armw	4	59	TP7	-5.272
VP09_ERPs_resplocked_armw	4	60	TP8	-3.136
VP09_ERPs_resplocked_armw	4	61	PO7	-9.511
VP09_ERPs_resplocked_armw	4	62	PO8	-9.704
VP09_ERPs_resplocked_armw	5	1	Fp1	-6.546
VP09_ERPs_resplocked_armw	5	2	Fpz	-3.179
VP09_ERPs_resplocked_armw	5	3	Fp2	-2.093
VP09_ERPs_resplocked_armw	5	4	F7	-4.936
VP09_ERPs_resplocked_armw	5	5	F3	-8.034
VP09_ERPs_resplocked_armw	5	6	Fz	-8.03
VP09_ERPs_resplocked_armw	5	7	F4	-7.533
VP09_ERPs_resplocked_armw	5	8	F8	-1.759
VP09_ERPs_resplocked_armw	5	9	FC5	-7.246
VP09_ERPs_resplocked_armw	5	10	FC1	-11.017
VP09_ERPs_resplocked_armw	5	11	FC2	-10.84
VP09_ERPs_resplocked_armw	5	12	FC6	-3.244
VP09_ERPs_resplocked_armw	5	13	T7	-4.026
VP09_ERPs_resplocked_armw	5	14	C3	-12.19
VP09_ERPs_resplocked_armw	5	15	Cz	-13.041
VP09_ERPs_resplocked_armw	5	16	C4	-9.244
VP09_ERPs_resplocked_armw	5	17	T8	-1.842
VP09_ERPs_resplocked_armw	5	18	CP5	-7.761
VP09_ERPs_resplocked_armw	5	19	CP1	-13.511
VP09_ERPs_resplocked_armw	5	20	CP2	-11.175
VP09_ERPs_resplocked_armw	5	21	CP6	-5.208
VP09_ERPs_resplocked_armw	5	22	P7	-8.745
VP09_ERPs_resplocked_armw	5	23	P3	-8.854
VP09_ERPs_resplocked_armw	5	24	Pz	-10.822
VP09_ERPs_resplocked_armw	5	25	P4	-8.099
VP09_ERPs_resplocked_armw	5	26	P8	-8.101
VP09_ERPs_resplocked_armw	5	27	POz	-10.862
VP09_ERPs_resplocked_armw	5	28	O1	-7.427
VP09_ERPs_resplocked_armw	5	29	Oz	-7.825
VP09_ERPs_resplocked_armw	5	30	O2	-8.173
VP09_ERPs_resplocked_armw	5	31	AF7	-5.912
VP09_ERPs_resplocked_armw	5	32	AF3	-6.39
VP09_ERPs_resplocked_armw	5	33	AF4	-2.875
VP09_ERPs_resplocked_armw	5	34	AF8	1.15
VP09_ERPs_resplocked_armw	5	35	F5	-4.908
VP09_ERPs_resplocked_armw	5	36	F1	-7.998
VP09_ERPs_resplocked_armw	5	37	F2	-7.521
VP09_ERPs_resplocked_armw	5	38	F6	-2.761
VP09_ERPs_resplocked_armw	5	39	FC3	-9.631
VP09_ERPs_resplocked_armw	5	40	FCz	-10.879
VP09_ERPs_resplocked_armw	5	41	FC4	-10.809
VP09_ERPs_resplocked_armw	5	42	C5	-7.309
VP09_ERPs_resplocked_armw	5	43	C1	-13.783
VP09_ERPs_resplocked_armw	5	44	C2	-12.809
VP09_ERPs_resplocked_armw	5	45	C6	-1.716
VP09_ERPs_resplocked_armw	5	46	CP3	-12.246
VP09_ERPs_resplocked_armw	5	47	CPz	-12.631
VP09_ERPs_resplocked_armw	5	48	CP4	-8.142
VP09_ERPs_resplocked_armw	5	49	P5	-8.733
VP09_ERPs_resplocked_armw	5	50	P1	-11.434
VP09_ERPs_resplocked_armw	5	51	P2	-8.118
VP09_ERPs_resplocked_armw	5	52	P6	-7.999
VP09_ERPs_resplocked_armw	5	53	PO5	-7.527
VP09_ERPs_resplocked_armw	5	54	PO3	-9.364
VP09_ERPs_resplocked_armw	5	55	PO4	-8.111
VP09_ERPs_resplocked_armw	5	56	PO6	-8.039
VP09_ERPs_resplocked_armw	5	57	FT7	-4.125
VP09_ERPs_resplocked_armw	5	58	FT8	-1.797
VP09_ERPs_resplocked_armw	5	59	TP7	-4.787
VP09_ERPs_resplocked_armw	5	60	TP8	-3.503
VP09_ERPs_resplocked_armw	5	61	PO7	-7.583
VP09_ERPs_resplocked_armw	5	62	PO8	-8.047
VP10_ERPs_resplocked_armw	1	1	Fp1	-3.044
VP10_ERPs_resplocked_armw	1	2	Fpz	-4.382
VP10_ERPs_resplocked_armw	1	3	Fp2	-4.42
VP10_ERPs_resplocked_armw	1	4	F7	-4.603
VP10_ERPs_resplocked_armw	1	5	F3	-8.897
VP10_ERPs_resplocked_armw	1	6	Fz	-8.96
VP10_ERPs_resplocked_armw	1	7	F4	-6.277
VP10_ERPs_resplocked_armw	1	8	F8	-0.758
VP10_ERPs_resplocked_armw	1	9	FC5	-4.573
VP10_ERPs_resplocked_armw	1	10	FC1	-10.137
VP10_ERPs_resplocked_armw	1	11	FC2	-6.905
VP10_ERPs_resplocked_armw	1	12	FC6	-2.982
VP10_ERPs_resplocked_armw	1	13	T7	-0.725
VP10_ERPs_resplocked_armw	1	14	C3	-8.122
VP10_ERPs_resplocked_armw	1	15	Cz	-7.728
[truncated: 4,697 more rows]
