# Supplementary material for: Action Priority: Early Neurophysiological Interaction of Conceptual and Motor Representations
Source: PLoS One. 2016 Dec 14;11(12):e0165882. doi: 10.1371/journal.pone.0165882 (PMC5156427; doi:10.1371/journal.pone.0165882)
Supplement: S17 Dataset — (DAT) [file pone.0165882.s017.dat]

ERPset	bin	chindex	chlabel	value
VP01_ERPs_resplocked_armw	1	1	Fp1	2.965
VP01_ERPs_resplocked_armw	1	2	Fpz	2.846
VP01_ERPs_resplocked_armw	1	3	Fp2	3.767
VP01_ERPs_resplocked_armw	1	4	F7	3.515
VP01_ERPs_resplocked_armw	1	5	F3	2.408
VP01_ERPs_resplocked_armw	1	6	Fz	-0.44
VP01_ERPs_resplocked_armw	1	7	F4	1.832
VP01_ERPs_resplocked_armw	1	8	F8	3.759
VP01_ERPs_resplocked_armw	1	9	FC5	3.782
VP01_ERPs_resplocked_armw	1	10	FC1	0.187
VP01_ERPs_resplocked_armw	1	11	FC2	-2.247
VP01_ERPs_resplocked_armw	1	12	FC6	1.612
VP01_ERPs_resplocked_armw	1	13	T7	3.7
VP01_ERPs_resplocked_armw	1	14	C3	1.917
VP01_ERPs_resplocked_armw	1	15	Cz	-2.668
VP01_ERPs_resplocked_armw	1	16	C4	-0.275
VP01_ERPs_resplocked_armw	1	17	T8	3.582
VP01_ERPs_resplocked_armw	1	18	CP5	5.598
VP01_ERPs_resplocked_armw	1	19	CP1	-0.037
VP01_ERPs_resplocked_armw	1	20	CP2	0.236
VP01_ERPs_resplocked_armw	1	21	CP6	4.939
VP01_ERPs_resplocked_armw	1	22	P7	4.845
VP01_ERPs_resplocked_armw	1	23	P3	0.842
VP01_ERPs_resplocked_armw	1	24	Pz	1.506
VP01_ERPs_resplocked_armw	1	25	P4	2.058
VP01_ERPs_resplocked_armw	1	26	P8	3.834
VP01_ERPs_resplocked_armw	1	27	POz	3.195
VP01_ERPs_resplocked_armw	1	28	O1	2.814
VP01_ERPs_resplocked_armw	1	29	Oz	3.848
VP01_ERPs_resplocked_armw	1	30	O2	2.247
VP01_ERPs_resplocked_armw	1	31	AF7	2.839
VP01_ERPs_resplocked_armw	1	32	AF3	2.752
VP01_ERPs_resplocked_armw	1	33	AF4	2.035
VP01_ERPs_resplocked_armw	1	34	AF8	3.586
VP01_ERPs_resplocked_armw	1	35	F5	2.326
VP01_ERPs_resplocked_armw	1	36	F1	2.359
VP01_ERPs_resplocked_armw	1	37	F2	-0.22
VP01_ERPs_resplocked_armw	1	38	F6	1.852
VP01_ERPs_resplocked_armw	1	39	FC3	3.008
VP01_ERPs_resplocked_armw	1	40	FCz	-2.293
VP01_ERPs_resplocked_armw	1	41	FC4	2.235
VP01_ERPs_resplocked_armw	1	42	C5	6.517
VP01_ERPs_resplocked_armw	1	43	C1	1.212
VP01_ERPs_resplocked_armw	1	44	C2	-2.473
VP01_ERPs_resplocked_armw	1	45	C6	3.539
VP01_ERPs_resplocked_armw	1	46	CP3	3.527
VP01_ERPs_resplocked_armw	1	47	CPz	-0.954
VP01_ERPs_resplocked_armw	1	48	CP4	2.86
VP01_ERPs_resplocked_armw	1	49	P5	4.89
VP01_ERPs_resplocked_armw	1	50	P1	0.947
VP01_ERPs_resplocked_armw	1	51	P2	1.697
VP01_ERPs_resplocked_armw	1	52	P6	2.298
VP01_ERPs_resplocked_armw	1	53	PO5	4.992
VP01_ERPs_resplocked_armw	1	54	PO3	5.058
VP01_ERPs_resplocked_armw	1	55	PO4	1.797
VP01_ERPs_resplocked_armw	1	56	PO6	2.096
VP01_ERPs_resplocked_armw	1	57	FT7	4.414
VP01_ERPs_resplocked_armw	1	58	FT8	4.868
VP01_ERPs_resplocked_armw	1	59	TP7	3.694
VP01_ERPs_resplocked_armw	1	60	TP8	3.715
VP01_ERPs_resplocked_armw	1	61	PO7	5.083
VP01_ERPs_resplocked_armw	1	62	PO8	2.067
VP01_ERPs_resplocked_armw	2	1	Fp1	0.177
VP01_ERPs_resplocked_armw	2	2	Fpz	-1.327
VP01_ERPs_resplocked_armw	2	3	Fp2	-1.076
VP01_ERPs_resplocked_armw	2	4	F7	1.726
VP01_ERPs_resplocked_armw	2	5	F3	-2.416
VP01_ERPs_resplocked_armw	2	6	Fz	-3.32
VP01_ERPs_resplocked_armw	2	7	F4	-3.384
VP01_ERPs_resplocked_armw	2	8	F8	-0.023
VP01_ERPs_resplocked_armw	2	9	FC5	1.765
VP01_ERPs_resplocked_armw	2	10	FC1	-5.572
VP01_ERPs_resplocked_armw	2	11	FC2	-5.465
VP01_ERPs_resplocked_armw	2	12	FC6	-1.062
VP01_ERPs_resplocked_armw	2	13	T7	0.247
VP01_ERPs_resplocked_armw	2	14	C3	-4.654
VP01_ERPs_resplocked_armw	2	15	Cz	-6.508
VP01_ERPs_resplocked_armw	2	16	C4	-4.871
VP01_ERPs_resplocked_armw	2	17	T8	-0.449
VP01_ERPs_resplocked_armw	2	18	CP5	0.487
VP01_ERPs_resplocked_armw	2	19	CP1	-3.531
VP01_ERPs_resplocked_armw	2	20	CP2	-3.113
VP01_ERPs_resplocked_armw	2	21	CP6	-0.841
VP01_ERPs_resplocked_armw	2	22	P7	1.01
VP01_ERPs_resplocked_armw	2	23	P3	-0.159
VP01_ERPs_resplocked_armw	2	24	Pz	-1.834
VP01_ERPs_resplocked_armw	2	25	P4	-2.483
VP01_ERPs_resplocked_armw	2	26	P8	-0.916
VP01_ERPs_resplocked_armw	2	27	POz	0.546
VP01_ERPs_resplocked_armw	2	28	O1	3.253
VP01_ERPs_resplocked_armw	2	29	Oz	1.385
VP01_ERPs_resplocked_armw	2	30	O2	0.915
VP01_ERPs_resplocked_armw	2	31	AF7	0.635
VP01_ERPs_resplocked_armw	2	32	AF3	-1.621
VP01_ERPs_resplocked_armw	2	33	AF4	-2.064
VP01_ERPs_resplocked_armw	2	34	AF8	-1.672
VP01_ERPs_resplocked_armw	2	35	F5	-0.533
VP01_ERPs_resplocked_armw	2	36	F1	-2.393
VP01_ERPs_resplocked_armw	2	37	F2	-3.518
VP01_ERPs_resplocked_armw	2	38	F6	0.659
VP01_ERPs_resplocked_armw	2	39	FC3	-2.314
VP01_ERPs_resplocked_armw	2	40	FCz	-7.783
VP01_ERPs_resplocked_armw	2	41	FC4	-2.079
VP01_ERPs_resplocked_armw	2	42	C5	0.28
VP01_ERPs_resplocked_armw	2	43	C1	-6.443
VP01_ERPs_resplocked_armw	2	44	C2	-4.636
VP01_ERPs_resplocked_armw	2	45	C6	-0.849
VP01_ERPs_resplocked_armw	2	46	CP3	0.273
VP01_ERPs_resplocked_armw	2	47	CPz	-3.878
VP01_ERPs_resplocked_armw	2	48	CP4	-2.224
VP01_ERPs_resplocked_armw	2	49	P5	2.543
VP01_ERPs_resplocked_armw	2	50	P1	-0.111
VP01_ERPs_resplocked_armw	2	51	P2	-2.18
VP01_ERPs_resplocked_armw	2	52	P6	-0.504
VP01_ERPs_resplocked_armw	2	53	PO5	2.739
VP01_ERPs_resplocked_armw	2	54	PO3	2.758
VP01_ERPs_resplocked_armw	2	55	PO4	0.623
VP01_ERPs_resplocked_armw	2	56	PO6	0.694
VP01_ERPs_resplocked_armw	2	57	FT7	0.773
VP01_ERPs_resplocked_armw	2	58	FT8	-0.883
VP01_ERPs_resplocked_armw	2	59	TP7	0.36
VP01_ERPs_resplocked_armw	2	60	TP8	-0.267
VP01_ERPs_resplocked_armw	2	61	PO7	2.787
VP01_ERPs_resplocked_armw	2	62	PO8	0.654
VP01_ERPs_resplocked_armw	4	1	Fp1	0.075
VP01_ERPs_resplocked_armw	4	2	Fpz	-0.247
VP01_ERPs_resplocked_armw	4	3	Fp2	-0.442
VP01_ERPs_resplocked_armw	4	4	F7	-0.919
VP01_ERPs_resplocked_armw	4	5	F3	1.272
VP01_ERPs_resplocked_armw	4	6	Fz	0.406
VP01_ERPs_resplocked_armw	4	7	F4	-0.522
VP01_ERPs_resplocked_armw	4	8	F8	0.585
VP01_ERPs_resplocked_armw	4	9	FC5	1.889
VP01_ERPs_resplocked_armw	4	10	FC1	1.827
VP01_ERPs_resplocked_armw	4	11	FC2	-0.885
VP01_ERPs_resplocked_armw	4	12	FC6	-0.884
VP01_ERPs_resplocked_armw	4	13	T7	1.799
VP01_ERPs_resplocked_armw	4	14	C3	3.311
VP01_ERPs_resplocked_armw	4	15	Cz	-3.959
VP01_ERPs_resplocked_armw	4	16	C4	-0.761
VP01_ERPs_resplocked_armw	4	17	T8	1.414
VP01_ERPs_resplocked_armw	4	18	CP5	6.514
VP01_ERPs_resplocked_armw	4	19	CP1	-0.744
VP01_ERPs_resplocked_armw	4	20	CP2	-0.462
VP01_ERPs_resplocked_armw	4	21	CP6	1.967
VP01_ERPs_resplocked_armw	4	22	P7	5.362
VP01_ERPs_resplocked_armw	4	23	P3	1.699
VP01_ERPs_resplocked_armw	4	24	Pz	0.9
VP01_ERPs_resplocked_armw	4	25	P4	1.746
VP01_ERPs_resplocked_armw	4	26	P8	2.753
VP01_ERPs_resplocked_armw	4	27	POz	2.498
VP01_ERPs_resplocked_armw	4	28	O1	3.614
VP01_ERPs_resplocked_armw	4	29	Oz	5.056
VP01_ERPs_resplocked_armw	4	30	O2	2.901
VP01_ERPs_resplocked_armw	4	31	AF7	1.091
VP01_ERPs_resplocked_armw	4	32	AF3	1.685
VP01_ERPs_resplocked_armw	4	33	AF4	0.294
VP01_ERPs_resplocked_armw	4	34	AF8	1.174
VP01_ERPs_resplocked_armw	4	35	F5	4.82
VP01_ERPs_resplocked_armw	4	36	F1	1.258
VP01_ERPs_resplocked_armw	4	37	F2	0.296
VP01_ERPs_resplocked_armw	4	38	F6	-0.559
VP01_ERPs_resplocked_armw	4	39	FC3	3.004
VP01_ERPs_resplocked_armw	4	40	FCz	-0.983
VP01_ERPs_resplocked_armw	4	41	FC4	2.747
VP01_ERPs_resplocked_armw	4	42	C5	4.69
VP01_ERPs_resplocked_armw	4	43	C1	0.773
VP01_ERPs_resplocked_armw	4	44	C2	0.076
VP01_ERPs_resplocked_armw	4	45	C6	0.805
VP01_ERPs_resplocked_armw	4	46	CP3	3.371
VP01_ERPs_resplocked_armw	4	47	CPz	-1.91
VP01_ERPs_resplocked_armw	4	48	CP4	2.408
VP01_ERPs_resplocked_armw	4	49	P5	3.897
VP01_ERPs_resplocked_armw	4	50	P1	1.767
VP01_ERPs_resplocked_armw	4	51	P2	0.152
VP01_ERPs_resplocked_armw	4	52	P6	2.223
VP01_ERPs_resplocked_armw	4	53	PO5	4.679
VP01_ERPs_resplocked_armw	4	54	PO3	4.727
VP01_ERPs_resplocked_armw	4	55	PO4	2.917
VP01_ERPs_resplocked_armw	4	56	PO6	2.755
VP01_ERPs_resplocked_armw	4	57	FT7	0.564
VP01_ERPs_resplocked_armw	4	58	FT8	1.74
VP01_ERPs_resplocked_armw	4	59	TP7	1.919
VP01_ERPs_resplocked_armw	4	60	TP8	2.345
VP01_ERPs_resplocked_armw	4	61	PO7	4.701
VP01_ERPs_resplocked_armw	4	62	PO8	2.747
VP01_ERPs_resplocked_armw	5	1	Fp1	0.147
VP01_ERPs_resplocked_armw	5	2	Fpz	-1.329
VP01_ERPs_resplocked_armw	5	3	Fp2	-1.688
VP01_ERPs_resplocked_armw	5	4	F7	-0.102
VP01_ERPs_resplocked_armw	5	5	F3	-2.451
VP01_ERPs_resplocked_armw	5	6	Fz	-3.303
VP01_ERPs_resplocked_armw	5	7	F4	-2.95
VP01_ERPs_resplocked_armw	5	8	F8	-0.512
VP01_ERPs_resplocked_armw	5	9	FC5	1.157
VP01_ERPs_resplocked_armw	5	10	FC1	-3.153
VP01_ERPs_resplocked_armw	5	11	FC2	-5.692
VP01_ERPs_resplocked_armw	5	12	FC6	0.801
VP01_ERPs_resplocked_armw	5	13	T7	1.784
VP01_ERPs_resplocked_armw	5	14	C3	-1.593
VP01_ERPs_resplocked_armw	5	15	Cz	-7.021
VP01_ERPs_resplocked_armw	5	16	C4	-3.593
VP01_ERPs_resplocked_armw	5	17	T8	0.096
VP01_ERPs_resplocked_armw	5	18	CP5	2.015
VP01_ERPs_resplocked_armw	5	19	CP1	-2.159
VP01_ERPs_resplocked_armw	5	20	CP2	-3.036
VP01_ERPs_resplocked_armw	5	21	CP6	-0.301
VP01_ERPs_resplocked_armw	5	22	P7	4.052
VP01_ERPs_resplocked_armw	5	23	P3	1.508
VP01_ERPs_resplocked_armw	5	24	Pz	-1.283
VP01_ERPs_resplocked_armw	5	25	P4	0.329
VP01_ERPs_resplocked_armw	5	26	P8	2.357
VP01_ERPs_resplocked_armw	5	27	POz	2.128
VP01_ERPs_resplocked_armw	5	28	O1	3.847
VP01_ERPs_resplocked_armw	5	29	Oz	3.115
VP01_ERPs_resplocked_armw	5	30	O2	1.812
VP01_ERPs_resplocked_armw	5	31	AF7	-0.05
VP01_ERPs_resplocked_armw	5	32	AF3	-2.154
VP01_ERPs_resplocked_armw	5	33	AF4	-1.998
VP01_ERPs_resplocked_armw	5	34	AF8	-0.865
VP01_ERPs_resplocked_armw	5	35	F5	0.335
VP01_ERPs_resplocked_armw	5	36	F1	-2.602
VP01_ERPs_resplocked_armw	5	37	F2	-3.7
VP01_ERPs_resplocked_armw	5	38	F6	-1.77
VP01_ERPs_resplocked_armw	5	39	FC3	-2.265
VP01_ERPs_resplocked_armw	5	40	FCz	-5.872
VP01_ERPs_resplocked_armw	5	41	FC4	-1.926
VP01_ERPs_resplocked_armw	5	42	C5	1.911
VP01_ERPs_resplocked_armw	5	43	C1	-4.471
VP01_ERPs_resplocked_armw	5	44	C2	-5.305
VP01_ERPs_resplocked_armw	5	45	C6	-0.892
VP01_ERPs_resplocked_armw	5	46	CP3	-0.664
VP01_ERPs_resplocked_armw	5	47	CPz	-3.026
VP01_ERPs_resplocked_armw	5	48	CP4	0.177
VP01_ERPs_resplocked_armw	5	49	P5	3.35
VP01_ERPs_resplocked_armw	5	50	P1	1.614
VP01_ERPs_resplocked_armw	5	51	P2	-1.664
VP01_ERPs_resplocked_armw	5	52	P6	0.416
VP01_ERPs_resplocked_armw	5	53	PO5	5.776
VP01_ERPs_resplocked_armw	5	54	PO3	5.642
VP01_ERPs_resplocked_armw	5	55	PO4	1.638
VP01_ERPs_resplocked_armw	5	56	PO6	1.504
VP01_ERPs_resplocked_armw	5	57	FT7	1.077
VP01_ERPs_resplocked_armw	5	58	FT8	1.992
VP01_ERPs_resplocked_armw	5	59	TP7	1.81
VP01_ERPs_resplocked_armw	5	60	TP8	2.087
VP01_ERPs_resplocked_armw	5	61	PO7	5.815
VP01_ERPs_resplocked_armw	5	62	PO8	1.417
VP02_ERPs_resplocked_armw	1	1	Fp1	0.661
VP02_ERPs_resplocked_armw	1	2	Fpz	0.545
VP02_ERPs_resplocked_armw	1	3	Fp2	1.074
VP02_ERPs_resplocked_armw	1	4	F7	-0.573
VP02_ERPs_resplocked_armw	1	5	F3	-1.095
VP02_ERPs_resplocked_armw	1	6	Fz	-2.737
VP02_ERPs_resplocked_armw	1	7	F4	0.658
VP02_ERPs_resplocked_armw	1	8	F8	0.684
VP02_ERPs_resplocked_armw	1	9	FC5	2.346
VP02_ERPs_resplocked_armw	1	10	FC1	-3.797
VP02_ERPs_resplocked_armw	1	11	FC2	-1.783
VP02_ERPs_resplocked_armw	1	12	FC6	1.744
VP02_ERPs_resplocked_armw	1	13	T7	2.174
VP02_ERPs_resplocked_armw	1	14	C3	-1.031
VP02_ERPs_resplocked_armw	1	15	Cz	-2.923
VP02_ERPs_resplocked_armw	1	16	C4	1.465
VP02_ERPs_resplocked_armw	1	17	T8	-1.557
VP02_ERPs_resplocked_armw	1	18	CP5	3.528
VP02_ERPs_resplocked_armw	1	19	CP1	-3.479
VP02_ERPs_resplocked_armw	1	20	CP2	-1.822
VP02_ERPs_resplocked_armw	1	21	CP6	-0.849
VP02_ERPs_resplocked_armw	1	22	P7	2.049
VP02_ERPs_resplocked_armw	1	23	P3	-0.051
VP02_ERPs_resplocked_armw	1	24	Pz	-2.391
VP02_ERPs_resplocked_armw	1	25	P4	-2.551
VP02_ERPs_resplocked_armw	1	26	P8	-2.857
VP02_ERPs_resplocked_armw	1	27	POz	-3.828
VP02_ERPs_resplocked_armw	1	28	O1	1.802
VP02_ERPs_resplocked_armw	1	29	Oz	-3.685
VP02_ERPs_resplocked_armw	1	30	O2	-3.61
VP02_ERPs_resplocked_armw	1	31	AF7	4.375
VP02_ERPs_resplocked_armw	1	32	AF3	-1.144
VP02_ERPs_resplocked_armw	1	33	AF4	-1.977
VP02_ERPs_resplocked_armw	1	34	AF8	0.288
VP02_ERPs_resplocked_armw	1	35	F5	-0.956
VP02_ERPs_resplocked_armw	1	36	F1	-1.082
VP02_ERPs_resplocked_armw	1	37	F2	-2.45
VP02_ERPs_resplocked_armw	1	38	F6	0.454
VP02_ERPs_resplocked_armw	1	39	FC3	-0.983
VP02_ERPs_resplocked_armw	1	40	FCz	-4.323
VP02_ERPs_resplocked_armw	1	41	FC4	1.46
VP02_ERPs_resplocked_armw	1	42	C5	2.026
VP02_ERPs_resplocked_armw	1	43	C1	-4.164
VP02_ERPs_resplocked_armw	1	44	C2	-2.03
VP02_ERPs_resplocked_armw	1	45	C6	-1.483
VP02_ERPs_resplocked_armw	1	46	CP3	-0.321
VP02_ERPs_resplocked_armw	1	47	CPz	-3.736
VP02_ERPs_resplocked_armw	1	48	CP4	0.489
VP02_ERPs_resplocked_armw	1	49	P5	1.42
VP02_ERPs_resplocked_armw	1	50	P1	-0.985
VP02_ERPs_resplocked_armw	1	51	P2	-1.71
VP02_ERPs_resplocked_armw	1	52	P6	-3.567
VP02_ERPs_resplocked_armw	1	53	PO5	1.114
VP02_ERPs_resplocked_armw	1	54	PO3	-1.112
VP02_ERPs_resplocked_armw	1	55	PO4	-2.594
VP02_ERPs_resplocked_armw	1	56	PO6	-1.825
VP02_ERPs_resplocked_armw	1	57	FT7	2.33
VP02_ERPs_resplocked_armw	1	58	FT8	1.445
VP02_ERPs_resplocked_armw	1	59	TP7	1.856
VP02_ERPs_resplocked_armw	1	60	TP8	-1.533
VP02_ERPs_resplocked_armw	1	61	PO7	1.165
VP02_ERPs_resplocked_armw	1	62	PO8	-1.858
VP02_ERPs_resplocked_armw	2	1	Fp1	4.964
VP02_ERPs_resplocked_armw	2	2	Fpz	3.38
VP02_ERPs_resplocked_armw	2	3	Fp2	3.086
VP02_ERPs_resplocked_armw	2	4	F7	9.731
VP02_ERPs_resplocked_armw	2	5	F3	1.826
VP02_ERPs_resplocked_armw	2	6	Fz	-0.483
VP02_ERPs_resplocked_armw	2	7	F4	3.064
VP02_ERPs_resplocked_armw	2	8	F8	5.316
VP02_ERPs_resplocked_armw	2	9	FC5	3.157
VP02_ERPs_resplocked_armw	2	10	FC1	-3.589
VP02_ERPs_resplocked_armw	2	11	FC2	-0.582
VP02_ERPs_resplocked_armw	2	12	FC6	3.567
VP02_ERPs_resplocked_armw	2	13	T7	6.43
VP02_ERPs_resplocked_armw	2	14	C3	-0.197
VP02_ERPs_resplocked_armw	2	15	Cz	-3.933
VP02_ERPs_resplocked_armw	2	16	C4	1.664
VP02_ERPs_resplocked_armw	2	17	T8	3.253
VP02_ERPs_resplocked_armw	2	18	CP5	4.141
VP02_ERPs_resplocked_armw	2	19	CP1	-2.57
VP02_ERPs_resplocked_armw	2	20	CP2	-0.96
VP02_ERPs_resplocked_armw	2	21	CP6	1.77
VP02_ERPs_resplocked_armw	2	22	P7	1.598
VP02_ERPs_resplocked_armw	2	23	P3	-0.956
VP02_ERPs_resplocked_armw	2	24	Pz	-3.076
VP02_ERPs_resplocked_armw	2	25	P4	-3.333
VP02_ERPs_resplocked_armw	2	26	P8	-2.227
VP02_ERPs_resplocked_armw	2	27	POz	-2.685
VP02_ERPs_resplocked_armw	2	28	O1	0.025
VP02_ERPs_resplocked_armw	2	29	Oz	0.077
VP02_ERPs_resplocked_armw	2	30	O2	-2.602
VP02_ERPs_resplocked_armw	2	31	AF7	6.549
VP02_ERPs_resplocked_armw	2	32	AF3	1.836
VP02_ERPs_resplocked_armw	2	33	AF4	4.848
VP02_ERPs_resplocked_armw	2	34	AF8	7.597
VP02_ERPs_resplocked_armw	2	35	F5	1.601
VP02_ERPs_resplocked_armw	2	36	F1	1.791
VP02_ERPs_resplocked_armw	2	37	F2	0.505
VP02_ERPs_resplocked_armw	2	38	F6	6.03
VP02_ERPs_resplocked_armw	2	39	FC3	-0.098
VP02_ERPs_resplocked_armw	2	40	FCz	-3.24
VP02_ERPs_resplocked_armw	2	41	FC4	2.362
VP02_ERPs_resplocked_armw	2	42	C5	4.183
VP02_ERPs_resplocked_armw	2	43	C1	-4.067
VP02_ERPs_resplocked_armw	2	44	C2	-0.071
VP02_ERPs_resplocked_armw	2	45	C6	2.23
VP02_ERPs_resplocked_armw	2	46	CP3	-0.104
VP02_ERPs_resplocked_armw	2	47	CPz	-2.618
VP02_ERPs_resplocked_armw	2	48	CP4	0.046
VP02_ERPs_resplocked_armw	2	49	P5	1.446
VP02_ERPs_resplocked_armw	2	50	P1	-1.83
VP02_ERPs_resplocked_armw	2	51	P2	-2.359
VP02_ERPs_resplocked_armw	2	52	P6	-0.808
VP02_ERPs_resplocked_armw	2	53	PO5	0.278
VP02_ERPs_resplocked_armw	2	54	PO3	-2.422
VP02_ERPs_resplocked_armw	2	55	PO4	-3.247
VP02_ERPs_resplocked_armw	2	56	PO6	-2.952
VP02_ERPs_resplocked_armw	2	57	FT7	6.882
VP02_ERPs_resplocked_armw	2	58	FT8	1.7
VP02_ERPs_resplocked_armw	2	59	TP7	4.578
VP02_ERPs_resplocked_armw	2	60	TP8	-0.698
VP02_ERPs_resplocked_armw	2	61	PO7	0.177
VP02_ERPs_resplocked_armw	2	62	PO8	-3.18
VP02_ERPs_resplocked_armw	4	1	Fp1	1.634
VP02_ERPs_resplocked_armw	4	2	Fpz	1.844
VP02_ERPs_resplocked_armw	4	3	Fp2	1.268
VP02_ERPs_resplocked_armw	4	4	F7	-0.433
VP02_ERPs_resplocked_armw	4	5	F3	-1.13
VP02_ERPs_resplocked_armw	4	6	Fz	-2.855
VP02_ERPs_resplocked_armw	4	7	F4	-0.37
VP02_ERPs_resplocked_armw	4	8	F8	2.348
VP02_ERPs_resplocked_armw	4	9	FC5	-0.977
VP02_ERPs_resplocked_armw	4	10	FC1	-5.58
VP02_ERPs_resplocked_armw	4	11	FC2	-2.093
VP02_ERPs_resplocked_armw	4	12	FC6	0.955
VP02_ERPs_resplocked_armw	4	13	T7	0.656
VP02_ERPs_resplocked_armw	4	14	C3	-2.64
VP02_ERPs_resplocked_armw	4	15	Cz	-7.053
VP02_ERPs_resplocked_armw	4	16	C4	1.41
VP02_ERPs_resplocked_armw	4	17	T8	1.546
VP02_ERPs_resplocked_armw	4	18	CP5	3.093
VP02_ERPs_resplocked_armw	4	19	CP1	-5.037
VP02_ERPs_resplocked_armw	4	20	CP2	-0.689
VP02_ERPs_resplocked_armw	4	21	CP6	3.285
VP02_ERPs_resplocked_armw	4	22	P7	1.29
VP02_ERPs_resplocked_armw	4	23	P3	0.186
VP02_ERPs_resplocked_armw	4	24	Pz	-2.103
VP02_ERPs_resplocked_armw	4	25	P4	0.696
VP02_ERPs_resplocked_armw	4	26	P8	2.818
VP02_ERPs_resplocked_armw	4	27	POz	-1.388
VP02_ERPs_resplocked_armw	4	28	O1	-0.919
VP02_ERPs_resplocked_armw	4	29	Oz	-1.955
VP02_ERPs_resplocked_armw	4	30	O2	-1.239
VP02_ERPs_resplocked_armw	4	31	AF7	2.957
VP02_ERPs_resplocked_armw	4	32	AF3	-1.175
VP02_ERPs_resplocked_armw	4	33	AF4	-0.431
VP02_ERPs_resplocked_armw	4	34	AF8	0.55
VP02_ERPs_resplocked_armw	4	35	F5	-1.349
VP02_ERPs_resplocked_armw	4	36	F1	-1.026
VP02_ERPs_resplocked_armw	4	37	F2	-0.665
VP02_ERPs_resplocked_armw	4	38	F6	0.96
VP02_ERPs_resplocked_armw	4	39	FC3	-1.95
VP02_ERPs_resplocked_armw	4	40	FCz	-6.079
VP02_ERPs_resplocked_armw	4	41	FC4	0.075
VP02_ERPs_resplocked_armw	4	42	C5	1.883
VP02_ERPs_resplocked_armw	4	43	C1	-7.077
VP02_ERPs_resplocked_armw	4	44	C2	-1.774
VP02_ERPs_resplocked_armw	4	45	C6	0.546
VP02_ERPs_resplocked_armw	4	46	CP3	-1.484
VP02_ERPs_resplocked_armw	4	47	CPz	-5.277
VP02_ERPs_resplocked_armw	4	48	CP4	1.465
VP02_ERPs_resplocked_armw	4	49	P5	-0.373
VP02_ERPs_resplocked_armw	4	50	P1	-1.79
VP02_ERPs_resplocked_armw	4	51	P2	-0.986
VP02_ERPs_resplocked_armw	4	52	P6	2.398
VP02_ERPs_resplocked_armw	4	53	PO5	-0.155
VP02_ERPs_resplocked_armw	4	54	PO3	-2.601
VP02_ERPs_resplocked_armw	4	55	PO4	0.887
VP02_ERPs_resplocked_armw	4	56	PO6	3.041
VP02_ERPs_resplocked_armw	4	57	FT7	0.55
VP02_ERPs_resplocked_armw	4	58	FT8	1.902
VP02_ERPs_resplocked_armw	4	59	TP7	1.605
VP02_ERPs_resplocked_armw	4	60	TP8	-0.243
VP02_ERPs_resplocked_armw	4	61	PO7	-0.51
VP02_ERPs_resplocked_armw	4	62	PO8	2.605
VP02_ERPs_resplocked_armw	5	1	Fp1	0.128
VP02_ERPs_resplocked_armw	5	2	Fpz	-0.196
VP02_ERPs_resplocked_armw	5	3	Fp2	-1.22
VP02_ERPs_resplocked_armw	5	4	F7	3.939
VP02_ERPs_resplocked_armw	5	5	F3	-0.364
VP02_ERPs_resplocked_armw	5	6	Fz	-3.26
VP02_ERPs_resplocked_armw	5	7	F4	-0.252
VP02_ERPs_resplocked_armw	5	8	F8	2.491
VP02_ERPs_resplocked_armw	5	9	FC5	2.217
VP02_ERPs_resplocked_armw	5	10	FC1	-4.445
VP02_ERPs_resplocked_armw	5	11	FC2	-1.529
VP02_ERPs_resplocked_armw	5	12	FC6	1.372
VP02_ERPs_resplocked_armw	5	13	T7	5.611
VP02_ERPs_resplocked_armw	5	14	C3	-1.894
VP02_ERPs_resplocked_armw	5	15	Cz	-4.019
VP02_ERPs_resplocked_armw	5	16	C4	0.659
VP02_ERPs_resplocked_armw	5	17	T8	1.783
VP02_ERPs_resplocked_armw	5	18	CP5	4.21
VP02_ERPs_resplocked_armw	5	19	CP1	-2.261
VP02_ERPs_resplocked_armw	5	20	CP2	0.657
VP02_ERPs_resplocked_armw	5	21	CP6	2.111
VP02_ERPs_resplocked_armw	5	22	P7	1.857
VP02_ERPs_resplocked_armw	5	23	P3	-0.31
VP02_ERPs_resplocked_armw	5	24	Pz	-0.629
VP02_ERPs_resplocked_armw	5	25	P4	1.303
VP02_ERPs_resplocked_armw	5	26	P8	4.565
VP02_ERPs_resplocked_armw	5	27	POz	0.83
VP02_ERPs_resplocked_armw	5	28	O1	2.258
VP02_ERPs_resplocked_armw	5	29	Oz	3.055
VP02_ERPs_resplocked_armw	5	30	O2	1.717
VP02_ERPs_resplocked_armw	5	31	AF7	3.309
VP02_ERPs_resplocked_armw	5	32	AF3	-0.367
VP02_ERPs_resplocked_armw	5	33	AF4	-0.193
VP02_ERPs_resplocked_armw	5	34	AF8	1.579
VP02_ERPs_resplocked_armw	5	35	F5	-0.32
VP02_ERPs_resplocked_armw	5	36	F1	-0.389
VP02_ERPs_resplocked_armw	5	37	F2	-2.569
VP02_ERPs_resplocked_armw	5	38	F6	3.25
VP02_ERPs_resplocked_armw	5	39	FC3	-2.206
VP02_ERPs_resplocked_armw	5	40	FCz	-4.976
VP02_ERPs_resplocked_armw	5	41	FC4	0.26
VP02_ERPs_resplocked_armw	5	42	C5	0.787
VP02_ERPs_resplocked_armw	5	43	C1	-4.686
VP02_ERPs_resplocked_armw	5	44	C2	-0.943
VP02_ERPs_resplocked_armw	5	45	C6	0.166
VP02_ERPs_resplocked_armw	5	46	CP3	0.756
VP02_ERPs_resplocked_armw	5	47	CPz	-2.318
VP02_ERPs_resplocked_armw	5	48	CP4	0.845
VP02_ERPs_resplocked_armw	5	49	P5	1.89
VP02_ERPs_resplocked_armw	5	50	P1	-0.156
VP02_ERPs_resplocked_armw	5	51	P2	0.047
VP02_ERPs_resplocked_armw	5	52	P6	3.139
VP02_ERPs_resplocked_armw	5	53	PO5	1.579
VP02_ERPs_resplocked_armw	5	54	PO3	-0.219
VP02_ERPs_resplocked_armw	5	55	PO4	1.388
VP02_ERPs_resplocked_armw	5	56	PO6	2.421
VP02_ERPs_resplocked_armw	5	57	FT7	3.725
VP02_ERPs_resplocked_armw	5	58	FT8	0.864
VP02_ERPs_resplocked_armw	5	59	TP7	3.727
VP02_ERPs_resplocked_armw	5	60	TP8	1.446
VP02_ERPs_resplocked_armw	5	61	PO7	1.475
VP02_ERPs_resplocked_armw	5	62	PO8	2.328
VP04_ERPs_resplocked_armw	1	1	Fp1	3.066
VP04_ERPs_resplocked_armw	1	2	Fpz	0.059
VP04_ERPs_resplocked_armw	1	3	Fp2	-0.957
VP04_ERPs_resplocked_armw	1	4	F7	6.482
VP04_ERPs_resplocked_armw	1	5	F3	1.934
VP04_ERPs_resplocked_armw	1	6	Fz	1.778
VP04_ERPs_resplocked_armw	1	7	F4	2.404
VP04_ERPs_resplocked_armw	1	8	F8	4.379
VP04_ERPs_resplocked_armw	1	9	FC5	5.175
VP04_ERPs_resplocked_armw	1	10	FC1	-0.55
VP04_ERPs_resplocked_armw	1	11	FC2	0.208
VP04_ERPs_resplocked_armw	1	12	FC6	5.743
VP04_ERPs_resplocked_armw	1	13	T7	4.428
VP04_ERPs_resplocked_armw	1	14	C3	-2.122
VP04_ERPs_resplocked_armw	1	15	Cz	-3.643
VP04_ERPs_resplocked_armw	1	16	C4	0.359
VP04_ERPs_resplocked_armw	1	17	T8	2.238
VP04_ERPs_resplocked_armw	1	18	CP5	2.131
VP04_ERPs_resplocked_armw	1	19	CP1	0.358
VP04_ERPs_resplocked_armw	1	20	CP2	0.547
VP04_ERPs_resplocked_armw	1	21	CP6	0.895
VP04_ERPs_resplocked_armw	1	22	P7	1.33
VP04_ERPs_resplocked_armw	1	23	P3	1.116
VP04_ERPs_resplocked_armw	1	24	Pz	-3.144
VP04_ERPs_resplocked_armw	1	25	P4	0.637
VP04_ERPs_resplocked_armw	1	26	P8	0.451
VP04_ERPs_resplocked_armw	1	27	POz	-3.053
VP04_ERPs_resplocked_armw	1	28	O1	-0.547
VP04_ERPs_resplocked_armw	1	29	Oz	-2.456
VP04_ERPs_resplocked_armw	1	30	O2	0.612
VP04_ERPs_resplocked_armw	1	31	AF7	5.798
VP04_ERPs_resplocked_armw	1	32	AF3	3.645
VP04_ERPs_resplocked_armw	1	33	AF4	2.058
VP04_ERPs_resplocked_armw	1	34	AF8	2.113
VP04_ERPs_resplocked_armw	1	35	F5	1.954
VP04_ERPs_resplocked_armw	1	36	F1	1.882
VP04_ERPs_resplocked_armw	1	37	F2	2.625
VP04_ERPs_resplocked_armw	1	38	F6	4.456
VP04_ERPs_resplocked_armw	1	39	FC3	-0.085
VP04_ERPs_resplocked_armw	1	40	FCz	0.313
VP04_ERPs_resplocked_armw	1	41	FC4	0.306
VP04_ERPs_resplocked_armw	1	42	C5	4.457
VP04_ERPs_resplocked_armw	1	43	C1	-2.907
VP04_ERPs_resplocked_armw	1	44	C2	-0.749
VP04_ERPs_resplocked_armw	1	45	C6	0.624
VP04_ERPs_resplocked_armw	1	46	CP3	-0.734
VP04_ERPs_resplocked_armw	1	47	CPz	-2.856
VP04_ERPs_resplocked_armw	1	48	CP4	0.513
VP04_ERPs_resplocked_armw	1	49	P5	1.086
VP04_ERPs_resplocked_armw	1	50	P1	0.579
VP04_ERPs_resplocked_armw	1	51	P2	0.608
VP04_ERPs_resplocked_armw	1	52	P6	0.795
VP04_ERPs_resplocked_armw	1	53	PO5	1.316
VP04_ERPs_resplocked_armw	1	54	PO3	1.439
VP04_ERPs_resplocked_armw	1	55	PO4	0.576
VP04_ERPs_resplocked_armw	1	56	PO6	0.445
VP04_ERPs_resplocked_armw	1	57	FT7	7.711
VP04_ERPs_resplocked_armw	1	58	FT8	4.441
VP04_ERPs_resplocked_armw	1	59	TP7	4.835
VP04_ERPs_resplocked_armw	1	60	TP8	0.739
VP04_ERPs_resplocked_armw	1	61	PO7	1.359
VP04_ERPs_resplocked_armw	1	62	PO8	0.441
VP04_ERPs_resplocked_armw	2	1	Fp1	-0.725
VP04_ERPs_resplocked_armw	2	2	Fpz	-3.851
VP04_ERPs_resplocked_armw	2	3	Fp2	-2.193
VP04_ERPs_resplocked_armw	2	4	F7	3.917
VP04_ERPs_resplocked_armw	2	5	F3	-0.564
VP04_ERPs_resplocked_armw	2	6	Fz	-0.649
VP04_ERPs_resplocked_armw	2	7	F4	1.456
VP04_ERPs_resplocked_armw	2	8	F8	4.985
VP04_ERPs_resplocked_armw	2	9	FC5	3.443
VP04_ERPs_resplocked_armw	2	10	FC1	-2.028
VP04_ERPs_resplocked_armw	2	11	FC2	-1.704
VP04_ERPs_resplocked_armw	2	12	FC6	5.771
VP04_ERPs_resplocked_armw	2	13	T7	2.56
VP04_ERPs_resplocked_armw	2	14	C3	-2.564
VP04_ERPs_resplocked_armw	2	15	Cz	-4.296
VP04_ERPs_resplocked_armw	2	16	C4	-1.507
VP04_ERPs_resplocked_armw	2	17	T8	4.446
VP04_ERPs_resplocked_armw	2	18	CP5	-0.051
VP04_ERPs_resplocked_armw	2	19	CP1	-2.109
VP04_ERPs_resplocked_armw	2	20	CP2	0.876
VP04_ERPs_resplocked_armw	2	21	CP6	1.241
VP04_ERPs_resplocked_armw	2	22	P7	2.021
VP04_ERPs_resplocked_armw	2	23	P3	-1.716
VP04_ERPs_resplocked_armw	2	24	Pz	-3.466
VP04_ERPs_resplocked_armw	2	25	P4	0.951
VP04_ERPs_resplocked_armw	2	26	P8	0.843
VP04_ERPs_resplocked_armw	2	27	POz	-3.486
VP04_ERPs_resplocked_armw	2	28	O1	-1.716
VP04_ERPs_resplocked_armw	2	29	Oz	-2.763
VP04_ERPs_resplocked_armw	2	30	O2	0.95
VP04_ERPs_resplocked_armw	2	31	AF7	4.578
VP04_ERPs_resplocked_armw	2	32	AF3	1.443
VP04_ERPs_resplocked_armw	2	33	AF4	2.363
VP04_ERPs_resplocked_armw	2	34	AF8	3.244
VP04_ERPs_resplocked_armw	2	35	F5	-0.621
VP04_ERPs_resplocked_armw	2	36	F1	-0.663
VP04_ERPs_resplocked_armw	2	37	F2	1.81
VP04_ERPs_resplocked_armw	2	38	F6	5.161
VP04_ERPs_resplocked_armw	2	39	FC3	-0.85
VP04_ERPs_resplocked_armw	2	40	FCz	-1.497
VP04_ERPs_resplocked_armw	2	41	FC4	-1.565
VP04_ERPs_resplocked_armw	2	42	C5	2.959
VP04_ERPs_resplocked_armw	2	43	C1	-4.45
VP04_ERPs_resplocked_armw	2	44	C2	-1.157
VP04_ERPs_resplocked_armw	2	45	C6	0.791
VP04_ERPs_resplocked_armw	2	46	CP3	-2.745
VP04_ERPs_resplocked_armw	2	47	CPz	-3.275
VP04_ERPs_resplocked_armw	2	48	CP4	-1.391
VP04_ERPs_resplocked_armw	2	49	P5	2.292
VP04_ERPs_resplocked_armw	2	50	P1	-2.01
VP04_ERPs_resplocked_armw	2	51	P2	0.768
VP04_ERPs_resplocked_armw	2	52	P6	1.09
VP04_ERPs_resplocked_armw	2	53	PO5	2.156
VP04_ERPs_resplocked_armw	2	54	PO3	2.289
VP04_ERPs_resplocked_armw	2	55	PO4	0.852
VP04_ERPs_resplocked_armw	2	56	PO6	0.672
VP04_ERPs_resplocked_armw	2	57	FT7	10.727
VP04_ERPs_resplocked_armw	2	58	FT8	5.111
VP04_ERPs_resplocked_armw	2	59	TP7	1.678
VP04_ERPs_resplocked_armw	2	60	TP8	1.078
VP04_ERPs_resplocked_armw	2	61	PO7	2.25
VP04_ERPs_resplocked_armw	2	62	PO8	0.707
VP04_ERPs_resplocked_armw	4	1	Fp1	4.305
VP04_ERPs_resplocked_armw	4	2	Fpz	3.777
VP04_ERPs_resplocked_armw	4	3	Fp2	1.698
VP04_ERPs_resplocked_armw	4	4	F7	8.824
VP04_ERPs_resplocked_armw	4	5	F3	8.046
VP04_ERPs_resplocked_armw	4	6	Fz	8.028
VP04_ERPs_resplocked_armw	4	7	F4	10.229
VP04_ERPs_resplocked_armw	4	8	F8	9.972
VP04_ERPs_resplocked_armw	4	9	FC5	9.587
VP04_ERPs_resplocked_armw	4	10	FC1	10.811
VP04_ERPs_resplocked_armw	4	11	FC2	11.635
VP04_ERPs_resplocked_armw	4	12	FC6	11.861
VP04_ERPs_resplocked_armw	4	13	T7	6.662
VP04_ERPs_resplocked_armw	4	14	C3	11.064
VP04_ERPs_resplocked_armw	4	15	Cz	10.946
VP04_ERPs_resplocked_armw	4	16	C4	11.826
VP04_ERPs_resplocked_armw	4	17	T8	9.497
VP04_ERPs_resplocked_armw	4	18	CP5	9.062
VP04_ERPs_resplocked_armw	4	19	CP1	12.473
VP04_ERPs_resplocked_armw	4	20	CP2	12.573
VP04_ERPs_resplocked_armw	4	21	CP6	12.521
VP04_ERPs_resplocked_armw	4	22	P7	11.168
VP04_ERPs_resplocked_armw	4	23	P3	12.121
VP04_ERPs_resplocked_armw	4	24	Pz	11.89
VP04_ERPs_resplocked_armw	4	25	P4	12.505
VP04_ERPs_resplocked_armw	4	26	P8	11.963
VP04_ERPs_resplocked_armw	4	27	POz	11.852
VP04_ERPs_resplocked_armw	4	28	O1	11.086
VP04_ERPs_resplocked_armw	4	29	Oz	13.041
VP04_ERPs_resplocked_armw	4	30	O2	12.356
VP04_ERPs_resplocked_armw	4	31	AF7	0.387
VP04_ERPs_resplocked_armw	4	32	AF3	1.123
VP04_ERPs_resplocked_armw	4	33	AF4	6.326
VP04_ERPs_resplocked_armw	4	34	AF8	3.961
VP04_ERPs_resplocked_armw	4	35	F5	7.936
VP04_ERPs_resplocked_armw	4	36	F1	8.01
VP04_ERPs_resplocked_armw	4	37	F2	10.684
VP04_ERPs_resplocked_armw	4	38	F6	9.823
VP04_ERPs_resplocked_armw	4	39	FC3	9.247
VP04_ERPs_resplocked_armw	4	40	FCz	11.867
VP04_ERPs_resplocked_armw	4	41	FC4	11.744
VP04_ERPs_resplocked_armw	4	42	C5	10.791
VP04_ERPs_resplocked_armw	4	43	C1	11.001
VP04_ERPs_resplocked_armw	4	44	C2	14.196
VP04_ERPs_resplocked_armw	4	45	C6	11.94
VP04_ERPs_resplocked_armw	4	46	CP3	13.042
VP04_ERPs_resplocked_armw	4	47	CPz	12.172
VP04_ERPs_resplocked_armw	4	48	CP4	11.806
VP04_ERPs_resplocked_armw	4	49	P5	10.63
VP04_ERPs_resplocked_armw	4	50	P1	12.701
VP04_ERPs_resplocked_armw	4	51	P2	12.233
VP04_ERPs_resplocked_armw	4	52	P6	12.446
VP04_ERPs_resplocked_armw	4	53	PO5	11.163
VP04_ERPs_resplocked_armw	4	54	PO3	11.146
VP04_ERPs_resplocked_armw	4	55	PO4	12.512
VP04_ERPs_resplocked_armw	4	56	PO6	12.136
VP04_ERPs_resplocked_armw	4	57	FT7	5.535
VP04_ERPs_resplocked_armw	4	58	FT8	10.539
VP04_ERPs_resplocked_armw	4	59	TP7	15.007
VP04_ERPs_resplocked_armw	4	60	TP8	12.34
VP04_ERPs_resplocked_armw	4	61	PO7	11.213
VP04_ERPs_resplocked_armw	4	62	PO8	11.958
VP04_ERPs_resplocked_armw	5	1	Fp1	4.239
VP04_ERPs_resplocked_armw	5	2	Fpz	5.686
VP04_ERPs_resplocked_armw	5	3	Fp2	3.886
VP04_ERPs_resplocked_armw	5	4	F7	14.419
VP04_ERPs_resplocked_armw	5	5	F3	12.197
VP04_ERPs_resplocked_armw	5	6	Fz	12.273
VP04_ERPs_resplocked_armw	5	7	F4	13.714
VP04_ERPs_resplocked_armw	5	8	F8	14.132
VP04_ERPs_resplocked_armw	5	9	FC5	9.934
VP04_ERPs_resplocked_armw	5	10	FC1	14.12
VP04_ERPs_resplocked_armw	5	11	FC2	14.603
VP04_ERPs_resplocked_armw	5	12	FC6	14.882
VP04_ERPs_resplocked_armw	5	13	T7	7.345
VP04_ERPs_resplocked_armw	5	14	C3	12.029
VP04_ERPs_resplocked_armw	5	15	Cz	13.701
VP04_ERPs_resplocked_armw	5	16	C4	14.622
VP04_ERPs_resplocked_armw	5	17	T8	14.731
VP04_ERPs_resplocked_armw	5	18	CP5	11.866
VP04_ERPs_resplocked_armw	5	19	CP1	14.866
VP04_ERPs_resplocked_armw	5	20	CP2	15.758
VP04_ERPs_resplocked_armw	5	21	CP6	15.833
VP04_ERPs_resplocked_armw	5	22	P7	12.438
VP04_ERPs_resplocked_armw	5	23	P3	14.979
VP04_ERPs_resplocked_armw	5	24	Pz	13.982
VP04_ERPs_resplocked_armw	5	25	P4	15.789
VP04_ERPs_resplocked_armw	5	26	P8	15.489
VP04_ERPs_resplocked_armw	5	27	POz	14.144
VP04_ERPs_resplocked_armw	5	28	O1	11.658
VP04_ERPs_resplocked_armw	5	29	Oz	13.336
VP04_ERPs_resplocked_armw	5	30	O2	15.75
VP04_ERPs_resplocked_armw	5	31	AF7	-0.103
VP04_ERPs_resplocked_armw	5	32	AF3	3.251
VP04_ERPs_resplocked_armw	5	33	AF4	12.3
VP04_ERPs_resplocked_armw	5	34	AF8	5.436
VP04_ERPs_resplocked_armw	5	35	F5	11.842
VP04_ERPs_resplocked_armw	5	36	F1	12.232
VP04_ERPs_resplocked_armw	5	37	F2	13.937
VP04_ERPs_resplocked_armw	5	38	F6	14.066
VP04_ERPs_resplocked_armw	5	39	FC3	11.647
VP04_ERPs_resplocked_armw	5	40	FCz	14.655
VP04_ERPs_resplocked_armw	5	41	FC4	14.713
VP04_ERPs_resplocked_armw	5	42	C5	12.298
VP04_ERPs_resplocked_armw	5	43	C1	12.606
VP04_ERPs_resplocked_armw	5	44	C2	15.147
VP04_ERPs_resplocked_armw	5	45	C6	15.553
VP04_ERPs_resplocked_armw	5	46	CP3	15.055
VP04_ERPs_resplocked_armw	5	47	CPz	14.225
VP04_ERPs_resplocked_armw	5	48	CP4	14.821
VP04_ERPs_resplocked_armw	5	49	P5	11.769
VP04_ERPs_resplocked_armw	5	50	P1	14.993
VP04_ERPs_resplocked_armw	5	51	P2	15.601
VP04_ERPs_resplocked_armw	5	52	P6	15.794
VP04_ERPs_resplocked_armw	5	53	PO5	12.422
VP04_ERPs_resplocked_armw	5	54	PO3	12.421
VP04_ERPs_resplocked_armw	5	55	PO4	15.888
VP04_ERPs_resplocked_armw	5	56	PO6	15.51
VP04_ERPs_resplocked_armw	5	57	FT7	18.627
VP04_ERPs_resplocked_armw	5	58	FT8	14.625
VP04_ERPs_resplocked_armw	5	59	TP7	15.939
VP04_ERPs_resplocked_armw	5	60	TP8	15.723
VP04_ERPs_resplocked_armw	5	61	PO7	12.424
VP04_ERPs_resplocked_armw	5	62	PO8	15.564
VP05_ERPs_resplocked_armw	1	1	Fp1	8.233
VP05_ERPs_resplocked_armw	1	2	Fpz	0.417
VP05_ERPs_resplocked_armw	1	3	Fp2	0.111
VP05_ERPs_resplocked_armw	1	4	F7	7.849
VP05_ERPs_resplocked_armw	1	5	F3	-2.555
VP05_ERPs_resplocked_armw	1	6	Fz	-3.325
VP05_ERPs_resplocked_armw	1	7	F4	0.346
VP05_ERPs_resplocked_armw	1	8	F8	0.307
VP05_ERPs_resplocked_armw	1	9	FC5	1.599
VP05_ERPs_resplocked_armw	1	10	FC1	-7.408
VP05_ERPs_resplocked_armw	1	11	FC2	-4.752
VP05_ERPs_resplocked_armw	1	12	FC6	3.239
VP05_ERPs_resplocked_armw	1	13	T7	0.536
VP05_ERPs_resplocked_armw	1	14	C3	-1.892
VP05_ERPs_resplocked_armw	1	15	Cz	-5.177
VP05_ERPs_resplocked_armw	1	16	C4	1.081
VP05_ERPs_resplocked_armw	1	17	T8	3.756
VP05_ERPs_resplocked_armw	1	18	CP5	0.519
VP05_ERPs_resplocked_armw	1	19	CP1	-2.153
VP05_ERPs_resplocked_armw	1	20	CP2	-1.269
VP05_ERPs_resplocked_armw	1	21	CP6	0.794
VP05_ERPs_resplocked_armw	1	22	P7	-4.069
VP05_ERPs_resplocked_armw	1	23	P3	-4.95
VP05_ERPs_resplocked_armw	1	24	Pz	-3.453
VP05_ERPs_resplocked_armw	1	25	P4	-1.692
VP05_ERPs_resplocked_armw	1	26	P8	0.018
VP05_ERPs_resplocked_armw	1	27	POz	-6.365
VP05_ERPs_resplocked_armw	1	28	O1	-4.626
VP05_ERPs_resplocked_armw	1	29	Oz	0.193
VP05_ERPs_resplocked_armw	1	30	O2	-1.738
VP05_ERPs_resplocked_armw	1	31	AF7	8.018
VP05_ERPs_resplocked_armw	1	32	AF3	2.462
VP05_ERPs_resplocked_armw	1	33	AF4	0.2
VP05_ERPs_resplocked_armw	1	34	AF8	2.458
VP05_ERPs_resplocked_armw	1	35	F5	2.809
VP05_ERPs_resplocked_armw	1	36	F1	-2.652
VP05_ERPs_resplocked_armw	1	37	F2	0.194
VP05_ERPs_resplocked_armw	1	38	F6	0.36
VP05_ERPs_resplocked_armw	1	39	FC3	-4.027
VP05_ERPs_resplocked_armw	1	40	FCz	-4.771
VP05_ERPs_resplocked_armw	1	41	FC4	1.661
VP05_ERPs_resplocked_armw	1	42	C5	1.591
VP05_ERPs_resplocked_armw	1	43	C1	-5.017
VP05_ERPs_resplocked_armw	1	44	C2	-4.616
VP05_ERPs_resplocked_armw	1	45	C6	0.816
VP05_ERPs_resplocked_armw	1	46	CP3	-3.002
VP05_ERPs_resplocked_armw	1	47	CPz	-3.395
VP05_ERPs_resplocked_armw	1	48	CP4	0.938
VP05_ERPs_resplocked_armw	1	49	P5	-4.86
VP05_ERPs_resplocked_armw	1	50	P1	-2.259
VP05_ERPs_resplocked_armw	1	51	P2	-0.232
VP05_ERPs_resplocked_armw	1	52	P6	-1.606
VP05_ERPs_resplocked_armw	1	53	PO5	-6.343
VP05_ERPs_resplocked_armw	1	54	PO3	-6.373
VP05_ERPs_resplocked_armw	1	55	PO4	-1.443
VP05_ERPs_resplocked_armw	1	56	PO6	-1.577
VP05_ERPs_resplocked_armw	1	57	FT7	7.823
VP05_ERPs_resplocked_armw	1	58	FT8	0.041
VP05_ERPs_resplocked_armw	1	59	TP7	0.443
VP05_ERPs_resplocked_armw	1	60	TP8	0.335
VP05_ERPs_resplocked_armw	1	61	PO7	-6.292
VP05_ERPs_resplocked_armw	1	62	PO8	-1.561
VP05_ERPs_resplocked_armw	2	1	Fp1	22.539
VP05_ERPs_resplocked_armw	2	2	Fpz	32.025
VP05_ERPs_resplocked_armw	2	3	Fp2	25.93
VP05_ERPs_resplocked_armw	2	4	F7	11.868
VP05_ERPs_resplocked_armw	2	5	F3	-1.023
VP05_ERPs_resplocked_armw	2	6	Fz	-2.283
VP05_ERPs_resplocked_armw	2	7	F4	1.75
VP05_ERPs_resplocked_armw	2	8	F8	7.848
VP05_ERPs_resplocked_armw	2	9	FC5	5.755
VP05_ERPs_resplocked_armw	2	10	FC1	-5.26
VP05_ERPs_resplocked_armw	2	11	FC2	-0.622
VP05_ERPs_resplocked_armw	2	12	FC6	2.286
VP05_ERPs_resplocked_armw	2	13	T7	2.436
VP05_ERPs_resplocked_armw	2	14	C3	1.986
VP05_ERPs_resplocked_armw	2	15	Cz	-0.987
VP05_ERPs_resplocked_armw	2	16	C4	1.319
VP05_ERPs_resplocked_armw	2	17	T8	5.498
VP05_ERPs_resplocked_armw	2	18	CP5	1.86
VP05_ERPs_resplocked_armw	2	19	CP1	0.223
VP05_ERPs_resplocked_armw	2	20	CP2	2.081
VP05_ERPs_resplocked_armw	2	21	CP6	1.948
VP05_ERPs_resplocked_armw	2	22	P7	-0.434
VP05_ERPs_resplocked_armw	2	23	P3	-1.216
VP05_ERPs_resplocked_armw	2	24	Pz	-1.687
VP05_ERPs_resplocked_armw	2	25	P4	-1.34
VP05_ERPs_resplocked_armw	2	26	P8	-0.125
VP05_ERPs_resplocked_armw	2	27	POz	-3.066
VP05_ERPs_resplocked_armw	2	28	O1	-2.32
VP05_ERPs_resplocked_armw	2	29	Oz	0.516
VP05_ERPs_resplocked_armw	2	30	O2	-1.492
VP05_ERPs_resplocked_armw	2	31	AF7	22.085
VP05_ERPs_resplocked_armw	2	32	AF3	7.213
VP05_ERPs_resplocked_armw	2	33	AF4	2.244
VP05_ERPs_resplocked_armw	2	34	AF8	5.311
VP05_ERPs_resplocked_armw	2	35	F5	2.835
VP05_ERPs_resplocked_armw	2	36	F1	-0.967
VP05_ERPs_resplocked_armw	2	37	F2	1.661
VP05_ERPs_resplocked_armw	2	38	F6	1.646
VP05_ERPs_resplocked_armw	2	39	FC3	-3.807
VP05_ERPs_resplocked_armw	2	40	FCz	-0.661
VP05_ERPs_resplocked_armw	2	41	FC4	2.243
VP05_ERPs_resplocked_armw	2	42	C5	4.077
VP05_ERPs_resplocked_armw	2	43	C1	-1.155
VP05_ERPs_resplocked_armw	2	44	C2	-0.75
VP05_ERPs_resplocked_armw	2	45	C6	1.615
VP05_ERPs_resplocked_armw	2	46	CP3	-0.221
VP05_ERPs_resplocked_armw	2	47	CPz	-1.272
VP05_ERPs_resplocked_armw	2	48	CP4	1.159
VP05_ERPs_resplocked_armw	2	49	P5	-1.204
VP05_ERPs_resplocked_armw	2	50	P1	0.371
VP05_ERPs_resplocked_armw	2	51	P2	-0.43
VP05_ERPs_resplocked_armw	2	52	P6	-1.532
VP05_ERPs_resplocked_armw	2	53	PO5	-3.504
VP05_ERPs_resplocked_armw	2	54	PO3	-3.203
VP05_ERPs_resplocked_armw	2	55	PO4	0.265
VP05_ERPs_resplocked_armw	2	56	PO6	-1.694
VP05_ERPs_resplocked_armw	2	57	FT7	12.074
VP05_ERPs_resplocked_armw	2	58	FT8	8.161
VP05_ERPs_resplocked_armw	2	59	TP7	2.483
VP05_ERPs_resplocked_armw	2	60	TP8	0.298
VP05_ERPs_resplocked_armw	2	61	PO7	-3.315
VP05_ERPs_resplocked_armw	2	62	PO8	-1.77
VP05_ERPs_resplocked_armw	4	1	Fp1	13.112
VP05_ERPs_resplocked_armw	4	2	Fpz	18.544
VP05_ERPs_resplocked_armw	4	3	Fp2	18.1
VP05_ERPs_resplocked_armw	4	4	F7	13.566
VP05_ERPs_resplocked_armw	4	5	F3	0.808
VP05_ERPs_resplocked_armw	4	6	Fz	0.488
VP05_ERPs_resplocked_armw	4	7	F4	3.926
VP05_ERPs_resplocked_armw	4	8	F8	13.208
VP05_ERPs_resplocked_armw	4	9	FC5	7.036
VP05_ERPs_resplocked_armw	4	10	FC1	-1.393
VP05_ERPs_resplocked_armw	4	11	FC2	-0.97
VP05_ERPs_resplocked_armw	4	12	FC6	6.836
VP05_ERPs_resplocked_armw	4	13	T7	5.635
VP05_ERPs_resplocked_armw	4	14	C3	3.39
VP05_ERPs_resplocked_armw	4	15	Cz	-0.941
VP05_ERPs_resplocked_armw	4	16	C4	3.415
VP05_ERPs_resplocked_armw	4	17	T8	5.221
VP05_ERPs_resplocked_armw	4	18	CP5	4.5
VP05_ERPs_resplocked_armw	4	19	CP1	-0.739
VP05_ERPs_resplocked_armw	4	20	CP2	3.156
VP05_ERPs_resplocked_armw	4	21	CP6	3.983
VP05_ERPs_resplocked_armw	4	22	P7	0.876
VP05_ERPs_resplocked_armw	4	23	P3	-0.223
VP05_ERPs_resplocked_armw	4	24	Pz	1.703
VP05_ERPs_resplocked_armw	4	25	P4	1.921
VP05_ERPs_resplocked_armw	4	26	P8	3.601
VP05_ERPs_resplocked_armw	4	27	POz	-1.131
VP05_ERPs_resplocked_armw	4	28	O1	-0.473
VP05_ERPs_resplocked_armw	4	29	Oz	-0.089
VP05_ERPs_resplocked_armw	4	30	O2	2.054
VP05_ERPs_resplocked_armw	4	31	AF7	12.4
VP05_ERPs_resplocked_armw	4	32	AF3	5.564
VP05_ERPs_resplocked_armw	4	33	AF4	5.745
VP05_ERPs_resplocked_armw	4	34	AF8	2.928
VP05_ERPs_resplocked_armw	4	35	F5	5.563
VP05_ERPs_resplocked_armw	4	36	F1	0.733
VP05_ERPs_resplocked_armw	4	37	F2	4.022
VP05_ERPs_resplocked_armw	4	38	F6	4.019
VP05_ERPs_resplocked_armw	4	39	FC3	0.314
VP05_ERPs_resplocked_armw	4	40	FCz	-0.909
VP05_ERPs_resplocked_armw	4	41	FC4	3.683
VP05_ERPs_resplocked_armw	4	42	C5	5.997
VP05_ERPs_resplocked_armw	4	43	C1	-0.808
VP05_ERPs_resplocked_armw	4	44	C2	-1.032
VP05_ERPs_resplocked_armw	4	45	C6	4.077
VP05_ERPs_resplocked_armw	4	46	CP3	1.908
VP05_ERPs_resplocked_armw	4	47	CPz	1.758
VP05_ERPs_resplocked_armw	4	48	CP4	3.483
VP05_ERPs_resplocked_armw	4	49	P5	1.393
VP05_ERPs_resplocked_armw	4	50	P1	-0.843
VP05_ERPs_resplocked_armw	4	51	P2	0.946
VP05_ERPs_resplocked_armw	4	52	P6	2.019
VP05_ERPs_resplocked_armw	4	53	PO5	-0.353
VP05_ERPs_resplocked_armw	4	54	PO3	-0.376
VP05_ERPs_resplocked_armw	4	55	PO4	1.163
VP05_ERPs_resplocked_armw	4	56	PO6	1.929
VP05_ERPs_resplocked_armw	4	57	FT7	13.184
VP05_ERPs_resplocked_armw	4	58	FT8	12.991
VP05_ERPs_resplocked_armw	4	59	TP7	5.526
VP05_ERPs_resplocked_armw	4	60	TP8	5.116
VP05_ERPs_resplocked_armw	4	61	PO7	-0.445
VP05_ERPs_resplocked_armw	4	62	PO8	1.956
VP05_ERPs_resplocked_armw	5	1	Fp1	8.883
VP05_ERPs_resplocked_armw	5	2	Fpz	8.503
VP05_ERPs_resplocked_armw	5	3	Fp2	10.501
VP05_ERPs_resplocked_armw	5	4	F7	2.836
VP05_ERPs_resplocked_armw	5	5	F3	-2.439
VP05_ERPs_resplocked_armw	5	6	Fz	-3.26
VP05_ERPs_resplocked_armw	5	7	F4	1.551
VP05_ERPs_resplocked_armw	5	8	F8	2.374
VP05_ERPs_resplocked_armw	5	9	FC5	2.069
VP05_ERPs_resplocked_armw	5	10	FC1	-3.302
VP05_ERPs_resplocked_armw	5	11	FC2	-1.521
VP05_ERPs_resplocked_armw	5	12	FC6	3.493
VP05_ERPs_resplocked_armw	5	13	T7	1.119
VP05_ERPs_resplocked_armw	5	14	C3	-2.278
VP05_ERPs_resplocked_armw	5	15	Cz	-2.823
VP05_ERPs_resplocked_armw	5	16	C4	1.944
VP05_ERPs_resplocked_armw	5	17	T8	5.417
VP05_ERPs_resplocked_armw	5	18	CP5	0.882
VP05_ERPs_resplocked_armw	5	19	CP1	-1.109
VP05_ERPs_resplocked_armw	5	20	CP2	0.525
VP05_ERPs_resplocked_armw	5	21	CP6	2.056
VP05_ERPs_resplocked_armw	5	22	P7	-2.388
VP05_ERPs_resplocked_armw	5	23	P3	-1.271
VP05_ERPs_resplocked_armw	5	24	Pz	-1.752
VP05_ERPs_resplocked_armw	5	25	P4	1.623
VP05_ERPs_resplocked_armw	5	26	P8	2.54
VP05_ERPs_resplocked_armw	5	27	POz	-1.501
VP05_ERPs_resplocked_armw	5	28	O1	-3.947
VP05_ERPs_resplocked_armw	5	29	Oz	-2.964
VP05_ERPs_resplocked_armw	5	30	O2	1.83
VP05_ERPs_resplocked_armw	5	31	AF7	8.939
VP05_ERPs_resplocked_armw	5	32	AF3	1.05
VP05_ERPs_resplocked_armw	5	33	AF4	1.112
VP05_ERPs_resplocked_armw	5	34	AF8	1.137
VP05_ERPs_resplocked_armw	5	35	F5	1.066
VP05_ERPs_resplocked_armw	5	36	F1	-2.531
VP05_ERPs_resplocked_armw	5	37	F2	1.556
VP05_ERPs_resplocked_armw	5	38	F6	1.486
VP05_ERPs_resplocked_armw	5	39	FC3	-2.402
VP05_ERPs_resplocked_armw	5	40	FCz	-1.487
VP05_ERPs_resplocked_armw	5	41	FC4	0.423
VP05_ERPs_resplocked_armw	5	42	C5	1.528
VP05_ERPs_resplocked_armw	5	43	C1	-2.801
VP05_ERPs_resplocked_armw	5	44	C2	-1.602
VP05_ERPs_resplocked_armw	5	45	C6	1.962
VP05_ERPs_resplocked_armw	5	46	CP3	-1.701
VP05_ERPs_resplocked_armw	5	47	CPz	-1.706
VP05_ERPs_resplocked_armw	5	48	CP4	1.903
VP05_ERPs_resplocked_armw	5	49	P5	-1.885
VP05_ERPs_resplocked_armw	5	50	P1	-1.104
VP05_ERPs_resplocked_armw	5	51	P2	2.086
VP05_ERPs_resplocked_armw	5	52	P6	1.732
VP05_ERPs_resplocked_armw	5	53	PO5	-3.996
VP05_ERPs_resplocked_armw	5	54	PO3	-3.918
VP05_ERPs_resplocked_armw	5	55	PO4	2.591
VP05_ERPs_resplocked_armw	5	56	PO6	1.729
VP05_ERPs_resplocked_armw	5	57	FT7	2.717
VP05_ERPs_resplocked_armw	5	58	FT8	2.232
VP05_ERPs_resplocked_armw	5	59	TP7	0.991
VP05_ERPs_resplocked_armw	5	60	TP8	2.492
VP05_ERPs_resplocked_armw	5	61	PO7	-3.935
VP05_ERPs_resplocked_armw	5	62	PO8	1.824
VP06_ERPs_resplocked_armw	1	1	Fp1	7.609
VP06_ERPs_resplocked_armw	1	2	Fpz	-3.183
VP06_ERPs_resplocked_armw	1	3	Fp2	-1.82
VP06_ERPs_resplocked_armw	1	4	F7	5.759
VP06_ERPs_resplocked_armw	1	5	F3	5.968
VP06_ERPs_resplocked_armw	1	6	Fz	6.842
VP06_ERPs_resplocked_armw	1	7	F4	7.003
VP06_ERPs_resplocked_armw	1	8	F8	3.054
VP06_ERPs_resplocked_armw	1	9	FC5	4.459
VP06_ERPs_resplocked_armw	1	10	FC1	5.775
VP06_ERPs_resplocked_armw	1	11	FC2	7.057
VP06_ERPs_resplocked_armw	1	12	FC6	8.248
VP06_ERPs_resplocked_armw	1	13	T7	1.024
VP06_ERPs_resplocked_armw	1	14	C3	6.454
VP06_ERPs_resplocked_armw	1	15	Cz	6.292
VP06_ERPs_resplocked_armw	1	16	C4	7.274
VP06_ERPs_resplocked_armw	1	17	T8	3.265
VP06_ERPs_resplocked_armw	1	18	CP5	5.81
VP06_ERPs_resplocked_armw	1	19	CP1	5.127
VP06_ERPs_resplocked_armw	1	20	CP2	5.691
VP06_ERPs_resplocked_armw	1	21	CP6	5.696
VP06_ERPs_resplocked_armw	1	22	P7	1.217
VP06_ERPs_resplocked_armw	1	23	P3	5.868
VP06_ERPs_resplocked_armw	1	24	Pz	6.446
VP06_ERPs_resplocked_armw	1	25	P4	6.653
VP06_ERPs_resplocked_armw	1	26	P8	-1.506
VP06_ERPs_resplocked_armw	1	27	POz	6.881
VP06_ERPs_resplocked_armw	1	28	O1	6.636
VP06_ERPs_resplocked_armw	1	29	Oz	6.344
VP06_ERPs_resplocked_armw	1	30	O2	6.725
VP06_ERPs_resplocked_armw	1	31	AF7	10.355
VP06_ERPs_resplocked_armw	1	32	AF3	6.215
VP06_ERPs_resplocked_armw	1	33	AF4	10.787
VP06_ERPs_resplocked_armw	1	34	AF8	-2.817
VP06_ERPs_resplocked_armw	1	35	F5	5.977
VP06_ERPs_resplocked_armw	1	36	F1	6.551
VP06_ERPs_resplocked_armw	1	37	F2	7.026
VP06_ERPs_resplocked_armw	1	38	F6	4.655
VP06_ERPs_resplocked_armw	1	39	FC3	5.154
VP06_ERPs_resplocked_armw	1	40	FCz	5.467
VP06_ERPs_resplocked_armw	1	41	FC4	7.787
VP06_ERPs_resplocked_armw	1	42	C5	5.487
VP06_ERPs_resplocked_armw	1	43	C1	5.355
VP06_ERPs_resplocked_armw	1	44	C2	7.575
VP06_ERPs_resplocked_armw	1	45	C6	6.4
VP06_ERPs_resplocked_armw	1	46	CP3	5.734
VP06_ERPs_resplocked_armw	1	47	CPz	5.325
VP06_ERPs_resplocked_armw	1	48	CP4	7.79
VP06_ERPs_resplocked_armw	1	49	P5	5.237
VP06_ERPs_resplocked_armw	1	50	P1	5.962
VP06_ERPs_resplocked_armw	1	51	P2	6.548
VP06_ERPs_resplocked_armw	1	52	P6	4.98
VP06_ERPs_resplocked_armw	1	53	PO5	6.29
VP06_ERPs_resplocked_armw	1	54	PO3	6.149
VP06_ERPs_resplocked_armw	1	55	PO4	6.708
VP06_ERPs_resplocked_armw	1	56	PO6	6.743
VP06_ERPs_resplocked_armw	1	57	FT7	0.985
VP06_ERPs_resplocked_armw	1	58	FT8	6.971
VP06_ERPs_resplocked_armw	1	59	TP7	0.953
VP06_ERPs_resplocked_armw	1	60	TP8	3.517
VP06_ERPs_resplocked_armw	1	61	PO7	6.225
VP06_ERPs_resplocked_armw	1	62	PO8	6.663
VP06_ERPs_resplocked_armw	2	1	Fp1	6.324
VP06_ERPs_resplocked_armw	2	2	Fpz	-2.327
VP06_ERPs_resplocked_armw	2	3	Fp2	1.473
VP06_ERPs_resplocked_armw	2	4	F7	2.307
VP06_ERPs_resplocked_armw	2	5	F3	6.526
VP06_ERPs_resplocked_armw	2	6	Fz	11.791
VP06_ERPs_resplocked_armw	2	7	F4	10.204
VP06_ERPs_resplocked_armw	2	8	F8	-3.367
VP06_ERPs_resplocked_armw	2	9	FC5	4.627
VP06_ERPs_resplocked_armw	2	10	FC1	11.49
VP06_ERPs_resplocked_armw	2	11	FC2	10.442
VP06_ERPs_resplocked_armw	2	12	FC6	5.756
VP06_ERPs_resplocked_armw	2	13	T7	4.049
VP06_ERPs_resplocked_armw	2	14	C3	11.08
VP06_ERPs_resplocked_armw	2	15	Cz	10.563
VP06_ERPs_resplocked_armw	2	16	C4	13.892
VP06_ERPs_resplocked_armw	2	17	T8	-1.679
VP06_ERPs_resplocked_armw	2	18	CP5	9.853
VP06_ERPs_resplocked_armw	2	19	CP1	9.205
VP06_ERPs_resplocked_armw	2	20	CP2	10.182
VP06_ERPs_resplocked_armw	2	21	CP6	3.643
VP06_ERPs_resplocked_armw	2	22	P7	5.098
VP06_ERPs_resplocked_armw	2	23	P3	10.733
VP06_ERPs_resplocked_armw	2	24	Pz	10.977
VP06_ERPs_resplocked_armw	2	25	P4	9.715
VP06_ERPs_resplocked_armw	2	26	P8	-0.903
VP06_ERPs_resplocked_armw	2	27	POz	10.65
VP06_ERPs_resplocked_armw	2	28	O1	11.045
VP06_ERPs_resplocked_armw	2	29	Oz	11.088
VP06_ERPs_resplocked_armw	2	30	O2	9.709
VP06_ERPs_resplocked_armw	2	31	AF7	20.191
VP06_ERPs_resplocked_armw	2	32	AF3	6.637
VP06_ERPs_resplocked_armw	2	33	AF4	10.432
VP06_ERPs_resplocked_armw	2	34	AF8	3.094
VP06_ERPs_resplocked_armw	2	35	F5	6.47
VP06_ERPs_resplocked_armw	2	36	F1	11.155
VP06_ERPs_resplocked_armw	2	37	F2	10.257
VP06_ERPs_resplocked_armw	2	38	F6	9.094
VP06_ERPs_resplocked_armw	2	39	FC3	10.206
VP06_ERPs_resplocked_armw	2	40	FCz	9.744
VP06_ERPs_resplocked_armw	2	41	FC4	7.34
VP06_ERPs_resplocked_armw	2	42	C5	6.286
VP06_ERPs_resplocked_armw	2	43	C1	10.048
VP06_ERPs_resplocked_armw	2	44	C2	11.65
VP06_ERPs_resplocked_armw	2	45	C6	4.134
VP06_ERPs_resplocked_armw	2	46	CP3	10.072
VP06_ERPs_resplocked_armw	2	47	CPz	9.223
VP06_ERPs_resplocked_armw	2	48	CP4	11.782
VP06_ERPs_resplocked_armw	2	49	P5	10.411
VP06_ERPs_resplocked_armw	2	50	P1	10.769
VP06_ERPs_resplocked_armw	2	51	P2	11.016
VP06_ERPs_resplocked_armw	2	52	P6	6.887
VP06_ERPs_resplocked_armw	2	53	PO5	11.574
VP06_ERPs_resplocked_armw	2	54	PO3	11.73
VP06_ERPs_resplocked_armw	2	55	PO4	9.82
VP06_ERPs_resplocked_armw	2	56	PO6	9.928
VP06_ERPs_resplocked_armw	2	57	FT7	-7.386
VP06_ERPs_resplocked_armw	2	58	FT8	3.095
VP06_ERPs_resplocked_armw	2	59	TP7	0.377
VP06_ERPs_resplocked_armw	2	60	TP8	-1.465
VP06_ERPs_resplocked_armw	2	61	PO7	11.582
VP06_ERPs_resplocked_armw	2	62	PO8	9.656
VP06_ERPs_resplocked_armw	4	1	Fp1	16.196
VP06_ERPs_resplocked_armw	4	2	Fpz	-1.293
VP06_ERPs_resplocked_armw	4	3	Fp2	-4.494
VP06_ERPs_resplocked_armw	4	4	F7	4.019
VP06_ERPs_resplocked_armw	4	5	F3	20.212
VP06_ERPs_resplocked_armw	4	6	Fz	31.996
VP06_ERPs_resplocked_armw	4	7	F4	27.673
VP06_ERPs_resplocked_armw	4	8	F8	0.777
VP06_ERPs_resplocked_armw	4	9	FC5	9.679
VP06_ERPs_resplocked_armw	4	10	FC1	30.087
VP06_ERPs_resplocked_armw	4	11	FC2	28.444
VP06_ERPs_resplocked_armw	4	12	FC6	17.228
VP06_ERPs_resplocked_armw	4	13	T7	9.444
VP06_ERPs_resplocked_armw	4	14	C3	30.421
VP06_ERPs_resplocked_armw	4	15	Cz	31.42
VP06_ERPs_resplocked_armw	4	16	C4	30.854
VP06_ERPs_resplocked_armw	4	17	T8	1.07
VP06_ERPs_resplocked_armw	4	18	CP5	21.541
VP06_ERPs_resplocked_armw	4	19	CP1	29.637
VP06_ERPs_resplocked_armw	4	20	CP2	31.101
VP06_ERPs_resplocked_armw	4	21	CP6	19.697
VP06_ERPs_resplocked_armw	4	22	P7	8.958
VP06_ERPs_resplocked_armw	4	23	P3	29.201
VP06_ERPs_resplocked_armw	4	24	Pz	31.046
VP06_ERPs_resplocked_armw	4	25	P4	28.516
VP06_ERPs_resplocked_armw	4	26	P8	3.338
VP06_ERPs_resplocked_armw	4	27	POz	32.067
VP06_ERPs_resplocked_armw	4	28	O1	27.201
VP06_ERPs_resplocked_armw	4	29	Oz	27.144
VP06_ERPs_resplocked_armw	4	30	O2	28.204
VP06_ERPs_resplocked_armw	4	31	AF7	44.332
VP06_ERPs_resplocked_armw	4	32	AF3	20.521
VP06_ERPs_resplocked_armw	4	33	AF4	25.832
VP06_ERPs_resplocked_armw	4	34	AF8	4.958
VP06_ERPs_resplocked_armw	4	35	F5	19.144
VP06_ERPs_resplocked_armw	4	36	F1	30.578
VP06_ERPs_resplocked_armw	4	37	F2	27.891
VP06_ERPs_resplocked_armw	4	38	F6	23.67
VP06_ERPs_resplocked_armw	4	39	FC3	29.233
VP06_ERPs_resplocked_armw	4	40	FCz	29.639
VP06_ERPs_resplocked_armw	4	41	FC4	21.724
VP06_ERPs_resplocked_armw	4	42	C5	9.444
VP06_ERPs_resplocked_armw	4	43	C1	28.936
VP06_ERPs_resplocked_armw	4	44	C2	32.941
VP06_ERPs_resplocked_armw	4	45	C6	16.667
VP06_ERPs_resplocked_armw	4	46	CP3	28.63
VP06_ERPs_resplocked_armw	4	47	CPz	29.543
VP06_ERPs_resplocked_armw	4	48	CP4	32.882
VP06_ERPs_resplocked_armw	4	49	P5	26.79
VP06_ERPs_resplocked_armw	4	50	P1	29.136
VP06_ERPs_resplocked_armw	4	51	P2	31.198
VP06_ERPs_resplocked_armw	4	52	P6	25.133
VP06_ERPs_resplocked_armw	4	53	PO5	27.837
VP06_ERPs_resplocked_armw	4	54	PO3	27.666
VP06_ERPs_resplocked_armw	4	55	PO4	28.405
VP06_ERPs_resplocked_armw	4	56	PO6	28.487
VP06_ERPs_resplocked_armw	4	57	FT7	-17.617
VP06_ERPs_resplocked_armw	4	58	FT8	11.942
VP06_ERPs_resplocked_armw	4	59	TP7	0.057
VP06_ERPs_resplocked_armw	4	60	TP8	1.217
VP06_ERPs_resplocked_armw	4	61	PO7	27.404
VP06_ERPs_resplocked_armw	4	62	PO8	28.23
VP06_ERPs_resplocked_armw	5	1	Fp1	9.271
VP06_ERPs_resplocked_armw	5	2	Fpz	3.806
VP06_ERPs_resplocked_armw	5	3	Fp2	8.747
VP06_ERPs_resplocked_armw	5	4	F7	2.341
VP06_ERPs_resplocked_armw	5	5	F3	4.292
VP06_ERPs_resplocked_armw	5	6	Fz	5.334
VP06_ERPs_resplocked_armw	5	7	F4	4.22
VP06_ERPs_resplocked_armw	5	8	F8	6.871
VP06_ERPs_resplocked_armw	5	9	FC5	1.551
VP06_ERPs_resplocked_armw	5	10	FC1	4.908
VP06_ERPs_resplocked_armw	5	11	FC2	4.544
VP06_ERPs_resplocked_armw	5	12	FC6	5.378
VP06_ERPs_resplocked_armw	5	13	T7	1.553
VP06_ERPs_resplocked_armw	5	14	C3	6.987
VP06_ERPs_resplocked_armw	5	15	Cz	6.105
VP06_ERPs_resplocked_armw	5	16	C4	6.014
VP06_ERPs_resplocked_armw	5	17	T8	0.04
VP06_ERPs_resplocked_armw	5	18	CP5	5.756
VP06_ERPs_resplocked_armw	5	19	CP1	5.002
VP06_ERPs_resplocked_armw	5	20	CP2	5.703
VP06_ERPs_resplocked_armw	5	21	CP6	4.89
VP06_ERPs_resplocked_armw	5	22	P7	2.823
VP06_ERPs_resplocked_armw	5	23	P3	6.4
VP06_ERPs_resplocked_armw	5	24	Pz	6.451
VP06_ERPs_resplocked_armw	5	25	P4	6.738
VP06_ERPs_resplocked_armw	5	26	P8	0.251
VP06_ERPs_resplocked_armw	5	27	POz	7.724
VP06_ERPs_resplocked_armw	5	28	O1	7.612
VP06_ERPs_resplocked_armw	5	29	Oz	7.357
VP06_ERPs_resplocked_armw	5	30	O2	6.981
VP06_ERPs_resplocked_armw	5	31	AF7	16.965
VP06_ERPs_resplocked_armw	5	32	AF3	4.435
VP06_ERPs_resplocked_armw	5	33	AF4	6.059
VP06_ERPs_resplocked_armw	5	34	AF8	5.664
VP06_ERPs_resplocked_armw	5	35	F5	6.096
VP06_ERPs_resplocked_armw	5	36	F1	4.974
VP06_ERPs_resplocked_armw	5	37	F2	4.347
VP06_ERPs_resplocked_armw	5	38	F6	10.92
VP06_ERPs_resplocked_armw	5	39	FC3	5.464
VP06_ERPs_resplocked_armw	5	40	FCz	3.812
VP06_ERPs_resplocked_armw	5	41	FC4	6.118
VP06_ERPs_resplocked_armw	5	42	C5	2.795
VP06_ERPs_resplocked_armw	5	43	C1	4.679
VP06_ERPs_resplocked_armw	5	44	C2	7.806
VP06_ERPs_resplocked_armw	5	45	C6	2.507
VP06_ERPs_resplocked_armw	5	46	CP3	5.756
VP06_ERPs_resplocked_armw	5	47	CPz	5.113
VP06_ERPs_resplocked_armw	5	48	CP4	7.668
VP06_ERPs_resplocked_armw	5	49	P5	6.661
VP06_ERPs_resplocked_armw	5	50	P1	6.566
VP06_ERPs_resplocked_armw	5	51	P2	6.592
VP06_ERPs_resplocked_armw	5	52	P6	4.673
VP06_ERPs_resplocked_armw	5	53	PO5	7.585
VP06_ERPs_resplocked_armw	5	54	PO3	7.428
VP06_ERPs_resplocked_armw	5	55	PO4	6.931
VP06_ERPs_resplocked_armw	5	56	PO6	7.132
VP06_ERPs_resplocked_armw	5	57	FT7	-3.137
VP06_ERPs_resplocked_armw	5	58	FT8	7.498
VP06_ERPs_resplocked_armw	5	59	TP7	-0.429
VP06_ERPs_resplocked_armw	5	60	TP8	0.221
VP06_ERPs_resplocked_armw	5	61	PO7	7.371
VP06_ERPs_resplocked_armw	5	62	PO8	6.982
VP07_ERPs_resplocked_armw	1	1	Fp1	-9.735
VP07_ERPs_resplocked_armw	1	2	Fpz	-2.264
VP07_ERPs_resplocked_armw	1	3	Fp2	-16.545
VP07_ERPs_resplocked_armw	1	4	F7	-3.636
VP07_ERPs_resplocked_armw	1	5	F3	-6.574
VP07_ERPs_resplocked_armw	1	6	Fz	-6.769
VP07_ERPs_resplocked_armw	1	7	F4	-8.369
VP07_ERPs_resplocked_armw	1	8	F8	-12.022
VP07_ERPs_resplocked_armw	1	9	FC5	-6.388
VP07_ERPs_resplocked_armw	1	10	FC1	-8.382
VP07_ERPs_resplocked_armw	1	11	FC2	-8.838
VP07_ERPs_resplocked_armw	1	12	FC6	-6.02
VP07_ERPs_resplocked_armw	1	13	T7	-4.753
VP07_ERPs_resplocked_armw	1	14	C3	-6.845
VP07_ERPs_resplocked_armw	1	15	Cz	-10.12
VP07_ERPs_resplocked_armw	1	16	C4	-4.825
VP07_ERPs_resplocked_armw	1	17	T8	-5.967
VP07_ERPs_resplocked_armw	1	18	CP5	-2.285
VP07_ERPs_resplocked_armw	1	19	CP1	-5.975
VP07_ERPs_resplocked_armw	1	20	CP2	-4.26
VP07_ERPs_resplocked_armw	1	21	CP6	-5.248
VP07_ERPs_resplocked_armw	1	22	P7	-4.29
VP07_ERPs_resplocked_armw	1	23	P3	-3.76
VP07_ERPs_resplocked_armw	1	24	Pz	-4.767
VP07_ERPs_resplocked_armw	1	25	P4	-4.698
VP07_ERPs_resplocked_armw	1	26	P8	-4.011
VP07_ERPs_resplocked_armw	1	27	POz	-4.441
VP07_ERPs_resplocked_armw	1	28	O1	-2.568
VP07_ERPs_resplocked_armw	1	29	Oz	-4.319
VP07_ERPs_resplocked_armw	1	30	O2	-5.508
VP07_ERPs_resplocked_armw	1	31	AF7	-5.201
VP07_ERPs_resplocked_armw	1	32	AF3	-6.673
VP07_ERPs_resplocked_armw	1	33	AF4	-7.941
VP07_ERPs_resplocked_armw	1	34	AF8	-12.476
VP07_ERPs_resplocked_armw	1	35	F5	-3.226
VP07_ERPs_resplocked_armw	1	36	F1	-6.533
VP07_ERPs_resplocked_armw	1	37	F2	-8.796
VP07_ERPs_resplocked_armw	1	38	F6	-8.241
VP07_ERPs_resplocked_armw	1	39	FC3	-6.696
VP07_ERPs_resplocked_armw	1	40	FCz	-10.121
VP07_ERPs_resplocked_armw	1	41	FC4	-8.887
VP07_ERPs_resplocked_armw	1	42	C5	-4.602
VP07_ERPs_resplocked_armw	1	43	C1	-11.138
VP07_ERPs_resplocked_armw	1	44	C2	-7.105
VP07_ERPs_resplocked_armw	1	45	C6	-4.287
VP07_ERPs_resplocked_armw	1	46	CP3	-3.298
VP07_ERPs_resplocked_armw	1	47	CPz	-5.758
VP07_ERPs_resplocked_armw	1	48	CP4	-3.654
VP07_ERPs_resplocked_armw	1	49	P5	-4.204
VP07_ERPs_resplocked_armw	1	50	P1	-4.004
VP07_ERPs_resplocked_armw	1	51	P2	-3.198
VP07_ERPs_resplocked_armw	1	52	P6	-9.406
VP07_ERPs_resplocked_armw	1	53	PO5	-2.723
VP07_ERPs_resplocked_armw	1	54	PO3	-2.741
VP07_ERPs_resplocked_armw	1	55	PO4	-5.763
VP07_ERPs_resplocked_armw	1	56	PO6	-5.957
VP07_ERPs_resplocked_armw	1	57	FT7	-4.54
VP07_ERPs_resplocked_armw	1	58	FT8	-8.808
VP07_ERPs_resplocked_armw	1	59	TP7	-5.498
VP07_ERPs_resplocked_armw	1	60	TP8	-4.249
VP07_ERPs_resplocked_armw	1	61	PO7	-3.054
VP07_ERPs_resplocked_armw	1	62	PO8	-5.826
VP07_ERPs_resplocked_armw	2	1	Fp1	-7.569
VP07_ERPs_resplocked_armw	2	2	Fpz	-4.022
VP07_ERPs_resplocked_armw	2	3	Fp2	-24.258
VP07_ERPs_resplocked_armw	2	4	F7	5.953
VP07_ERPs_resplocked_armw	2	5	F3	-9.539
VP07_ERPs_resplocked_armw	2	6	Fz	-8.785
VP07_ERPs_resplocked_armw	2	7	F4	-12.382
VP07_ERPs_resplocked_armw	2	8	F8	-6.405
VP07_ERPs_resplocked_armw	2	9	FC5	-16.313
VP07_ERPs_resplocked_armw	2	10	FC1	-16.48
VP07_ERPs_resplocked_armw	2	11	FC2	-13.837
VP07_ERPs_resplocked_armw	2	12	FC6	-13.747
VP07_ERPs_resplocked_armw	2	13	T7	-7.904
VP07_ERPs_resplocked_armw	2	14	C3	-16.375
VP07_ERPs_resplocked_armw	2	15	Cz	-17.167
VP07_ERPs_resplocked_armw	2	16	C4	-10.633
VP07_ERPs_resplocked_armw	2	17	T8	-7.168
VP07_ERPs_resplocked_armw	2	18	CP5	-7.91
VP07_ERPs_resplocked_armw	2	19	CP1	-10.891
VP07_ERPs_resplocked_armw	2	20	CP2	-13.589
VP07_ERPs_resplocked_armw	2	21	CP6	-14.146
VP07_ERPs_resplocked_armw	2	22	P7	-10.559
VP07_ERPs_resplocked_armw	2	23	P3	-9.216
VP07_ERPs_resplocked_armw	2	24	Pz	-11.162
VP07_ERPs_resplocked_armw	2	25	P4	-13.754
VP07_ERPs_resplocked_armw	2	26	P8	-13.02
VP07_ERPs_resplocked_armw	2	27	POz	-12.826
VP07_ERPs_resplocked_armw	2	28	O1	-8.235
VP07_ERPs_resplocked_armw	2	29	Oz	-7.442
VP07_ERPs_resplocked_armw	2	30	O2	-12.664
VP07_ERPs_resplocked_armw	2	31	AF7	-12.158
VP07_ERPs_resplocked_armw	2	32	AF3	-1.784
VP07_ERPs_resplocked_armw	2	33	AF4	-10.099
VP07_ERPs_resplocked_armw	2	34	AF8	-18.703
VP07_ERPs_resplocked_armw	2	35	F5	-7.517
VP07_ERPs_resplocked_armw	2	36	F1	-9.025
VP07_ERPs_resplocked_armw	2	37	F2	-13.364
VP07_ERPs_resplocked_armw	2	38	F6	-12.406
VP07_ERPs_resplocked_armw	2	39	FC3	-14.118
VP07_ERPs_resplocked_armw	2	40	FCz	-16.178
VP07_ERPs_resplocked_armw	2	41	FC4	-13.352
VP07_ERPs_resplocked_armw	2	42	C5	-9.482
VP07_ERPs_resplocked_armw	2	43	C1	-22.574
VP07_ERPs_resplocked_armw	2	44	C2	-15.089
VP07_ERPs_resplocked_armw	2	45	C6	-12.874
VP07_ERPs_resplocked_armw	2	46	CP3	-9.019
VP07_ERPs_resplocked_armw	2	47	CPz	-12.594
VP07_ERPs_resplocked_armw	2	48	CP4	-14.007
VP07_ERPs_resplocked_armw	2	49	P5	-10.111
VP07_ERPs_resplocked_armw	2	50	P1	-9.531
VP07_ERPs_resplocked_armw	2	51	P2	-9.35
VP07_ERPs_resplocked_armw	2	52	P6	-17.529
VP07_ERPs_resplocked_armw	2	53	PO5	-8.311
VP07_ERPs_resplocked_armw	2	54	PO3	-8.454
VP07_ERPs_resplocked_armw	2	55	PO4	-15.602
VP07_ERPs_resplocked_armw	2	56	PO6	-15.79
VP07_ERPs_resplocked_armw	2	57	FT7	-6.866
VP07_ERPs_resplocked_armw	2	58	FT8	-9.659
VP07_ERPs_resplocked_armw	2	59	TP7	-6.794
VP07_ERPs_resplocked_armw	2	60	TP8	-11.335
VP07_ERPs_resplocked_armw	2	61	PO7	-8.748
VP07_ERPs_resplocked_armw	2	62	PO8	-15.968
VP07_ERPs_resplocked_armw	4	1	Fp1	4.38
VP07_ERPs_resplocked_armw	4	2	Fpz	9.235
VP07_ERPs_resplocked_armw	4	3	Fp2	10.136
VP07_ERPs_resplocked_armw	4	4	F7	-8.042
VP07_ERPs_resplocked_armw	4	5	F3	2.702
VP07_ERPs_resplocked_armw	4	6	Fz	3.113
VP07_ERPs_resplocked_armw	4	7	F4	17.721
VP07_ERPs_resplocked_armw	4	8	F8	9.629
VP07_ERPs_resplocked_armw	4	9	FC5	12.326
VP07_ERPs_resplocked_armw	4	10	FC1	7.786
VP07_ERPs_resplocked_armw	4	11	FC2	15.318
VP07_ERPs_resplocked_armw	4	12	FC6	17.973
VP07_ERPs_resplocked_armw	4	13	T7	11.187
VP07_ERPs_resplocked_armw	4	14	C3	12.353
VP07_ERPs_resplocked_armw	4	15	Cz	7.417
VP07_ERPs_resplocked_armw	4	16	C4	16.877
VP07_ERPs_resplocked_armw	4	17	T8	12.186
VP07_ERPs_resplocked_armw	4	18	CP5	14.055
VP07_ERPs_resplocked_armw	4	19	CP1	11.654
VP07_ERPs_resplocked_armw	4	20	CP2	13.458
VP07_ERPs_resplocked_armw	4	21	CP6	18.344
VP07_ERPs_resplocked_armw	4	22	P7	18.226
VP07_ERPs_resplocked_armw	4	23	P3	14.918
VP07_ERPs_resplocked_armw	4	24	Pz	14.187
VP07_ERPs_resplocked_armw	4	25	P4	17.154
VP07_ERPs_resplocked_armw	4	26	P8	21.192
VP07_ERPs_resplocked_armw	4	27	POz	16.596
VP07_ERPs_resplocked_armw	4	28	O1	17.123
VP07_ERPs_resplocked_armw	4	29	Oz	19.466
VP07_ERPs_resplocked_armw	4	30	O2	21.034
VP07_ERPs_resplocked_armw	4	31	AF7	17.461
VP07_ERPs_resplocked_armw	4	32	AF3	-1.256
VP07_ERPs_resplocked_armw	4	33	AF4	16.187
VP07_ERPs_resplocked_armw	4	34	AF8	34.648
VP07_ERPs_resplocked_armw	4	35	F5	10.818
VP07_ERPs_resplocked_armw	4	36	F1	3.185
VP07_ERPs_resplocked_armw	4	37	F2	15.625
VP07_ERPs_resplocked_armw	4	38	F6	18.036
VP07_ERPs_resplocked_armw	4	39	FC3	8.824
VP07_ERPs_resplocked_armw	4	40	FCz	4.601
VP07_ERPs_resplocked_armw	4	41	FC4	15.422
VP07_ERPs_resplocked_armw	4	42	C5	11.202
VP07_ERPs_resplocked_armw	4	43	C1	9.057
VP07_ERPs_resplocked_armw	4	44	C2	12.411
VP07_ERPs_resplocked_armw	4	45	C6	22.985
VP07_ERPs_resplocked_armw	4	46	CP3	14.002
VP07_ERPs_resplocked_armw	4	47	CPz	12.199
VP07_ERPs_resplocked_armw	4	48	CP4	16.555
VP07_ERPs_resplocked_armw	4	49	P5	18.266
VP07_ERPs_resplocked_armw	4	50	P1	14.62
VP07_ERPs_resplocked_armw	4	51	P2	19.289
VP07_ERPs_resplocked_armw	4	52	P6	24.498
VP07_ERPs_resplocked_armw	4	53	PO5	16.884
VP07_ERPs_resplocked_armw	4	54	PO3	16.727
VP07_ERPs_resplocked_armw	4	55	PO4	25.661
VP07_ERPs_resplocked_armw	4	56	PO6	25.821
VP07_ERPs_resplocked_armw	4	57	FT7	11.421
VP07_ERPs_resplocked_armw	4	58	FT8	14.012
VP07_ERPs_resplocked_armw	4	59	TP7	13.262
VP07_ERPs_resplocked_armw	4	60	TP8	20.789
VP07_ERPs_resplocked_armw	4	61	PO7	16.569
VP07_ERPs_resplocked_armw	4	62	PO8	25.659
VP07_ERPs_resplocked_armw	5	1	Fp1	6.219
VP07_ERPs_resplocked_armw	5	2	Fpz	3.855
VP07_ERPs_resplocked_armw	5	3	Fp2	-3.114
VP07_ERPs_resplocked_armw	5	4	F7	-6.59
VP07_ERPs_resplocked_armw	5	5	F3	-0.83
VP07_ERPs_resplocked_armw	5	6	Fz	-0.053
VP07_ERPs_resplocked_armw	5	7	F4	8.77
VP07_ERPs_resplocked_armw	5	8	F8	10.34
VP07_ERPs_resplocked_armw	5	9	FC5	2.291
VP07_ERPs_resplocked_armw	5	10	FC1	2.751
VP07_ERPs_resplocked_armw	5	11	FC2	6.9
VP07_ERPs_resplocked_armw	5	12	FC6	7.544
VP07_ERPs_resplocked_armw	5	13	T7	6.076
VP07_ERPs_resplocked_armw	5	14	C3	6.955
VP07_ERPs_resplocked_armw	5	15	Cz	3.437
VP07_ERPs_resplocked_armw	5	16	C4	12.094
VP07_ERPs_resplocked_armw	5	17	T8	7.551
VP07_ERPs_resplocked_armw	5	18	CP5	10.741
VP07_ERPs_resplocked_armw	5	19	CP1	7.746
VP07_ERPs_resplocked_armw	5	20	CP2	10.954
VP07_ERPs_resplocked_armw	5	21	CP6	12.281
VP07_ERPs_resplocked_armw	5	22	P7	11.887
VP07_ERPs_resplocked_armw	5	23	P3	11.553
VP07_ERPs_resplocked_armw	5	24	Pz	10.398
VP07_ERPs_resplocked_armw	5	25	P4	12.486
VP07_ERPs_resplocked_armw	5	26	P8	7.132
VP07_ERPs_resplocked_armw	5	27	POz	12.587
VP07_ERPs_resplocked_armw	5	28	O1	12.531
VP07_ERPs_resplocked_armw	5	29	Oz	12.232
VP07_ERPs_resplocked_armw	5	30	O2	13.881
VP07_ERPs_resplocked_armw	5	31	AF7	1.274
VP07_ERPs_resplocked_armw	5	32	AF3	-1.041
VP07_ERPs_resplocked_armw	5	33	AF4	9.023
VP07_ERPs_resplocked_armw	5	34	AF8	14.39
VP07_ERPs_resplocked_armw	5	35	F5	-2.452
VP07_ERPs_resplocked_armw	5	36	F1	-0.452
VP07_ERPs_resplocked_armw	5	37	F2	7.191
VP07_ERPs_resplocked_armw	5	38	F6	8.993
VP07_ERPs_resplocked_armw	5	39	FC3	0.984
VP07_ERPs_resplocked_armw	5	40	FCz	0.357
VP07_ERPs_resplocked_armw	5	41	FC4	7.008
VP07_ERPs_resplocked_armw	5	42	C5	6.448
VP07_ERPs_resplocked_armw	5	43	C1	4.258
VP07_ERPs_resplocked_armw	5	44	C2	7.353
VP07_ERPs_resplocked_armw	5	45	C6	13.604
VP07_ERPs_resplocked_armw	5	46	CP3	10.316
VP07_ERPs_resplocked_armw	5	47	CPz	6.652
VP07_ERPs_resplocked_armw	5	48	CP4	11.05
VP07_ERPs_resplocked_armw	5	49	P5	12.176
VP07_ERPs_resplocked_armw	5	50	P1	11.374
VP07_ERPs_resplocked_armw	5	51	P2	13.687
VP07_ERPs_resplocked_armw	5	52	P6	14.178
VP07_ERPs_resplocked_armw	5	53	PO5	13.193
VP07_ERPs_resplocked_armw	5	54	PO3	13.087
VP07_ERPs_resplocked_armw	5	55	PO4	15.217
VP07_ERPs_resplocked_armw	5	56	PO6	15.031
VP07_ERPs_resplocked_armw	5	57	FT7	4.404
VP07_ERPs_resplocked_armw	5	58	FT8	7.639
VP07_ERPs_resplocked_armw	5	59	TP7	5.017
VP07_ERPs_resplocked_armw	5	60	TP8	11.32
VP07_ERPs_resplocked_armw	5	61	PO7	12.997
VP07_ERPs_resplocked_armw	5	62	PO8	14.923
VP08_ERPs_resplocked_armw	1	1	Fp1	-0.592
VP08_ERPs_resplocked_armw	1	2	Fpz	-2.561
VP08_ERPs_resplocked_armw	1	3	Fp2	-2.037
VP08_ERPs_resplocked_armw	1	4	F7	-2.776
VP08_ERPs_resplocked_armw	1	5	F3	-7.534
VP08_ERPs_resplocked_armw	1	6	Fz	-7.706
VP08_ERPs_resplocked_armw	1	7	F4	-9.607
VP08_ERPs_resplocked_armw	1	8	F8	-5.293
VP08_ERPs_resplocked_armw	1	9	FC5	-1.448
VP08_ERPs_resplocked_armw	1	10	FC1	-9.725
VP08_ERPs_resplocked_armw	1	11	FC2	-9.689
VP08_ERPs_resplocked_armw	1	12	FC6	-3.707
VP08_ERPs_resplocked_armw	1	13	T7	-2.781
VP08_ERPs_resplocked_armw	1	14	C3	-6.027
VP08_ERPs_resplocked_armw	1	15	Cz	-9.365
VP08_ERPs_resplocked_armw	1	16	C4	-3.914
VP08_ERPs_resplocked_armw	1	17	T8	-0.436
VP08_ERPs_resplocked_armw	1	18	CP5	0.441
VP08_ERPs_resplocked_armw	1	19	CP1	-6.013
VP08_ERPs_resplocked_armw	1	20	CP2	-4.68
VP08_ERPs_resplocked_armw	1	21	CP6	1.97
VP08_ERPs_resplocked_armw	1	22	P7	-2.351
VP08_ERPs_resplocked_armw	1	23	P3	-2.928
VP08_ERPs_resplocked_armw	1	24	Pz	-3.774
VP08_ERPs_resplocked_armw	1	25	P4	-0.622
VP08_ERPs_resplocked_armw	1	26	P8	1.607
VP08_ERPs_resplocked_armw	1	27	POz	-1.812
VP08_ERPs_resplocked_armw	1	28	O1	-1.876
VP08_ERPs_resplocked_armw	1	29	Oz	-2.001
VP08_ERPs_resplocked_armw	1	30	O2	-0.071
VP08_ERPs_resplocked_armw	1	31	AF7	1.416
VP08_ERPs_resplocked_armw	1	32	AF3	-3.122
VP08_ERPs_resplocked_armw	1	33	AF4	-5.982
VP08_ERPs_resplocked_armw	1	34	AF8	-3.091
VP08_ERPs_resplocked_armw	1	35	F5	-7.46
VP08_ERPs_resplocked_armw	1	36	F1	-7.646
VP08_ERPs_resplocked_armw	1	37	F2	-9.595
VP08_ERPs_resplocked_armw	1	38	F6	-6.094
VP08_ERPs_resplocked_armw	1	39	FC3	-8.501
VP08_ERPs_resplocked_armw	1	40	FCz	-9.654
VP08_ERPs_resplocked_armw	1	41	FC4	-9.715
VP08_ERPs_resplocked_armw	1	42	C5	-1.711
VP08_ERPs_resplocked_armw	1	43	C1	-10.064
VP08_ERPs_resplocked_armw	1	44	C2	-9.376
VP08_ERPs_resplocked_armw	1	45	C6	0.25
VP08_ERPs_resplocked_armw	1	46	CP3	-3.919
VP08_ERPs_resplocked_armw	1	47	CPz	-5.223
VP08_ERPs_resplocked_armw	1	48	CP4	-0.032
VP08_ERPs_resplocked_armw	1	49	P5	-2.878
VP08_ERPs_resplocked_armw	1	50	P1	-4.299
VP08_ERPs_resplocked_armw	1	51	P2	-1.686
VP08_ERPs_resplocked_armw	1	52	P6	1.756
VP08_ERPs_resplocked_armw	1	53	PO5	-1.841
VP08_ERPs_resplocked_armw	1	54	PO3	-1.551
VP08_ERPs_resplocked_armw	1	55	PO4	-0.221
VP08_ERPs_resplocked_armw	1	56	PO6	-0.128
VP08_ERPs_resplocked_armw	1	57	FT7	-1.538
VP08_ERPs_resplocked_armw	1	58	FT8	-2.196
VP08_ERPs_resplocked_armw	1	59	TP7	-0.598
VP08_ERPs_resplocked_armw	1	60	TP8	0.191
VP08_ERPs_resplocked_armw	1	61	PO7	-1.72
VP08_ERPs_resplocked_armw	1	62	PO8	-0.24
VP08_ERPs_resplocked_armw	2	1	Fp1	-4.028
VP08_ERPs_resplocked_armw	2	2	Fpz	-5.018
VP08_ERPs_resplocked_armw	2	3	Fp2	-8.446
VP08_ERPs_resplocked_armw	2	4	F7	0.847
VP08_ERPs_resplocked_armw	2	5	F3	-7.616
VP08_ERPs_resplocked_armw	2	6	Fz	-7.705
VP08_ERPs_resplocked_armw	2	7	F4	-9.824
VP08_ERPs_resplocked_armw	2	8	F8	-5.662
VP08_ERPs_resplocked_armw	2	9	FC5	-2.642
VP08_ERPs_resplocked_armw	2	10	FC1	-10.009
VP08_ERPs_resplocked_armw	2	11	FC2	-9.955
VP08_ERPs_resplocked_armw	2	12	FC6	-5.242
VP08_ERPs_resplocked_armw	2	13	T7	-1.216
VP08_ERPs_resplocked_armw	2	14	C3	-6.428
VP08_ERPs_resplocked_armw	2	15	Cz	-10.784
VP08_ERPs_resplocked_armw	2	16	C4	-4.476
VP08_ERPs_resplocked_armw	2	17	T8	-1.393
VP08_ERPs_resplocked_armw	2	18	CP5	1.279
VP08_ERPs_resplocked_armw	2	19	CP1	-5.69
VP08_ERPs_resplocked_armw	2	20	CP2	-6.645
VP08_ERPs_resplocked_armw	2	21	CP6	0.372
VP08_ERPs_resplocked_armw	2	22	P7	-0.343
VP08_ERPs_resplocked_armw	2	23	P3	-0.267
VP08_ERPs_resplocked_armw	2	24	Pz	-3.573
VP08_ERPs_resplocked_armw	2	25	P4	-2.247
VP08_ERPs_resplocked_armw	2	26	P8	-1.111
VP08_ERPs_resplocked_armw	2	27	POz	-2.142
VP08_ERPs_resplocked_armw	2	28	O1	-0.285
VP08_ERPs_resplocked_armw	2	29	Oz	-2.421
VP08_ERPs_resplocked_armw	2	30	O2	-1.437
VP08_ERPs_resplocked_armw	2	31	AF7	-1.152
VP08_ERPs_resplocked_armw	2	32	AF3	-5.019
VP08_ERPs_resplocked_armw	2	33	AF4	-6.947
VP08_ERPs_resplocked_armw	2	34	AF8	-8.043
VP08_ERPs_resplocked_armw	2	35	F5	-7.589
VP08_ERPs_resplocked_armw	2	36	F1	-7.667
VP08_ERPs_resplocked_armw	2	37	F2	-9.798
VP08_ERPs_resplocked_armw	2	38	F6	-6.878
VP08_ERPs_resplocked_armw	2	39	FC3	-8.499
VP08_ERPs_resplocked_armw	2	40	FCz	-9.993
VP08_ERPs_resplocked_armw	2	41	FC4	-9.98
VP08_ERPs_resplocked_armw	2	42	C5	-0.755
VP08_ERPs_resplocked_armw	2	43	C1	-10.143
VP08_ERPs_resplocked_armw	2	44	C2	-10.696
VP08_ERPs_resplocked_armw	2	45	C6	-3.463
VP08_ERPs_resplocked_armw	2	46	CP3	-2.908
VP08_ERPs_resplocked_armw	2	47	CPz	-7.376
VP08_ERPs_resplocked_armw	2	48	CP4	-4.239
VP08_ERPs_resplocked_armw	2	49	P5	-0.337
VP08_ERPs_resplocked_armw	2	50	P1	-2.439
VP08_ERPs_resplocked_armw	2	51	P2	-2.855
VP08_ERPs_resplocked_armw	2	52	P6	-0.92
VP08_ERPs_resplocked_armw	2	53	PO5	-0.159
VP08_ERPs_resplocked_armw	2	54	PO3	-0.353
VP08_ERPs_resplocked_armw	2	55	PO4	-1.344
VP08_ERPs_resplocked_armw	2	56	PO6	-1.377
VP08_ERPs_resplocked_armw	2	57	FT7	-2.582
VP08_ERPs_resplocked_armw	2	58	FT8	-7.765
VP08_ERPs_resplocked_armw	2	59	TP7	1.22
VP08_ERPs_resplocked_armw	2	60	TP8	-0.562
VP08_ERPs_resplocked_armw	2	61	PO7	-0.312
VP08_ERPs_resplocked_armw	2	62	PO8	-1.367
VP08_ERPs_resplocked_armw	4	1	Fp1	-0.377
VP08_ERPs_resplocked_armw	4	2	Fpz	-1.723
VP08_ERPs_resplocked_armw	4	3	Fp2	-4.906
VP08_ERPs_resplocked_armw	4	4	F7	-1.857
VP08_ERPs_resplocked_armw	4	5	F3	-4.2
VP08_ERPs_resplocked_armw	4	6	Fz	-4.465
VP08_ERPs_resplocked_armw	4	7	F4	-5.917
VP08_ERPs_resplocked_armw	4	8	F8	-2.283
VP08_ERPs_resplocked_armw	4	9	FC5	-0.729
VP08_ERPs_resplocked_armw	4	10	FC1	-5.989
VP08_ERPs_resplocked_armw	4	11	FC2	-6.034
VP08_ERPs_resplocked_armw	4	12	FC6	-1.561
VP08_ERPs_resplocked_armw	4	13	T7	-0.055
VP08_ERPs_resplocked_armw	4	14	C3	-2.208
VP08_ERPs_resplocked_armw	4	15	Cz	-5.689
VP08_ERPs_resplocked_armw	4	16	C4	-1.921
VP08_ERPs_resplocked_armw	4	17	T8	1.839
VP08_ERPs_resplocked_armw	4	18	CP5	4.662
VP08_ERPs_resplocked_armw	4	19	CP1	-2.589
VP08_ERPs_resplocked_armw	4	20	CP2	-0.398
VP08_ERPs_resplocked_armw	4	21	CP6	2.363
VP08_ERPs_resplocked_armw	4	22	P7	-0.901
VP08_ERPs_resplocked_armw	4	23	P3	0.777
VP08_ERPs_resplocked_armw	4	24	Pz	0.158
VP08_ERPs_resplocked_armw	4	25	P4	2.009
VP08_ERPs_resplocked_armw	4	26	P8	3.161
VP08_ERPs_resplocked_armw	4	27	POz	0.359
VP08_ERPs_resplocked_armw	4	28	O1	-0.752
VP08_ERPs_resplocked_armw	4	29	Oz	-0.189
VP08_ERPs_resplocked_armw	4	30	O2	1.733
VP08_ERPs_resplocked_armw	4	31	AF7	1.091
VP08_ERPs_resplocked_armw	4	32	AF3	-2.191
VP08_ERPs_resplocked_armw	4	33	AF4	-3.673
VP08_ERPs_resplocked_armw	4	34	AF8	-4.385
VP08_ERPs_resplocked_armw	4	35	F5	-4.196
VP08_ERPs_resplocked_armw	4	36	F1	-4.393
VP08_ERPs_resplocked_armw	4	37	F2	-5.851
VP08_ERPs_resplocked_armw	4	38	F6	-3.538
VP08_ERPs_resplocked_armw	4	39	FC3	-4.298
VP08_ERPs_resplocked_armw	4	40	FCz	-6.127
VP08_ERPs_resplocked_armw	4	41	FC4	-5.986
VP08_ERPs_resplocked_armw	4	42	C5	0.001
VP08_ERPs_resplocked_armw	4	43	C1	-5.823
VP08_ERPs_resplocked_armw	4	44	C2	-5.704
VP08_ERPs_resplocked_armw	4	45	C6	-0.09
VP08_ERPs_resplocked_armw	4	46	CP3	-0.406
VP08_ERPs_resplocked_armw	4	47	CPz	-1.72
VP08_ERPs_resplocked_armw	4	48	CP4	2.067
VP08_ERPs_resplocked_armw	4	49	P5	0.882
VP08_ERPs_resplocked_armw	4	50	P1	-1.719
VP08_ERPs_resplocked_armw	4	51	P2	0.707
VP08_ERPs_resplocked_armw	4	52	P6	3.087
VP08_ERPs_resplocked_armw	4	53	PO5	-0.64
VP08_ERPs_resplocked_armw	4	54	PO3	-0.338
VP08_ERPs_resplocked_armw	4	55	PO4	1.589
VP08_ERPs_resplocked_armw	4	56	PO6	1.696
VP08_ERPs_resplocked_armw	4	57	FT7	-0.66
VP08_ERPs_resplocked_armw	4	58	FT8	-1.525
VP08_ERPs_resplocked_armw	4	59	TP7	0.986
VP08_ERPs_resplocked_armw	4	60	TP8	1.311
VP08_ERPs_resplocked_armw	4	61	PO7	-0.507
VP08_ERPs_resplocked_armw	4	62	PO8	1.576
VP08_ERPs_resplocked_armw	5	1	Fp1	1.803
VP08_ERPs_resplocked_armw	5	2	Fpz	0.882
VP08_ERPs_resplocked_armw	5	3	Fp2	-3.031
VP08_ERPs_resplocked_armw	5	4	F7	0.067
VP08_ERPs_resplocked_armw	5	5	F3	-1.877
VP08_ERPs_resplocked_armw	5	6	Fz	-1.997
VP08_ERPs_resplocked_armw	5	7	F4	-3.563
VP08_ERPs_resplocked_armw	5	8	F8	-1.332
VP08_ERPs_resplocked_armw	5	9	FC5	1.12
VP08_ERPs_resplocked_armw	5	10	FC1	-3.698
VP08_ERPs_resplocked_armw	5	11	FC2	-3.669
VP08_ERPs_resplocked_armw	5	12	FC6	0.61
VP08_ERPs_resplocked_armw	5	13	T7	2.955
VP08_ERPs_resplocked_armw	5	14	C3	-0.881
VP08_ERPs_resplocked_armw	5	15	Cz	-3.756
VP08_ERPs_resplocked_armw	5	16	C4	1.451
VP08_ERPs_resplocked_armw	5	17	T8	3.667
VP08_ERPs_resplocked_armw	5	18	CP5	3.177
VP08_ERPs_resplocked_armw	5	19	CP1	-0.539
VP08_ERPs_resplocked_armw	5	20	CP2	-0.353
VP08_ERPs_resplocked_armw	5	21	CP6	5.047
VP08_ERPs_resplocked_armw	5	22	P7	0.482
VP08_ERPs_resplocked_armw	5	23	P3	1.436
VP08_ERPs_resplocked_armw	5	24	Pz	0.662
VP08_ERPs_resplocked_armw	5	25	P4	3.804
VP08_ERPs_resplocked_armw	5	26	P8	4.311
VP08_ERPs_resplocked_armw	5	27	POz	1.428
VP08_ERPs_resplocked_armw	5	28	O1	0.35
VP08_ERPs_resplocked_armw	5	29	Oz	0.913
VP08_ERPs_resplocked_armw	5	30	O2	3.397
VP08_ERPs_resplocked_armw	5	31	AF7	0.131
VP08_ERPs_resplocked_armw	5	32	AF3	-0.493
VP08_ERPs_resplocked_armw	5	33	AF4	-0.696
VP08_ERPs_resplocked_armw	5	34	AF8	-0.803
VP08_ERPs_resplocked_armw	5	35	F5	-1.892
VP08_ERPs_resplocked_armw	5	36	F1	-1.926
VP08_ERPs_resplocked_armw	5	37	F2	-3.471
VP08_ERPs_resplocked_armw	5	38	F6	-0.878
VP08_ERPs_resplocked_armw	5	39	FC3	-2.081
VP08_ERPs_resplocked_armw	5	40	FCz	-3.613
VP08_ERPs_resplocked_armw	5	41	FC4	-3.452
VP08_ERPs_resplocked_armw	5	42	C5	3.142
VP08_ERPs_resplocked_armw	5	43	C1	-3.965
VP08_ERPs_resplocked_armw	5	44	C2	-3.752
VP08_ERPs_resplocked_armw	5	45	C6	3.55
VP08_ERPs_resplocked_armw	5	46	CP3	1.722
VP08_ERPs_resplocked_armw	5	47	CPz	-1.459
VP08_ERPs_resplocked_armw	5	48	CP4	2.335
VP08_ERPs_resplocked_armw	5	49	P5	1.384
VP08_ERPs_resplocked_armw	5	50	P1	0.242
VP08_ERPs_resplocked_armw	5	51	P2	2.168
VP08_ERPs_resplocked_armw	5	52	P6	4.367
VP08_ERPs_resplocked_armw	5	53	PO5	0.437
VP08_ERPs_resplocked_armw	5	54	PO3	0.345
VP08_ERPs_resplocked_armw	5	55	PO4	3.412
VP08_ERPs_resplocked_armw	5	56	PO6	3.444
VP08_ERPs_resplocked_armw	5	57	FT7	1.168
VP08_ERPs_resplocked_armw	5	58	FT8	-0.141
VP08_ERPs_resplocked_armw	5	59	TP7	3.549
VP08_ERPs_resplocked_armw	5	60	TP8	3.559
VP08_ERPs_resplocked_armw	5	61	PO7	0.455
VP08_ERPs_resplocked_armw	5	62	PO8	3.302
VP09_ERPs_resplocked_armw	1	1	Fp1	2.306
VP09_ERPs_resplocked_armw	1	2	Fpz	2.357
VP09_ERPs_resplocked_armw	1	3	Fp2	2.961
VP09_ERPs_resplocked_armw	1	4	F7	-1.089
VP09_ERPs_resplocked_armw	1	5	F3	-5.904
VP09_ERPs_resplocked_armw	1	6	Fz	-5.758
VP09_ERPs_resplocked_armw	1	7	F4	-5.487
VP09_ERPs_resplocked_armw	1	8	F8	2.635
VP09_ERPs_resplocked_armw	1	9	FC5	-5.742
VP09_ERPs_resplocked_armw	1	10	FC1	-8.28
VP09_ERPs_resplocked_armw	1	11	FC2	-8.163
VP09_ERPs_resplocked_armw	1	12	FC6	-1.571
VP09_ERPs_resplocked_armw	1	13	T7	-1.09
VP09_ERPs_resplocked_armw	1	14	C3	-9.908
VP09_ERPs_resplocked_armw	1	15	Cz	-10.032
VP09_ERPs_resplocked_armw	1	16	C4	-5.083
VP09_ERPs_resplocked_armw	1	17	T8	0.521
VP09_ERPs_resplocked_armw	1	18	CP5	-3.668
VP09_ERPs_resplocked_armw	1	19	CP1	-10.104
VP09_ERPs_resplocked_armw	1	20	CP2	-8.394
VP09_ERPs_resplocked_armw	1	21	CP6	-2.064
VP09_ERPs_resplocked_armw	1	22	P7	-5.706
VP09_ERPs_resplocked_armw	1	23	P3	-5.865
VP09_ERPs_resplocked_armw	1	24	Pz	-6.763
VP09_ERPs_resplocked_armw	1	25	P4	-5.818
VP09_ERPs_resplocked_armw	1	26	P8	-5.591
VP09_ERPs_resplocked_armw	1	27	POz	-6.765
VP09_ERPs_resplocked_armw	1	28	O1	-3.695
VP09_ERPs_resplocked_armw	1	29	Oz	-4.379
VP09_ERPs_resplocked_armw	1	30	O2	-5.684
VP09_ERPs_resplocked_armw	1	31	AF7	0.895
VP09_ERPs_resplocked_armw	1	32	AF3	-1.872
VP09_ERPs_resplocked_armw	1	33	AF4	1.378
VP09_ERPs_resplocked_armw	1	34	AF8	2.45
VP09_ERPs_resplocked_armw	1	35	F5	-1.057
VP09_ERPs_resplocked_armw	1	36	F1	-5.755
VP09_ERPs_resplocked_armw	1	37	F2	-5.502
VP09_ERPs_resplocked_armw	1	38	F6	1.647
VP09_ERPs_resplocked_armw	1	39	FC3	-9.381
VP09_ERPs_resplocked_armw	1	40	FCz	-8.284
VP09_ERPs_resplocked_armw	1	41	FC4	-8.14
VP09_ERPs_resplocked_armw	1	42	C5	-5.747
VP09_ERPs_resplocked_armw	1	43	C1	-11.463
VP09_ERPs_resplocked_armw	1	44	C2	-9.872
VP09_ERPs_resplocked_armw	1	45	C6	0.442
VP09_ERPs_resplocked_armw	1	46	CP3	-10.073
VP09_ERPs_resplocked_armw	1	47	CPz	-9.9
VP09_ERPs_resplocked_armw	1	48	CP4	-5.679
VP09_ERPs_resplocked_armw	1	49	P5	-5.806
VP09_ERPs_resplocked_armw	1	50	P1	-7.353
VP09_ERPs_resplocked_armw	1	51	P2	-5.596
VP09_ERPs_resplocked_armw	1	52	P6	-5.728
VP09_ERPs_resplocked_armw	1	53	PO5	-3.674
VP09_ERPs_resplocked_armw	1	54	PO3	-5.357
VP09_ERPs_resplocked_armw	1	55	PO4	-5.868
VP09_ERPs_resplocked_armw	1	56	PO6	-5.616
VP09_ERPs_resplocked_armw	1	57	FT7	-1.4
VP09_ERPs_resplocked_armw	1	58	FT8	0.174
VP09_ERPs_resplocked_armw	1	59	TP7	-3.071
VP09_ERPs_resplocked_armw	1	60	TP8	-1.796
VP09_ERPs_resplocked_armw	1	61	PO7	-3.667
VP09_ERPs_resplocked_armw	1	62	PO8	-5.537
VP09_ERPs_resplocked_armw	2	1	Fp1	-0.666
VP09_ERPs_resplocked_armw	2	2	Fpz	1.774
VP09_ERPs_resplocked_armw	2	3	Fp2	2.225
VP09_ERPs_resplocked_armw	2	4	F7	-2.372
VP09_ERPs_resplocked_armw	2	5	F3	-4.671
VP09_ERPs_resplocked_armw	2	6	Fz	-4.623
VP09_ERPs_resplocked_armw	2	7	F4	-4.534
VP09_ERPs_resplocked_armw	2	8	F8	1.641
VP09_ERPs_resplocked_armw	2	9	FC5	-4.265
VP09_ERPs_resplocked_armw	2	10	FC1	-7.65
VP09_ERPs_resplocked_armw	2	11	FC2	-7.696
VP09_ERPs_resplocked_armw	2	12	FC6	-0.115
VP09_ERPs_resplocked_armw	2	13	T7	-4.365
VP09_ERPs_resplocked_armw	2	14	C3	-9.885
VP09_ERPs_resplocked_armw	2	15	Cz	-10.014
VP09_ERPs_resplocked_armw	2	16	C4	-4.8
VP09_ERPs_resplocked_armw	2	17	T8	0.392
VP09_ERPs_resplocked_armw	2	18	CP5	-6.744
VP09_ERPs_resplocked_armw	2	19	CP1	-10.154
VP09_ERPs_resplocked_armw	2	20	CP2	-7.417
VP09_ERPs_resplocked_armw	2	21	CP6	-1.578
VP09_ERPs_resplocked_armw	2	22	P7	-5.759
VP09_ERPs_resplocked_armw	2	23	P3	-5.738
VP09_ERPs_resplocked_armw	2	24	Pz	-6.581
VP09_ERPs_resplocked_armw	2	25	P4	-4.094
VP09_ERPs_resplocked_armw	2	26	P8	-4.117
VP09_ERPs_resplocked_armw	2	27	POz	-6.617
VP09_ERPs_resplocked_armw	2	28	O1	-3.967
VP09_ERPs_resplocked_armw	2	29	Oz	-4.264
VP09_ERPs_resplocked_armw	2	30	O2	-3.943
VP09_ERPs_resplocked_armw	2	31	AF7	-0.793
VP09_ERPs_resplocked_armw	2	32	AF3	-3.308
VP09_ERPs_resplocked_armw	2	33	AF4	0.003
VP09_ERPs_resplocked_armw	2	34	AF8	1.41
VP09_ERPs_resplocked_armw	2	35	F5	-2.38
VP09_ERPs_resplocked_armw	2	36	F1	-4.639
VP09_ERPs_resplocked_armw	2	37	F2	-4.382
VP09_ERPs_resplocked_armw	2	38	F6	0.055
VP09_ERPs_resplocked_armw	2	39	FC3	-8.265
VP09_ERPs_resplocked_armw	2	40	FCz	-7.617
VP09_ERPs_resplocked_armw	2	41	FC4	-7.631
VP09_ERPs_resplocked_armw	2	42	C5	-4.475
VP09_ERPs_resplocked_armw	2	43	C1	-11.397
VP09_ERPs_resplocked_armw	2	44	C2	-9.968
VP09_ERPs_resplocked_armw	2	45	C6	0.36
VP09_ERPs_resplocked_armw	2	46	CP3	-9.663
VP09_ERPs_resplocked_armw	2	47	CPz	-9.715
VP09_ERPs_resplocked_armw	2	48	CP4	-4.04
VP09_ERPs_resplocked_armw	2	49	P5	-6.017
VP09_ERPs_resplocked_armw	2	50	P1	-7.663
VP09_ERPs_resplocked_armw	2	51	P2	-4.031
VP09_ERPs_resplocked_armw	2	52	P6	-4.024
VP09_ERPs_resplocked_armw	2	53	PO5	-4.672
VP09_ERPs_resplocked_armw	2	54	PO3	-6.145
VP09_ERPs_resplocked_armw	2	55	PO4	-3.766
VP09_ERPs_resplocked_armw	2	56	PO6	-4.155
VP09_ERPs_resplocked_armw	2	57	FT7	-2.403
VP09_ERPs_resplocked_armw	2	58	FT8	0.585
VP09_ERPs_resplocked_armw	2	59	TP7	-2.97
VP09_ERPs_resplocked_armw	2	60	TP8	-0.682
VP09_ERPs_resplocked_armw	2	61	PO7	-4.743
VP09_ERPs_resplocked_armw	2	62	PO8	-4.039
VP09_ERPs_resplocked_armw	4	1	Fp1	-0.158
VP09_ERPs_resplocked_armw	4	2	Fpz	-1.285
VP09_ERPs_resplocked_armw	4	3	Fp2	-0.617
VP09_ERPs_resplocked_armw	4	4	F7	-1.351
VP09_ERPs_resplocked_armw	4	5	F3	-4.127
VP09_ERPs_resplocked_armw	4	6	Fz	-4.149
VP09_ERPs_resplocked_armw	4	7	F4	-3.825
VP09_ERPs_resplocked_armw	4	8	F8	-0.058
VP09_ERPs_resplocked_armw	4	9	FC5	-7.231
VP09_ERPs_resplocked_armw	4	10	FC1	-7.234
VP09_ERPs_resplocked_armw	4	11	FC2	-7.251
VP09_ERPs_resplocked_armw	4	12	FC6	-1.638
VP09_ERPs_resplocked_armw	4	13	T7	-2.974
VP09_ERPs_resplocked_armw	4	14	C3	-10.127
VP09_ERPs_resplocked_armw	4	15	Cz	-10.117
VP09_ERPs_resplocked_armw	4	16	C4	-4.345
VP09_ERPs_resplocked_armw	4	17	T8	0.207
VP09_ERPs_resplocked_armw	4	18	CP5	-5.416
VP09_ERPs_resplocked_armw	4	19	CP1	-10.937
VP09_ERPs_resplocked_armw	4	20	CP2	-8.191
VP09_ERPs_resplocked_armw	4	21	CP6	-1.955
VP09_ERPs_resplocked_armw	4	22	P7	-6.011
VP09_ERPs_resplocked_armw	4	23	P3	-6.227
VP09_ERPs_resplocked_armw	4	24	Pz	-8.264
VP09_ERPs_resplocked_armw	4	25	P4	-6.023
VP09_ERPs_resplocked_armw	4	26	P8	-6.075
VP09_ERPs_resplocked_armw	4	27	POz	-8.309
VP09_ERPs_resplocked_armw	4	28	O1	-5.958
VP09_ERPs_resplocked_armw	4	29	Oz	-6.175
VP09_ERPs_resplocked_armw	4	30	O2	-6.008
VP09_ERPs_resplocked_armw	4	31	AF7	-1.095
VP09_ERPs_resplocked_armw	4	32	AF3	-2.747
VP09_ERPs_resplocked_armw	4	33	AF4	0.444
VP09_ERPs_resplocked_armw	4	34	AF8	0.043
VP09_ERPs_resplocked_armw	4	35	F5	-1.538
VP09_ERPs_resplocked_armw	4	36	F1	-4.145
VP09_ERPs_resplocked_armw	4	37	F2	-3.821
VP09_ERPs_resplocked_armw	4	38	F6	0.456
VP09_ERPs_resplocked_armw	4	39	FC3	-8.082
VP09_ERPs_resplocked_armw	4	40	FCz	-7.14
VP09_ERPs_resplocked_armw	4	41	FC4	-7.262
VP09_ERPs_resplocked_armw	4	42	C5	-7.299
VP09_ERPs_resplocked_armw	4	43	C1	-11.787
VP09_ERPs_resplocked_armw	4	44	C2	-10.167
VP09_ERPs_resplocked_armw	4	45	C6	0.281
VP09_ERPs_resplocked_armw	4	46	CP3	-10.264
VP09_ERPs_resplocked_armw	4	47	CPz	-10.706
VP09_ERPs_resplocked_armw	4	48	CP4	-5.974
VP09_ERPs_resplocked_armw	4	49	P5	-6.226
VP09_ERPs_resplocked_armw	4	50	P1	-9.324
VP09_ERPs_resplocked_armw	4	51	P2	-6.097
VP09_ERPs_resplocked_armw	4	52	P6	-5.983
VP09_ERPs_resplocked_armw	4	53	PO5	-6.343
VP09_ERPs_resplocked_armw	4	54	PO3	-7.235
VP09_ERPs_resplocked_armw	4	55	PO4	-6.059
VP09_ERPs_resplocked_armw	4	56	PO6	-6.052
VP09_ERPs_resplocked_armw	4	57	FT7	-2.806
VP09_ERPs_resplocked_armw	4	58	FT8	0.373
VP09_ERPs_resplocked_armw	4	59	TP7	-3.8
VP09_ERPs_resplocked_armw	4	60	TP8	-0.84
VP09_ERPs_resplocked_armw	4	61	PO7	-6.282
VP09_ERPs_resplocked_armw	4	62	PO8	-6.021
VP09_ERPs_resplocked_armw	5	1	Fp1	-4.544
VP09_ERPs_resplocked_armw	5	2	Fpz	-1.938
VP09_ERPs_resplocked_armw	5	3	Fp2	-0.553
VP09_ERPs_resplocked_armw	5	4	F7	-4.359
VP09_ERPs_resplocked_armw	5	5	F3	-6.873
VP09_ERPs_resplocked_armw	5	6	Fz	-6.832
VP09_ERPs_resplocked_armw	5	7	F4	-6.261
VP09_ERPs_resplocked_armw	5	8	F8	-0.157
VP09_ERPs_resplocked_armw	5	9	FC5	-6.751
VP09_ERPs_resplocked_armw	5	10	FC1	-8.77
VP09_ERPs_resplocked_armw	5	11	FC2	-8.549
VP09_ERPs_resplocked_armw	5	12	FC6	-1.177
VP09_ERPs_resplocked_armw	5	13	T7	-2.641
VP09_ERPs_resplocked_armw	5	14	C3	-11.104
VP09_ERPs_resplocked_armw	5	15	Cz	-11.048
VP09_ERPs_resplocked_armw	5	16	C4	-5.796
VP09_ERPs_resplocked_armw	5	17	T8	0.088
VP09_ERPs_resplocked_armw	5	18	CP5	-5.933
VP09_ERPs_resplocked_armw	5	19	CP1	-11.091
VP09_ERPs_resplocked_armw	5	20	CP2	-8.744
VP09_ERPs_resplocked_armw	5	21	CP6	-2.709
VP09_ERPs_resplocked_armw	5	22	P7	-6.656
VP09_ERPs_resplocked_armw	5	23	P3	-6.699
VP09_ERPs_resplocked_armw	5	24	Pz	-7.827
VP09_ERPs_resplocked_armw	5	25	P4	-5.347
VP09_ERPs_resplocked_armw	5	26	P8	-5.336
VP09_ERPs_resplocked_armw	5	27	POz	-7.849
VP09_ERPs_resplocked_armw	5	28	O1	-4.396
VP09_ERPs_resplocked_armw	5	29	Oz	-4.9
VP09_ERPs_resplocked_armw	5	30	O2	-5.412
VP09_ERPs_resplocked_armw	5	31	AF7	-3.812
VP09_ERPs_resplocked_armw	5	32	AF3	-6
VP09_ERPs_resplocked_armw	5	33	AF4	-2.097
VP09_ERPs_resplocked_armw	5	34	AF8	0.848
VP09_ERPs_resplocked_armw	5	35	F5	-4.488
VP09_ERPs_resplocked_armw	5	36	F1	-6.834
VP09_ERPs_resplocked_armw	5	37	F2	-6.266
VP09_ERPs_resplocked_armw	5	38	F6	-2.079
VP09_ERPs_resplocked_armw	5	39	FC3	-9.521
VP09_ERPs_resplocked_armw	5	40	FCz	-8.632
VP09_ERPs_resplocked_armw	5	41	FC4	-8.468
VP09_ERPs_resplocked_armw	5	42	C5	-6.672
VP09_ERPs_resplocked_armw	5	43	C1	-12.494
VP09_ERPs_resplocked_armw	5	44	C2	-10.958
VP09_ERPs_resplocked_armw	5	45	C6	0.037
VP09_ERPs_resplocked_armw	5	46	CP3	-10.95
VP09_ERPs_resplocked_armw	5	47	CPz	-10.668
VP09_ERPs_resplocked_armw	5	48	CP4	-5.404
VP09_ERPs_resplocked_armw	5	49	P5	-6.702
VP09_ERPs_resplocked_armw	5	50	P1	-9.086
VP09_ERPs_resplocked_armw	5	51	P2	-5.355
VP09_ERPs_resplocked_armw	5	52	P6	-5.184
VP09_ERPs_resplocked_armw	5	53	PO5	-5.162
VP09_ERPs_resplocked_armw	5	54	PO3	-6.079
VP09_ERPs_resplocked_armw	5	55	PO4	-5.271
VP09_ERPs_resplocked_armw	5	56	PO6	-5.326
VP09_ERPs_resplocked_armw	5	57	FT7	-3.907
VP09_ERPs_resplocked_armw	5	58	FT8	0.279
VP09_ERPs_resplocked_armw	5	59	TP7	-3.414
VP09_ERPs_resplocked_armw	5	60	TP8	-0.891
VP09_ERPs_resplocked_armw	5	61	PO7	-5.201
VP09_ERPs_resplocked_armw	5	62	PO8	-5.292
VP10_ERPs_resplocked_armw	1	1	Fp1	-0.21
VP10_ERPs_resplocked_armw	1	2	Fpz	-0.991
VP10_ERPs_resplocked_armw	1	3	Fp2	-1.433
VP10_ERPs_resplocked_armw	1	4	F7	-0.852
VP10_ERPs_resplocked_armw	1	5	F3	-4.567
VP10_ERPs_resplocked_armw	1	6	Fz	-4.407
VP10_ERPs_resplocked_armw	1	7	F4	-2.322
VP10_ERPs_resplocked_armw	1	8	F8	1.344
VP10_ERPs_resplocked_armw	1	9	FC5	0.023
VP10_ERPs_resplocked_armw	1	10	FC1	-6.32
VP10_ERPs_resplocked_armw	1	11	FC2	-3.161
VP10_ERPs_resplocked_armw	1	12	FC6	0.405
VP10_ERPs_resplocked_armw	1	13	T7	3.151
VP10_ERPs_resplocked_armw	1	14	C3	-3.527
VP10_ERPs_resplocked_armw	1	15	Cz	-4.43
[truncated: 4,449 more rows]
