# Supplementary material for: Action Priority: Early Neurophysiological Interaction of Conceptual and Motor Representations
Source: PLoS One. 2016 Dec 14;11(12):e0165882. doi: 10.1371/journal.pone.0165882 (PMC5156427; doi:10.1371/journal.pone.0165882)
Supplement: S18 Dataset — (DAT) [file pone.0165882.s018.dat]

ERPset	bin	chindex	chlabel	value
VP01_ERPs_resplocked_armw	1	1	Fp1	4.884
VP01_ERPs_resplocked_armw	1	2	Fpz	2.691
VP01_ERPs_resplocked_armw	1	3	Fp2	4.318
VP01_ERPs_resplocked_armw	1	4	F7	3.919
VP01_ERPs_resplocked_armw	1	5	F3	3.86
VP01_ERPs_resplocked_armw	1	6	Fz	0.96
VP01_ERPs_resplocked_armw	1	7	F4	4.329
VP01_ERPs_resplocked_armw	1	8	F8	4.433
VP01_ERPs_resplocked_armw	1	9	FC5	5.157
VP01_ERPs_resplocked_armw	1	10	FC1	1.01
VP01_ERPs_resplocked_armw	1	11	FC2	-0.692
VP01_ERPs_resplocked_armw	1	12	FC6	3.265
VP01_ERPs_resplocked_armw	1	13	T7	2.816
VP01_ERPs_resplocked_armw	1	14	C3	3.433
VP01_ERPs_resplocked_armw	1	15	Cz	-1.628
VP01_ERPs_resplocked_armw	1	16	C4	1.165
VP01_ERPs_resplocked_armw	1	17	T8	3.506
VP01_ERPs_resplocked_armw	1	18	CP5	5.516
VP01_ERPs_resplocked_armw	1	19	CP1	-0.009
VP01_ERPs_resplocked_armw	1	20	CP2	0.698
VP01_ERPs_resplocked_armw	1	21	CP6	6.227
VP01_ERPs_resplocked_armw	1	22	P7	4.1
VP01_ERPs_resplocked_armw	1	23	P3	0.802
VP01_ERPs_resplocked_armw	1	24	Pz	2.52
VP01_ERPs_resplocked_armw	1	25	P4	2.603
VP01_ERPs_resplocked_armw	1	26	P8	5.304
VP01_ERPs_resplocked_armw	1	27	POz	5.335
VP01_ERPs_resplocked_armw	1	28	O1	3.375
VP01_ERPs_resplocked_armw	1	29	Oz	6.484
VP01_ERPs_resplocked_armw	1	30	O2	3.735
VP01_ERPs_resplocked_armw	1	31	AF7	4.161
VP01_ERPs_resplocked_armw	1	32	AF3	4.636
VP01_ERPs_resplocked_armw	1	33	AF4	3.25
VP01_ERPs_resplocked_armw	1	34	AF8	4.432
VP01_ERPs_resplocked_armw	1	35	F5	2.962
VP01_ERPs_resplocked_armw	1	36	F1	3.926
VP01_ERPs_resplocked_armw	1	37	F2	2.017
VP01_ERPs_resplocked_armw	1	38	F6	3.577
VP01_ERPs_resplocked_armw	1	39	FC3	4.386
VP01_ERPs_resplocked_armw	1	40	FCz	-0.443
VP01_ERPs_resplocked_armw	1	41	FC4	5.484
VP01_ERPs_resplocked_armw	1	42	C5	8.264
VP01_ERPs_resplocked_armw	1	43	C1	2.904
VP01_ERPs_resplocked_armw	1	44	C2	-2.64
VP01_ERPs_resplocked_armw	1	45	C6	2.595
VP01_ERPs_resplocked_armw	1	46	CP3	4.284
VP01_ERPs_resplocked_armw	1	47	CPz	-0.666
VP01_ERPs_resplocked_armw	1	48	CP4	4.013
VP01_ERPs_resplocked_armw	1	49	P5	5.535
VP01_ERPs_resplocked_armw	1	50	P1	0.993
VP01_ERPs_resplocked_armw	1	51	P2	1.836
VP01_ERPs_resplocked_armw	1	52	P6	3.774
VP01_ERPs_resplocked_armw	1	53	PO5	7.021
VP01_ERPs_resplocked_armw	1	54	PO3	7.099
VP01_ERPs_resplocked_armw	1	55	PO4	3.427
VP01_ERPs_resplocked_armw	1	56	PO6	3.5
VP01_ERPs_resplocked_armw	1	57	FT7	4.37
VP01_ERPs_resplocked_armw	1	58	FT8	5.37
VP01_ERPs_resplocked_armw	1	59	TP7	2.912
VP01_ERPs_resplocked_armw	1	60	TP8	4.002
VP01_ERPs_resplocked_armw	1	61	PO7	7.012
VP01_ERPs_resplocked_armw	1	62	PO8	3.506
VP01_ERPs_resplocked_armw	2	1	Fp1	1.27
VP01_ERPs_resplocked_armw	2	2	Fpz	-0.81
VP01_ERPs_resplocked_armw	2	3	Fp2	1.65
VP01_ERPs_resplocked_armw	2	4	F7	1.397
VP01_ERPs_resplocked_armw	2	5	F3	-1.774
VP01_ERPs_resplocked_armw	2	6	Fz	-1.44
VP01_ERPs_resplocked_armw	2	7	F4	-1.567
VP01_ERPs_resplocked_armw	2	8	F8	4.391
VP01_ERPs_resplocked_armw	2	9	FC5	2.53
VP01_ERPs_resplocked_armw	2	10	FC1	-7.269
VP01_ERPs_resplocked_armw	2	11	FC2	-4.344
VP01_ERPs_resplocked_armw	2	12	FC6	-0.35
VP01_ERPs_resplocked_armw	2	13	T7	3.402
VP01_ERPs_resplocked_armw	2	14	C3	-7.943
VP01_ERPs_resplocked_armw	2	15	Cz	-5.478
VP01_ERPs_resplocked_armw	2	16	C4	-2.325
VP01_ERPs_resplocked_armw	2	17	T8	0.571
VP01_ERPs_resplocked_armw	2	18	CP5	0.483
VP01_ERPs_resplocked_armw	2	19	CP1	-3.569
VP01_ERPs_resplocked_armw	2	20	CP2	-3.443
VP01_ERPs_resplocked_armw	2	21	CP6	0.571
VP01_ERPs_resplocked_armw	2	22	P7	1.507
VP01_ERPs_resplocked_armw	2	23	P3	-1.068
VP01_ERPs_resplocked_armw	2	24	Pz	-2.982
VP01_ERPs_resplocked_armw	2	25	P4	-2.63
VP01_ERPs_resplocked_armw	2	26	P8	0.468
VP01_ERPs_resplocked_armw	2	27	POz	-1.198
VP01_ERPs_resplocked_armw	2	28	O1	1.675
VP01_ERPs_resplocked_armw	2	29	Oz	0.454
VP01_ERPs_resplocked_armw	2	30	O2	-0.22
VP01_ERPs_resplocked_armw	2	31	AF7	3.294
VP01_ERPs_resplocked_armw	2	32	AF3	-0.477
VP01_ERPs_resplocked_armw	2	33	AF4	1.715
VP01_ERPs_resplocked_armw	2	34	AF8	2.523
VP01_ERPs_resplocked_armw	2	35	F5	-0.684
VP01_ERPs_resplocked_armw	2	36	F1	-1.801
VP01_ERPs_resplocked_armw	2	37	F2	-0.383
VP01_ERPs_resplocked_armw	2	38	F6	4.308
VP01_ERPs_resplocked_armw	2	39	FC3	-3.398
VP01_ERPs_resplocked_armw	2	40	FCz	-6.803
VP01_ERPs_resplocked_armw	2	41	FC4	1.424
VP01_ERPs_resplocked_armw	2	42	C5	-1.744
VP01_ERPs_resplocked_armw	2	43	C1	-8.554
VP01_ERPs_resplocked_armw	2	44	C2	-5.175
VP01_ERPs_resplocked_armw	2	45	C6	-0.936
VP01_ERPs_resplocked_armw	2	46	CP3	-3.573
VP01_ERPs_resplocked_armw	2	47	CPz	-3.821
VP01_ERPs_resplocked_armw	2	48	CP4	-0.862
VP01_ERPs_resplocked_armw	2	49	P5	0.558
VP01_ERPs_resplocked_armw	2	50	P1	-1.009
VP01_ERPs_resplocked_armw	2	51	P2	-4.375
VP01_ERPs_resplocked_armw	2	52	P6	-0.672
VP01_ERPs_resplocked_armw	2	53	PO5	2.067
VP01_ERPs_resplocked_armw	2	54	PO3	1.804
VP01_ERPs_resplocked_armw	2	55	PO4	0.302
VP01_ERPs_resplocked_armw	2	56	PO6	0.325
VP01_ERPs_resplocked_armw	2	57	FT7	1.291
VP01_ERPs_resplocked_armw	2	58	FT8	0.874
VP01_ERPs_resplocked_armw	2	59	TP7	3.305
VP01_ERPs_resplocked_armw	2	60	TP8	0.015
VP01_ERPs_resplocked_armw	2	61	PO7	1.76
VP01_ERPs_resplocked_armw	2	62	PO8	0.35
VP01_ERPs_resplocked_armw	4	1	Fp1	0.927
VP01_ERPs_resplocked_armw	4	2	Fpz	2.068
VP01_ERPs_resplocked_armw	4	3	Fp2	2.406
VP01_ERPs_resplocked_armw	4	4	F7	-0.078
VP01_ERPs_resplocked_armw	4	5	F3	5.286
VP01_ERPs_resplocked_armw	4	6	Fz	3.558
VP01_ERPs_resplocked_armw	4	7	F4	2.767
VP01_ERPs_resplocked_armw	4	8	F8	4.088
VP01_ERPs_resplocked_armw	4	9	FC5	6.295
VP01_ERPs_resplocked_armw	4	10	FC1	6.467
VP01_ERPs_resplocked_armw	4	11	FC2	3.003
VP01_ERPs_resplocked_armw	4	12	FC6	1.189
VP01_ERPs_resplocked_armw	4	13	T7	2.948
VP01_ERPs_resplocked_armw	4	14	C3	4.621
VP01_ERPs_resplocked_armw	4	15	Cz	-1.749
VP01_ERPs_resplocked_armw	4	16	C4	2.868
VP01_ERPs_resplocked_armw	4	17	T8	2.104
VP01_ERPs_resplocked_armw	4	18	CP5	8.643
VP01_ERPs_resplocked_armw	4	19	CP1	0.058
VP01_ERPs_resplocked_armw	4	20	CP2	0.345
VP01_ERPs_resplocked_armw	4	21	CP6	2.998
VP01_ERPs_resplocked_armw	4	22	P7	6.504
VP01_ERPs_resplocked_armw	4	23	P3	2.315
VP01_ERPs_resplocked_armw	4	24	Pz	2.503
VP01_ERPs_resplocked_armw	4	25	P4	3.012
VP01_ERPs_resplocked_armw	4	26	P8	2.492
VP01_ERPs_resplocked_armw	4	27	POz	3.677
VP01_ERPs_resplocked_armw	4	28	O1	2.788
VP01_ERPs_resplocked_armw	4	29	Oz	4.571
VP01_ERPs_resplocked_armw	4	30	O2	4.375
VP01_ERPs_resplocked_armw	4	31	AF7	2.54
VP01_ERPs_resplocked_armw	4	32	AF3	5.954
VP01_ERPs_resplocked_armw	4	33	AF4	4.624
VP01_ERPs_resplocked_armw	4	34	AF8	5.229
VP01_ERPs_resplocked_armw	4	35	F5	7.769
VP01_ERPs_resplocked_armw	4	36	F1	5.333
VP01_ERPs_resplocked_armw	4	37	F2	3.962
VP01_ERPs_resplocked_armw	4	38	F6	2.462
VP01_ERPs_resplocked_armw	4	39	FC3	7.343
VP01_ERPs_resplocked_armw	4	40	FCz	3.417
VP01_ERPs_resplocked_armw	4	41	FC4	7.599
VP01_ERPs_resplocked_armw	4	42	C5	6.682
VP01_ERPs_resplocked_armw	4	43	C1	2.976
VP01_ERPs_resplocked_armw	4	44	C2	2.421
VP01_ERPs_resplocked_armw	4	45	C6	1.603
VP01_ERPs_resplocked_armw	4	46	CP3	4.378
VP01_ERPs_resplocked_armw	4	47	CPz	-1.943
VP01_ERPs_resplocked_armw	4	48	CP4	4.067
VP01_ERPs_resplocked_armw	4	49	P5	3.287
VP01_ERPs_resplocked_armw	4	50	P1	2.316
VP01_ERPs_resplocked_armw	4	51	P2	0.109
VP01_ERPs_resplocked_armw	4	52	P6	2.941
VP01_ERPs_resplocked_armw	4	53	PO5	7.086
VP01_ERPs_resplocked_armw	4	54	PO3	7.135
VP01_ERPs_resplocked_armw	4	55	PO4	4.658
VP01_ERPs_resplocked_armw	4	56	PO6	4.283
VP01_ERPs_resplocked_armw	4	57	FT7	0.72
VP01_ERPs_resplocked_armw	4	58	FT8	4.179
VP01_ERPs_resplocked_armw	4	59	TP7	2.888
VP01_ERPs_resplocked_armw	4	60	TP8	2.89
VP01_ERPs_resplocked_armw	4	61	PO7	6.925
VP01_ERPs_resplocked_armw	4	62	PO8	4.291
VP01_ERPs_resplocked_armw	5	1	Fp1	1.966
VP01_ERPs_resplocked_armw	5	2	Fpz	1.086
VP01_ERPs_resplocked_armw	5	3	Fp2	1.77
VP01_ERPs_resplocked_armw	5	4	F7	1.271
VP01_ERPs_resplocked_armw	5	5	F3	1.386
VP01_ERPs_resplocked_armw	5	6	Fz	0.453
VP01_ERPs_resplocked_armw	5	7	F4	2.669
VP01_ERPs_resplocked_armw	5	8	F8	4.449
VP01_ERPs_resplocked_armw	5	9	FC5	5.001
VP01_ERPs_resplocked_armw	5	10	FC1	1.939
VP01_ERPs_resplocked_armw	5	11	FC2	-0.437
VP01_ERPs_resplocked_armw	5	12	FC6	3.785
VP01_ERPs_resplocked_armw	5	13	T7	3.484
VP01_ERPs_resplocked_armw	5	14	C3	0.743
VP01_ERPs_resplocked_armw	5	15	Cz	-3.726
VP01_ERPs_resplocked_armw	5	16	C4	-0.782
VP01_ERPs_resplocked_armw	5	17	T8	2.55
VP01_ERPs_resplocked_armw	5	18	CP5	4.362
VP01_ERPs_resplocked_armw	5	19	CP1	0.055
VP01_ERPs_resplocked_armw	5	20	CP2	-1.1
VP01_ERPs_resplocked_armw	5	21	CP6	3.933
VP01_ERPs_resplocked_armw	5	22	P7	6.372
VP01_ERPs_resplocked_armw	5	23	P3	2.823
VP01_ERPs_resplocked_armw	5	24	Pz	0.903
VP01_ERPs_resplocked_armw	5	25	P4	1.544
VP01_ERPs_resplocked_armw	5	26	P8	3.101
VP01_ERPs_resplocked_armw	5	27	POz	4.413
VP01_ERPs_resplocked_armw	5	28	O1	3.758
VP01_ERPs_resplocked_armw	5	29	Oz	4.877
VP01_ERPs_resplocked_armw	5	30	O2	3.664
VP01_ERPs_resplocked_armw	5	31	AF7	1.64
VP01_ERPs_resplocked_armw	5	32	AF3	1.54
VP01_ERPs_resplocked_armw	5	33	AF4	2.222
VP01_ERPs_resplocked_armw	5	34	AF8	3.436
VP01_ERPs_resplocked_armw	5	35	F5	3.473
VP01_ERPs_resplocked_armw	5	36	F1	1.358
VP01_ERPs_resplocked_armw	5	37	F2	1.571
VP01_ERPs_resplocked_armw	5	38	F6	3.054
VP01_ERPs_resplocked_armw	5	39	FC3	3.092
VP01_ERPs_resplocked_armw	5	40	FCz	-2.146
VP01_ERPs_resplocked_armw	5	41	FC4	4.074
VP01_ERPs_resplocked_armw	5	42	C5	4.537
VP01_ERPs_resplocked_armw	5	43	C1	-1.731
VP01_ERPs_resplocked_armw	5	44	C2	-1.418
VP01_ERPs_resplocked_armw	5	45	C6	2.184
VP01_ERPs_resplocked_armw	5	46	CP3	1.533
VP01_ERPs_resplocked_armw	5	47	CPz	-1.601
VP01_ERPs_resplocked_armw	5	48	CP4	4.612
VP01_ERPs_resplocked_armw	5	49	P5	4.547
VP01_ERPs_resplocked_armw	5	50	P1	2.862
VP01_ERPs_resplocked_armw	5	51	P2	-1.067
VP01_ERPs_resplocked_armw	5	52	P6	2.322
VP01_ERPs_resplocked_armw	5	53	PO5	11.024
VP01_ERPs_resplocked_armw	5	54	PO3	10.976
VP01_ERPs_resplocked_armw	5	55	PO4	3.704
VP01_ERPs_resplocked_armw	5	56	PO6	3.392
VP01_ERPs_resplocked_armw	5	57	FT7	2.907
VP01_ERPs_resplocked_armw	5	58	FT8	6.713
VP01_ERPs_resplocked_armw	5	59	TP7	3.434
VP01_ERPs_resplocked_armw	5	60	TP8	4.768
VP01_ERPs_resplocked_armw	5	61	PO7	10.986
VP01_ERPs_resplocked_armw	5	62	PO8	3.407
VP02_ERPs_resplocked_armw	1	1	Fp1	3.63
VP02_ERPs_resplocked_armw	1	2	Fpz	3.32
VP02_ERPs_resplocked_armw	1	3	Fp2	2.302
VP02_ERPs_resplocked_armw	1	4	F7	0.795
VP02_ERPs_resplocked_armw	1	5	F3	3.719
VP02_ERPs_resplocked_armw	1	6	Fz	3.338
VP02_ERPs_resplocked_armw	1	7	F4	1.551
VP02_ERPs_resplocked_armw	1	8	F8	-1.113
VP02_ERPs_resplocked_armw	1	9	FC5	7.543
VP02_ERPs_resplocked_armw	1	10	FC1	4.76
VP02_ERPs_resplocked_armw	1	11	FC2	4.588
VP02_ERPs_resplocked_armw	1	12	FC6	2.064
VP02_ERPs_resplocked_armw	1	13	T7	2.639
VP02_ERPs_resplocked_armw	1	14	C3	7.428
VP02_ERPs_resplocked_armw	1	15	Cz	7.148
VP02_ERPs_resplocked_armw	1	16	C4	3.849
VP02_ERPs_resplocked_armw	1	17	T8	-2.166
VP02_ERPs_resplocked_armw	1	18	CP5	7.885
VP02_ERPs_resplocked_armw	1	19	CP1	3.152
VP02_ERPs_resplocked_armw	1	20	CP2	2.28
VP02_ERPs_resplocked_armw	1	21	CP6	-0.999
VP02_ERPs_resplocked_armw	1	22	P7	0.973
VP02_ERPs_resplocked_armw	1	23	P3	2.192
VP02_ERPs_resplocked_armw	1	24	Pz	1.018
VP02_ERPs_resplocked_armw	1	25	P4	-2.743
VP02_ERPs_resplocked_armw	1	26	P8	-5.229
VP02_ERPs_resplocked_armw	1	27	POz	-4.406
VP02_ERPs_resplocked_armw	1	28	O1	1.08
VP02_ERPs_resplocked_armw	1	29	Oz	-4.302
VP02_ERPs_resplocked_armw	1	30	O2	-5.03
VP02_ERPs_resplocked_armw	1	31	AF7	7.743
VP02_ERPs_resplocked_armw	1	32	AF3	3.692
VP02_ERPs_resplocked_armw	1	33	AF4	-0.67
VP02_ERPs_resplocked_armw	1	34	AF8	-1.267
VP02_ERPs_resplocked_armw	1	35	F5	3.768
VP02_ERPs_resplocked_armw	1	36	F1	3.781
VP02_ERPs_resplocked_armw	1	37	F2	0.987
VP02_ERPs_resplocked_armw	1	38	F6	-0.873
VP02_ERPs_resplocked_armw	1	39	FC3	6.76
VP02_ERPs_resplocked_armw	1	40	FCz	4.344
VP02_ERPs_resplocked_armw	1	41	FC4	5.297
VP02_ERPs_resplocked_armw	1	42	C5	6.937
VP02_ERPs_resplocked_armw	1	43	C1	4.549
VP02_ERPs_resplocked_armw	1	44	C2	4.418
VP02_ERPs_resplocked_armw	1	45	C6	-1.455
VP02_ERPs_resplocked_armw	1	46	CP3	5.175
VP02_ERPs_resplocked_armw	1	47	CPz	2.967
VP02_ERPs_resplocked_armw	1	48	CP4	2.596
VP02_ERPs_resplocked_armw	1	49	P5	1.821
VP02_ERPs_resplocked_armw	1	50	P1	1.578
VP02_ERPs_resplocked_armw	1	51	P2	0.156
VP02_ERPs_resplocked_armw	1	52	P6	-5.255
VP02_ERPs_resplocked_armw	1	53	PO5	0.717
VP02_ERPs_resplocked_armw	1	54	PO3	-1.239
VP02_ERPs_resplocked_armw	1	55	PO4	-2.972
VP02_ERPs_resplocked_armw	1	56	PO6	-4.171
VP02_ERPs_resplocked_armw	1	57	FT7	5.012
VP02_ERPs_resplocked_armw	1	58	FT8	0.939
VP02_ERPs_resplocked_armw	1	59	TP7	2.44
VP02_ERPs_resplocked_armw	1	60	TP8	-4.237
VP02_ERPs_resplocked_armw	1	61	PO7	0.89
VP02_ERPs_resplocked_armw	1	62	PO8	-4.016
VP02_ERPs_resplocked_armw	2	1	Fp1	2.384
VP02_ERPs_resplocked_armw	2	2	Fpz	0.292
VP02_ERPs_resplocked_armw	2	3	Fp2	0.466
VP02_ERPs_resplocked_armw	2	4	F7	11.293
VP02_ERPs_resplocked_armw	2	5	F3	3.41
VP02_ERPs_resplocked_armw	2	6	Fz	1.553
VP02_ERPs_resplocked_armw	2	7	F4	3.815
VP02_ERPs_resplocked_armw	2	8	F8	5.137
VP02_ERPs_resplocked_armw	2	9	FC5	4.075
VP02_ERPs_resplocked_armw	2	10	FC1	1.198
VP02_ERPs_resplocked_armw	2	11	FC2	2.999
VP02_ERPs_resplocked_armw	2	12	FC6	5.174
VP02_ERPs_resplocked_armw	2	13	T7	10.076
VP02_ERPs_resplocked_armw	2	14	C3	5.468
VP02_ERPs_resplocked_armw	2	15	Cz	5.314
VP02_ERPs_resplocked_armw	2	16	C4	-0.087
VP02_ERPs_resplocked_armw	2	17	T8	2.177
VP02_ERPs_resplocked_armw	2	18	CP5	4.148
VP02_ERPs_resplocked_armw	2	19	CP1	1.99
VP02_ERPs_resplocked_armw	2	20	CP2	-1.208
VP02_ERPs_resplocked_armw	2	21	CP6	-1.432
VP02_ERPs_resplocked_armw	2	22	P7	-0.601
VP02_ERPs_resplocked_armw	2	23	P3	-1.35
VP02_ERPs_resplocked_armw	2	24	Pz	-2.861
VP02_ERPs_resplocked_armw	2	25	P4	-6.288
VP02_ERPs_resplocked_armw	2	26	P8	-7.719
VP02_ERPs_resplocked_armw	2	27	POz	-6.352
VP02_ERPs_resplocked_armw	2	28	O1	0.065
VP02_ERPs_resplocked_armw	2	29	Oz	-0.587
VP02_ERPs_resplocked_armw	2	30	O2	-4.7
VP02_ERPs_resplocked_armw	2	31	AF7	3.682
VP02_ERPs_resplocked_armw	2	32	AF3	3.338
VP02_ERPs_resplocked_armw	2	33	AF4	5.955
VP02_ERPs_resplocked_armw	2	34	AF8	5.572
VP02_ERPs_resplocked_armw	2	35	F5	3.401
VP02_ERPs_resplocked_armw	2	36	F1	3.213
VP02_ERPs_resplocked_armw	2	37	F2	1.854
VP02_ERPs_resplocked_armw	2	38	F6	4.544
VP02_ERPs_resplocked_armw	2	39	FC3	4.563
VP02_ERPs_resplocked_armw	2	40	FCz	4.337
VP02_ERPs_resplocked_armw	2	41	FC4	5.196
VP02_ERPs_resplocked_armw	2	42	C5	6.696
VP02_ERPs_resplocked_armw	2	43	C1	2.364
VP02_ERPs_resplocked_armw	2	44	C2	2.825
VP02_ERPs_resplocked_armw	2	45	C6	3.329
VP02_ERPs_resplocked_armw	2	46	CP3	3.141
VP02_ERPs_resplocked_armw	2	47	CPz	2.075
VP02_ERPs_resplocked_armw	2	48	CP4	-1.691
VP02_ERPs_resplocked_armw	2	49	P5	1.226
VP02_ERPs_resplocked_armw	2	50	P1	-1.764
VP02_ERPs_resplocked_armw	2	51	P2	-2.641
VP02_ERPs_resplocked_armw	2	52	P6	-3.013
VP02_ERPs_resplocked_armw	2	53	PO5	-1.126
VP02_ERPs_resplocked_armw	2	54	PO3	-4.882
VP02_ERPs_resplocked_armw	2	55	PO4	-6.431
VP02_ERPs_resplocked_armw	2	56	PO6	-7.424
VP02_ERPs_resplocked_armw	2	57	FT7	10.695
VP02_ERPs_resplocked_armw	2	58	FT8	1.238
VP02_ERPs_resplocked_armw	2	59	TP7	6.474
VP02_ERPs_resplocked_armw	2	60	TP8	-3.659
VP02_ERPs_resplocked_armw	2	61	PO7	-1.046
VP02_ERPs_resplocked_armw	2	62	PO8	-7.228
VP02_ERPs_resplocked_armw	4	1	Fp1	1.73
VP02_ERPs_resplocked_armw	4	2	Fpz	0.955
VP02_ERPs_resplocked_armw	4	3	Fp2	1.822
VP02_ERPs_resplocked_armw	4	4	F7	1.355
VP02_ERPs_resplocked_armw	4	5	F3	2.563
VP02_ERPs_resplocked_armw	4	6	Fz	1.846
VP02_ERPs_resplocked_armw	4	7	F4	1.258
VP02_ERPs_resplocked_armw	4	8	F8	4.291
VP02_ERPs_resplocked_armw	4	9	FC5	5.287
VP02_ERPs_resplocked_armw	4	10	FC1	4.653
VP02_ERPs_resplocked_armw	4	11	FC2	7.465
VP02_ERPs_resplocked_armw	4	12	FC6	3.568
VP02_ERPs_resplocked_armw	4	13	T7	4.653
VP02_ERPs_resplocked_armw	4	14	C3	7.606
VP02_ERPs_resplocked_armw	4	15	Cz	7.456
VP02_ERPs_resplocked_armw	4	16	C4	5.872
VP02_ERPs_resplocked_armw	4	17	T8	0.182
VP02_ERPs_resplocked_armw	4	18	CP5	6.251
VP02_ERPs_resplocked_armw	4	19	CP1	5.728
VP02_ERPs_resplocked_armw	4	20	CP2	6.748
VP02_ERPs_resplocked_armw	4	21	CP6	3.983
VP02_ERPs_resplocked_armw	4	22	P7	4.98
VP02_ERPs_resplocked_armw	4	23	P3	5.735
VP02_ERPs_resplocked_armw	4	24	Pz	4.652
VP02_ERPs_resplocked_armw	4	25	P4	2.209
VP02_ERPs_resplocked_armw	4	26	P8	1.451
VP02_ERPs_resplocked_armw	4	27	POz	1.685
VP02_ERPs_resplocked_armw	4	28	O1	1.177
VP02_ERPs_resplocked_armw	4	29	Oz	-2.767
VP02_ERPs_resplocked_armw	4	30	O2	-3.745
VP02_ERPs_resplocked_armw	4	31	AF7	3.534
VP02_ERPs_resplocked_armw	4	32	AF3	2.478
VP02_ERPs_resplocked_armw	4	33	AF4	1.181
VP02_ERPs_resplocked_armw	4	34	AF8	1.367
VP02_ERPs_resplocked_armw	4	35	F5	2.419
VP02_ERPs_resplocked_armw	4	36	F1	2.466
VP02_ERPs_resplocked_armw	4	37	F2	3.32
VP02_ERPs_resplocked_armw	4	38	F6	1.44
VP02_ERPs_resplocked_armw	4	39	FC3	6.29
VP02_ERPs_resplocked_armw	4	40	FCz	5.62
VP02_ERPs_resplocked_armw	4	41	FC4	5.446
VP02_ERPs_resplocked_armw	4	42	C5	8.626
VP02_ERPs_resplocked_armw	4	43	C1	5.966
VP02_ERPs_resplocked_armw	4	44	C2	7.701
VP02_ERPs_resplocked_armw	4	45	C6	1.771
VP02_ERPs_resplocked_armw	4	46	CP3	7.848
VP02_ERPs_resplocked_armw	4	47	CPz	5.459
VP02_ERPs_resplocked_armw	4	48	CP4	6.038
VP02_ERPs_resplocked_armw	4	49	P5	2.477
VP02_ERPs_resplocked_armw	4	50	P1	4.292
VP02_ERPs_resplocked_armw	4	51	P2	4.237
VP02_ERPs_resplocked_armw	4	52	P6	0.558
VP02_ERPs_resplocked_armw	4	53	PO5	1.563
VP02_ERPs_resplocked_armw	4	54	PO3	-0.186
VP02_ERPs_resplocked_armw	4	55	PO4	2.254
VP02_ERPs_resplocked_armw	4	56	PO6	0.57
VP02_ERPs_resplocked_armw	4	57	FT7	4.995
VP02_ERPs_resplocked_armw	4	58	FT8	3.919
VP02_ERPs_resplocked_armw	4	59	TP7	4.243
VP02_ERPs_resplocked_armw	4	60	TP8	-2.664
VP02_ERPs_resplocked_armw	4	61	PO7	1.437
VP02_ERPs_resplocked_armw	4	62	PO8	0.291
VP02_ERPs_resplocked_armw	5	1	Fp1	-2.695
VP02_ERPs_resplocked_armw	5	2	Fpz	-2.943
VP02_ERPs_resplocked_armw	5	3	Fp2	-1.995
VP02_ERPs_resplocked_armw	5	4	F7	5.751
VP02_ERPs_resplocked_armw	5	5	F3	2.051
VP02_ERPs_resplocked_armw	5	6	Fz	0.298
VP02_ERPs_resplocked_armw	5	7	F4	2.556
VP02_ERPs_resplocked_armw	5	8	F8	4.662
VP02_ERPs_resplocked_armw	5	9	FC5	7.266
VP02_ERPs_resplocked_armw	5	10	FC1	3.25
VP02_ERPs_resplocked_armw	5	11	FC2	4.429
VP02_ERPs_resplocked_armw	5	12	FC6	3.655
VP02_ERPs_resplocked_armw	5	13	T7	8.37
VP02_ERPs_resplocked_armw	5	14	C3	5.753
VP02_ERPs_resplocked_armw	5	15	Cz	5.085
VP02_ERPs_resplocked_armw	5	16	C4	3.826
VP02_ERPs_resplocked_armw	5	17	T8	1.858
VP02_ERPs_resplocked_armw	5	18	CP5	8.053
VP02_ERPs_resplocked_armw	5	19	CP1	3.705
VP02_ERPs_resplocked_armw	5	20	CP2	4.218
VP02_ERPs_resplocked_armw	5	21	CP6	1.019
VP02_ERPs_resplocked_armw	5	22	P7	2.119
VP02_ERPs_resplocked_armw	5	23	P3	1.823
VP02_ERPs_resplocked_armw	5	24	Pz	0.847
VP02_ERPs_resplocked_armw	5	25	P4	-1.471
VP02_ERPs_resplocked_armw	5	26	P8	-1.143
VP02_ERPs_resplocked_armw	5	27	POz	-1.167
VP02_ERPs_resplocked_armw	5	28	O1	-0.515
VP02_ERPs_resplocked_armw	5	29	Oz	-1.064
VP02_ERPs_resplocked_armw	5	30	O2	-4.138
VP02_ERPs_resplocked_armw	5	31	AF7	1.828
VP02_ERPs_resplocked_armw	5	32	AF3	1.987
VP02_ERPs_resplocked_armw	5	33	AF4	1.173
VP02_ERPs_resplocked_armw	5	34	AF8	1.457
VP02_ERPs_resplocked_armw	5	35	F5	1.929
VP02_ERPs_resplocked_armw	5	36	F1	1.999
VP02_ERPs_resplocked_armw	5	37	F2	1.264
VP02_ERPs_resplocked_armw	5	38	F6	4.184
VP02_ERPs_resplocked_armw	5	39	FC3	4.486
VP02_ERPs_resplocked_armw	5	40	FCz	2.839
VP02_ERPs_resplocked_armw	5	41	FC4	4.934
VP02_ERPs_resplocked_armw	5	42	C5	6.805
VP02_ERPs_resplocked_armw	5	43	C1	4.199
VP02_ERPs_resplocked_armw	5	44	C2	5.429
VP02_ERPs_resplocked_armw	5	45	C6	2.025
VP02_ERPs_resplocked_armw	5	46	CP3	6.26
VP02_ERPs_resplocked_armw	5	47	CPz	3.613
VP02_ERPs_resplocked_armw	5	48	CP4	2.783
VP02_ERPs_resplocked_armw	5	49	P5	1.387
VP02_ERPs_resplocked_armw	5	50	P1	2.427
VP02_ERPs_resplocked_armw	5	51	P2	-0.572
VP02_ERPs_resplocked_armw	5	52	P6	-1.907
VP02_ERPs_resplocked_armw	5	53	PO5	-0.325
VP02_ERPs_resplocked_armw	5	54	PO3	-2.562
VP02_ERPs_resplocked_armw	5	55	PO4	-1.393
VP02_ERPs_resplocked_armw	5	56	PO6	-4.107
VP02_ERPs_resplocked_armw	5	57	FT7	8.304
VP02_ERPs_resplocked_armw	5	58	FT8	1.982
VP02_ERPs_resplocked_armw	5	59	TP7	5.462
VP02_ERPs_resplocked_armw	5	60	TP8	-2.86
VP02_ERPs_resplocked_armw	5	61	PO7	-0.541
VP02_ERPs_resplocked_armw	5	62	PO8	-4.279
VP04_ERPs_resplocked_armw	1	1	Fp1	10.918
VP04_ERPs_resplocked_armw	1	2	Fpz	9.276
VP04_ERPs_resplocked_armw	1	3	Fp2	8.783
VP04_ERPs_resplocked_armw	1	4	F7	13.63
VP04_ERPs_resplocked_armw	1	5	F3	14.959
VP04_ERPs_resplocked_armw	1	6	Fz	14.864
VP04_ERPs_resplocked_armw	1	7	F4	16.546
VP04_ERPs_resplocked_armw	1	8	F8	13.754
VP04_ERPs_resplocked_armw	1	9	FC5	13.938
VP04_ERPs_resplocked_armw	1	10	FC1	13.769
VP04_ERPs_resplocked_armw	1	11	FC2	14.333
VP04_ERPs_resplocked_armw	1	12	FC6	14.966
VP04_ERPs_resplocked_armw	1	13	T7	7.209
VP04_ERPs_resplocked_armw	1	14	C3	11.267
VP04_ERPs_resplocked_armw	1	15	Cz	11.647
VP04_ERPs_resplocked_armw	1	16	C4	14.17
VP04_ERPs_resplocked_armw	1	17	T8	9.113
VP04_ERPs_resplocked_armw	1	18	CP5	8.179
VP04_ERPs_resplocked_armw	1	19	CP1	9.702
VP04_ERPs_resplocked_armw	1	20	CP2	9.1
VP04_ERPs_resplocked_armw	1	21	CP6	9.226
VP04_ERPs_resplocked_armw	1	22	P7	5.601
VP04_ERPs_resplocked_armw	1	23	P3	9.4
VP04_ERPs_resplocked_armw	1	24	Pz	7.195
VP04_ERPs_resplocked_armw	1	25	P4	9.125
VP04_ERPs_resplocked_armw	1	26	P8	8.744
VP04_ERPs_resplocked_armw	1	27	POz	7.251
VP04_ERPs_resplocked_armw	1	28	O1	3.493
VP04_ERPs_resplocked_armw	1	29	Oz	3.07
VP04_ERPs_resplocked_armw	1	30	O2	8.937
VP04_ERPs_resplocked_armw	1	31	AF7	11.714
VP04_ERPs_resplocked_armw	1	32	AF3	13.094
VP04_ERPs_resplocked_armw	1	33	AF4	14.21
VP04_ERPs_resplocked_armw	1	34	AF8	9.087
VP04_ERPs_resplocked_armw	1	35	F5	14.859
VP04_ERPs_resplocked_armw	1	36	F1	15.003
VP04_ERPs_resplocked_armw	1	37	F2	16.903
VP04_ERPs_resplocked_armw	1	38	F6	13.817
VP04_ERPs_resplocked_armw	1	39	FC3	11.802
VP04_ERPs_resplocked_armw	1	40	FCz	14.547
VP04_ERPs_resplocked_armw	1	41	FC4	14.154
VP04_ERPs_resplocked_armw	1	42	C5	11.753
VP04_ERPs_resplocked_armw	1	43	C1	11.736
VP04_ERPs_resplocked_armw	1	44	C2	12.896
VP04_ERPs_resplocked_armw	1	45	C6	8.932
VP04_ERPs_resplocked_armw	1	46	CP3	9.303
VP04_ERPs_resplocked_armw	1	47	CPz	7.59
VP04_ERPs_resplocked_armw	1	48	CP4	14.379
VP04_ERPs_resplocked_armw	1	49	P5	5.105
VP04_ERPs_resplocked_armw	1	50	P1	9.82
VP04_ERPs_resplocked_armw	1	51	P2	8.96
VP04_ERPs_resplocked_armw	1	52	P6	9.212
VP04_ERPs_resplocked_armw	1	53	PO5	5.576
VP04_ERPs_resplocked_armw	1	54	PO3	5.765
VP04_ERPs_resplocked_armw	1	55	PO4	9.069
VP04_ERPs_resplocked_armw	1	56	PO6	8.723
VP04_ERPs_resplocked_armw	1	57	FT7	15.674
VP04_ERPs_resplocked_armw	1	58	FT8	13.86
VP04_ERPs_resplocked_armw	1	59	TP7	9.164
VP04_ERPs_resplocked_armw	1	60	TP8	9.044
VP04_ERPs_resplocked_armw	1	61	PO7	5.618
VP04_ERPs_resplocked_armw	1	62	PO8	8.822
VP04_ERPs_resplocked_armw	2	1	Fp1	1.028
VP04_ERPs_resplocked_armw	2	2	Fpz	-1.079
VP04_ERPs_resplocked_armw	2	3	Fp2	-1.838
VP04_ERPs_resplocked_armw	2	4	F7	5.054
VP04_ERPs_resplocked_armw	2	5	F3	3.71
VP04_ERPs_resplocked_armw	2	6	Fz	3.724
VP04_ERPs_resplocked_armw	2	7	F4	4.658
VP04_ERPs_resplocked_armw	2	8	F8	5.321
VP04_ERPs_resplocked_armw	2	9	FC5	5.404
VP04_ERPs_resplocked_armw	2	10	FC1	2.977
VP04_ERPs_resplocked_armw	2	11	FC2	2.865
VP04_ERPs_resplocked_armw	2	12	FC6	5.655
VP04_ERPs_resplocked_armw	2	13	T7	-0.122
VP04_ERPs_resplocked_armw	2	14	C3	1.655
VP04_ERPs_resplocked_armw	2	15	Cz	1.476
VP04_ERPs_resplocked_armw	2	16	C4	2.918
VP04_ERPs_resplocked_armw	2	17	T8	5.335
VP04_ERPs_resplocked_armw	2	18	CP5	1.201
VP04_ERPs_resplocked_armw	2	19	CP1	-1.884
VP04_ERPs_resplocked_armw	2	20	CP2	1.995
VP04_ERPs_resplocked_armw	2	21	CP6	2.04
VP04_ERPs_resplocked_armw	2	22	P7	-0.103
VP04_ERPs_resplocked_armw	2	23	P3	-2.764
VP04_ERPs_resplocked_armw	2	24	Pz	-1.537
VP04_ERPs_resplocked_armw	2	25	P4	1.899
VP04_ERPs_resplocked_armw	2	26	P8	1.965
VP04_ERPs_resplocked_armw	2	27	POz	-1.563
VP04_ERPs_resplocked_armw	2	28	O1	-1.923
VP04_ERPs_resplocked_armw	2	29	Oz	-0.972
VP04_ERPs_resplocked_armw	2	30	O2	1.951
VP04_ERPs_resplocked_armw	2	31	AF7	4.719
VP04_ERPs_resplocked_armw	2	32	AF3	2.522
VP04_ERPs_resplocked_armw	2	33	AF4	3.637
VP04_ERPs_resplocked_armw	2	34	AF8	4.196
VP04_ERPs_resplocked_armw	2	35	F5	3.637
VP04_ERPs_resplocked_armw	2	36	F1	3.675
VP04_ERPs_resplocked_armw	2	37	F2	4.989
VP04_ERPs_resplocked_armw	2	38	F6	5.15
VP04_ERPs_resplocked_armw	2	39	FC3	4.606
VP04_ERPs_resplocked_armw	2	40	FCz	2.989
VP04_ERPs_resplocked_armw	2	41	FC4	2.947
VP04_ERPs_resplocked_armw	2	42	C5	4.693
VP04_ERPs_resplocked_armw	2	43	C1	0.6
VP04_ERPs_resplocked_armw	2	44	C2	3.333
VP04_ERPs_resplocked_armw	2	45	C6	1.925
VP04_ERPs_resplocked_armw	2	46	CP3	-0.766
VP04_ERPs_resplocked_armw	2	47	CPz	-1.448
VP04_ERPs_resplocked_armw	2	48	CP4	2.918
VP04_ERPs_resplocked_armw	2	49	P5	0.054
VP04_ERPs_resplocked_armw	2	50	P1	-1.968
VP04_ERPs_resplocked_armw	2	51	P2	1.817
VP04_ERPs_resplocked_armw	2	52	P6	2.003
VP04_ERPs_resplocked_armw	2	53	PO5	0.011
VP04_ERPs_resplocked_armw	2	54	PO3	0.12
VP04_ERPs_resplocked_armw	2	55	PO4	1.858
VP04_ERPs_resplocked_armw	2	56	PO6	1.836
VP04_ERPs_resplocked_armw	2	57	FT7	12.462
VP04_ERPs_resplocked_armw	2	58	FT8	5.487
VP04_ERPs_resplocked_armw	2	59	TP7	-0.706
VP04_ERPs_resplocked_armw	2	60	TP8	2.217
VP04_ERPs_resplocked_armw	2	61	PO7	0.002
VP04_ERPs_resplocked_armw	2	62	PO8	1.888
VP04_ERPs_resplocked_armw	4	1	Fp1	6.458
VP04_ERPs_resplocked_armw	4	2	Fpz	4.399
VP04_ERPs_resplocked_armw	4	3	Fp2	0.817
VP04_ERPs_resplocked_armw	4	4	F7	8.08
VP04_ERPs_resplocked_armw	4	5	F3	12.233
VP04_ERPs_resplocked_armw	4	6	Fz	12.075
VP04_ERPs_resplocked_armw	4	7	F4	14.502
VP04_ERPs_resplocked_armw	4	8	F8	11.129
VP04_ERPs_resplocked_armw	4	9	FC5	10.084
VP04_ERPs_resplocked_armw	4	10	FC1	15.419
VP04_ERPs_resplocked_armw	4	11	FC2	15.715
VP04_ERPs_resplocked_armw	4	12	FC6	12.501
VP04_ERPs_resplocked_armw	4	13	T7	4.22
VP04_ERPs_resplocked_armw	4	14	C3	13.885
VP04_ERPs_resplocked_armw	4	15	Cz	15.412
VP04_ERPs_resplocked_armw	4	16	C4	15.523
VP04_ERPs_resplocked_armw	4	17	T8	8.258
VP04_ERPs_resplocked_armw	4	18	CP5	7.995
VP04_ERPs_resplocked_armw	4	19	CP1	12.767
VP04_ERPs_resplocked_armw	4	20	CP2	11.901
VP04_ERPs_resplocked_armw	4	21	CP6	11.808
VP04_ERPs_resplocked_armw	4	22	P7	8.23
VP04_ERPs_resplocked_armw	4	23	P3	11.585
VP04_ERPs_resplocked_armw	4	24	Pz	12.605
VP04_ERPs_resplocked_armw	4	25	P4	11.763
VP04_ERPs_resplocked_armw	4	26	P8	11.01
VP04_ERPs_resplocked_armw	4	27	POz	12.665
VP04_ERPs_resplocked_armw	4	28	O1	8.353
VP04_ERPs_resplocked_armw	4	29	Oz	10.861
VP04_ERPs_resplocked_armw	4	30	O2	11.462
VP04_ERPs_resplocked_armw	4	31	AF7	1.598
VP04_ERPs_resplocked_armw	4	32	AF3	2.071
VP04_ERPs_resplocked_armw	4	33	AF4	9.36
VP04_ERPs_resplocked_armw	4	34	AF8	5.806
VP04_ERPs_resplocked_armw	4	35	F5	12.069
VP04_ERPs_resplocked_armw	4	36	F1	12.274
VP04_ERPs_resplocked_armw	4	37	F2	15.144
VP04_ERPs_resplocked_armw	4	38	F6	10.913
VP04_ERPs_resplocked_armw	4	39	FC3	14.058
VP04_ERPs_resplocked_armw	4	40	FCz	16.075
VP04_ERPs_resplocked_armw	4	41	FC4	15.77
VP04_ERPs_resplocked_armw	4	42	C5	11.441
VP04_ERPs_resplocked_armw	4	43	C1	15.214
VP04_ERPs_resplocked_armw	4	44	C2	18.259
VP04_ERPs_resplocked_armw	4	45	C6	11.016
VP04_ERPs_resplocked_armw	4	46	CP3	14.497
VP04_ERPs_resplocked_armw	4	47	CPz	13.057
VP04_ERPs_resplocked_armw	4	48	CP4	15.529
VP04_ERPs_resplocked_armw	4	49	P5	7.826
VP04_ERPs_resplocked_armw	4	50	P1	12.933
VP04_ERPs_resplocked_armw	4	51	P2	11.293
VP04_ERPs_resplocked_armw	4	52	P6	11.618
VP04_ERPs_resplocked_armw	4	53	PO5	8.117
VP04_ERPs_resplocked_armw	4	54	PO3	8.201
VP04_ERPs_resplocked_armw	4	55	PO4	11.659
VP04_ERPs_resplocked_armw	4	56	PO6	11.16
VP04_ERPs_resplocked_armw	4	57	FT7	4.259
VP04_ERPs_resplocked_armw	4	58	FT8	11.682
VP04_ERPs_resplocked_armw	4	59	TP7	13.442
VP04_ERPs_resplocked_armw	4	60	TP8	11.529
VP04_ERPs_resplocked_armw	4	61	PO7	8.261
VP04_ERPs_resplocked_armw	4	62	PO8	11.095
VP04_ERPs_resplocked_armw	5	1	Fp1	8.118
VP04_ERPs_resplocked_armw	5	2	Fpz	10.11
VP04_ERPs_resplocked_armw	5	3	Fp2	8.024
VP04_ERPs_resplocked_armw	5	4	F7	16.173
VP04_ERPs_resplocked_armw	5	5	F3	20.002
VP04_ERPs_resplocked_armw	5	6	Fz	20.129
VP04_ERPs_resplocked_armw	5	7	F4	22.299
VP04_ERPs_resplocked_armw	5	8	F8	20.555
VP04_ERPs_resplocked_armw	5	9	FC5	15.147
VP04_ERPs_resplocked_armw	5	10	FC1	23.241
VP04_ERPs_resplocked_armw	5	11	FC2	23.608
VP04_ERPs_resplocked_armw	5	12	FC6	21.718
VP04_ERPs_resplocked_armw	5	13	T7	6.749
VP04_ERPs_resplocked_armw	5	14	C3	20.242
VP04_ERPs_resplocked_armw	5	15	Cz	24.04
VP04_ERPs_resplocked_armw	5	16	C4	23.541
VP04_ERPs_resplocked_armw	5	17	T8	20.294
VP04_ERPs_resplocked_armw	5	18	CP5	13.487
VP04_ERPs_resplocked_armw	5	19	CP1	20.3
VP04_ERPs_resplocked_armw	5	20	CP2	21.796
VP04_ERPs_resplocked_armw	5	21	CP6	21.813
VP04_ERPs_resplocked_armw	5	22	P7	12.29
VP04_ERPs_resplocked_armw	5	23	P3	18.769
VP04_ERPs_resplocked_armw	5	24	Pz	20.205
VP04_ERPs_resplocked_armw	5	25	P4	21.773
VP04_ERPs_resplocked_armw	5	26	P8	21.366
VP04_ERPs_resplocked_armw	5	27	POz	20.324
VP04_ERPs_resplocked_armw	5	28	O1	14.427
VP04_ERPs_resplocked_armw	5	29	Oz	18.81
VP04_ERPs_resplocked_armw	5	30	O2	21.719
VP04_ERPs_resplocked_armw	5	31	AF7	0.708
VP04_ERPs_resplocked_armw	5	32	AF3	8.083
VP04_ERPs_resplocked_armw	5	33	AF4	20.046
VP04_ERPs_resplocked_armw	5	34	AF8	11.08
VP04_ERPs_resplocked_armw	5	35	F5	19.39
VP04_ERPs_resplocked_armw	5	36	F1	19.995
VP04_ERPs_resplocked_armw	5	37	F2	22.621
VP04_ERPs_resplocked_armw	5	38	F6	20.463
VP04_ERPs_resplocked_armw	5	39	FC3	19.699
VP04_ERPs_resplocked_armw	5	40	FCz	23.721
VP04_ERPs_resplocked_armw	5	41	FC4	23.643
VP04_ERPs_resplocked_armw	5	42	C5	16.644
VP04_ERPs_resplocked_armw	5	43	C1	21.536
VP04_ERPs_resplocked_armw	5	44	C2	24.446
VP04_ERPs_resplocked_armw	5	45	C6	21.311
VP04_ERPs_resplocked_armw	5	46	CP3	20.066
VP04_ERPs_resplocked_armw	5	47	CPz	20.429
VP04_ERPs_resplocked_armw	5	48	CP4	23.588
VP04_ERPs_resplocked_armw	5	49	P5	11.915
VP04_ERPs_resplocked_armw	5	50	P1	20.341
VP04_ERPs_resplocked_armw	5	51	P2	21.625
VP04_ERPs_resplocked_armw	5	52	P6	21.75
VP04_ERPs_resplocked_armw	5	53	PO5	12.289
VP04_ERPs_resplocked_armw	5	54	PO3	12.322
VP04_ERPs_resplocked_armw	5	55	PO4	21.898
VP04_ERPs_resplocked_armw	5	56	PO6	21.478
VP04_ERPs_resplocked_armw	5	57	FT7	18.519
VP04_ERPs_resplocked_armw	5	58	FT8	21.039
VP04_ERPs_resplocked_armw	5	59	TP7	15.671
VP04_ERPs_resplocked_armw	5	60	TP8	21.623
VP04_ERPs_resplocked_armw	5	61	PO7	12.354
VP04_ERPs_resplocked_armw	5	62	PO8	21.479
VP05_ERPs_resplocked_armw	1	1	Fp1	0.598
VP05_ERPs_resplocked_armw	1	2	Fpz	-19.431
VP05_ERPs_resplocked_armw	1	3	Fp2	-17.991
VP05_ERPs_resplocked_armw	1	4	F7	-1.228
VP05_ERPs_resplocked_armw	1	5	F3	-8.928
VP05_ERPs_resplocked_armw	1	6	Fz	-9.951
VP05_ERPs_resplocked_armw	1	7	F4	-5.919
VP05_ERPs_resplocked_armw	1	8	F8	-3
VP05_ERPs_resplocked_armw	1	9	FC5	-3.081
VP05_ERPs_resplocked_armw	1	10	FC1	-12.828
VP05_ERPs_resplocked_armw	1	11	FC2	-10.04
VP05_ERPs_resplocked_armw	1	12	FC6	-3.37
VP05_ERPs_resplocked_armw	1	13	T7	-3.238
VP05_ERPs_resplocked_armw	1	14	C3	-6.263
VP05_ERPs_resplocked_armw	1	15	Cz	-9.692
VP05_ERPs_resplocked_armw	1	16	C4	-3.477
VP05_ERPs_resplocked_armw	1	17	T8	-1.526
VP05_ERPs_resplocked_armw	1	18	CP5	-3.202
VP05_ERPs_resplocked_armw	1	19	CP1	-3.995
VP05_ERPs_resplocked_armw	1	20	CP2	-6.424
VP05_ERPs_resplocked_armw	1	21	CP6	-4.605
VP05_ERPs_resplocked_armw	1	22	P7	-8.164
VP05_ERPs_resplocked_armw	1	23	P3	-10.28
VP05_ERPs_resplocked_armw	1	24	Pz	-7.643
VP05_ERPs_resplocked_armw	1	25	P4	-7.618
VP05_ERPs_resplocked_armw	1	26	P8	-4.704
VP05_ERPs_resplocked_armw	1	27	POz	-10.807
VP05_ERPs_resplocked_armw	1	28	O1	-10.983
VP05_ERPs_resplocked_armw	1	29	Oz	-5.392
VP05_ERPs_resplocked_armw	1	30	O2	-7.758
VP05_ERPs_resplocked_armw	1	31	AF7	2.38
VP05_ERPs_resplocked_armw	1	32	AF3	-6.953
VP05_ERPs_resplocked_armw	1	33	AF4	-8.211
VP05_ERPs_resplocked_armw	1	34	AF8	3.766
VP05_ERPs_resplocked_armw	1	35	F5	-3.897
VP05_ERPs_resplocked_armw	1	36	F1	-8.847
VP05_ERPs_resplocked_armw	1	37	F2	-5.908
VP05_ERPs_resplocked_armw	1	38	F6	-5.715
VP05_ERPs_resplocked_armw	1	39	FC3	-7.598
VP05_ERPs_resplocked_armw	1	40	FCz	-10.058
VP05_ERPs_resplocked_armw	1	41	FC4	-5.163
VP05_ERPs_resplocked_armw	1	42	C5	-2.284
VP05_ERPs_resplocked_armw	1	43	C1	-9.624
VP05_ERPs_resplocked_armw	1	44	C2	-10.019
VP05_ERPs_resplocked_armw	1	45	C6	-4.504
VP05_ERPs_resplocked_armw	1	46	CP3	-7.57
VP05_ERPs_resplocked_armw	1	47	CPz	-7.411
VP05_ERPs_resplocked_armw	1	48	CP4	-3.694
VP05_ERPs_resplocked_armw	1	49	P5	-9.677
VP05_ERPs_resplocked_armw	1	50	P1	-3.94
VP05_ERPs_resplocked_armw	1	51	P2	-6.209
VP05_ERPs_resplocked_armw	1	52	P6	-7.606
VP05_ERPs_resplocked_armw	1	53	PO5	-12.112
VP05_ERPs_resplocked_armw	1	54	PO3	-12.102
VP05_ERPs_resplocked_armw	1	55	PO4	-7.542
VP05_ERPs_resplocked_armw	1	56	PO6	-7.307
VP05_ERPs_resplocked_armw	1	57	FT7	-1.029
VP05_ERPs_resplocked_armw	1	58	FT8	-3.058
VP05_ERPs_resplocked_armw	1	59	TP7	-3.255
VP05_ERPs_resplocked_armw	1	60	TP8	-4.075
VP05_ERPs_resplocked_armw	1	61	PO7	-11.916
VP05_ERPs_resplocked_armw	1	62	PO8	-7.507
VP05_ERPs_resplocked_armw	2	1	Fp1	18.046
VP05_ERPs_resplocked_armw	2	2	Fpz	30.661
VP05_ERPs_resplocked_armw	2	3	Fp2	25.146
VP05_ERPs_resplocked_armw	2	4	F7	11.61
VP05_ERPs_resplocked_armw	2	5	F3	0.672
VP05_ERPs_resplocked_armw	2	6	Fz	-0.527
VP05_ERPs_resplocked_armw	2	7	F4	1.703
VP05_ERPs_resplocked_armw	2	8	F8	8.573
VP05_ERPs_resplocked_armw	2	9	FC5	5.73
VP05_ERPs_resplocked_armw	2	10	FC1	-4.467
VP05_ERPs_resplocked_armw	2	11	FC2	0.647
VP05_ERPs_resplocked_armw	2	12	FC6	0.645
VP05_ERPs_resplocked_armw	2	13	T7	0.612
VP05_ERPs_resplocked_armw	2	14	C3	1.706
VP05_ERPs_resplocked_armw	2	15	Cz	-0.323
VP05_ERPs_resplocked_armw	2	16	C4	0.152
VP05_ERPs_resplocked_armw	2	17	T8	4.741
VP05_ERPs_resplocked_armw	2	18	CP5	-0.021
VP05_ERPs_resplocked_armw	2	19	CP1	-0.898
VP05_ERPs_resplocked_armw	2	20	CP2	-0.297
VP05_ERPs_resplocked_armw	2	21	CP6	0.605
VP05_ERPs_resplocked_armw	2	22	P7	-1.649
VP05_ERPs_resplocked_armw	2	23	P3	-4.298
VP05_ERPs_resplocked_armw	2	24	Pz	-5.757
VP05_ERPs_resplocked_armw	2	25	P4	-4.355
VP05_ERPs_resplocked_armw	2	26	P8	-0.026
VP05_ERPs_resplocked_armw	2	27	POz	-6.832
VP05_ERPs_resplocked_armw	2	28	O1	-5.677
VP05_ERPs_resplocked_armw	2	29	Oz	-3.85
VP05_ERPs_resplocked_armw	2	30	O2	-4.275
VP05_ERPs_resplocked_armw	2	31	AF7	18.015
VP05_ERPs_resplocked_armw	2	32	AF3	5.906
VP05_ERPs_resplocked_armw	2	33	AF4	1.801
VP05_ERPs_resplocked_armw	2	34	AF8	7.051
VP05_ERPs_resplocked_armw	2	35	F5	2.803
VP05_ERPs_resplocked_armw	2	36	F1	0.681
VP05_ERPs_resplocked_armw	2	37	F2	1.561
VP05_ERPs_resplocked_armw	2	38	F6	1.545
VP05_ERPs_resplocked_armw	2	39	FC3	-2.315
VP05_ERPs_resplocked_armw	2	40	FCz	0.463
VP05_ERPs_resplocked_armw	2	41	FC4	1.891
VP05_ERPs_resplocked_armw	2	42	C5	3.584
VP05_ERPs_resplocked_armw	2	43	C1	-0.558
VP05_ERPs_resplocked_armw	2	44	C2	0.478
VP05_ERPs_resplocked_armw	2	45	C6	0.215
VP05_ERPs_resplocked_armw	2	46	CP3	-2.671
VP05_ERPs_resplocked_armw	2	47	CPz	-5.163
VP05_ERPs_resplocked_armw	2	48	CP4	0.274
VP05_ERPs_resplocked_armw	2	49	P5	-4.144
VP05_ERPs_resplocked_armw	2	50	P1	-0.961
VP05_ERPs_resplocked_armw	2	51	P2	-4.35
VP05_ERPs_resplocked_armw	2	52	P6	-4.119
VP05_ERPs_resplocked_armw	2	53	PO5	-8.818
VP05_ERPs_resplocked_armw	2	54	PO3	-8.376
VP05_ERPs_resplocked_armw	2	55	PO4	-3.652
VP05_ERPs_resplocked_armw	2	56	PO6	-4.518
VP05_ERPs_resplocked_armw	2	57	FT7	11.919
VP05_ERPs_resplocked_armw	2	58	FT8	9.04
VP05_ERPs_resplocked_armw	2	59	TP7	0.743
VP05_ERPs_resplocked_armw	2	60	TP8	0.734
VP05_ERPs_resplocked_armw	2	61	PO7	-8.673
VP05_ERPs_resplocked_armw	2	62	PO8	-4.539
VP05_ERPs_resplocked_armw	4	1	Fp1	4.911
VP05_ERPs_resplocked_armw	4	2	Fpz	1.362
VP05_ERPs_resplocked_armw	4	3	Fp2	1.963
VP05_ERPs_resplocked_armw	4	4	F7	4.803
VP05_ERPs_resplocked_armw	4	5	F3	-6.14
VP05_ERPs_resplocked_armw	4	6	Fz	-6.321
VP05_ERPs_resplocked_armw	4	7	F4	-3.081
VP05_ERPs_resplocked_armw	4	8	F8	9.547
VP05_ERPs_resplocked_armw	4	9	FC5	0.445
VP05_ERPs_resplocked_armw	4	10	FC1	-6.774
VP05_ERPs_resplocked_armw	4	11	FC2	-5.831
VP05_ERPs_resplocked_armw	4	12	FC6	0.131
VP05_ERPs_resplocked_armw	4	13	T7	-0.772
VP05_ERPs_resplocked_armw	4	14	C3	-1.155
VP05_ERPs_resplocked_armw	4	15	Cz	-5.507
VP05_ERPs_resplocked_armw	4	16	C4	-2.107
VP05_ERPs_resplocked_armw	4	17	T8	-2.172
VP05_ERPs_resplocked_armw	4	18	CP5	-1.743
VP05_ERPs_resplocked_armw	4	19	CP1	-6.167
VP05_ERPs_resplocked_armw	4	20	CP2	-3.078
VP05_ERPs_resplocked_armw	4	21	CP6	-3.309
VP05_ERPs_resplocked_armw	4	22	P7	-7.76
VP05_ERPs_resplocked_armw	4	23	P3	-8.474
VP05_ERPs_resplocked_armw	4	24	Pz	-4.684
VP05_ERPs_resplocked_armw	4	25	P4	-5.932
VP05_ERPs_resplocked_armw	4	26	P8	-4.084
VP05_ERPs_resplocked_armw	4	27	POz	-9.171
VP05_ERPs_resplocked_armw	4	28	O1	-10.179
VP05_ERPs_resplocked_armw	4	29	Oz	-7.992
VP05_ERPs_resplocked_armw	4	30	O2	-5.863
VP05_ERPs_resplocked_armw	4	31	AF7	5.876
VP05_ERPs_resplocked_armw	4	32	AF3	-3.116
VP05_ERPs_resplocked_armw	4	33	AF4	-2.915
VP05_ERPs_resplocked_armw	4	34	AF8	0.495
VP05_ERPs_resplocked_armw	4	35	F5	-1.474
VP05_ERPs_resplocked_armw	4	36	F1	-6.13
VP05_ERPs_resplocked_armw	4	37	F2	-3.055
VP05_ERPs_resplocked_armw	4	38	F6	-2.995
VP05_ERPs_resplocked_armw	4	39	FC3	-4.613
VP05_ERPs_resplocked_armw	4	40	FCz	-5.857
VP05_ERPs_resplocked_armw	4	41	FC4	-3.67
VP05_ERPs_resplocked_armw	4	42	C5	-0.182
VP05_ERPs_resplocked_armw	4	43	C1	-5.439
VP05_ERPs_resplocked_armw	4	44	C2	-5.953
VP05_ERPs_resplocked_armw	4	45	C6	-3.167
VP05_ERPs_resplocked_armw	4	46	CP3	-5.644
VP05_ERPs_resplocked_armw	4	47	CPz	-4.726
VP05_ERPs_resplocked_armw	4	48	CP4	-1.975
VP05_ERPs_resplocked_armw	4	49	P5	-8.693
VP05_ERPs_resplocked_armw	4	50	P1	-6.187
VP05_ERPs_resplocked_armw	4	51	P2	-6.269
VP05_ERPs_resplocked_armw	4	52	P6	-5.876
VP05_ERPs_resplocked_armw	4	53	PO5	-9.255
VP05_ERPs_resplocked_armw	4	54	PO3	-9.314
VP05_ERPs_resplocked_armw	4	55	PO4	-6.516
VP05_ERPs_resplocked_armw	4	56	PO6	-5.887
VP05_ERPs_resplocked_armw	4	57	FT7	4.584
VP05_ERPs_resplocked_armw	4	58	FT8	9.433
VP05_ERPs_resplocked_armw	4	59	TP7	-0.698
VP05_ERPs_resplocked_armw	4	60	TP8	-3.529
VP05_ERPs_resplocked_armw	4	61	PO7	-9.267
VP05_ERPs_resplocked_armw	4	62	PO8	-5.918
VP05_ERPs_resplocked_armw	5	1	Fp1	3.049
VP05_ERPs_resplocked_armw	5	2	Fpz	3.089
VP05_ERPs_resplocked_armw	5	3	Fp2	5.023
VP05_ERPs_resplocked_armw	5	4	F7	2.915
VP05_ERPs_resplocked_armw	5	5	F3	-2.794
VP05_ERPs_resplocked_armw	5	6	Fz	-3.501
VP05_ERPs_resplocked_armw	5	7	F4	1.021
VP05_ERPs_resplocked_armw	5	8	F8	2.399
VP05_ERPs_resplocked_armw	5	9	FC5	0.506
VP05_ERPs_resplocked_armw	5	10	FC1	-2.507
VP05_ERPs_resplocked_armw	5	11	FC2	-0.989
VP05_ERPs_resplocked_armw	5	12	FC6	2.152
VP05_ERPs_resplocked_armw	5	13	T7	-2.396
VP05_ERPs_resplocked_armw	5	14	C3	-3.32
VP05_ERPs_resplocked_armw	5	15	Cz	-3.547
VP05_ERPs_resplocked_armw	5	16	C4	-0.149
VP05_ERPs_resplocked_armw	5	17	T8	2.166
VP05_ERPs_resplocked_armw	5	18	CP5	-2.735
VP05_ERPs_resplocked_armw	5	19	CP1	-4.823
VP05_ERPs_resplocked_armw	5	20	CP2	-2.177
VP05_ERPs_resplocked_armw	5	21	CP6	0.054
VP05_ERPs_resplocked_armw	5	22	P7	-7.814
VP05_ERPs_resplocked_armw	5	23	P3	-6.324
VP05_ERPs_resplocked_armw	5	24	Pz	-5.396
VP05_ERPs_resplocked_armw	5	25	P4	-2.78
VP05_ERPs_resplocked_armw	5	26	P8	-0.742
VP05_ERPs_resplocked_armw	5	27	POz	-7.755
VP05_ERPs_resplocked_armw	5	28	O1	-11.319
VP05_ERPs_resplocked_armw	5	29	Oz	-9.418
VP05_ERPs_resplocked_armw	5	30	O2	-2.757
VP05_ERPs_resplocked_armw	5	31	AF7	2.985
VP05_ERPs_resplocked_armw	5	32	AF3	-0.726
VP05_ERPs_resplocked_armw	5	33	AF4	-0.615
VP05_ERPs_resplocked_armw	5	34	AF8	1.992
VP05_ERPs_resplocked_armw	5	35	F5	-0.318
VP05_ERPs_resplocked_armw	5	36	F1	-2.891
VP05_ERPs_resplocked_armw	5	37	F2	1.093
VP05_ERPs_resplocked_armw	5	38	F6	0.872
VP05_ERPs_resplocked_armw	5	39	FC3	-2.799
VP05_ERPs_resplocked_armw	5	40	FCz	-0.948
VP05_ERPs_resplocked_armw	5	41	FC4	1.403
VP05_ERPs_resplocked_armw	5	42	C5	-0.354
VP05_ERPs_resplocked_armw	5	43	C1	-3.505
VP05_ERPs_resplocked_armw	5	44	C2	-1.173
VP05_ERPs_resplocked_armw	5	45	C6	-0.139
VP05_ERPs_resplocked_armw	5	46	CP3	-5.727
VP05_ERPs_resplocked_armw	5	47	CPz	-5.289
VP05_ERPs_resplocked_armw	5	48	CP4	-0.138
VP05_ERPs_resplocked_armw	5	49	P5	-6.989
VP05_ERPs_resplocked_armw	5	50	P1	-4.697
VP05_ERPs_resplocked_armw	5	51	P2	-2.388
VP05_ERPs_resplocked_armw	5	52	P6	-2.746
VP05_ERPs_resplocked_armw	5	53	PO5	-10.176
VP05_ERPs_resplocked_armw	5	54	PO3	-9.901
VP05_ERPs_resplocked_armw	5	55	PO4	-2.278
VP05_ERPs_resplocked_armw	5	56	PO6	-2.897
VP05_ERPs_resplocked_armw	5	57	FT7	2.903
VP05_ERPs_resplocked_armw	5	58	FT8	2.381
VP05_ERPs_resplocked_armw	5	59	TP7	-2.388
VP05_ERPs_resplocked_armw	5	60	TP8	-0.454
VP05_ERPs_resplocked_armw	5	61	PO7	-9.973
VP05_ERPs_resplocked_armw	5	62	PO8	-2.866
VP06_ERPs_resplocked_armw	1	1	Fp1	12.255
VP06_ERPs_resplocked_armw	1	2	Fpz	-1.204
VP06_ERPs_resplocked_armw	1	3	Fp2	0.468
VP06_ERPs_resplocked_armw	1	4	F7	8.567
VP06_ERPs_resplocked_armw	1	5	F3	11.05
VP06_ERPs_resplocked_armw	1	6	Fz	12.558
VP06_ERPs_resplocked_armw	1	7	F4	12.91
VP06_ERPs_resplocked_armw	1	8	F8	9.126
VP06_ERPs_resplocked_armw	1	9	FC5	9.326
VP06_ERPs_resplocked_armw	1	10	FC1	11.97
VP06_ERPs_resplocked_armw	1	11	FC2	12.882
VP06_ERPs_resplocked_armw	1	12	FC6	13.799
VP06_ERPs_resplocked_armw	1	13	T7	2.771
VP06_ERPs_resplocked_armw	1	14	C3	12.727
VP06_ERPs_resplocked_armw	1	15	Cz	12.304
VP06_ERPs_resplocked_armw	1	16	C4	13.085
VP06_ERPs_resplocked_armw	1	17	T8	6.226
VP06_ERPs_resplocked_armw	1	18	CP5	10.907
VP06_ERPs_resplocked_armw	1	19	CP1	9.842
VP06_ERPs_resplocked_armw	1	20	CP2	9.897
VP06_ERPs_resplocked_armw	1	21	CP6	8.778
VP06_ERPs_resplocked_armw	1	22	P7	3.292
VP06_ERPs_resplocked_armw	1	23	P3	9.982
VP06_ERPs_resplocked_armw	1	24	Pz	10.123
VP06_ERPs_resplocked_armw	1	25	P4	10.716
VP06_ERPs_resplocked_armw	1	26	P8	-1.374
VP06_ERPs_resplocked_armw	1	27	POz	10.872
VP06_ERPs_resplocked_armw	1	28	O1	10.496
VP06_ERPs_resplocked_armw	1	29	Oz	9.992
VP06_ERPs_resplocked_armw	1	30	O2	10.647
VP06_ERPs_resplocked_armw	1	31	AF7	16.741
VP06_ERPs_resplocked_armw	1	32	AF3	11.329
VP06_ERPs_resplocked_armw	1	33	AF4	17.21
VP06_ERPs_resplocked_armw	1	34	AF8	-0.624
VP06_ERPs_resplocked_armw	1	35	F5	10.401
VP06_ERPs_resplocked_armw	1	36	F1	12.002
VP06_ERPs_resplocked_armw	1	37	F2	12.911
VP06_ERPs_resplocked_armw	1	38	F6	10.777
VP06_ERPs_resplocked_armw	1	39	FC3	10.821
VP06_ERPs_resplocked_armw	1	40	FCz	10.534
VP06_ERPs_resplocked_armw	1	41	FC4	13.442
VP06_ERPs_resplocked_armw	1	42	C5	10.434
VP06_ERPs_resplocked_armw	1	43	C1	11.143
VP06_ERPs_resplocked_armw	1	44	C2	13.071
VP06_ERPs_resplocked_armw	1	45	C6	10.437
VP06_ERPs_resplocked_armw	1	46	CP3	10.953
VP06_ERPs_resplocked_armw	1	47	CPz	10.133
VP06_ERPs_resplocked_armw	1	48	CP4	12.452
VP06_ERPs_resplocked_armw	1	49	P5	9.031
VP06_ERPs_resplocked_armw	1	50	P1	10.109
VP06_ERPs_resplocked_armw	1	51	P2	10.27
VP06_ERPs_resplocked_armw	1	52	P6	8.276
VP06_ERPs_resplocked_armw	1	53	PO5	10.038
VP06_ERPs_resplocked_armw	1	54	PO3	9.91
VP06_ERPs_resplocked_armw	1	55	PO4	10.606
VP06_ERPs_resplocked_armw	1	56	PO6	10.817
VP06_ERPs_resplocked_armw	1	57	FT7	1.13
VP06_ERPs_resplocked_armw	1	58	FT8	13.113
VP06_ERPs_resplocked_armw	1	59	TP7	2.497
VP06_ERPs_resplocked_armw	1	60	TP8	6.338
VP06_ERPs_resplocked_armw	1	61	PO7	9.933
VP06_ERPs_resplocked_armw	1	62	PO8	10.607
VP06_ERPs_resplocked_armw	2	1	Fp1	12.105
VP06_ERPs_resplocked_armw	2	2	Fpz	-1.505
VP06_ERPs_resplocked_armw	2	3	Fp2	4.591
VP06_ERPs_resplocked_armw	2	4	F7	4.342
VP06_ERPs_resplocked_armw	2	5	F3	12.806
VP06_ERPs_resplocked_armw	2	6	Fz	20.648
VP06_ERPs_resplocked_armw	2	7	F4	17.813
VP06_ERPs_resplocked_armw	2	8	F8	-2.673
VP06_ERPs_resplocked_armw	2	9	FC5	7.981
VP06_ERPs_resplocked_armw	2	10	FC1	20.18
VP06_ERPs_resplocked_armw	2	11	FC2	18.194
VP06_ERPs_resplocked_armw	2	12	FC6	10.009
VP06_ERPs_resplocked_armw	2	13	T7	9.568
VP06_ERPs_resplocked_armw	2	14	C3	20.49
VP06_ERPs_resplocked_armw	2	15	Cz	19.156
VP06_ERPs_resplocked_armw	2	16	C4	21.672
VP06_ERPs_resplocked_armw	2	17	T8	-0.927
VP06_ERPs_resplocked_armw	2	18	CP5	16.716
VP06_ERPs_resplocked_armw	2	19	CP1	16.94
VP06_ERPs_resplocked_armw	2	20	CP2	16.99
VP06_ERPs_resplocked_armw	2	21	CP6	6.412
VP06_ERPs_resplocked_armw	2	22	P7	7.676
VP06_ERPs_resplocked_armw	2	23	P3	17.381
VP06_ERPs_resplocked_armw	2	24	Pz	17.731
VP06_ERPs_resplocked_armw	2	25	P4	15.141
VP06_ERPs_resplocked_armw	2	26	P8	-2.261
VP06_ERPs_resplocked_armw	2	27	POz	16.289
VP06_ERPs_resplocked_armw	2	28	O1	17.258
VP06_ERPs_resplocked_armw	2	29	Oz	16.677
VP06_ERPs_resplocked_armw	2	30	O2	15.08
VP06_ERPs_resplocked_armw	2	31	AF7	32.939
VP06_ERPs_resplocked_armw	2	32	AF3	12.818
VP06_ERPs_resplocked_armw	2	33	AF4	17.937
VP06_ERPs_resplocked_armw	2	34	AF8	6.717
VP06_ERPs_resplocked_armw	2	35	F5	11.499
VP06_ERPs_resplocked_armw	2	36	F1	19.7
VP06_ERPs_resplocked_armw	2	37	F2	18.043
VP06_ERPs_resplocked_armw	2	38	F6	15.058
VP06_ERPs_resplocked_armw	2	39	FC3	18.588
VP06_ERPs_resplocked_armw	2	40	FCz	17.899
VP06_ERPs_resplocked_armw	2	41	FC4	12.379
VP06_ERPs_resplocked_armw	2	42	C5	11.474
VP06_ERPs_resplocked_armw	2	43	C1	18.811
VP06_ERPs_resplocked_armw	2	44	C2	19.791
VP06_ERPs_resplocked_armw	2	45	C6	8.794
VP06_ERPs_resplocked_armw	2	46	CP3	18.577
VP06_ERPs_resplocked_armw	2	47	CPz	16.978
VP06_ERPs_resplocked_armw	2	48	CP4	18.803
VP06_ERPs_resplocked_armw	2	49	P5	17.359
VP06_ERPs_resplocked_armw	2	50	P1	17.384
VP06_ERPs_resplocked_armw	2	51	P2	17.88
VP06_ERPs_resplocked_armw	2	52	P6	10.764
VP06_ERPs_resplocked_armw	2	53	PO5	17.944
VP06_ERPs_resplocked_armw	2	54	PO3	18.056
VP06_ERPs_resplocked_armw	2	55	PO4	15.29
VP06_ERPs_resplocked_armw	2	56	PO6	15.29
VP06_ERPs_resplocked_armw	2	57	FT7	-9.02
VP06_ERPs_resplocked_armw	2	58	FT8	7.234
VP06_ERPs_resplocked_armw	2	59	TP7	1.881
VP06_ERPs_resplocked_armw	2	60	TP8	-0.841
VP06_ERPs_resplocked_armw	2	61	PO7	17.851
VP06_ERPs_resplocked_armw	2	62	PO8	15.008
VP06_ERPs_resplocked_armw	4	1	Fp1	13.911
VP06_ERPs_resplocked_armw	4	2	Fpz	-9.675
VP06_ERPs_resplocked_armw	4	3	Fp2	-15.042
VP06_ERPs_resplocked_armw	4	4	F7	-0.068
VP06_ERPs_resplocked_armw	4	5	F3	27.37
VP06_ERPs_resplocked_armw	4	6	Fz	44.332
VP06_ERPs_resplocked_armw	4	7	F4	38.29
VP06_ERPs_resplocked_armw	4	8	F8	-8.299
VP06_ERPs_resplocked_armw	4	9	FC5	14.802
VP06_ERPs_resplocked_armw	4	10	FC1	45.309
VP06_ERPs_resplocked_armw	4	11	FC2	39.489
VP06_ERPs_resplocked_armw	4	12	FC6	22.658
VP06_ERPs_resplocked_armw	4	13	T7	13.738
VP06_ERPs_resplocked_armw	4	14	C3	46.013
VP06_ERPs_resplocked_armw	4	15	Cz	46.871
VP06_ERPs_resplocked_armw	4	16	C4	43.158
VP06_ERPs_resplocked_armw	4	17	T8	-0.063
VP06_ERPs_resplocked_armw	4	18	CP5	32.999
VP06_ERPs_resplocked_armw	4	19	CP1	44.349
VP06_ERPs_resplocked_armw	4	20	CP2	45.266
VP06_ERPs_resplocked_armw	4	21	CP6	25.427
VP06_ERPs_resplocked_armw	4	22	P7	14.547
VP06_ERPs_resplocked_armw	4	23	P3	42.448
VP06_ERPs_resplocked_armw	4	24	Pz	44.175
VP06_ERPs_resplocked_armw	4	25	P4	38.097
VP06_ERPs_resplocked_armw	4	26	P8	3.066
VP06_ERPs_resplocked_armw	4	27	POz	43.864
VP06_ERPs_resplocked_armw	4	28	O1	36.935
VP06_ERPs_resplocked_armw	4	29	Oz	37.574
VP06_ERPs_resplocked_armw	4	30	O2	37.614
VP06_ERPs_resplocked_armw	4	31	AF7	51.446
VP06_ERPs_resplocked_armw	4	32	AF3	27.628
VP06_ERPs_resplocked_armw	4	33	AF4	31.499
VP06_ERPs_resplocked_armw	4	34	AF8	-0.039
VP06_ERPs_resplocked_armw	4	35	F5	22.663
VP06_ERPs_resplocked_armw	4	36	F1	42.326
VP06_ERPs_resplocked_armw	4	37	F2	38.362
VP06_ERPs_resplocked_armw	4	38	F6	25.451
VP06_ERPs_resplocked_armw	4	39	FC3	43.155
VP06_ERPs_resplocked_armw	4	40	FCz	43.868
VP06_ERPs_resplocked_armw	4	41	FC4	29.225
VP06_ERPs_resplocked_armw	4	42	C5	16.344
VP06_ERPs_resplocked_armw	4	43	C1	44.825
VP06_ERPs_resplocked_armw	4	44	C2	47.949
VP06_ERPs_resplocked_armw	4	45	C6	21.912
VP06_ERPs_resplocked_armw	4	46	CP3	42.093
VP06_ERPs_resplocked_armw	4	47	CPz	44.508
VP06_ERPs_resplocked_armw	4	48	CP4	47.138
VP06_ERPs_resplocked_armw	4	49	P5	37.917
VP06_ERPs_resplocked_armw	4	50	P1	42.164
VP06_ERPs_resplocked_armw	4	51	P2	44.447
VP06_ERPs_resplocked_armw	4	52	P6	34.495
VP06_ERPs_resplocked_armw	4	53	PO5	38.929
VP06_ERPs_resplocked_armw	4	54	PO3	38.471
VP06_ERPs_resplocked_armw	4	55	PO4	38.022
VP06_ERPs_resplocked_armw	4	56	PO6	37.986
VP06_ERPs_resplocked_armw	4	57	FT7	-23.72
VP06_ERPs_resplocked_armw	4	58	FT8	11.169
VP06_ERPs_resplocked_armw	4	59	TP7	1.056
VP06_ERPs_resplocked_armw	4	60	TP8	0.025
VP06_ERPs_resplocked_armw	4	61	PO7	38.464
VP06_ERPs_resplocked_armw	4	62	PO8	37.794
VP06_ERPs_resplocked_armw	5	1	Fp1	9.929
VP06_ERPs_resplocked_armw	5	2	Fpz	5.997
VP06_ERPs_resplocked_armw	5	3	Fp2	10.594
VP06_ERPs_resplocked_armw	5	4	F7	2.18
VP06_ERPs_resplocked_armw	5	5	F3	6.653
VP06_ERPs_resplocked_armw	5	6	Fz	9.468
VP06_ERPs_resplocked_armw	5	7	F4	9.083
VP06_ERPs_resplocked_armw	5	8	F8	7.741
VP06_ERPs_resplocked_armw	5	9	FC5	2.21
VP06_ERPs_resplocked_armw	5	10	FC1	9.372
VP06_ERPs_resplocked_armw	5	11	FC2	9.494
VP06_ERPs_resplocked_armw	5	12	FC6	9.536
VP06_ERPs_resplocked_armw	5	13	T7	1.695
VP06_ERPs_resplocked_armw	5	14	C3	10.194
VP06_ERPs_resplocked_armw	5	15	Cz	10.641
VP06_ERPs_resplocked_armw	5	16	C4	9.121
VP06_ERPs_resplocked_armw	5	17	T8	0.669
VP06_ERPs_resplocked_armw	5	18	CP5	5.711
VP06_ERPs_resplocked_armw	5	19	CP1	6.52
VP06_ERPs_resplocked_armw	5	20	CP2	6.944
VP06_ERPs_resplocked_armw	5	21	CP6	4.637
VP06_ERPs_resplocked_armw	5	22	P7	0.459
VP06_ERPs_resplocked_armw	5	23	P3	6.267
VP06_ERPs_resplocked_armw	5	24	Pz	6.764
VP06_ERPs_resplocked_armw	5	25	P4	6.253
VP06_ERPs_resplocked_armw	5	26	P8	-2.221
VP06_ERPs_resplocked_armw	5	27	POz	7.576
VP06_ERPs_resplocked_armw	5	28	O1	6.071
VP06_ERPs_resplocked_armw	5	29	Oz	5.317
VP06_ERPs_resplocked_armw	5	30	O2	6.309
VP06_ERPs_resplocked_armw	5	31	AF7	15.349
VP06_ERPs_resplocked_armw	5	32	AF3	6.823
VP06_ERPs_resplocked_armw	5	33	AF4	9.913
VP06_ERPs_resplocked_armw	5	34	AF8	7.706
VP06_ERPs_resplocked_armw	5	35	F5	6.881
VP06_ERPs_resplocked_armw	5	36	F1	8.429
VP06_ERPs_resplocked_armw	5	37	F2	9.19
VP06_ERPs_resplocked_armw	5	38	F6	13.179
VP06_ERPs_resplocked_armw	5	39	FC3	8.904
VP06_ERPs_resplocked_armw	5	40	FCz	8.53
VP06_ERPs_resplocked_armw	5	41	FC4	10.627
VP06_ERPs_resplocked_armw	5	42	C5	3.222
VP06_ERPs_resplocked_armw	5	43	C1	7.794
VP06_ERPs_resplocked_armw	5	44	C2	12.643
VP06_ERPs_resplocked_armw	5	45	C6	4.748
VP06_ERPs_resplocked_armw	5	46	CP3	6.383
VP06_ERPs_resplocked_armw	5	47	CPz	6.611
VP06_ERPs_resplocked_armw	5	48	CP4	9.546
VP06_ERPs_resplocked_armw	5	49	P5	5.793
VP06_ERPs_resplocked_armw	5	50	P1	6.529
VP06_ERPs_resplocked_armw	5	51	P2	7.223
VP06_ERPs_resplocked_armw	5	52	P6	3.585
VP06_ERPs_resplocked_armw	5	53	PO5	5.824
VP06_ERPs_resplocked_armw	5	54	PO3	5.686
VP06_ERPs_resplocked_armw	5	55	PO4	6.346
VP06_ERPs_resplocked_armw	5	56	PO6	6.301
VP06_ERPs_resplocked_armw	5	57	FT7	-2.305
VP06_ERPs_resplocked_armw	5	58	FT8	9.173
VP06_ERPs_resplocked_armw	5	59	TP7	-2.232
VP06_ERPs_resplocked_armw	5	60	TP8	1.006
VP06_ERPs_resplocked_armw	5	61	PO7	5.714
VP06_ERPs_resplocked_armw	5	62	PO8	6.237
VP07_ERPs_resplocked_armw	1	1	Fp1	-9.752
VP07_ERPs_resplocked_armw	1	2	Fpz	-0.244
VP07_ERPs_resplocked_armw	1	3	Fp2	-22.539
VP07_ERPs_resplocked_armw	1	4	F7	-3.477
VP07_ERPs_resplocked_armw	1	5	F3	-7.514
VP07_ERPs_resplocked_armw	1	6	Fz	-7.02
VP07_ERPs_resplocked_armw	1	7	F4	-9.337
VP07_ERPs_resplocked_armw	1	8	F8	-13.12
VP07_ERPs_resplocked_armw	1	9	FC5	-7.634
VP07_ERPs_resplocked_armw	1	10	FC1	-7.816
VP07_ERPs_resplocked_armw	1	11	FC2	-9.373
VP07_ERPs_resplocked_armw	1	12	FC6	-7.545
VP07_ERPs_resplocked_armw	1	13	T7	-5.746
VP07_ERPs_resplocked_armw	1	14	C3	-6.058
VP07_ERPs_resplocked_armw	1	15	Cz	-7.296
VP07_ERPs_resplocked_armw	1	16	C4	-4.689
VP07_ERPs_resplocked_armw	1	17	T8	-8.629
VP07_ERPs_resplocked_armw	1	18	CP5	-4.761
VP07_ERPs_resplocked_armw	1	19	CP1	-5.835
VP07_ERPs_resplocked_armw	1	20	CP2	-5.828
VP07_ERPs_resplocked_armw	1	21	CP6	-8.736
VP07_ERPs_resplocked_armw	1	22	P7	-9.572
VP07_ERPs_resplocked_armw	1	23	P3	-6.601
VP07_ERPs_resplocked_armw	1	24	Pz	-7.377
VP07_ERPs_resplocked_armw	1	25	P4	-8.176
VP07_ERPs_resplocked_armw	1	26	P8	-9.909
VP07_ERPs_resplocked_armw	1	27	POz	-9.859
VP07_ERPs_resplocked_armw	1	28	O1	-8.183
VP07_ERPs_resplocked_armw	1	29	Oz	-10.879
VP07_ERPs_resplocked_armw	1	30	O2	-11.042
VP07_ERPs_resplocked_armw	1	31	AF7	-8.238
VP07_ERPs_resplocked_armw	1	32	AF3	-7.424
VP07_ERPs_resplocked_armw	1	33	AF4	-8.544
VP07_ERPs_resplocked_armw	1	34	AF8	-15.59
VP07_ERPs_resplocked_armw	1	35	F5	-5.663
VP07_ERPs_resplocked_armw	1	36	F1	-7.175
VP07_ERPs_resplocked_armw	1	37	F2	-9.155
VP07_ERPs_resplocked_armw	1	38	F6	-9.151
VP07_ERPs_resplocked_armw	1	39	FC3	-7.538
VP07_ERPs_resplocked_armw	1	40	FCz	-9.11
VP07_ERPs_resplocked_armw	1	41	FC4	-9.22
VP07_ERPs_resplocked_armw	1	42	C5	-4.247
VP07_ERPs_resplocked_armw	1	43	C1	-8.972
VP07_ERPs_resplocked_armw	1	44	C2	-3.904
VP07_ERPs_resplocked_armw	1	45	C6	-6.958
VP07_ERPs_resplocked_armw	1	46	CP3	-4.043
VP07_ERPs_resplocked_armw	1	47	CPz	-5.33
VP07_ERPs_resplocked_armw	1	48	CP4	-5.76
VP07_ERPs_resplocked_armw	1	49	P5	-9.348
VP07_ERPs_resplocked_armw	1	50	P1	-6.895
VP07_ERPs_resplocked_armw	1	51	P2	-5.915
VP07_ERPs_resplocked_armw	1	52	P6	-15.337
VP07_ERPs_resplocked_armw	1	53	PO5	-7.832
VP07_ERPs_resplocked_armw	1	54	PO3	-7.899
VP07_ERPs_resplocked_armw	1	55	PO4	-12.154
VP07_ERPs_resplocked_armw	1	56	PO6	-12.233
VP07_ERPs_resplocked_armw	1	57	FT7	-6.085
VP07_ERPs_resplocked_armw	1	58	FT8	-10.458
VP07_ERPs_resplocked_armw	1	59	TP7	-9.592
VP07_ERPs_resplocked_armw	1	60	TP8	-8.834
VP07_ERPs_resplocked_armw	1	61	PO7	-8.209
VP07_ERPs_resplocked_armw	1	62	PO8	-12.29
VP07_ERPs_resplocked_armw	2	1	Fp1	-5.118
VP07_ERPs_resplocked_armw	2	2	Fpz	-1.177
VP07_ERPs_resplocked_armw	2	3	Fp2	-31.675
VP07_ERPs_resplocked_armw	2	4	F7	7.299
VP07_ERPs_resplocked_armw	2	5	F3	-6.656
VP07_ERPs_resplocked_armw	2	6	Fz	-4.924
VP07_ERPs_resplocked_armw	2	7	F4	-9.958
VP07_ERPs_resplocked_armw	2	8	F8	-4.506
VP07_ERPs_resplocked_armw	2	9	FC5	-18.338
VP07_ERPs_resplocked_armw	2	10	FC1	-11.807
VP07_ERPs_resplocked_armw	2	11	FC2	-10.65
VP07_ERPs_resplocked_armw	2	12	FC6	-12.818
VP07_ERPs_resplocked_armw	2	13	T7	-9.732
VP07_ERPs_resplocked_armw	2	14	C3	-13.949
VP07_ERPs_resplocked_armw	2	15	Cz	-10.19
VP07_ERPs_resplocked_armw	2	16	C4	-7.588
VP07_ERPs_resplocked_armw	2	17	T8	-7.8
VP07_ERPs_resplocked_armw	2	18	CP5	-9.21
VP07_ERPs_resplocked_armw	2	19	CP1	-8.489
VP07_ERPs_resplocked_armw	2	20	CP2	-12.372
VP07_ERPs_resplocked_armw	2	21	CP6	-15.435
VP07_ERPs_resplocked_armw	2	22	P7	-16.079
VP07_ERPs_resplocked_armw	2	23	P3	-11.519
VP07_ERPs_resplocked_armw	2	24	Pz	-12.812
VP07_ERPs_resplocked_armw	2	25	P4	-16.087
VP07_ERPs_resplocked_armw	2	26	P8	-19.99
VP07_ERPs_resplocked_armw	2	27	POz	-19.227
VP07_ERPs_resplocked_armw	2	28	O1	-13.587
VP07_ERPs_resplocked_armw	2	29	Oz	-13.101
VP07_ERPs_resplocked_armw	2	30	O2	-18.85
VP07_ERPs_resplocked_armw	2	31	AF7	-16.809
VP07_ERPs_resplocked_armw	2	32	AF3	1.801
VP07_ERPs_resplocked_armw	2	33	AF4	-8.057
VP07_ERPs_resplocked_armw	2	34	AF8	-25.101
VP07_ERPs_resplocked_armw	2	35	F5	-10.217
VP07_ERPs_resplocked_armw	2	36	F1	-6.122
VP07_ERPs_resplocked_armw	2	37	F2	-10.137
VP07_ERPs_resplocked_armw	2	38	F6	-9.694
VP07_ERPs_resplocked_armw	2	39	FC3	-9.91
VP07_ERPs_resplocked_armw	2	40	FCz	-12.234
VP07_ERPs_resplocked_armw	2	41	FC4	-10.288
VP07_ERPs_resplocked_armw	2	42	C5	-9.373
VP07_ERPs_resplocked_armw	2	43	C1	-19.637
VP07_ERPs_resplocked_armw	2	44	C2	-9.22
VP07_ERPs_resplocked_armw	2	45	C6	-13.235
VP07_ERPs_resplocked_armw	2	46	CP3	-7.878
VP07_ERPs_resplocked_armw	2	47	CPz	-12.28
VP07_ERPs_resplocked_armw	2	48	CP4	-11.759
VP07_ERPs_resplocked_armw	2	49	P5	-15.197
VP07_ERPs_resplocked_armw	2	50	P1	-12.1
VP07_ERPs_resplocked_armw	2	51	P2	-11.255
VP07_ERPs_resplocked_armw	2	52	P6	-21.424
VP07_ERPs_resplocked_armw	2	53	PO5	-13.047
VP07_ERPs_resplocked_armw	2	54	PO3	-13.311
VP07_ERPs_resplocked_armw	2	55	PO4	-23.131
VP07_ERPs_resplocked_armw	2	56	PO6	-23.285
VP07_ERPs_resplocked_armw	2	57	FT7	-6.734
VP07_ERPs_resplocked_armw	2	58	FT8	-9.176
VP07_ERPs_resplocked_armw	2	59	TP7	-11.285
VP07_ERPs_resplocked_armw	2	60	TP8	-14.304
VP07_ERPs_resplocked_armw	2	61	PO7	-13.61
VP07_ERPs_resplocked_armw	2	62	PO8	-23.469
VP07_ERPs_resplocked_armw	4	1	Fp1	4.03
VP07_ERPs_resplocked_armw	4	2	Fpz	9.751
VP07_ERPs_resplocked_armw	4	3	Fp2	3.561
VP07_ERPs_resplocked_armw	4	4	F7	-5.653
VP07_ERPs_resplocked_armw	4	5	F3	6.765
VP07_ERPs_resplocked_armw	4	6	Fz	7.436
VP07_ERPs_resplocked_armw	4	7	F4	21.01
VP07_ERPs_resplocked_armw	4	8	F8	14.36
VP07_ERPs_resplocked_armw	4	9	FC5	13.091
VP07_ERPs_resplocked_armw	4	10	FC1	12.611
VP07_ERPs_resplocked_armw	4	11	FC2	19.11
VP07_ERPs_resplocked_armw	4	12	FC6	19.47
VP07_ERPs_resplocked_armw	4	13	T7	10.639
VP07_ERPs_resplocked_armw	4	14	C3	14.583
VP07_ERPs_resplocked_armw	4	15	Cz	12.926
VP07_ERPs_resplocked_armw	4	16	C4	19.649
VP07_ERPs_resplocked_armw	4	17	T8	12.637
VP07_ERPs_resplocked_armw	4	18	CP5	14.242
VP07_ERPs_resplocked_armw	4	19	CP1	14.31
VP07_ERPs_resplocked_armw	4	20	CP2	14.746
VP07_ERPs_resplocked_armw	4	21	CP6	15.622
VP07_ERPs_resplocked_armw	4	22	P7	15.474
VP07_ERPs_resplocked_armw	4	23	P3	16.123
VP07_ERPs_resplocked_armw	4	24	Pz	13.701
VP07_ERPs_resplocked_armw	4	25	P4	15.185
VP07_ERPs_resplocked_armw	4	26	P8	15.109
VP07_ERPs_resplocked_armw	4	27	POz	12.939
VP07_ERPs_resplocked_armw	4	28	O1	12.373
VP07_ERPs_resplocked_armw	4	29	Oz	15.258
VP07_ERPs_resplocked_armw	4	30	O2	15.559
VP07_ERPs_resplocked_armw	4	31	AF7	15.804
VP07_ERPs_resplocked_armw	4	32	AF3	1.919
VP07_ERPs_resplocked_armw	4	33	AF4	18.699
VP07_ERPs_resplocked_armw	4	34	AF8	29.947
VP07_ERPs_resplocked_armw	4	35	F5	11.038
VP07_ERPs_resplocked_armw	4	36	F1	7.299
VP07_ERPs_resplocked_armw	4	37	F2	19.547
VP07_ERPs_resplocked_armw	4	38	F6	21.231
VP07_ERPs_resplocked_armw	4	39	FC3	14.224
VP07_ERPs_resplocked_armw	4	40	FCz	9.04
VP07_ERPs_resplocked_armw	4	41	FC4	19.383
VP07_ERPs_resplocked_armw	4	42	C5	13.525
VP07_ERPs_resplocked_armw	4	43	C1	12.86
VP07_ERPs_resplocked_armw	4	44	C2	15.49
VP07_ERPs_resplocked_armw	4	45	C6	23.277
VP07_ERPs_resplocked_armw	4	46	CP3	15.825
VP07_ERPs_resplocked_armw	4	47	CPz	14.287
VP07_ERPs_resplocked_armw	4	48	CP4	16.321
VP07_ERPs_resplocked_armw	4	49	P5	15.756
VP07_ERPs_resplocked_armw	4	50	P1	15.627
VP07_ERPs_resplocked_armw	4	51	P2	17.905
VP07_ERPs_resplocked_armw	4	52	P6	20.674
VP07_ERPs_resplocked_armw	4	53	PO5	14.013
VP07_ERPs_resplocked_armw	4	54	PO3	13.82
VP07_ERPs_resplocked_armw	4	55	PO4	20.461
VP07_ERPs_resplocked_armw	4	56	PO6	20.45
VP07_ERPs_resplocked_armw	4	57	FT7	11.788
VP07_ERPs_resplocked_armw	4	58	FT8	14.66
VP07_ERPs_resplocked_armw	4	59	TP7	11.056
VP07_ERPs_resplocked_armw	4	60	TP8	19.367
VP07_ERPs_resplocked_armw	4	61	PO7	13.483
VP07_ERPs_resplocked_armw	4	62	PO8	20.377
VP07_ERPs_resplocked_armw	5	1	Fp1	9.827
VP07_ERPs_resplocked_armw	5	2	Fpz	1.517
VP07_ERPs_resplocked_armw	5	3	Fp2	-9.452
VP07_ERPs_resplocked_armw	5	4	F7	-3.622
VP07_ERPs_resplocked_armw	5	5	F3	0.59
VP07_ERPs_resplocked_armw	5	6	Fz	1.105
VP07_ERPs_resplocked_armw	5	7	F4	7.078
VP07_ERPs_resplocked_armw	5	8	F8	13.163
VP07_ERPs_resplocked_armw	5	9	FC5	-1.645
VP07_ERPs_resplocked_armw	5	10	FC1	3.168
VP07_ERPs_resplocked_armw	5	11	FC2	4.918
VP07_ERPs_resplocked_armw	5	12	FC6	2.633
VP07_ERPs_resplocked_armw	5	13	T7	1.456
VP07_ERPs_resplocked_armw	5	14	C3	4.26
VP07_ERPs_resplocked_armw	5	15	Cz	2.818
VP07_ERPs_resplocked_armw	5	16	C4	9.185
VP07_ERPs_resplocked_armw	5	17	T8	3.949
VP07_ERPs_resplocked_armw	5	18	CP5	6.25
VP07_ERPs_resplocked_armw	5	19	CP1	4.686
VP07_ERPs_resplocked_armw	5	20	CP2	6.31
VP07_ERPs_resplocked_armw	5	21	CP6	3.692
VP07_ERPs_resplocked_armw	5	22	P7	3.763
VP07_ERPs_resplocked_armw	5	23	P3	4.242
VP07_ERPs_resplocked_armw	5	24	Pz	3.731
VP07_ERPs_resplocked_armw	5	25	P4	4.589
VP07_ERPs_resplocked_armw	5	26	P8	-4.546
VP07_ERPs_resplocked_armw	5	27	POz	2.229
VP07_ERPs_resplocked_armw	5	28	O1	4.477
VP07_ERPs_resplocked_armw	5	29	Oz	3.732
VP07_ERPs_resplocked_armw	5	30	O2	4.452
VP07_ERPs_resplocked_armw	5	31	AF7	-4.672
VP07_ERPs_resplocked_armw	5	32	AF3	4.118
VP07_ERPs_resplocked_armw	5	33	AF4	6.616
VP07_ERPs_resplocked_armw	5	34	AF8	7.705
VP07_ERPs_resplocked_armw	5	35	F5	-6.788
VP07_ERPs_resplocked_armw	5	36	F1	0.982
VP07_ERPs_resplocked_armw	5	37	F2	5.635
VP07_ERPs_resplocked_armw	5	38	F6	7.586
VP07_ERPs_resplocked_armw	5	39	FC3	0.945
VP07_ERPs_resplocked_armw	5	40	FCz	2.549
VP07_ERPs_resplocked_armw	5	41	FC4	5.196
VP07_ERPs_resplocked_armw	5	42	C5	3.56
VP07_ERPs_resplocked_armw	5	43	C1	2.62
VP07_ERPs_resplocked_armw	5	44	C2	6.504
VP07_ERPs_resplocked_armw	5	45	C6	7.75
VP07_ERPs_resplocked_armw	5	46	CP3	5.703
VP07_ERPs_resplocked_armw	5	47	CPz	3.532
VP07_ERPs_resplocked_armw	5	48	CP4	4.349
VP07_ERPs_resplocked_armw	5	49	P5	4.2
VP07_ERPs_resplocked_armw	5	50	P1	4.012
VP07_ERPs_resplocked_armw	5	51	P2	6.407
VP07_ERPs_resplocked_armw	5	52	P6	3.295
VP07_ERPs_resplocked_armw	5	53	PO5	5.511
VP07_ERPs_resplocked_armw	5	54	PO3	5.345
VP07_ERPs_resplocked_armw	5	55	PO4	4.671
VP07_ERPs_resplocked_armw	5	56	PO6	4.334
VP07_ERPs_resplocked_armw	5	57	FT7	0.672
VP07_ERPs_resplocked_armw	5	58	FT8	5.948
VP07_ERPs_resplocked_armw	5	59	TP7	-1.621
VP07_ERPs_resplocked_armw	5	60	TP8	4.11
VP07_ERPs_resplocked_armw	5	61	PO7	5.017
VP07_ERPs_resplocked_armw	5	62	PO8	4.236
VP08_ERPs_resplocked_armw	1	1	Fp1	-2.799
VP08_ERPs_resplocked_armw	1	2	Fpz	-2.673
VP08_ERPs_resplocked_armw	1	3	Fp2	-5.365
VP08_ERPs_resplocked_armw	1	4	F7	-1.578
VP08_ERPs_resplocked_armw	1	5	F3	-4.49
VP08_ERPs_resplocked_armw	1	6	Fz	-4.503
VP08_ERPs_resplocked_armw	1	7	F4	-5.827
VP08_ERPs_resplocked_armw	1	8	F8	-6.151
VP08_ERPs_resplocked_armw	1	9	FC5	-0.69
VP08_ERPs_resplocked_armw	1	10	FC1	-5.855
VP08_ERPs_resplocked_armw	1	11	FC2	-5.863
VP08_ERPs_resplocked_armw	1	12	FC6	-2.654
VP08_ERPs_resplocked_armw	1	13	T7	-3.777
VP08_ERPs_resplocked_armw	1	14	C3	-5.463
VP08_ERPs_resplocked_armw	1	15	Cz	-5.967
VP08_ERPs_resplocked_armw	1	16	C4	-4.06
VP08_ERPs_resplocked_armw	1	17	T8	-2.902
VP08_ERPs_resplocked_armw	1	18	CP5	-3.356
VP08_ERPs_resplocked_armw	1	19	CP1	-7.469
VP08_ERPs_resplocked_armw	1	20	CP2	-6.2
VP08_ERPs_resplocked_armw	1	21	CP6	-1.539
VP08_ERPs_resplocked_armw	1	22	P7	-4.385
VP08_ERPs_resplocked_armw	1	23	P3	-6.29
VP08_ERPs_resplocked_armw	1	24	Pz	-8.144
VP08_ERPs_resplocked_armw	1	25	P4	-4.82
VP08_ERPs_resplocked_armw	1	26	P8	-1.772
VP08_ERPs_resplocked_armw	1	27	POz	-5.02
VP08_ERPs_resplocked_armw	1	28	O1	-4.265
VP08_ERPs_resplocked_armw	1	29	Oz	-3.891
VP08_ERPs_resplocked_armw	1	30	O2	-3.476
VP08_ERPs_resplocked_armw	1	31	AF7	1.049
VP08_ERPs_resplocked_armw	1	32	AF3	-1.517
VP08_ERPs_resplocked_armw	1	33	AF4	-4.782
VP08_ERPs_resplocked_armw	1	34	AF8	-3.404
VP08_ERPs_resplocked_armw	1	35	F5	-4.256
VP08_ERPs_resplocked_armw	1	36	F1	-4.428
VP08_ERPs_resplocked_armw	1	37	F2	-5.863
VP08_ERPs_resplocked_armw	1	38	F6	-4.672
VP08_ERPs_resplocked_armw	1	39	FC3	-5.436
VP08_ERPs_resplocked_armw	1	40	FCz	-5.669
VP08_ERPs_resplocked_armw	1	41	FC4	-5.941
VP08_ERPs_resplocked_armw	1	42	C5	-2.858
VP08_ERPs_resplocked_armw	1	43	C1	-7.444
VP08_ERPs_resplocked_armw	1	44	C2	-5.89
VP08_ERPs_resplocked_armw	1	45	C6	-1.75
VP08_ERPs_resplocked_armw	1	46	CP3	-5.37
VP08_ERPs_resplocked_armw	1	47	CPz	-7.221
VP08_ERPs_resplocked_armw	1	48	CP4	-2.663
VP08_ERPs_resplocked_armw	1	49	P5	-6.356
VP08_ERPs_resplocked_armw	1	50	P1	-6.598
VP08_ERPs_resplocked_armw	1	51	P2	-5.293
VP08_ERPs_resplocked_armw	1	52	P6	-1.687
VP08_ERPs_resplocked_armw	1	53	PO5	-4.286
VP08_ERPs_resplocked_armw	1	54	PO3	-4.506
VP08_ERPs_resplocked_armw	1	55	PO4	-3.564
VP08_ERPs_resplocked_armw	1	56	PO6	-3.531
VP08_ERPs_resplocked_armw	1	57	FT7	-0.881
VP08_ERPs_resplocked_armw	1	58	FT8	-4.455
VP08_ERPs_resplocked_armw	1	59	TP7	-4.512
VP08_ERPs_resplocked_armw	1	60	TP8	-1.248
VP08_ERPs_resplocked_armw	1	61	PO7	-4.284
VP08_ERPs_resplocked_armw	1	62	PO8	-3.401
VP08_ERPs_resplocked_armw	2	1	Fp1	-1.56
VP08_ERPs_resplocked_armw	2	2	Fpz	-3.048
VP08_ERPs_resplocked_armw	2	3	Fp2	-3.802
VP08_ERPs_resplocked_armw	2	4	F7	3.277
VP08_ERPs_resplocked_armw	2	5	F3	-6.245
VP08_ERPs_resplocked_armw	2	6	Fz	-6.453
VP08_ERPs_resplocked_armw	2	7	F4	-8.301
VP08_ERPs_resplocked_armw	2	8	F8	-6.321
VP08_ERPs_resplocked_armw	2	9	FC5	-2.276
VP08_ERPs_resplocked_armw	2	10	FC1	-8.455
VP08_ERPs_resplocked_armw	2	11	FC2	-8.499
VP08_ERPs_resplocked_armw	2	12	FC6	-4.535
VP08_ERPs_resplocked_armw	2	13	T7	-4.05
VP08_ERPs_resplocked_armw	2	14	C3	-6.262
VP08_ERPs_resplocked_armw	2	15	Cz	-8.833
VP08_ERPs_resplocked_armw	2	16	C4	-2.225
VP08_ERPs_resplocked_armw	2	17	T8	-3.848
VP08_ERPs_resplocked_armw	2	18	CP5	-4.378
VP08_ERPs_resplocked_armw	2	19	CP1	-7.828
VP08_ERPs_resplocked_armw	2	20	CP2	-8.72
VP08_ERPs_resplocked_armw	2	21	CP6	-2.6
VP08_ERPs_resplocked_armw	2	22	P7	-5.227
VP08_ERPs_resplocked_armw	2	23	P3	-6.363
VP08_ERPs_resplocked_armw	2	24	Pz	-8.776
VP08_ERPs_resplocked_armw	2	25	P4	-6.431
VP08_ERPs_resplocked_armw	2	26	P8	-3.996
VP08_ERPs_resplocked_armw	2	27	POz	-7.619
VP08_ERPs_resplocked_armw	2	28	O1	-5.801
VP08_ERPs_resplocked_armw	2	29	Oz	-7.486
VP08_ERPs_resplocked_armw	2	30	O2	-5.784
VP08_ERPs_resplocked_armw	2	31	AF7	1.618
VP08_ERPs_resplocked_armw	2	32	AF3	-3.884
VP08_ERPs_resplocked_armw	2	33	AF4	-6.086
VP08_ERPs_resplocked_armw	2	34	AF8	-7.115
VP08_ERPs_resplocked_armw	2	35	F5	-6.243
VP08_ERPs_resplocked_armw	2	36	F1	-6.335
VP08_ERPs_resplocked_armw	2	37	F2	-8.268
VP08_ERPs_resplocked_armw	2	38	F6	-5.95
VP08_ERPs_resplocked_armw	2	39	FC3	-6.6
VP08_ERPs_resplocked_armw	2	40	FCz	-8.473
VP08_ERPs_resplocked_armw	2	41	FC4	-8.434
VP08_ERPs_resplocked_armw	2	42	C5	-2.653
VP08_ERPs_resplocked_armw	2	43	C1	-9.254
VP08_ERPs_resplocked_armw	2	44	C2	-8.839
VP08_ERPs_resplocked_armw	2	45	C6	-3.061
VP08_ERPs_resplocked_armw	2	46	CP3	-6.364
VP08_ERPs_resplocked_armw	2	47	CPz	-9.351
VP08_ERPs_resplocked_armw	2	48	CP4	-6.339
VP08_ERPs_resplocked_armw	2	49	P5	-6.444
VP08_ERPs_resplocked_armw	2	50	P1	-8.194
VP08_ERPs_resplocked_armw	2	51	P2	-7.138
VP08_ERPs_resplocked_armw	2	52	P6	-3.967
VP08_ERPs_resplocked_armw	2	53	PO5	-5.836
VP08_ERPs_resplocked_armw	2	54	PO3	-5.825
VP08_ERPs_resplocked_armw	2	55	PO4	-5.756
VP08_ERPs_resplocked_armw	2	56	PO6	-5.702
VP08_ERPs_resplocked_armw	2	57	FT7	-2.334
VP08_ERPs_resplocked_armw	2	58	FT8	-7.595
VP08_ERPs_resplocked_armw	2	59	TP7	-3.41
VP08_ERPs_resplocked_armw	2	60	TP8	-4.864
VP08_ERPs_resplocked_armw	2	61	PO7	-5.959
VP08_ERPs_resplocked_armw	2	62	PO8	-5.856
VP08_ERPs_resplocked_armw	4	1	Fp1	0.41
VP08_ERPs_resplocked_armw	4	2	Fpz	-2.753
VP08_ERPs_resplocked_armw	4	3	Fp2	-4.585
VP08_ERPs_resplocked_armw	4	4	F7	-1.226
VP08_ERPs_resplocked_armw	4	5	F3	-5.088
VP08_ERPs_resplocked_armw	4	6	Fz	-5.435
VP08_ERPs_resplocked_armw	4	7	F4	-7.773
VP08_ERPs_resplocked_armw	4	8	F8	-2.924
VP08_ERPs_resplocked_armw	4	9	FC5	-0.749
VP08_ERPs_resplocked_armw	4	10	FC1	-7.871
VP08_ERPs_resplocked_armw	4	11	FC2	-7.92
VP08_ERPs_resplocked_armw	4	12	FC6	-2.786
VP08_ERPs_resplocked_armw	4	13	T7	-2.214
VP08_ERPs_resplocked_armw	4	14	C3	-4.847
VP08_ERPs_resplocked_armw	4	15	Cz	-8.422
VP08_ERPs_resplocked_armw	4	16	C4	-2.965
VP08_ERPs_resplocked_armw	4	17	T8	0.123
VP08_ERPs_resplocked_armw	4	18	CP5	-0.892
VP08_ERPs_resplocked_armw	4	19	CP1	-7.684
VP08_ERPs_resplocked_armw	4	20	CP2	-4.925
VP08_ERPs_resplocked_armw	4	21	CP6	-1.982
VP08_ERPs_resplocked_armw	4	22	P7	-3.628
VP08_ERPs_resplocked_armw	4	23	P3	-5.369
VP08_ERPs_resplocked_armw	4	24	Pz	-6.304
VP08_ERPs_resplocked_armw	4	25	P4	-2.495
VP08_ERPs_resplocked_armw	4	26	P8	-1.667
VP08_ERPs_resplocked_armw	4	27	POz	-4.757
VP08_ERPs_resplocked_armw	4	28	O1	-4.728
VP08_ERPs_resplocked_armw	4	29	Oz	-2.778
VP08_ERPs_resplocked_armw	4	30	O2	-2.905
VP08_ERPs_resplocked_armw	4	31	AF7	0.72
VP08_ERPs_resplocked_armw	4	32	AF3	-3.635
VP08_ERPs_resplocked_armw	4	33	AF4	-5.329
VP08_ERPs_resplocked_armw	4	34	AF8	-6.391
VP08_ERPs_resplocked_armw	4	35	F5	-5.29
VP08_ERPs_resplocked_armw	4	36	F1	-5.239
VP08_ERPs_resplocked_armw	4	37	F2	-7.683
VP08_ERPs_resplocked_armw	4	38	F6	-5.113
VP08_ERPs_resplocked_armw	4	39	FC3	-4.987
VP08_ERPs_resplocked_armw	4	40	FCz	-7.975
VP08_ERPs_resplocked_armw	4	41	FC4	-7.827
VP08_ERPs_resplocked_armw	4	42	C5	-2.298
VP08_ERPs_resplocked_armw	4	43	C1	-8.717
VP08_ERPs_resplocked_armw	4	44	C2	-8.511
VP08_ERPs_resplocked_armw	4	45	C6	-2.034
VP08_ERPs_resplocked_armw	4	46	CP3	-5.897
VP08_ERPs_resplocked_armw	4	47	CPz	-6.878
VP08_ERPs_resplocked_armw	4	48	CP4	-0.558
VP08_ERPs_resplocked_armw	4	49	P5	-5.255
VP08_ERPs_resplocked_armw	4	50	P1	-8.49
VP08_ERPs_resplocked_armw	4	51	P2	-4.808
VP08_ERPs_resplocked_armw	4	52	P6	-1.568
VP08_ERPs_resplocked_armw	4	53	PO5	-4.595
VP08_ERPs_resplocked_armw	4	54	PO3	-4.328
VP08_ERPs_resplocked_armw	4	55	PO4	-2.93
VP08_ERPs_resplocked_armw	4	56	PO6	-2.958
VP08_ERPs_resplocked_armw	4	57	FT7	-0.757
VP08_ERPs_resplocked_armw	4	58	FT8	-2.558
VP08_ERPs_resplocked_armw	4	59	TP7	-2.196
VP08_ERPs_resplocked_armw	4	60	TP8	-2.093
VP08_ERPs_resplocked_armw	4	61	PO7	-4.458
VP08_ERPs_resplocked_armw	4	62	PO8	-3.055
VP08_ERPs_resplocked_armw	5	1	Fp1	2.615
VP08_ERPs_resplocked_armw	5	2	Fpz	0.353
VP08_ERPs_resplocked_armw	5	3	Fp2	-3.666
VP08_ERPs_resplocked_armw	5	4	F7	1.69
VP08_ERPs_resplocked_armw	5	5	F3	-1.897
VP08_ERPs_resplocked_armw	5	6	Fz	-1.982
VP08_ERPs_resplocked_armw	5	7	F4	-4.309
VP08_ERPs_resplocked_armw	5	8	F8	-1.998
VP08_ERPs_resplocked_armw	5	9	FC5	1.575
VP08_ERPs_resplocked_armw	5	10	FC1	-4.422
VP08_ERPs_resplocked_armw	5	11	FC2	-4.462
VP08_ERPs_resplocked_armw	5	12	FC6	0.589
VP08_ERPs_resplocked_armw	5	13	T7	0.575
VP08_ERPs_resplocked_armw	5	14	C3	-2.3
VP08_ERPs_resplocked_armw	5	15	Cz	-4.853
VP08_ERPs_resplocked_armw	5	16	C4	1.008
VP08_ERPs_resplocked_armw	5	17	T8	1.627
VP08_ERPs_resplocked_armw	5	18	CP5	-1.351
VP08_ERPs_resplocked_armw	5	19	CP1	-4.046
VP08_ERPs_resplocked_armw	5	20	CP2	-3.878
VP08_ERPs_resplocked_armw	5	21	CP6	2.865
VP08_ERPs_resplocked_armw	5	22	P7	-2.412
VP08_ERPs_resplocked_armw	5	23	P3	-4.295
VP08_ERPs_resplocked_armw	5	24	Pz	-5.213
VP08_ERPs_resplocked_armw	5	25	P4	-0.236
VP08_ERPs_resplocked_armw	5	26	P8	1.107
VP08_ERPs_resplocked_armw	5	27	POz	-3.729
VP08_ERPs_resplocked_armw	5	28	O1	-3.697
VP08_ERPs_resplocked_armw	5	29	Oz	-3.048
VP08_ERPs_resplocked_armw	5	30	O2	-0.651
VP08_ERPs_resplocked_armw	5	31	AF7	1.105
VP08_ERPs_resplocked_armw	5	32	AF3	-0.933
VP08_ERPs_resplocked_armw	5	33	AF4	-1.491
VP08_ERPs_resplocked_armw	5	34	AF8	-0.685
VP08_ERPs_resplocked_armw	5	35	F5	-1.853
VP08_ERPs_resplocked_armw	5	36	F1	-1.866
VP08_ERPs_resplocked_armw	5	37	F2	-4.281
VP08_ERPs_resplocked_armw	5	38	F6	-1.462
VP08_ERPs_resplocked_armw	5	39	FC3	-1.049
VP08_ERPs_resplocked_armw	5	40	FCz	-4.404
VP08_ERPs_resplocked_armw	5	41	FC4	-4.251
VP08_ERPs_resplocked_armw	5	42	C5	1.335
VP08_ERPs_resplocked_armw	5	43	C1	-5.18
VP08_ERPs_resplocked_armw	5	44	C2	-4.75
VP08_ERPs_resplocked_armw	5	45	C6	4.02
VP08_ERPs_resplocked_armw	5	46	CP3	-2.137
VP08_ERPs_resplocked_armw	5	47	CPz	-5.602
VP08_ERPs_resplocked_armw	5	48	CP4	0.359
VP08_ERPs_resplocked_armw	5	49	P5	-4.256
VP08_ERPs_resplocked_armw	5	50	P1	-5.434
VP08_ERPs_resplocked_armw	5	51	P2	-1.915
VP08_ERPs_resplocked_armw	5	52	P6	1.308
VP08_ERPs_resplocked_armw	5	53	PO5	-3.645
VP08_ERPs_resplocked_armw	5	54	PO3	-3.878
VP08_ERPs_resplocked_armw	5	55	PO4	-0.643
VP08_ERPs_resplocked_armw	5	56	PO6	-0.569
VP08_ERPs_resplocked_armw	5	57	FT7	1.616
VP08_ERPs_resplocked_armw	5	58	FT8	-0.264
VP08_ERPs_resplocked_armw	5	59	TP7	0.456
VP08_ERPs_resplocked_armw	5	60	TP8	1.474
VP08_ERPs_resplocked_armw	5	61	PO7	-3.816
VP08_ERPs_resplocked_armw	5	62	PO8	-0.727
VP09_ERPs_resplocked_armw	1	1	Fp1	2.867
VP09_ERPs_resplocked_armw	1	2	Fpz	4.088
VP09_ERPs_resplocked_armw	1	3	Fp2	4.064
VP09_ERPs_resplocked_armw	1	4	F7	-0.956
VP09_ERPs_resplocked_armw	1	5	F3	-5.441
VP09_ERPs_resplocked_armw	1	6	Fz	-5.237
VP09_ERPs_resplocked_armw	1	7	F4	-4.979
VP09_ERPs_resplocked_armw	1	8	F8	3.287
VP09_ERPs_resplocked_armw	1	9	FC5	-4.968
VP09_ERPs_resplocked_armw	1	10	FC1	-7.883
VP09_ERPs_resplocked_armw	1	11	FC2	-7.722
VP09_ERPs_resplocked_armw	1	12	FC6	-1.269
VP09_ERPs_resplocked_armw	1	13	T7	-1.676
VP09_ERPs_resplocked_armw	1	14	C3	-10.883
VP09_ERPs_resplocked_armw	1	15	Cz	-10.753
VP09_ERPs_resplocked_armw	1	16	C4	-5.804
VP09_ERPs_resplocked_armw	1	17	T8	1.968
VP09_ERPs_resplocked_armw	1	18	CP5	-6.134
VP09_ERPs_resplocked_armw	1	19	CP1	-11.371
VP09_ERPs_resplocked_armw	1	20	CP2	-9.062
VP09_ERPs_resplocked_armw	1	21	CP6	-1.947
VP09_ERPs_resplocked_armw	1	22	P7	-8.173
VP09_ERPs_resplocked_armw	1	23	P3	-8.406
VP09_ERPs_resplocked_armw	1	24	Pz	-9.727
VP09_ERPs_resplocked_armw	1	25	P4	-7.201
VP09_ERPs_resplocked_armw	1	26	P8	-7.03
VP09_ERPs_resplocked_armw	1	27	POz	-9.679
VP09_ERPs_resplocked_armw	1	28	O1	-8.052
VP09_ERPs_resplocked_armw	1	29	Oz	-7.632
VP09_ERPs_resplocked_armw	1	30	O2	-7.055
VP09_ERPs_resplocked_armw	1	31	AF7	-0.457
VP09_ERPs_resplocked_armw	1	32	AF3	-1.626
VP09_ERPs_resplocked_armw	1	33	AF4	1.243
VP09_ERPs_resplocked_armw	1	34	AF8	2.346
VP09_ERPs_resplocked_armw	1	35	F5	-0.946
VP09_ERPs_resplocked_armw	1	36	F1	-5.283
VP09_ERPs_resplocked_armw	1	37	F2	-4.889
VP09_ERPs_resplocked_armw	1	38	F6	1.558
VP09_ERPs_resplocked_armw	1	39	FC3	-8.122
VP09_ERPs_resplocked_armw	1	40	FCz	-7.889
VP09_ERPs_resplocked_armw	1	41	FC4	-7.571
VP09_ERPs_resplocked_armw	1	42	C5	-5.068
VP09_ERPs_resplocked_armw	1	43	C1	-11.709
VP09_ERPs_resplocked_armw	1	44	C2	-10.611
VP09_ERPs_resplocked_armw	1	45	C6	1.869
VP09_ERPs_resplocked_armw	1	46	CP3	-10.939
VP09_ERPs_resplocked_armw	1	47	CPz	-11.146
VP09_ERPs_resplocked_armw	1	48	CP4	-6.88
VP09_ERPs_resplocked_armw	1	49	P5	-8.239
VP09_ERPs_resplocked_armw	1	50	P1	-9.737
VP09_ERPs_resplocked_armw	1	51	P2	-7.101
VP09_ERPs_resplocked_armw	1	52	P6	-7.252
VP09_ERPs_resplocked_armw	1	53	PO5	-7.156
VP09_ERPs_resplocked_armw	1	54	PO3	-7.96
VP09_ERPs_resplocked_armw	1	55	PO4	-7.27
VP09_ERPs_resplocked_armw	1	56	PO6	-6.987
VP09_ERPs_resplocked_armw	1	57	FT7	-1.448
VP09_ERPs_resplocked_armw	1	58	FT8	1.507
VP09_ERPs_resplocked_armw	1	59	TP7	-4.454
VP09_ERPs_resplocked_armw	1	60	TP8	-0.801
VP09_ERPs_resplocked_armw	1	61	PO7	-7.22
VP09_ERPs_resplocked_armw	1	62	PO8	-6.823
VP09_ERPs_resplocked_armw	2	1	Fp1	2.319
VP09_ERPs_resplocked_armw	2	2	Fpz	4.059
VP09_ERPs_resplocked_armw	2	3	Fp2	3.793
VP09_ERPs_resplocked_armw	2	4	F7	-0.337
VP09_ERPs_resplocked_armw	2	5	F3	-2.572
VP09_ERPs_resplocked_armw	2	6	Fz	-2.513
VP09_ERPs_resplocked_armw	2	7	F4	-2.669
VP09_ERPs_resplocked_armw	2	8	F8	1.07
VP09_ERPs_resplocked_armw	2	9	FC5	-1.06
VP09_ERPs_resplocked_armw	2	10	FC1	-6.396
VP09_ERPs_resplocked_armw	2	11	FC2	-6.501
VP09_ERPs_resplocked_armw	2	12	FC6	-1.579
VP09_ERPs_resplocked_armw	2	13	T7	-3.399
VP09_ERPs_resplocked_armw	2	14	C3	-8.028
VP09_ERPs_resplocked_armw	2	15	Cz	-9.569
VP09_ERPs_resplocked_armw	2	16	C4	-6.938
VP09_ERPs_resplocked_armw	2	17	T8	-0.674
VP09_ERPs_resplocked_armw	2	18	CP5	-6.464
VP09_ERPs_resplocked_armw	2	19	CP1	-8.667
VP09_ERPs_resplocked_armw	2	20	CP2	-7.841
VP09_ERPs_resplocked_armw	2	21	CP6	-4.102
VP09_ERPs_resplocked_armw	2	22	P7	-6.17
VP09_ERPs_resplocked_armw	2	23	P3	-6.177
VP09_ERPs_resplocked_armw	2	24	Pz	-7.985
VP09_ERPs_resplocked_armw	2	25	P4	-6.313
VP09_ERPs_resplocked_armw	2	26	P8	-6.335
VP09_ERPs_resplocked_armw	2	27	POz	-8.115
VP09_ERPs_resplocked_armw	2	28	O1	-6.694
VP09_ERPs_resplocked_armw	2	29	Oz	-7.433
VP09_ERPs_resplocked_armw	2	30	O2	-6.34
VP09_ERPs_resplocked_armw	2	31	AF7	0.86
VP09_ERPs_resplocked_armw	2	32	AF3	-1.345
VP09_ERPs_resplocked_armw	2	33	AF4	-0.266
VP09_ERPs_resplocked_armw	2	34	AF8	3.55
VP09_ERPs_resplocked_armw	2	35	F5	-0.408
VP09_ERPs_resplocked_armw	2	36	F1	-2.647
VP09_ERPs_resplocked_armw	2	37	F2	-2.602
VP09_ERPs_resplocked_armw	2	38	F6	-0.355
VP09_ERPs_resplocked_armw	2	39	FC3	-5.087
VP09_ERPs_resplocked_armw	2	40	FCz	-6.413
VP09_ERPs_resplocked_armw	2	41	FC4	-6.419
VP09_ERPs_resplocked_armw	2	42	C5	-1.423
VP09_ERPs_resplocked_armw	2	43	C1	-9.217
VP09_ERPs_resplocked_armw	2	44	C2	-9.533
VP09_ERPs_resplocked_armw	2	45	C6	-0.663
VP09_ERPs_resplocked_armw	2	46	CP3	-7.78
VP09_ERPs_resplocked_armw	2	47	CPz	-8.767
VP09_ERPs_resplocked_armw	2	48	CP4	-6.168
VP09_ERPs_resplocked_armw	2	49	P5	-6.392
VP09_ERPs_resplocked_armw	2	50	P1	-8.256
VP09_ERPs_resplocked_armw	2	51	P2	-6.318
VP09_ERPs_resplocked_armw	2	52	P6	-6.176
VP09_ERPs_resplocked_armw	2	53	PO5	-6.444
VP09_ERPs_resplocked_armw	2	54	PO3	-7.881
VP09_ERPs_resplocked_armw	2	55	PO4	-5.974
VP09_ERPs_resplocked_armw	2	56	PO6	-6.436
VP09_ERPs_resplocked_armw	2	57	FT7	0.536
VP09_ERPs_resplocked_armw	2	58	FT8	-0.118
VP09_ERPs_resplocked_armw	2	59	TP7	-2.489
VP09_ERPs_resplocked_armw	2	60	TP8	-2.541
VP09_ERPs_resplocked_armw	2	61	PO7	-6.33
VP09_ERPs_resplocked_armw	2	62	PO8	-6.338
VP09_ERPs_resplocked_armw	4	1	Fp1	-0.224
VP09_ERPs_resplocked_armw	4	2	Fpz	-1.654
VP09_ERPs_resplocked_armw	4	3	Fp2	0.945
VP09_ERPs_resplocked_armw	4	4	F7	-2.502
VP09_ERPs_resplocked_armw	4	5	F3	-5.214
VP09_ERPs_resplocked_armw	4	6	Fz	-5.16
VP09_ERPs_resplocked_armw	4	7	F4	-4.886
VP09_ERPs_resplocked_armw	4	8	F8	-0.428
VP09_ERPs_resplocked_armw	4	9	FC5	-5.86
VP09_ERPs_resplocked_armw	4	10	FC1	-8.5
VP09_ERPs_resplocked_armw	4	11	FC2	-8.533
VP09_ERPs_resplocked_armw	4	12	FC6	-3.373
VP09_ERPs_resplocked_armw	4	13	T7	-2.561
VP09_ERPs_resplocked_armw	4	14	C3	-10.397
VP09_ERPs_resplocked_armw	4	15	Cz	-11.011
VP09_ERPs_resplocked_armw	4	16	C4	-6.544
VP09_ERPs_resplocked_armw	4	17	T8	-0.652
VP09_ERPs_resplocked_armw	4	18	CP5	-6.262
VP09_ERPs_resplocked_armw	4	19	CP1	-11.019
VP09_ERPs_resplocked_armw	4	20	CP2	-9.49
VP09_ERPs_resplocked_armw	4	21	CP6	-3.887
VP09_ERPs_resplocked_armw	4	22	P7	-7.329
VP09_ERPs_resplocked_armw	4	23	P3	-7.398
VP09_ERPs_resplocked_armw	4	24	Pz	-10.138
VP09_ERPs_resplocked_armw	4	25	P4	-8.064
VP09_ERPs_resplocked_armw	4	26	P8	-8.23
VP09_ERPs_resplocked_armw	4	27	POz	-10.22
VP09_ERPs_resplocked_armw	4	28	O1	-8.926
VP09_ERPs_resplocked_armw	4	29	Oz	-9.359
VP09_ERPs_resplocked_armw	4	30	O2	-8.116
VP09_ERPs_resplocked_armw	4	31	AF7	-0.857
VP09_ERPs_resplocked_armw	4	32	AF3	-3.89
VP09_ERPs_resplocked_armw	4	33	AF4	-0.634
VP09_ERPs_resplocked_armw	4	34	AF8	0.227
VP09_ERPs_resplocked_armw	4	35	F5	-2.702
VP09_ERPs_resplocked_armw	4	36	F1	-5.16
VP09_ERPs_resplocked_armw	4	37	F2	-4.909
VP09_ERPs_resplocked_armw	4	38	F6	-0.625
VP09_ERPs_resplocked_armw	4	39	FC3	-7.984
VP09_ERPs_resplocked_armw	4	40	FCz	-8.417
VP09_ERPs_resplocked_armw	4	41	FC4	-8.5
VP09_ERPs_resplocked_armw	4	42	C5	-6.035
VP09_ERPs_resplocked_armw	4	43	C1	-11.586
VP09_ERPs_resplocked_armw	4	44	C2	-10.995
VP09_ERPs_resplocked_armw	4	45	C6	-0.542
VP09_ERPs_resplocked_armw	4	46	CP3	-10.35
VP09_ERPs_resplocked_armw	4	47	CPz	-10.889
VP09_ERPs_resplocked_armw	4	48	CP4	-8.005
VP09_ERPs_resplocked_armw	4	49	P5	-7.501
VP09_ERPs_resplocked_armw	4	50	P1	-10.929
VP09_ERPs_resplocked_armw	4	51	P2	-8.219
VP09_ERPs_resplocked_armw	4	52	P6	-8.115
VP09_ERPs_resplocked_armw	4	53	PO5	-8.803
VP09_ERPs_resplocked_armw	4	54	PO3	-9.385
VP09_ERPs_resplocked_armw	4	55	PO4	-8.144
VP09_ERPs_resplocked_armw	4	56	PO6	-8.222
VP09_ERPs_resplocked_armw	4	57	FT7	-1.303
VP09_ERPs_resplocked_armw	4	58	FT8	-0.136
VP09_ERPs_resplocked_armw	4	59	TP7	-4.289
VP09_ERPs_resplocked_armw	4	60	TP8	-2.154
VP09_ERPs_resplocked_armw	4	61	PO7	-8.739
VP09_ERPs_resplocked_armw	4	62	PO8	-8.183
VP09_ERPs_resplocked_armw	5	1	Fp1	-5.717
VP09_ERPs_resplocked_armw	5	2	Fpz	-2.585
VP09_ERPs_resplocked_armw	5	3	Fp2	-1.854
VP09_ERPs_resplocked_armw	5	4	F7	-2.69
VP09_ERPs_resplocked_armw	5	5	F3	-4.944
VP09_ERPs_resplocked_armw	5	6	Fz	-4.941
VP09_ERPs_resplocked_armw	5	7	F4	-4.535
VP09_ERPs_resplocked_armw	5	8	F8	-0.262
VP09_ERPs_resplocked_armw	5	9	FC5	-4.407
VP09_ERPs_resplocked_armw	5	10	FC1	-7.154
VP09_ERPs_resplocked_armw	5	11	FC2	-6.971
VP09_ERPs_resplocked_armw	5	12	FC6	-0.556
VP09_ERPs_resplocked_armw	5	13	T7	-2.301
VP09_ERPs_resplocked_armw	5	14	C3	-8.688
VP09_ERPs_resplocked_armw	5	15	Cz	-8.766
VP09_ERPs_resplocked_armw	5	16	C4	-5.863
VP09_ERPs_resplocked_armw	5	17	T8	0.267
VP09_ERPs_resplocked_armw	5	18	CP5	-5.271
VP09_ERPs_resplocked_armw	5	19	CP1	-9.799
VP09_ERPs_resplocked_armw	5	20	CP2	-7.364
VP09_ERPs_resplocked_armw	5	21	CP6	-2.285
VP09_ERPs_resplocked_armw	5	22	P7	-6.423
VP09_ERPs_resplocked_armw	5	23	P3	-6.547
VP09_ERPs_resplocked_armw	5	24	Pz	-7.925
VP09_ERPs_resplocked_armw	5	25	P4	-4.817
VP09_ERPs_resplocked_armw	5	26	P8	-4.762
VP09_ERPs_resplocked_armw	5	27	POz	-7.962
VP09_ERPs_resplocked_armw	5	28	O1	-5.603
VP09_ERPs_resplocked_armw	5	29	Oz	-6.077
VP09_ERPs_resplocked_armw	5	30	O2	-4.82
VP09_ERPs_resplocked_armw	5	31	AF7	-3.72
VP09_ERPs_resplocked_armw	5	32	AF3	-4.127
VP09_ERPs_resplocked_armw	5	33	AF4	-1.641
VP09_ERPs_resplocked_armw	5	34	AF8	1.14
VP09_ERPs_resplocked_armw	5	35	F5	-2.675
VP09_ERPs_resplocked_armw	5	36	F1	-4.913
VP09_ERPs_resplocked_armw	5	37	F2	-4.522
VP09_ERPs_resplocked_armw	5	38	F6	-1.59
VP09_ERPs_resplocked_armw	5	39	FC3	-5.616
VP09_ERPs_resplocked_armw	5	40	FCz	-6.977
VP09_ERPs_resplocked_armw	5	41	FC4	-6.91
VP09_ERPs_resplocked_armw	5	42	C5	-4.469
VP09_ERPs_resplocked_armw	5	43	C1	-9.545
VP09_ERPs_resplocked_armw	5	44	C2	-8.58
VP09_ERPs_resplocked_armw	5	45	C6	0.322
VP09_ERPs_resplocked_armw	5	46	CP3	-8.714
VP09_ERPs_resplocked_armw	5	47	CPz	-8.672
VP09_ERPs_resplocked_armw	5	48	CP4	-4.678
VP09_ERPs_resplocked_armw	5	49	P5	-6.379
VP09_ERPs_resplocked_armw	5	50	P1	-8.496
VP09_ERPs_resplocked_armw	5	51	P2	-4.746
VP09_ERPs_resplocked_armw	5	52	P6	-4.695
VP09_ERPs_resplocked_armw	5	53	PO5	-5.632
VP09_ERPs_resplocked_armw	5	54	PO3	-6.957
VP09_ERPs_resplocked_armw	5	55	PO4	-4.762
VP09_ERPs_resplocked_armw	5	56	PO6	-4.741
VP09_ERPs_resplocked_armw	5	57	FT7	-2.015
VP09_ERPs_resplocked_armw	5	58	FT8	0.186
VP09_ERPs_resplocked_armw	5	59	TP7	-3.016
VP09_ERPs_resplocked_armw	5	60	TP8	-0.908
VP09_ERPs_resplocked_armw	5	61	PO7	-5.711
VP09_ERPs_resplocked_armw	5	62	PO8	-4.73
VP10_ERPs_resplocked_armw	1	1	Fp1	-2.348
VP10_ERPs_resplocked_armw	1	2	Fpz	-3.21
VP10_ERPs_resplocked_armw	1	3	Fp2	-3.335
VP10_ERPs_resplocked_armw	1	4	F7	-5.541
VP10_ERPs_resplocked_armw	1	5	F3	-9.161
VP10_ERPs_resplocked_armw	1	6	Fz	-9.257
VP10_ERPs_resplocked_armw	1	7	F4	-5.926
VP10_ERPs_resplocked_armw	1	8	F8	-1.484
VP10_ERPs_resplocked_armw	1	9	FC5	-5.238
VP10_ERPs_resplocked_armw	1	10	FC1	-10.326
VP10_ERPs_resplocked_armw	1	11	FC2	-6.321
VP10_ERPs_resplocked_armw	1	12	FC6	-2.733
VP10_ERPs_resplocked_armw	1	13	T7	-1.142
VP10_ERPs_resplocked_armw	1	14	C3	-8.024
VP10_ERPs_resplocked_armw	1	15	Cz	-7.276
[truncated: 4,449 more rows]
