# Supplementary material for: Action Priority: Early Neurophysiological Interaction of Conceptual and Motor Representations
Source: PLoS One. 2016 Dec 14;11(12):e0165882. doi: 10.1371/journal.pone.0165882 (PMC5156427; doi:10.1371/journal.pone.0165882)
Supplement: S19 Dataset — (DAT) [file pone.0165882.s019.dat]

ERPset	bin	chindex	chlabel	value
VP01_ERPs_resplocked_armw	1	1	Fp1	-0.153
VP01_ERPs_resplocked_armw	1	2	Fpz	-0.473
VP01_ERPs_resplocked_armw	1	3	Fp2	-0.517
VP01_ERPs_resplocked_armw	1	4	F7	0.91
VP01_ERPs_resplocked_armw	1	5	F3	-0.703
VP01_ERPs_resplocked_armw	1	6	Fz	-3.207
VP01_ERPs_resplocked_armw	1	7	F4	-2.242
VP01_ERPs_resplocked_armw	1	8	F8	-0.184
VP01_ERPs_resplocked_armw	1	9	FC5	1.081
VP01_ERPs_resplocked_armw	1	10	FC1	-3.077
VP01_ERPs_resplocked_armw	1	11	FC2	-5.868
VP01_ERPs_resplocked_armw	1	12	FC6	-2.689
VP01_ERPs_resplocked_armw	1	13	T7	1.133
VP01_ERPs_resplocked_armw	1	14	C3	-0.824
VP01_ERPs_resplocked_armw	1	15	Cz	-5.991
VP01_ERPs_resplocked_armw	1	16	C4	-3.701
VP01_ERPs_resplocked_armw	1	17	T8	0.478
VP01_ERPs_resplocked_armw	1	18	CP5	3.082
VP01_ERPs_resplocked_armw	1	19	CP1	-2.109
VP01_ERPs_resplocked_armw	1	20	CP2	-2.326
VP01_ERPs_resplocked_armw	1	21	CP6	2.382
VP01_ERPs_resplocked_armw	1	22	P7	2.969
VP01_ERPs_resplocked_armw	1	23	P3	0.034
VP01_ERPs_resplocked_armw	1	24	Pz	-0.168
VP01_ERPs_resplocked_armw	1	25	P4	0.48
VP01_ERPs_resplocked_armw	1	26	P8	2.571
VP01_ERPs_resplocked_armw	1	27	POz	2.693
VP01_ERPs_resplocked_armw	1	28	O1	3.063
VP01_ERPs_resplocked_armw	1	29	Oz	4.048
VP01_ERPs_resplocked_armw	1	30	O2	2.567
VP01_ERPs_resplocked_armw	1	31	AF7	0.244
VP01_ERPs_resplocked_armw	1	32	AF3	-0.459
VP01_ERPs_resplocked_armw	1	33	AF4	-2.334
VP01_ERPs_resplocked_armw	1	34	AF8	-0.69
VP01_ERPs_resplocked_armw	1	35	F5	-0.248
VP01_ERPs_resplocked_armw	1	36	F1	-0.681
VP01_ERPs_resplocked_armw	1	37	F2	-4.105
VP01_ERPs_resplocked_armw	1	38	F6	-2.126
VP01_ERPs_resplocked_armw	1	39	FC3	0.024
VP01_ERPs_resplocked_armw	1	40	FCz	-5.447
VP01_ERPs_resplocked_armw	1	41	FC4	-2.608
VP01_ERPs_resplocked_armw	1	42	C5	2.291
VP01_ERPs_resplocked_armw	1	43	C1	-2.013
VP01_ERPs_resplocked_armw	1	44	C2	-5.178
VP01_ERPs_resplocked_armw	1	45	C6	0.847
VP01_ERPs_resplocked_armw	1	46	CP3	1.476
VP01_ERPs_resplocked_armw	1	47	CPz	-2.673
VP01_ERPs_resplocked_armw	1	48	CP4	-0.295
VP01_ERPs_resplocked_armw	1	49	P5	3.081
VP01_ERPs_resplocked_armw	1	50	P1	0.078
VP01_ERPs_resplocked_armw	1	51	P2	0.068
VP01_ERPs_resplocked_armw	1	52	P6	1.016
VP01_ERPs_resplocked_armw	1	53	PO5	4.131
VP01_ERPs_resplocked_armw	1	54	PO3	4.203
VP01_ERPs_resplocked_armw	1	55	PO4	1.897
VP01_ERPs_resplocked_armw	1	56	PO6	2.288
VP01_ERPs_resplocked_armw	1	57	FT7	1.545
VP01_ERPs_resplocked_armw	1	58	FT8	0.936
VP01_ERPs_resplocked_armw	1	59	TP7	1.186
VP01_ERPs_resplocked_armw	1	60	TP8	1.556
VP01_ERPs_resplocked_armw	1	61	PO7	4.173
VP01_ERPs_resplocked_armw	1	62	PO8	2.298
VP01_ERPs_resplocked_armw	2	1	Fp1	-0.93
VP01_ERPs_resplocked_armw	2	2	Fpz	-2.005
VP01_ERPs_resplocked_armw	2	3	Fp2	-2.343
VP01_ERPs_resplocked_armw	2	4	F7	0.589
VP01_ERPs_resplocked_armw	2	5	F3	-3.312
VP01_ERPs_resplocked_armw	2	6	Fz	-4.393
VP01_ERPs_resplocked_armw	2	7	F4	-4.992
VP01_ERPs_resplocked_armw	2	8	F8	-1.93
VP01_ERPs_resplocked_armw	2	9	FC5	0.039
VP01_ERPs_resplocked_armw	2	10	FC1	-6.234
VP01_ERPs_resplocked_armw	2	11	FC2	-6.369
VP01_ERPs_resplocked_armw	2	12	FC6	-2.206
VP01_ERPs_resplocked_armw	2	13	T7	-1.142
VP01_ERPs_resplocked_armw	2	14	C3	-4.618
VP01_ERPs_resplocked_armw	2	15	Cz	-7.652
VP01_ERPs_resplocked_armw	2	16	C4	-6.107
VP01_ERPs_resplocked_armw	2	17	T8	-1.426
VP01_ERPs_resplocked_armw	2	18	CP5	0.065
VP01_ERPs_resplocked_armw	2	19	CP1	-4.149
VP01_ERPs_resplocked_armw	2	20	CP2	-3.729
VP01_ERPs_resplocked_armw	2	21	CP6	-1.706
VP01_ERPs_resplocked_armw	2	22	P7	0.451
VP01_ERPs_resplocked_armw	2	23	P3	-1.256
VP01_ERPs_resplocked_armw	2	24	Pz	-2.659
VP01_ERPs_resplocked_armw	2	25	P4	-2.81
VP01_ERPs_resplocked_armw	2	26	P8	-1.313
VP01_ERPs_resplocked_armw	2	27	POz	0.787
VP01_ERPs_resplocked_armw	2	28	O1	3.316
VP01_ERPs_resplocked_armw	2	29	Oz	1.33
VP01_ERPs_resplocked_armw	2	30	O2	1.257
VP01_ERPs_resplocked_armw	2	31	AF7	-0.438
VP01_ERPs_resplocked_armw	2	32	AF3	-2.731
VP01_ERPs_resplocked_armw	2	33	AF4	-3.27
VP01_ERPs_resplocked_armw	2	34	AF8	-2.888
VP01_ERPs_resplocked_armw	2	35	F5	-1.39
VP01_ERPs_resplocked_armw	2	36	F1	-3.312
VP01_ERPs_resplocked_armw	2	37	F2	-4.932
VP01_ERPs_resplocked_armw	2	38	F6	-1.365
VP01_ERPs_resplocked_armw	2	39	FC3	-3.029
VP01_ERPs_resplocked_armw	2	40	FCz	-7.802
VP01_ERPs_resplocked_armw	2	41	FC4	-4.176
VP01_ERPs_resplocked_armw	2	42	C5	-0.537
VP01_ERPs_resplocked_armw	2	43	C1	-7.064
VP01_ERPs_resplocked_armw	2	44	C2	-5.546
VP01_ERPs_resplocked_armw	2	45	C6	-1.268
VP01_ERPs_resplocked_armw	2	46	CP3	-0.412
VP01_ERPs_resplocked_armw	2	47	CPz	-4.832
VP01_ERPs_resplocked_armw	2	48	CP4	-2.866
VP01_ERPs_resplocked_armw	2	49	P5	1.275
VP01_ERPs_resplocked_armw	2	50	P1	-1.291
VP01_ERPs_resplocked_armw	2	51	P2	-2.836
VP01_ERPs_resplocked_armw	2	52	P6	-0.902
VP01_ERPs_resplocked_armw	2	53	PO5	2.517
VP01_ERPs_resplocked_armw	2	54	PO3	2.549
VP01_ERPs_resplocked_armw	2	55	PO4	0.8
VP01_ERPs_resplocked_armw	2	56	PO6	0.924
VP01_ERPs_resplocked_armw	2	57	FT7	-0.682
VP01_ERPs_resplocked_armw	2	58	FT8	-2.266
VP01_ERPs_resplocked_armw	2	59	TP7	-1.117
VP01_ERPs_resplocked_armw	2	60	TP8	-1.152
VP01_ERPs_resplocked_armw	2	61	PO7	2.549
VP01_ERPs_resplocked_armw	2	62	PO8	0.964
VP01_ERPs_resplocked_armw	4	1	Fp1	-1.301
VP01_ERPs_resplocked_armw	4	2	Fpz	-2.019
VP01_ERPs_resplocked_armw	4	3	Fp2	-2.901
VP01_ERPs_resplocked_armw	4	4	F7	-1.337
VP01_ERPs_resplocked_armw	4	5	F3	-0.353
VP01_ERPs_resplocked_armw	4	6	Fz	-1.508
VP01_ERPs_resplocked_armw	4	7	F4	-2.83
VP01_ERPs_resplocked_armw	4	8	F8	-1.982
VP01_ERPs_resplocked_armw	4	9	FC5	-0.371
VP01_ERPs_resplocked_armw	4	10	FC1	-0.351
VP01_ERPs_resplocked_armw	4	11	FC2	-3.357
VP01_ERPs_resplocked_armw	4	12	FC6	-2.846
VP01_ERPs_resplocked_armw	4	13	T7	-0.123
VP01_ERPs_resplocked_armw	4	14	C3	1.718
VP01_ERPs_resplocked_armw	4	15	Cz	-5.269
VP01_ERPs_resplocked_armw	4	16	C4	-3.389
VP01_ERPs_resplocked_armw	4	17	T8	-1.175
VP01_ERPs_resplocked_armw	4	18	CP5	3.65
VP01_ERPs_resplocked_armw	4	19	CP1	-1.988
VP01_ERPs_resplocked_armw	4	20	CP2	-1.871
VP01_ERPs_resplocked_armw	4	21	CP6	-0.471
VP01_ERPs_resplocked_armw	4	22	P7	2.822
VP01_ERPs_resplocked_armw	4	23	P3	0.372
VP01_ERPs_resplocked_armw	4	24	Pz	-0.809
VP01_ERPs_resplocked_armw	4	25	P4	0.964
VP01_ERPs_resplocked_armw	4	26	P8	2.423
VP01_ERPs_resplocked_armw	4	27	POz	1.31
VP01_ERPs_resplocked_armw	4	28	O1	2.664
VP01_ERPs_resplocked_armw	4	29	Oz	3.299
VP01_ERPs_resplocked_armw	4	30	O2	2.04
VP01_ERPs_resplocked_armw	4	31	AF7	0.179
VP01_ERPs_resplocked_armw	4	32	AF3	-0.226
VP01_ERPs_resplocked_armw	4	33	AF4	-2.019
VP01_ERPs_resplocked_armw	4	34	AF8	-1.731
VP01_ERPs_resplocked_armw	4	35	F5	3.098
VP01_ERPs_resplocked_armw	4	36	F1	-0.409
VP01_ERPs_resplocked_armw	4	37	F2	-2.244
VP01_ERPs_resplocked_armw	4	38	F6	-2.688
VP01_ERPs_resplocked_armw	4	39	FC3	0.728
VP01_ERPs_resplocked_armw	4	40	FCz	-3.072
VP01_ERPs_resplocked_armw	4	41	FC4	-0.769
VP01_ERPs_resplocked_armw	4	42	C5	1.786
VP01_ERPs_resplocked_armw	4	43	C1	-1.005
VP01_ERPs_resplocked_armw	4	44	C2	-1.964
VP01_ERPs_resplocked_armw	4	45	C6	-0.978
VP01_ERPs_resplocked_armw	4	46	CP3	1.189
VP01_ERPs_resplocked_armw	4	47	CPz	-2.851
VP01_ERPs_resplocked_armw	4	48	CP4	0.435
VP01_ERPs_resplocked_armw	4	49	P5	1.546
VP01_ERPs_resplocked_armw	4	50	P1	0.446
VP01_ERPs_resplocked_armw	4	51	P2	-0.901
VP01_ERPs_resplocked_armw	4	52	P6	1.167
VP01_ERPs_resplocked_armw	4	53	PO5	2.203
VP01_ERPs_resplocked_armw	4	54	PO3	2.293
VP01_ERPs_resplocked_armw	4	55	PO4	2.031
VP01_ERPs_resplocked_armw	4	56	PO6	1.944
VP01_ERPs_resplocked_armw	4	57	FT7	-0.633
VP01_ERPs_resplocked_armw	4	58	FT8	-1.334
VP01_ERPs_resplocked_armw	4	59	TP7	-0.037
VP01_ERPs_resplocked_armw	4	60	TP8	0.798
VP01_ERPs_resplocked_armw	4	61	PO7	2.277
VP01_ERPs_resplocked_armw	4	62	PO8	1.942
VP01_ERPs_resplocked_armw	5	1	Fp1	-0.412
VP01_ERPs_resplocked_armw	5	2	Fpz	-2.3
VP01_ERPs_resplocked_armw	5	3	Fp2	-2.47
VP01_ERPs_resplocked_armw	5	4	F7	-1.005
VP01_ERPs_resplocked_armw	5	5	F3	-3.219
VP01_ERPs_resplocked_armw	5	6	Fz	-3.768
VP01_ERPs_resplocked_armw	5	7	F4	-4.282
VP01_ERPs_resplocked_armw	5	8	F8	-2.497
VP01_ERPs_resplocked_armw	5	9	FC5	-1.185
VP01_ERPs_resplocked_armw	5	10	FC1	-3.663
VP01_ERPs_resplocked_armw	5	11	FC2	-6.418
VP01_ERPs_resplocked_armw	5	12	FC6	-0.693
VP01_ERPs_resplocked_armw	5	13	T7	0.421
VP01_ERPs_resplocked_armw	5	14	C3	-1.774
VP01_ERPs_resplocked_armw	5	15	Cz	-6.482
VP01_ERPs_resplocked_armw	5	16	C4	-4.407
VP01_ERPs_resplocked_armw	5	17	T8	-1.014
VP01_ERPs_resplocked_armw	5	18	CP5	-0.571
VP01_ERPs_resplocked_armw	5	19	CP1	-2.404
VP01_ERPs_resplocked_armw	5	20	CP2	-2.993
VP01_ERPs_resplocked_armw	5	21	CP6	-1.618
VP01_ERPs_resplocked_armw	5	22	P7	1.824
VP01_ERPs_resplocked_armw	5	23	P3	0.657
VP01_ERPs_resplocked_armw	5	24	Pz	-1.828
VP01_ERPs_resplocked_armw	5	25	P4	0.069
VP01_ERPs_resplocked_armw	5	26	P8	2.417
VP01_ERPs_resplocked_armw	5	27	POz	1.321
VP01_ERPs_resplocked_armw	5	28	O1	3.469
VP01_ERPs_resplocked_armw	5	29	Oz	2.222
VP01_ERPs_resplocked_armw	5	30	O2	1.34
VP01_ERPs_resplocked_armw	5	31	AF7	-0.77
VP01_ERPs_resplocked_armw	5	32	AF3	-2.928
VP01_ERPs_resplocked_armw	5	33	AF4	-3.175
VP01_ERPs_resplocked_armw	5	34	AF8	-2.269
VP01_ERPs_resplocked_armw	5	35	F5	-1.314
VP01_ERPs_resplocked_armw	5	36	F1	-3.352
VP01_ERPs_resplocked_armw	5	37	F2	-4.589
VP01_ERPs_resplocked_armw	5	38	F6	-3.175
VP01_ERPs_resplocked_armw	5	39	FC3	-3.398
VP01_ERPs_resplocked_armw	5	40	FCz	-6.114
VP01_ERPs_resplocked_armw	5	41	FC4	-3.414
VP01_ERPs_resplocked_armw	5	42	C5	0.34
VP01_ERPs_resplocked_armw	5	43	C1	-4.267
VP01_ERPs_resplocked_armw	5	44	C2	-5.748
VP01_ERPs_resplocked_armw	5	45	C6	-2.229
VP01_ERPs_resplocked_armw	5	46	CP3	-1.974
VP01_ERPs_resplocked_armw	5	47	CPz	-2.753
VP01_ERPs_resplocked_armw	5	48	CP4	-1.313
VP01_ERPs_resplocked_armw	5	49	P5	1.893
VP01_ERPs_resplocked_armw	5	50	P1	0.726
VP01_ERPs_resplocked_armw	5	51	P2	-1.217
VP01_ERPs_resplocked_armw	5	52	P6	-0.069
VP01_ERPs_resplocked_armw	5	53	PO5	3.447
VP01_ERPs_resplocked_armw	5	54	PO3	3.254
VP01_ERPs_resplocked_armw	5	55	PO4	1.304
VP01_ERPs_resplocked_armw	5	56	PO6	1.168
VP01_ERPs_resplocked_armw	5	57	FT7	-0.766
VP01_ERPs_resplocked_armw	5	58	FT8	-0.321
VP01_ERPs_resplocked_armw	5	59	TP7	0.393
VP01_ERPs_resplocked_armw	5	60	TP8	0.783
VP01_ERPs_resplocked_armw	5	61	PO7	3.444
VP01_ERPs_resplocked_armw	5	62	PO8	1.121
VP02_ERPs_resplocked_armw	1	1	Fp1	-0.221
VP02_ERPs_resplocked_armw	1	2	Fpz	0.342
VP02_ERPs_resplocked_armw	1	3	Fp2	0.647
VP02_ERPs_resplocked_armw	1	4	F7	-0.005
VP02_ERPs_resplocked_armw	1	5	F3	-1.038
VP02_ERPs_resplocked_armw	1	6	Fz	-2.811
VP02_ERPs_resplocked_armw	1	7	F4	-1.203
VP02_ERPs_resplocked_armw	1	8	F8	-0.502
VP02_ERPs_resplocked_armw	1	9	FC5	0.881
VP02_ERPs_resplocked_armw	1	10	FC1	-4.771
VP02_ERPs_resplocked_armw	1	11	FC2	-3.725
VP02_ERPs_resplocked_armw	1	12	FC6	-0.518
VP02_ERPs_resplocked_armw	1	13	T7	0.661
VP02_ERPs_resplocked_armw	1	14	C3	-2.77
VP02_ERPs_resplocked_armw	1	15	Cz	-6.488
VP02_ERPs_resplocked_armw	1	16	C4	-1.169
VP02_ERPs_resplocked_armw	1	17	T8	-1.17
VP02_ERPs_resplocked_armw	1	18	CP5	2.553
VP02_ERPs_resplocked_armw	1	19	CP1	-6.063
VP02_ERPs_resplocked_armw	1	20	CP2	-3.882
VP02_ERPs_resplocked_armw	1	21	CP6	-0.939
VP02_ERPs_resplocked_armw	1	22	P7	0.917
VP02_ERPs_resplocked_armw	1	23	P3	-1.68
VP02_ERPs_resplocked_armw	1	24	Pz	-3.661
VP02_ERPs_resplocked_armw	1	25	P4	-2.574
VP02_ERPs_resplocked_armw	1	26	P8	0.112
VP02_ERPs_resplocked_armw	1	27	POz	-3.709
VP02_ERPs_resplocked_armw	1	28	O1	1.03
VP02_ERPs_resplocked_armw	1	29	Oz	-2.691
VP02_ERPs_resplocked_armw	1	30	O2	-1.529
VP02_ERPs_resplocked_armw	1	31	AF7	3.07
VP02_ERPs_resplocked_armw	1	32	AF3	-1.062
VP02_ERPs_resplocked_armw	1	33	AF4	-1.788
VP02_ERPs_resplocked_armw	1	34	AF8	0.187
VP02_ERPs_resplocked_armw	1	35	F5	-1.049
VP02_ERPs_resplocked_armw	1	36	F1	-1.052
VP02_ERPs_resplocked_armw	1	37	F2	-2.15
VP02_ERPs_resplocked_armw	1	38	F6	-0.6
VP02_ERPs_resplocked_armw	1	39	FC3	-1.716
VP02_ERPs_resplocked_armw	1	40	FCz	-5.666
VP02_ERPs_resplocked_armw	1	41	FC4	-0.811
VP02_ERPs_resplocked_armw	1	42	C5	-0.247
VP02_ERPs_resplocked_armw	1	43	C1	-6.304
VP02_ERPs_resplocked_armw	1	44	C2	-3.905
VP02_ERPs_resplocked_armw	1	45	C6	-2.5
VP02_ERPs_resplocked_armw	1	46	CP3	-2.416
VP02_ERPs_resplocked_armw	1	47	CPz	-6.244
VP02_ERPs_resplocked_armw	1	48	CP4	-1.19
VP02_ERPs_resplocked_armw	1	49	P5	0.703
VP02_ERPs_resplocked_armw	1	50	P1	-2.198
VP02_ERPs_resplocked_armw	1	51	P2	-2.95
VP02_ERPs_resplocked_armw	1	52	P6	-1.548
VP02_ERPs_resplocked_armw	1	53	PO5	1.08
VP02_ERPs_resplocked_armw	1	54	PO3	-1.891
VP02_ERPs_resplocked_armw	1	55	PO4	-2.573
VP02_ERPs_resplocked_armw	1	56	PO6	-0.272
VP02_ERPs_resplocked_armw	1	57	FT7	0.365
VP02_ERPs_resplocked_armw	1	58	FT8	0.563
VP02_ERPs_resplocked_armw	1	59	TP7	0.771
VP02_ERPs_resplocked_armw	1	60	TP8	0.586
VP02_ERPs_resplocked_armw	1	61	PO7	1.029
VP02_ERPs_resplocked_armw	1	62	PO8	-0.25
VP02_ERPs_resplocked_armw	2	1	Fp1	0.692
VP02_ERPs_resplocked_armw	2	2	Fpz	0.024
VP02_ERPs_resplocked_armw	2	3	Fp2	0.255
VP02_ERPs_resplocked_armw	2	4	F7	6.255
VP02_ERPs_resplocked_armw	2	5	F3	-0.551
VP02_ERPs_resplocked_armw	2	6	Fz	-2.324
VP02_ERPs_resplocked_armw	2	7	F4	0.132
VP02_ERPs_resplocked_armw	2	8	F8	3.426
VP02_ERPs_resplocked_armw	2	9	FC5	0.273
VP02_ERPs_resplocked_armw	2	10	FC1	-4.361
VP02_ERPs_resplocked_armw	2	11	FC2	-2.841
VP02_ERPs_resplocked_armw	2	12	FC6	0.892
VP02_ERPs_resplocked_armw	2	13	T7	2.502
VP02_ERPs_resplocked_armw	2	14	C3	-2.814
VP02_ERPs_resplocked_armw	2	15	Cz	-6.687
VP02_ERPs_resplocked_armw	2	16	C4	-0.499
VP02_ERPs_resplocked_armw	2	17	T8	2.485
VP02_ERPs_resplocked_armw	2	18	CP5	2.169
VP02_ERPs_resplocked_armw	2	19	CP1	-5.076
VP02_ERPs_resplocked_armw	2	20	CP2	-2.92
VP02_ERPs_resplocked_armw	2	21	CP6	1.814
VP02_ERPs_resplocked_armw	2	22	P7	-0.116
VP02_ERPs_resplocked_armw	2	23	P3	-2.406
VP02_ERPs_resplocked_armw	2	24	Pz	-4.747
VP02_ERPs_resplocked_armw	2	25	P4	-1.972
VP02_ERPs_resplocked_armw	2	26	P8	1.812
VP02_ERPs_resplocked_armw	2	27	POz	-2.133
VP02_ERPs_resplocked_armw	2	28	O1	-0.474
VP02_ERPs_resplocked_armw	2	29	Oz	-0.234
VP02_ERPs_resplocked_armw	2	30	O2	-0.9
VP02_ERPs_resplocked_armw	2	31	AF7	2.023
VP02_ERPs_resplocked_armw	2	32	AF3	-0.521
VP02_ERPs_resplocked_armw	2	33	AF4	2.216
VP02_ERPs_resplocked_armw	2	34	AF8	4.974
VP02_ERPs_resplocked_armw	2	35	F5	-0.877
VP02_ERPs_resplocked_armw	2	36	F1	-0.606
VP02_ERPs_resplocked_armw	2	37	F2	-1.48
VP02_ERPs_resplocked_armw	2	38	F6	3.69
VP02_ERPs_resplocked_armw	2	39	FC3	-2.627
VP02_ERPs_resplocked_armw	2	40	FCz	-4.796
VP02_ERPs_resplocked_armw	2	41	FC4	-0.24
VP02_ERPs_resplocked_armw	2	42	C5	0.117
VP02_ERPs_resplocked_armw	2	43	C1	-6.13
VP02_ERPs_resplocked_armw	2	44	C2	-2.361
VP02_ERPs_resplocked_armw	2	45	C6	0.559
VP02_ERPs_resplocked_armw	2	46	CP3	-2.547
VP02_ERPs_resplocked_armw	2	47	CPz	-5.154
VP02_ERPs_resplocked_armw	2	48	CP4	-1.258
VP02_ERPs_resplocked_armw	2	49	P5	0.079
VP02_ERPs_resplocked_armw	2	50	P1	-3.406
VP02_ERPs_resplocked_armw	2	51	P2	-2.981
VP02_ERPs_resplocked_armw	2	52	P6	1.474
VP02_ERPs_resplocked_armw	2	53	PO5	0.903
VP02_ERPs_resplocked_armw	2	54	PO3	-2.525
VP02_ERPs_resplocked_armw	2	55	PO4	-1.835
VP02_ERPs_resplocked_armw	2	56	PO6	0.332
VP02_ERPs_resplocked_armw	2	57	FT7	2.99
VP02_ERPs_resplocked_armw	2	58	FT8	0.534
VP02_ERPs_resplocked_armw	2	59	TP7	0.844
VP02_ERPs_resplocked_armw	2	60	TP8	1.448
VP02_ERPs_resplocked_armw	2	61	PO7	0.684
VP02_ERPs_resplocked_armw	2	62	PO8	0.112
VP02_ERPs_resplocked_armw	4	1	Fp1	-0.439
VP02_ERPs_resplocked_armw	4	2	Fpz	-0.296
VP02_ERPs_resplocked_armw	4	3	Fp2	0.182
VP02_ERPs_resplocked_armw	4	4	F7	-1.237
VP02_ERPs_resplocked_armw	4	5	F3	-0.218
VP02_ERPs_resplocked_armw	4	6	Fz	-1.227
VP02_ERPs_resplocked_armw	4	7	F4	1.367
VP02_ERPs_resplocked_armw	4	8	F8	2.222
VP02_ERPs_resplocked_armw	4	9	FC5	-0.685
VP02_ERPs_resplocked_armw	4	10	FC1	-2.478
VP02_ERPs_resplocked_armw	4	11	FC2	0.406
VP02_ERPs_resplocked_armw	4	12	FC6	1.997
VP02_ERPs_resplocked_armw	4	13	T7	0.35
VP02_ERPs_resplocked_armw	4	14	C3	-0.996
VP02_ERPs_resplocked_armw	4	15	Cz	-4.053
VP02_ERPs_resplocked_armw	4	16	C4	3.74
VP02_ERPs_resplocked_armw	4	17	T8	2.125
VP02_ERPs_resplocked_armw	4	18	CP5	4.154
VP02_ERPs_resplocked_armw	4	19	CP1	-2.43
VP02_ERPs_resplocked_armw	4	20	CP2	1.55
VP02_ERPs_resplocked_armw	4	21	CP6	4.188
VP02_ERPs_resplocked_armw	4	22	P7	2.872
VP02_ERPs_resplocked_armw	4	23	P3	2.295
VP02_ERPs_resplocked_armw	4	24	Pz	0.371
VP02_ERPs_resplocked_armw	4	25	P4	3.388
VP02_ERPs_resplocked_armw	4	26	P8	3.823
VP02_ERPs_resplocked_armw	4	27	POz	1.512
VP02_ERPs_resplocked_armw	4	28	O1	2.147
VP02_ERPs_resplocked_armw	4	29	Oz	1.212
VP02_ERPs_resplocked_armw	4	30	O2	0.514
VP02_ERPs_resplocked_armw	4	31	AF7	1.295
VP02_ERPs_resplocked_armw	4	32	AF3	-0.233
VP02_ERPs_resplocked_armw	4	33	AF4	0.483
VP02_ERPs_resplocked_armw	4	34	AF8	0.726
VP02_ERPs_resplocked_armw	4	35	F5	-0.407
VP02_ERPs_resplocked_armw	4	36	F1	-0.11
VP02_ERPs_resplocked_armw	4	37	F2	1.002
VP02_ERPs_resplocked_armw	4	38	F6	2.232
VP02_ERPs_resplocked_armw	4	39	FC3	-0.023
VP02_ERPs_resplocked_armw	4	40	FCz	-3.006
VP02_ERPs_resplocked_armw	4	41	FC4	1.878
VP02_ERPs_resplocked_armw	4	42	C5	2.349
VP02_ERPs_resplocked_armw	4	43	C1	-3.687
VP02_ERPs_resplocked_armw	4	44	C2	0.807
VP02_ERPs_resplocked_armw	4	45	C6	2.18
VP02_ERPs_resplocked_armw	4	46	CP3	0.359
VP02_ERPs_resplocked_armw	4	47	CPz	-2.6
VP02_ERPs_resplocked_armw	4	48	CP4	2.871
VP02_ERPs_resplocked_armw	4	49	P5	1.606
VP02_ERPs_resplocked_armw	4	50	P1	0.929
VP02_ERPs_resplocked_armw	4	51	P2	1.318
VP02_ERPs_resplocked_armw	4	52	P6	4.572
VP02_ERPs_resplocked_armw	4	53	PO5	2.723
VP02_ERPs_resplocked_armw	4	54	PO3	0.431
VP02_ERPs_resplocked_armw	4	55	PO4	3.61
VP02_ERPs_resplocked_armw	4	56	PO6	4.409
VP02_ERPs_resplocked_armw	4	57	FT7	0.792
VP02_ERPs_resplocked_armw	4	58	FT8	2.188
VP02_ERPs_resplocked_armw	4	59	TP7	1.464
VP02_ERPs_resplocked_armw	4	60	TP8	0.876
VP02_ERPs_resplocked_armw	4	61	PO7	2.48
VP02_ERPs_resplocked_armw	4	62	PO8	4.075
VP02_ERPs_resplocked_armw	5	1	Fp1	-3.429
VP02_ERPs_resplocked_armw	5	2	Fpz	-3.374
VP02_ERPs_resplocked_armw	5	3	Fp2	-4.646
VP02_ERPs_resplocked_armw	5	4	F7	-0.301
VP02_ERPs_resplocked_armw	5	5	F3	-3.513
VP02_ERPs_resplocked_armw	5	6	Fz	-5.505
VP02_ERPs_resplocked_armw	5	7	F4	-2.966
VP02_ERPs_resplocked_armw	5	8	F8	-1.333
VP02_ERPs_resplocked_armw	5	9	FC5	-1.344
VP02_ERPs_resplocked_armw	5	10	FC1	-5.807
VP02_ERPs_resplocked_armw	5	11	FC2	-3.26
VP02_ERPs_resplocked_armw	5	12	FC6	-1.624
VP02_ERPs_resplocked_armw	5	13	T7	2.287
VP02_ERPs_resplocked_armw	5	14	C3	-3.166
VP02_ERPs_resplocked_armw	5	15	Cz	-4.605
VP02_ERPs_resplocked_armw	5	16	C4	-1.331
VP02_ERPs_resplocked_armw	5	17	T8	-0.123
VP02_ERPs_resplocked_armw	5	18	CP5	2.085
VP02_ERPs_resplocked_armw	5	19	CP1	-2.302
VP02_ERPs_resplocked_armw	5	20	CP2	0.019
VP02_ERPs_resplocked_armw	5	21	CP6	0.987
VP02_ERPs_resplocked_armw	5	22	P7	0.996
VP02_ERPs_resplocked_armw	5	23	P3	-0.202
VP02_ERPs_resplocked_armw	5	24	Pz	-0.137
VP02_ERPs_resplocked_armw	5	25	P4	2.066
VP02_ERPs_resplocked_armw	5	26	P8	4.763
VP02_ERPs_resplocked_armw	5	27	POz	1.921
VP02_ERPs_resplocked_armw	5	28	O1	3.142
VP02_ERPs_resplocked_armw	5	29	Oz	3.275
VP02_ERPs_resplocked_armw	5	30	O2	1.716
VP02_ERPs_resplocked_armw	5	31	AF7	-0.646
VP02_ERPs_resplocked_armw	5	32	AF3	-3.461
VP02_ERPs_resplocked_armw	5	33	AF4	-3.136
VP02_ERPs_resplocked_armw	5	34	AF8	-2.261
VP02_ERPs_resplocked_armw	5	35	F5	-3.453
VP02_ERPs_resplocked_armw	5	36	F1	-3.496
VP02_ERPs_resplocked_armw	5	37	F2	-4.498
VP02_ERPs_resplocked_armw	5	38	F6	-0.161
VP02_ERPs_resplocked_armw	5	39	FC3	-4.463
VP02_ERPs_resplocked_armw	5	40	FCz	-6.427
VP02_ERPs_resplocked_armw	5	41	FC4	-2.246
VP02_ERPs_resplocked_armw	5	42	C5	-1.758
VP02_ERPs_resplocked_armw	5	43	C1	-4.748
VP02_ERPs_resplocked_armw	5	44	C2	-2.444
VP02_ERPs_resplocked_armw	5	45	C6	-1.561
VP02_ERPs_resplocked_armw	5	46	CP3	-0.197
VP02_ERPs_resplocked_armw	5	47	CPz	-2.396
VP02_ERPs_resplocked_armw	5	48	CP4	-0.238
VP02_ERPs_resplocked_armw	5	49	P5	1.704
VP02_ERPs_resplocked_armw	5	50	P1	0.204
VP02_ERPs_resplocked_armw	5	51	P2	0.14
VP02_ERPs_resplocked_armw	5	52	P6	3.266
VP02_ERPs_resplocked_armw	5	53	PO5	2.104
VP02_ERPs_resplocked_armw	5	54	PO3	1.367
VP02_ERPs_resplocked_armw	5	55	PO4	2.153
VP02_ERPs_resplocked_armw	5	56	PO6	3.332
VP02_ERPs_resplocked_armw	5	57	FT7	-1.182
VP02_ERPs_resplocked_armw	5	58	FT8	-1.461
VP02_ERPs_resplocked_armw	5	59	TP7	1.6
VP02_ERPs_resplocked_armw	5	60	TP8	1.844
VP02_ERPs_resplocked_armw	5	61	PO7	2.031
VP02_ERPs_resplocked_armw	5	62	PO8	3.33
VP04_ERPs_resplocked_armw	1	1	Fp1	0.089
VP04_ERPs_resplocked_armw	1	2	Fpz	-2.53
VP04_ERPs_resplocked_armw	1	3	Fp2	-3.039
VP04_ERPs_resplocked_armw	1	4	F7	1.656
VP04_ERPs_resplocked_armw	1	5	F3	-2.73
VP04_ERPs_resplocked_armw	1	6	Fz	-2.952
VP04_ERPs_resplocked_armw	1	7	F4	-2.906
VP04_ERPs_resplocked_armw	1	8	F8	-0.431
VP04_ERPs_resplocked_armw	1	9	FC5	1.09
VP04_ERPs_resplocked_armw	1	10	FC1	-5.002
VP04_ERPs_resplocked_armw	1	11	FC2	-4.505
VP04_ERPs_resplocked_armw	1	12	FC6	0.453
VP04_ERPs_resplocked_armw	1	13	T7	1.778
VP04_ERPs_resplocked_armw	1	14	C3	-4.97
VP04_ERPs_resplocked_armw	1	15	Cz	-7.109
VP04_ERPs_resplocked_armw	1	16	C4	-4.292
VP04_ERPs_resplocked_armw	1	17	T8	-1.172
VP04_ERPs_resplocked_armw	1	18	CP5	0.236
VP04_ERPs_resplocked_armw	1	19	CP1	-1.191
VP04_ERPs_resplocked_armw	1	20	CP2	-2.825
VP04_ERPs_resplocked_armw	1	21	CP6	-2.535
VP04_ERPs_resplocked_armw	1	22	P7	-0.239
VP04_ERPs_resplocked_armw	1	23	P3	-0.428
VP04_ERPs_resplocked_armw	1	24	Pz	-5.15
VP04_ERPs_resplocked_armw	1	25	P4	-2.776
VP04_ERPs_resplocked_armw	1	26	P8	-2.941
VP04_ERPs_resplocked_armw	1	27	POz	-5.152
VP04_ERPs_resplocked_armw	1	28	O1	-2.6
VP04_ERPs_resplocked_armw	1	29	Oz	-4.06
VP04_ERPs_resplocked_armw	1	30	O2	-2.792
VP04_ERPs_resplocked_armw	1	31	AF7	2.479
VP04_ERPs_resplocked_armw	1	32	AF3	-0.93
VP04_ERPs_resplocked_armw	1	33	AF4	-2.144
VP04_ERPs_resplocked_armw	1	34	AF8	-1.563
VP04_ERPs_resplocked_armw	1	35	F5	-2.773
VP04_ERPs_resplocked_armw	1	36	F1	-2.767
VP04_ERPs_resplocked_armw	1	37	F2	-2.767
VP04_ERPs_resplocked_armw	1	38	F6	-0.408
VP04_ERPs_resplocked_armw	1	39	FC3	-3.4
VP04_ERPs_resplocked_armw	1	40	FCz	-4.425
VP04_ERPs_resplocked_armw	1	41	FC4	-4.401
VP04_ERPs_resplocked_armw	1	42	C5	0.861
VP04_ERPs_resplocked_armw	1	43	C1	-5.715
VP04_ERPs_resplocked_armw	1	44	C2	-4.625
VP04_ERPs_resplocked_armw	1	45	C6	-2.829
VP04_ERPs_resplocked_armw	1	46	CP3	-2.617
VP04_ERPs_resplocked_armw	1	47	CPz	-4.935
VP04_ERPs_resplocked_armw	1	48	CP4	-4.104
VP04_ERPs_resplocked_armw	1	49	P5	-0.404
VP04_ERPs_resplocked_armw	1	50	P1	-0.985
VP04_ERPs_resplocked_armw	1	51	P2	-2.821
VP04_ERPs_resplocked_armw	1	52	P6	-2.596
VP04_ERPs_resplocked_armw	1	53	PO5	-0.228
VP04_ERPs_resplocked_armw	1	54	PO3	-0.126
VP04_ERPs_resplocked_armw	1	55	PO4	-2.791
VP04_ERPs_resplocked_armw	1	56	PO6	-2.953
VP04_ERPs_resplocked_armw	1	57	FT7	4.061
VP04_ERPs_resplocked_armw	1	58	FT8	-0.369
VP04_ERPs_resplocked_armw	1	59	TP7	2.328
VP04_ERPs_resplocked_armw	1	60	TP8	-2.68
VP04_ERPs_resplocked_armw	1	61	PO7	-0.153
VP04_ERPs_resplocked_armw	1	62	PO8	-2.937
VP04_ERPs_resplocked_armw	2	1	Fp1	-2.722
VP04_ERPs_resplocked_armw	2	2	Fpz	-5.772
VP04_ERPs_resplocked_armw	2	3	Fp2	-4.113
VP04_ERPs_resplocked_armw	2	4	F7	0.602
VP04_ERPs_resplocked_armw	2	5	F3	-5.136
VP04_ERPs_resplocked_armw	2	6	Fz	-5.215
VP04_ERPs_resplocked_armw	2	7	F4	-2.956
VP04_ERPs_resplocked_armw	2	8	F8	0.68
VP04_ERPs_resplocked_armw	2	9	FC5	0.251
VP04_ERPs_resplocked_armw	2	10	FC1	-5.88
VP04_ERPs_resplocked_armw	2	11	FC2	-5.674
VP04_ERPs_resplocked_armw	2	12	FC6	1.63
VP04_ERPs_resplocked_armw	2	13	T7	1.045
VP04_ERPs_resplocked_armw	2	14	C3	-4.398
VP04_ERPs_resplocked_armw	2	15	Cz	-7.789
VP04_ERPs_resplocked_armw	2	16	C4	-5.48
VP04_ERPs_resplocked_armw	2	17	T8	0.023
VP04_ERPs_resplocked_armw	2	18	CP5	-1.332
VP04_ERPs_resplocked_armw	2	19	CP1	-2.982
VP04_ERPs_resplocked_armw	2	20	CP2	-2.548
VP04_ERPs_resplocked_armw	2	21	CP6	-2.305
VP04_ERPs_resplocked_armw	2	22	P7	1.245
VP04_ERPs_resplocked_armw	2	23	P3	-2.633
VP04_ERPs_resplocked_armw	2	24	Pz	-6.574
VP04_ERPs_resplocked_armw	2	25	P4	-2.513
VP04_ERPs_resplocked_armw	2	26	P8	-2.717
VP04_ERPs_resplocked_armw	2	27	POz	-6.678
VP04_ERPs_resplocked_armw	2	28	O1	-4.663
VP04_ERPs_resplocked_armw	2	29	Oz	-5.799
VP04_ERPs_resplocked_armw	2	30	O2	-2.595
VP04_ERPs_resplocked_armw	2	31	AF7	2.025
VP04_ERPs_resplocked_armw	2	32	AF3	-1.334
VP04_ERPs_resplocked_armw	2	33	AF4	-1.49
VP04_ERPs_resplocked_armw	2	34	AF8	-0.023
VP04_ERPs_resplocked_armw	2	35	F5	-5.141
VP04_ERPs_resplocked_armw	2	36	F1	-5.272
VP04_ERPs_resplocked_armw	2	37	F2	-2.491
VP04_ERPs_resplocked_armw	2	38	F6	0.703
VP04_ERPs_resplocked_armw	2	39	FC3	-4.673
VP04_ERPs_resplocked_armw	2	40	FCz	-5.492
VP04_ERPs_resplocked_armw	2	41	FC4	-5.503
VP04_ERPs_resplocked_armw	2	42	C5	0.689
VP04_ERPs_resplocked_armw	2	43	C1	-6.965
VP04_ERPs_resplocked_armw	2	44	C2	-5.231
VP04_ERPs_resplocked_armw	2	45	C6	-2.615
VP04_ERPs_resplocked_armw	2	46	CP3	-3.931
VP04_ERPs_resplocked_armw	2	47	CPz	-6.377
VP04_ERPs_resplocked_armw	2	48	CP4	-5.386
VP04_ERPs_resplocked_armw	2	49	P5	1.642
VP04_ERPs_resplocked_armw	2	50	P1	-2.902
VP04_ERPs_resplocked_armw	2	51	P2	-2.661
VP04_ERPs_resplocked_armw	2	52	P6	-2.397
VP04_ERPs_resplocked_armw	2	53	PO5	1.451
VP04_ERPs_resplocked_armw	2	54	PO3	1.556
VP04_ERPs_resplocked_armw	2	55	PO4	-2.492
VP04_ERPs_resplocked_armw	2	56	PO6	-2.822
VP04_ERPs_resplocked_armw	2	57	FT7	7.333
VP04_ERPs_resplocked_armw	2	58	FT8	0.802
VP04_ERPs_resplocked_armw	2	59	TP7	1.134
VP04_ERPs_resplocked_armw	2	60	TP8	-2.443
VP04_ERPs_resplocked_armw	2	61	PO7	1.61
VP04_ERPs_resplocked_armw	2	62	PO8	-2.815
VP04_ERPs_resplocked_armw	4	1	Fp1	0.791
VP04_ERPs_resplocked_armw	4	2	Fpz	0.1
VP04_ERPs_resplocked_armw	4	3	Fp2	-1.72
VP04_ERPs_resplocked_armw	4	4	F7	7.128
VP04_ERPs_resplocked_armw	4	5	F3	3.728
VP04_ERPs_resplocked_armw	4	6	Fz	3.637
VP04_ERPs_resplocked_armw	4	7	F4	4.617
VP04_ERPs_resplocked_armw	4	8	F8	5.901
VP04_ERPs_resplocked_armw	4	9	FC5	7.571
VP04_ERPs_resplocked_armw	4	10	FC1	7.712
VP04_ERPs_resplocked_armw	4	11	FC2	8.001
VP04_ERPs_resplocked_armw	4	12	FC6	7.893
VP04_ERPs_resplocked_armw	4	13	T7	6.316
VP04_ERPs_resplocked_armw	4	14	C3	10.485
VP04_ERPs_resplocked_armw	4	15	Cz	8.458
VP04_ERPs_resplocked_armw	4	16	C4	8.113
VP04_ERPs_resplocked_armw	4	17	T8	7.24
VP04_ERPs_resplocked_armw	4	18	CP5	8.629
VP04_ERPs_resplocked_armw	4	19	CP1	12.32
VP04_ERPs_resplocked_armw	4	20	CP2	10.013
VP04_ERPs_resplocked_armw	4	21	CP6	9.993
VP04_ERPs_resplocked_armw	4	22	P7	12.111
VP04_ERPs_resplocked_armw	4	23	P3	12.136
VP04_ERPs_resplocked_armw	4	24	Pz	10.386
VP04_ERPs_resplocked_armw	4	25	P4	9.972
VP04_ERPs_resplocked_armw	4	26	P8	9.468
VP04_ERPs_resplocked_armw	4	27	POz	10.465
VP04_ERPs_resplocked_armw	4	28	O1	9.19
VP04_ERPs_resplocked_armw	4	29	Oz	10.537
VP04_ERPs_resplocked_armw	4	30	O2	9.815
VP04_ERPs_resplocked_armw	4	31	AF7	-1.961
VP04_ERPs_resplocked_armw	4	32	AF3	-2.119
VP04_ERPs_resplocked_armw	4	33	AF4	1.329
VP04_ERPs_resplocked_armw	4	34	AF8	0.324
VP04_ERPs_resplocked_armw	4	35	F5	3.781
VP04_ERPs_resplocked_armw	4	36	F1	3.659
VP04_ERPs_resplocked_armw	4	37	F2	4.997
VP04_ERPs_resplocked_armw	4	38	F6	5.693
VP04_ERPs_resplocked_armw	4	39	FC3	6.633
VP04_ERPs_resplocked_armw	4	40	FCz	8.214
VP04_ERPs_resplocked_armw	4	41	FC4	8.132
VP04_ERPs_resplocked_armw	4	42	C5	10.114
VP04_ERPs_resplocked_armw	4	43	C1	9.38
VP04_ERPs_resplocked_armw	4	44	C2	10.917
VP04_ERPs_resplocked_armw	4	45	C6	9.566
VP04_ERPs_resplocked_armw	4	46	CP3	13.221
VP04_ERPs_resplocked_armw	4	47	CPz	10.63
VP04_ERPs_resplocked_armw	4	48	CP4	8.302
VP04_ERPs_resplocked_armw	4	49	P5	11.703
VP04_ERPs_resplocked_armw	4	50	P1	12.582
VP04_ERPs_resplocked_armw	4	51	P2	9.698
VP04_ERPs_resplocked_armw	4	52	P6	9.794
VP04_ERPs_resplocked_armw	4	53	PO5	12.114
VP04_ERPs_resplocked_armw	4	54	PO3	12.127
VP04_ERPs_resplocked_armw	4	55	PO4	9.973
VP04_ERPs_resplocked_armw	4	56	PO6	9.596
VP04_ERPs_resplocked_armw	4	57	FT7	3.742
VP04_ERPs_resplocked_armw	4	58	FT8	6.397
VP04_ERPs_resplocked_armw	4	59	TP7	14.781
VP04_ERPs_resplocked_armw	4	60	TP8	9.842
VP04_ERPs_resplocked_armw	4	61	PO7	12.182
VP04_ERPs_resplocked_armw	4	62	PO8	9.479
VP04_ERPs_resplocked_armw	5	1	Fp1	0.625
VP04_ERPs_resplocked_armw	5	2	Fpz	2.408
VP04_ERPs_resplocked_armw	5	3	Fp2	-0.413
VP04_ERPs_resplocked_armw	5	4	F7	12.511
VP04_ERPs_resplocked_armw	5	5	F3	5.434
VP04_ERPs_resplocked_armw	5	6	Fz	5.505
VP04_ERPs_resplocked_armw	5	7	F4	4.862
VP04_ERPs_resplocked_armw	5	8	F8	6.695
VP04_ERPs_resplocked_armw	5	9	FC5	5.443
VP04_ERPs_resplocked_armw	5	10	FC1	7.592
VP04_ERPs_resplocked_armw	5	11	FC2	7.712
VP04_ERPs_resplocked_armw	5	12	FC6	8.117
VP04_ERPs_resplocked_armw	5	13	T7	6.481
VP04_ERPs_resplocked_armw	5	14	C3	8.663
VP04_ERPs_resplocked_armw	5	15	Cz	8.561
VP04_ERPs_resplocked_armw	5	16	C4	7.87
VP04_ERPs_resplocked_armw	5	17	T8	9.732
VP04_ERPs_resplocked_armw	5	18	CP5	10.699
VP04_ERPs_resplocked_armw	5	19	CP1	13.088
VP04_ERPs_resplocked_armw	5	20	CP2	11.419
VP04_ERPs_resplocked_armw	5	21	CP6	11.422
VP04_ERPs_resplocked_armw	5	22	P7	12.032
VP04_ERPs_resplocked_armw	5	23	P3	13.391
VP04_ERPs_resplocked_armw	5	24	Pz	10.596
VP04_ERPs_resplocked_armw	5	25	P4	11.514
VP04_ERPs_resplocked_armw	5	26	P8	11.315
VP04_ERPs_resplocked_armw	5	27	POz	10.709
VP04_ERPs_resplocked_armw	5	28	O1	11.345
VP04_ERPs_resplocked_armw	5	29	Oz	12.462
VP04_ERPs_resplocked_armw	5	30	O2	11.539
VP04_ERPs_resplocked_armw	5	31	AF7	-3.052
VP04_ERPs_resplocked_armw	5	32	AF3	-2.664
VP04_ERPs_resplocked_armw	5	33	AF4	4.625
VP04_ERPs_resplocked_armw	5	34	AF8	-0.527
VP04_ERPs_resplocked_armw	5	35	F5	5.198
VP04_ERPs_resplocked_armw	5	36	F1	5.384
VP04_ERPs_resplocked_armw	5	37	F2	4.921
VP04_ERPs_resplocked_armw	5	38	F6	6.547
VP04_ERPs_resplocked_armw	5	39	FC3	5.796
VP04_ERPs_resplocked_armw	5	40	FCz	7.753
VP04_ERPs_resplocked_armw	5	41	FC4	7.87
VP04_ERPs_resplocked_armw	5	42	C5	9.386
VP04_ERPs_resplocked_armw	5	43	C1	8.759
VP04_ERPs_resplocked_armw	5	44	C2	9.615
VP04_ERPs_resplocked_armw	5	45	C6	11.231
VP04_ERPs_resplocked_armw	5	46	CP3	12.548
VP04_ERPs_resplocked_armw	5	47	CPz	10.766
VP04_ERPs_resplocked_armw	5	48	CP4	8.041
VP04_ERPs_resplocked_armw	5	49	P5	11.386
VP04_ERPs_resplocked_armw	5	50	P1	13.113
VP04_ERPs_resplocked_armw	5	51	P2	11.455
VP04_ERPs_resplocked_armw	5	52	P6	11.462
VP04_ERPs_resplocked_armw	5	53	PO5	12.083
VP04_ERPs_resplocked_armw	5	54	PO3	11.987
VP04_ERPs_resplocked_armw	5	55	PO4	11.556
VP04_ERPs_resplocked_armw	5	56	PO6	11.283
VP04_ERPs_resplocked_armw	5	57	FT7	15.949
VP04_ERPs_resplocked_armw	5	58	FT8	7.092
VP04_ERPs_resplocked_armw	5	59	TP7	15.343
VP04_ERPs_resplocked_armw	5	60	TP8	11.426
VP04_ERPs_resplocked_armw	5	61	PO7	11.993
VP04_ERPs_resplocked_armw	5	62	PO8	11.332
VP05_ERPs_resplocked_armw	1	1	Fp1	8.498
VP05_ERPs_resplocked_armw	1	2	Fpz	3.909
VP05_ERPs_resplocked_armw	1	3	Fp2	3.214
VP05_ERPs_resplocked_armw	1	4	F7	8.157
VP05_ERPs_resplocked_armw	1	5	F3	0.25
VP05_ERPs_resplocked_armw	1	6	Fz	-0.73
VP05_ERPs_resplocked_armw	1	7	F4	2.722
VP05_ERPs_resplocked_armw	1	8	F8	2.199
VP05_ERPs_resplocked_armw	1	9	FC5	5.158
VP05_ERPs_resplocked_armw	1	10	FC1	-3.545
VP05_ERPs_resplocked_armw	1	11	FC2	-1.542
VP05_ERPs_resplocked_armw	1	12	FC6	5.949
VP05_ERPs_resplocked_armw	1	13	T7	4.039
VP05_ERPs_resplocked_armw	1	14	C3	2.486
VP05_ERPs_resplocked_armw	1	15	Cz	-1.028
VP05_ERPs_resplocked_armw	1	16	C4	4.674
VP05_ERPs_resplocked_armw	1	17	T8	6.371
VP05_ERPs_resplocked_armw	1	18	CP5	4.188
VP05_ERPs_resplocked_armw	1	19	CP1	2.258
VP05_ERPs_resplocked_armw	1	20	CP2	2.79
VP05_ERPs_resplocked_armw	1	21	CP6	3.642
VP05_ERPs_resplocked_armw	1	22	P7	-0.235
VP05_ERPs_resplocked_armw	1	23	P3	1.078
VP05_ERPs_resplocked_armw	1	24	Pz	1.194
VP05_ERPs_resplocked_armw	1	25	P4	2.199
VP05_ERPs_resplocked_armw	1	26	P8	2.459
VP05_ERPs_resplocked_armw	1	27	POz	-0.321
VP05_ERPs_resplocked_armw	1	28	O1	-1.574
VP05_ERPs_resplocked_armw	1	29	Oz	4.15
VP05_ERPs_resplocked_armw	1	30	O2	2.337
VP05_ERPs_resplocked_armw	1	31	AF7	8.048
VP05_ERPs_resplocked_armw	1	32	AF3	4.957
VP05_ERPs_resplocked_armw	1	33	AF4	2.474
VP05_ERPs_resplocked_armw	1	34	AF8	2.035
VP05_ERPs_resplocked_armw	1	35	F5	5.555
VP05_ERPs_resplocked_armw	1	36	F1	0.039
VP05_ERPs_resplocked_armw	1	37	F2	2.632
VP05_ERPs_resplocked_armw	1	38	F6	2.821
VP05_ERPs_resplocked_armw	1	39	FC3	-0.595
VP05_ERPs_resplocked_armw	1	40	FCz	-1.611
VP05_ERPs_resplocked_armw	1	41	FC4	4.104
VP05_ERPs_resplocked_armw	1	42	C5	5.112
VP05_ERPs_resplocked_armw	1	43	C1	-0.865
VP05_ERPs_resplocked_armw	1	44	C2	-1.359
VP05_ERPs_resplocked_armw	1	45	C6	3.727
VP05_ERPs_resplocked_armw	1	46	CP3	2.009
VP05_ERPs_resplocked_armw	1	47	CPz	1.212
VP05_ERPs_resplocked_armw	1	48	CP4	4.613
VP05_ERPs_resplocked_armw	1	49	P5	-0.291
VP05_ERPs_resplocked_armw	1	50	P1	2.266
VP05_ERPs_resplocked_armw	1	51	P2	4.598
VP05_ERPs_resplocked_armw	1	52	P6	2.379
VP05_ERPs_resplocked_armw	1	53	PO5	-1.963
VP05_ERPs_resplocked_armw	1	54	PO3	-1.803
VP05_ERPs_resplocked_armw	1	55	PO4	3.477
VP05_ERPs_resplocked_armw	1	56	PO6	2.429
VP05_ERPs_resplocked_armw	1	57	FT7	8.101
VP05_ERPs_resplocked_armw	1	58	FT8	2.004
VP05_ERPs_resplocked_armw	1	59	TP7	4.098
VP05_ERPs_resplocked_armw	1	60	TP8	2.899
VP05_ERPs_resplocked_armw	1	61	PO7	-1.803
VP05_ERPs_resplocked_armw	1	62	PO8	2.376
VP05_ERPs_resplocked_armw	2	1	Fp1	16.176
VP05_ERPs_resplocked_armw	2	2	Fpz	29.865
VP05_ERPs_resplocked_armw	2	3	Fp2	25.365
VP05_ERPs_resplocked_armw	2	4	F7	9.088
VP05_ERPs_resplocked_armw	2	5	F3	2.362
VP05_ERPs_resplocked_armw	2	6	Fz	1.527
VP05_ERPs_resplocked_armw	2	7	F4	5.004
VP05_ERPs_resplocked_armw	2	8	F8	6.696
VP05_ERPs_resplocked_armw	2	9	FC5	6.464
VP05_ERPs_resplocked_armw	2	10	FC1	-1.017
VP05_ERPs_resplocked_armw	2	11	FC2	2.671
VP05_ERPs_resplocked_armw	2	12	FC6	3.913
VP05_ERPs_resplocked_armw	2	13	T7	3.201
VP05_ERPs_resplocked_armw	2	14	C3	4.65
VP05_ERPs_resplocked_armw	2	15	Cz	2.371
VP05_ERPs_resplocked_armw	2	16	C4	4.119
VP05_ERPs_resplocked_armw	2	17	T8	6.275
VP05_ERPs_resplocked_armw	2	18	CP5	3.104
VP05_ERPs_resplocked_armw	2	19	CP1	2.679
VP05_ERPs_resplocked_armw	2	20	CP2	4.932
VP05_ERPs_resplocked_armw	2	21	CP6	4.681
VP05_ERPs_resplocked_armw	2	22	P7	2.475
VP05_ERPs_resplocked_armw	2	23	P3	2.293
VP05_ERPs_resplocked_armw	2	24	Pz	1.629
VP05_ERPs_resplocked_armw	2	25	P4	2.493
VP05_ERPs_resplocked_armw	2	26	P8	3.589
VP05_ERPs_resplocked_armw	2	27	POz	-0.242
VP05_ERPs_resplocked_armw	2	28	O1	1.084
VP05_ERPs_resplocked_armw	2	29	Oz	2.629
VP05_ERPs_resplocked_armw	2	30	O2	2.323
VP05_ERPs_resplocked_armw	2	31	AF7	15.277
VP05_ERPs_resplocked_armw	2	32	AF3	7.914
VP05_ERPs_resplocked_armw	2	33	AF4	4.818
VP05_ERPs_resplocked_armw	2	34	AF8	3.982
VP05_ERPs_resplocked_armw	2	35	F5	4.146
VP05_ERPs_resplocked_armw	2	36	F1	2.427
VP05_ERPs_resplocked_armw	2	37	F2	4.799
VP05_ERPs_resplocked_armw	2	38	F6	4.949
VP05_ERPs_resplocked_armw	2	39	FC3	-0.551
VP05_ERPs_resplocked_armw	2	40	FCz	2.644
VP05_ERPs_resplocked_armw	2	41	FC4	5.07
VP05_ERPs_resplocked_armw	2	42	C5	4.754
VP05_ERPs_resplocked_armw	2	43	C1	2.2
VP05_ERPs_resplocked_armw	2	44	C2	2.519
VP05_ERPs_resplocked_armw	2	45	C6	4.502
VP05_ERPs_resplocked_armw	2	46	CP3	2.821
VP05_ERPs_resplocked_armw	2	47	CPz	1.986
VP05_ERPs_resplocked_armw	2	48	CP4	4.119
VP05_ERPs_resplocked_armw	2	49	P5	2.315
VP05_ERPs_resplocked_armw	2	50	P1	2.699
VP05_ERPs_resplocked_armw	2	51	P2	2.817
VP05_ERPs_resplocked_armw	2	52	P6	2.39
VP05_ERPs_resplocked_armw	2	53	PO5	0.363
VP05_ERPs_resplocked_armw	2	54	PO3	0.682
VP05_ERPs_resplocked_armw	2	55	PO4	3.043
VP05_ERPs_resplocked_armw	2	56	PO6	2.211
VP05_ERPs_resplocked_armw	2	57	FT7	9.249
VP05_ERPs_resplocked_armw	2	58	FT8	6.995
VP05_ERPs_resplocked_armw	2	59	TP7	3.407
VP05_ERPs_resplocked_armw	2	60	TP8	3.717
VP05_ERPs_resplocked_armw	2	61	PO7	0.579
VP05_ERPs_resplocked_armw	2	62	PO8	2.188
VP05_ERPs_resplocked_armw	4	1	Fp1	15.767
VP05_ERPs_resplocked_armw	4	2	Fpz	22.545
VP05_ERPs_resplocked_armw	4	3	Fp2	22.12
VP05_ERPs_resplocked_armw	4	4	F7	15.872
VP05_ERPs_resplocked_armw	4	5	F3	6.345
VP05_ERPs_resplocked_armw	4	6	Fz	6.262
VP05_ERPs_resplocked_armw	4	7	F4	8.064
VP05_ERPs_resplocked_armw	4	8	F8	14.304
VP05_ERPs_resplocked_armw	4	9	FC5	9.321
VP05_ERPs_resplocked_armw	4	10	FC1	3.778
VP05_ERPs_resplocked_armw	4	11	FC2	3.699
VP05_ERPs_resplocked_armw	4	12	FC6	8.685
VP05_ERPs_resplocked_armw	4	13	T7	7.903
VP05_ERPs_resplocked_armw	4	14	C3	6.006
VP05_ERPs_resplocked_armw	4	15	Cz	3.3
VP05_ERPs_resplocked_armw	4	16	C4	5.912
VP05_ERPs_resplocked_armw	4	17	T8	8.004
VP05_ERPs_resplocked_armw	4	18	CP5	6.681
VP05_ERPs_resplocked_armw	4	19	CP1	1.536
VP05_ERPs_resplocked_armw	4	20	CP2	5.392
VP05_ERPs_resplocked_armw	4	21	CP6	6.267
VP05_ERPs_resplocked_armw	4	22	P7	2.899
VP05_ERPs_resplocked_armw	4	23	P3	2.39
VP05_ERPs_resplocked_armw	4	24	Pz	4.198
VP05_ERPs_resplocked_armw	4	25	P4	4.612
VP05_ERPs_resplocked_armw	4	26	P8	6.063
VP05_ERPs_resplocked_armw	4	27	POz	1.953
VP05_ERPs_resplocked_armw	4	28	O1	1.625
VP05_ERPs_resplocked_armw	4	29	Oz	2.549
VP05_ERPs_resplocked_armw	4	30	O2	4.755
VP05_ERPs_resplocked_armw	4	31	AF7	14.119
VP05_ERPs_resplocked_armw	4	32	AF3	11.053
VP05_ERPs_resplocked_armw	4	33	AF4	10.103
VP05_ERPs_resplocked_armw	4	34	AF8	4.638
VP05_ERPs_resplocked_armw	4	35	F5	9.759
VP05_ERPs_resplocked_armw	4	36	F1	6.352
VP05_ERPs_resplocked_armw	4	37	F2	8.076
VP05_ERPs_resplocked_armw	4	38	F6	8.228
VP05_ERPs_resplocked_armw	4	39	FC3	4.928
VP05_ERPs_resplocked_armw	4	40	FCz	3.681
VP05_ERPs_resplocked_armw	4	41	FC4	7.658
VP05_ERPs_resplocked_armw	4	42	C5	8.17
VP05_ERPs_resplocked_armw	4	43	C1	3.482
VP05_ERPs_resplocked_armw	4	44	C2	3.642
VP05_ERPs_resplocked_armw	4	45	C6	6.405
VP05_ERPs_resplocked_armw	4	46	CP3	4.824
VP05_ERPs_resplocked_armw	4	47	CPz	4.197
VP05_ERPs_resplocked_armw	4	48	CP4	5.88
VP05_ERPs_resplocked_armw	4	49	P5	3.321
VP05_ERPs_resplocked_armw	4	50	P1	1.528
VP05_ERPs_resplocked_armw	4	51	P2	3.696
VP05_ERPs_resplocked_armw	4	52	P6	4.784
VP05_ERPs_resplocked_armw	4	53	PO5	1.896
VP05_ERPs_resplocked_armw	4	54	PO3	1.891
VP05_ERPs_resplocked_armw	4	55	PO4	3.848
VP05_ERPs_resplocked_armw	4	56	PO6	4.688
VP05_ERPs_resplocked_armw	4	57	FT7	15.425
VP05_ERPs_resplocked_armw	4	58	FT8	14.059
VP05_ERPs_resplocked_armw	4	59	TP7	7.727
VP05_ERPs_resplocked_armw	4	60	TP8	6.72
VP05_ERPs_resplocked_armw	4	61	PO7	1.822
VP05_ERPs_resplocked_armw	4	62	PO8	4.73
VP05_ERPs_resplocked_armw	5	1	Fp1	7.66
VP05_ERPs_resplocked_armw	5	2	Fpz	6.154
VP05_ERPs_resplocked_armw	5	3	Fp2	8.476
VP05_ERPs_resplocked_armw	5	4	F7	3.551
VP05_ERPs_resplocked_armw	5	5	F3	0.307
VP05_ERPs_resplocked_armw	5	6	Fz	-0.48
VP05_ERPs_resplocked_armw	5	7	F4	2.89
VP05_ERPs_resplocked_armw	5	8	F8	2.322
VP05_ERPs_resplocked_armw	5	9	FC5	4.031
VP05_ERPs_resplocked_armw	5	10	FC1	0.171
VP05_ERPs_resplocked_armw	5	11	FC2	1.504
VP05_ERPs_resplocked_armw	5	12	FC6	4.35
VP05_ERPs_resplocked_armw	5	13	T7	3.712
VP05_ERPs_resplocked_armw	5	14	C3	1.37
VP05_ERPs_resplocked_armw	5	15	Cz	0.906
VP05_ERPs_resplocked_armw	5	16	C4	3.505
VP05_ERPs_resplocked_armw	5	17	T8	5.447
VP05_ERPs_resplocked_armw	5	18	CP5	3.506
VP05_ERPs_resplocked_armw	5	19	CP1	2.311
VP05_ERPs_resplocked_armw	5	20	CP2	2.954
VP05_ERPs_resplocked_armw	5	21	CP6	2.408
VP05_ERPs_resplocked_armw	5	22	P7	0.594
VP05_ERPs_resplocked_armw	5	23	P3	2.087
VP05_ERPs_resplocked_armw	5	24	Pz	1.395
VP05_ERPs_resplocked_armw	5	25	P4	2.443
VP05_ERPs_resplocked_armw	5	26	P8	2.742
VP05_ERPs_resplocked_armw	5	27	POz	1.458
VP05_ERPs_resplocked_armw	5	28	O1	-2.912
VP05_ERPs_resplocked_armw	5	29	Oz	-0.969
VP05_ERPs_resplocked_armw	5	30	O2	2.568
VP05_ERPs_resplocked_armw	5	31	AF7	7.614
VP05_ERPs_resplocked_armw	5	32	AF3	2.057
VP05_ERPs_resplocked_armw	5	33	AF4	1.79
VP05_ERPs_resplocked_armw	5	34	AF8	1.164
VP05_ERPs_resplocked_armw	5	35	F5	2.432
VP05_ERPs_resplocked_armw	5	36	F1	0.235
VP05_ERPs_resplocked_armw	5	37	F2	2.845
VP05_ERPs_resplocked_armw	5	38	F6	2.929
VP05_ERPs_resplocked_armw	5	39	FC3	1.088
VP05_ERPs_resplocked_armw	5	40	FCz	1.522
VP05_ERPs_resplocked_armw	5	41	FC4	1.617
VP05_ERPs_resplocked_armw	5	42	C5	3.777
VP05_ERPs_resplocked_armw	5	43	C1	1.022
VP05_ERPs_resplocked_armw	5	44	C2	1.577
VP05_ERPs_resplocked_armw	5	45	C6	2.489
VP05_ERPs_resplocked_armw	5	46	CP3	2.466
VP05_ERPs_resplocked_armw	5	47	CPz	1.53
VP05_ERPs_resplocked_armw	5	48	CP4	3.365
VP05_ERPs_resplocked_armw	5	49	P5	1.105
VP05_ERPs_resplocked_armw	5	50	P1	2.246
VP05_ERPs_resplocked_armw	5	51	P2	3.999
VP05_ERPs_resplocked_armw	5	52	P6	2.566
VP05_ERPs_resplocked_armw	5	53	PO5	-0.883
VP05_ERPs_resplocked_armw	5	54	PO3	-0.818
VP05_ERPs_resplocked_armw	5	55	PO4	4.245
VP05_ERPs_resplocked_armw	5	56	PO6	2.644
VP05_ERPs_resplocked_armw	5	57	FT7	3.418
VP05_ERPs_resplocked_armw	5	58	FT8	2.125
VP05_ERPs_resplocked_armw	5	59	TP7	3.558
VP05_ERPs_resplocked_armw	5	60	TP8	2.743
VP05_ERPs_resplocked_armw	5	61	PO7	-0.881
VP05_ERPs_resplocked_armw	5	62	PO8	2.69
VP06_ERPs_resplocked_armw	1	1	Fp1	5.224
VP06_ERPs_resplocked_armw	1	2	Fpz	-3.655
VP06_ERPs_resplocked_armw	1	3	Fp2	-2.788
VP06_ERPs_resplocked_armw	1	4	F7	3.896
VP06_ERPs_resplocked_armw	1	5	F3	3.627
VP06_ERPs_resplocked_armw	1	6	Fz	4.517
VP06_ERPs_resplocked_armw	1	7	F4	4.667
VP06_ERPs_resplocked_armw	1	8	F8	2.225
VP06_ERPs_resplocked_armw	1	9	FC5	2.55
VP06_ERPs_resplocked_armw	1	10	FC1	3.356
VP06_ERPs_resplocked_armw	1	11	FC2	4.697
VP06_ERPs_resplocked_armw	1	12	FC6	5.908
VP06_ERPs_resplocked_armw	1	13	T7	1.082
VP06_ERPs_resplocked_armw	1	14	C3	3.991
VP06_ERPs_resplocked_armw	1	15	Cz	3.609
VP06_ERPs_resplocked_armw	1	16	C4	5.021
VP06_ERPs_resplocked_armw	1	17	T8	2.244
VP06_ERPs_resplocked_armw	1	18	CP5	3.717
VP06_ERPs_resplocked_armw	1	19	CP1	3.034
VP06_ERPs_resplocked_armw	1	20	CP2	3.867
VP06_ERPs_resplocked_armw	1	21	CP6	4.343
VP06_ERPs_resplocked_armw	1	22	P7	0.51
VP06_ERPs_resplocked_armw	1	23	P3	4.045
VP06_ERPs_resplocked_armw	1	24	Pz	4.909
VP06_ERPs_resplocked_armw	1	25	P4	4.776
VP06_ERPs_resplocked_armw	1	26	P8	-1.428
VP06_ERPs_resplocked_armw	1	27	POz	4.766
VP06_ERPs_resplocked_armw	1	28	O1	4.747
VP06_ERPs_resplocked_armw	1	29	Oz	4.092
VP06_ERPs_resplocked_armw	1	30	O2	4.841
VP06_ERPs_resplocked_armw	1	31	AF7	6.168
VP06_ERPs_resplocked_armw	1	32	AF3	3.79
VP06_ERPs_resplocked_armw	1	33	AF4	7.693
VP06_ERPs_resplocked_armw	1	34	AF8	-2.809
VP06_ERPs_resplocked_armw	1	35	F5	3.582
VP06_ERPs_resplocked_armw	1	36	F1	4.469
VP06_ERPs_resplocked_armw	1	37	F2	4.699
VP06_ERPs_resplocked_armw	1	38	F6	3.083
VP06_ERPs_resplocked_armw	1	39	FC3	3.326
VP06_ERPs_resplocked_armw	1	40	FCz	3.103
VP06_ERPs_resplocked_armw	1	41	FC4	5.574
VP06_ERPs_resplocked_armw	1	42	C5	3.489
VP06_ERPs_resplocked_armw	1	43	C1	2.801
VP06_ERPs_resplocked_armw	1	44	C2	4.979
VP06_ERPs_resplocked_armw	1	45	C6	5.102
VP06_ERPs_resplocked_armw	1	46	CP3	3.594
VP06_ERPs_resplocked_armw	1	47	CPz	3.127
VP06_ERPs_resplocked_armw	1	48	CP4	5.828
VP06_ERPs_resplocked_armw	1	49	P5	3.734
VP06_ERPs_resplocked_armw	1	50	P1	4.18
VP06_ERPs_resplocked_armw	1	51	P2	5.013
VP06_ERPs_resplocked_armw	1	52	P6	4.264
VP06_ERPs_resplocked_armw	1	53	PO5	4.776
VP06_ERPs_resplocked_armw	1	54	PO3	4.65
VP06_ERPs_resplocked_armw	1	55	PO4	4.862
VP06_ERPs_resplocked_armw	1	56	PO6	4.876
VP06_ERPs_resplocked_armw	1	57	FT7	0.367
VP06_ERPs_resplocked_armw	1	58	FT8	5.052
VP06_ERPs_resplocked_armw	1	59	TP7	0.444
VP06_ERPs_resplocked_armw	1	60	TP8	2.437
VP06_ERPs_resplocked_armw	1	61	PO7	4.763
VP06_ERPs_resplocked_armw	1	62	PO8	4.819
VP06_ERPs_resplocked_armw	2	1	Fp1	7.173
VP06_ERPs_resplocked_armw	2	2	Fpz	0.171
VP06_ERPs_resplocked_armw	2	3	Fp2	3.06
VP06_ERPs_resplocked_armw	2	4	F7	3.624
VP06_ERPs_resplocked_armw	2	5	F3	3.771
VP06_ERPs_resplocked_armw	2	6	Fz	5.706
VP06_ERPs_resplocked_armw	2	7	F4	4.368
VP06_ERPs_resplocked_armw	2	8	F8	-2.725
VP06_ERPs_resplocked_armw	2	9	FC5	2.76
VP06_ERPs_resplocked_armw	2	10	FC1	5.157
VP06_ERPs_resplocked_armw	2	11	FC2	4.45
VP06_ERPs_resplocked_armw	2	12	FC6	1.974
VP06_ERPs_resplocked_armw	2	13	T7	2.579
VP06_ERPs_resplocked_armw	2	14	C3	4.24
VP06_ERPs_resplocked_armw	2	15	Cz	2.957
VP06_ERPs_resplocked_armw	2	16	C4	6.897
VP06_ERPs_resplocked_armw	2	17	T8	-2.356
VP06_ERPs_resplocked_armw	2	18	CP5	4.444
VP06_ERPs_resplocked_armw	2	19	CP1	1.903
VP06_ERPs_resplocked_armw	2	20	CP2	2.837
VP06_ERPs_resplocked_armw	2	21	CP6	-0.063
VP06_ERPs_resplocked_armw	2	22	P7	1.677
VP06_ERPs_resplocked_armw	2	23	P3	3.624
VP06_ERPs_resplocked_armw	2	24	Pz	3.452
VP06_ERPs_resplocked_armw	2	25	P4	3.163
VP06_ERPs_resplocked_armw	2	26	P8	-2.154
VP06_ERPs_resplocked_armw	2	27	POz	3.496
VP06_ERPs_resplocked_armw	2	28	O1	4.189
VP06_ERPs_resplocked_armw	2	29	Oz	4.158
VP06_ERPs_resplocked_armw	2	30	O2	3.216
VP06_ERPs_resplocked_armw	2	31	AF7	14.878
VP06_ERPs_resplocked_armw	2	32	AF3	3.886
VP06_ERPs_resplocked_armw	2	33	AF4	5.815
VP06_ERPs_resplocked_armw	2	34	AF8	2.602
VP06_ERPs_resplocked_armw	2	35	F5	5.313
VP06_ERPs_resplocked_armw	2	36	F1	5.632
VP06_ERPs_resplocked_armw	2	37	F2	4.402
VP06_ERPs_resplocked_armw	2	38	F6	5.891
VP06_ERPs_resplocked_armw	2	39	FC3	4.563
VP06_ERPs_resplocked_armw	2	40	FCz	3.378
VP06_ERPs_resplocked_armw	2	41	FC4	2.915
VP06_ERPs_resplocked_armw	2	42	C5	2.927
VP06_ERPs_resplocked_armw	2	43	C1	2.848
VP06_ERPs_resplocked_armw	2	44	C2	4.153
VP06_ERPs_resplocked_armw	2	45	C6	0.324
VP06_ERPs_resplocked_armw	2	46	CP3	3.275
VP06_ERPs_resplocked_armw	2	47	CPz	1.977
VP06_ERPs_resplocked_armw	2	48	CP4	4.281
VP06_ERPs_resplocked_armw	2	49	P5	4.029
VP06_ERPs_resplocked_armw	2	50	P1	3.566
VP06_ERPs_resplocked_armw	2	51	P2	3.541
VP06_ERPs_resplocked_armw	2	52	P6	2.026
VP06_ERPs_resplocked_armw	2	53	PO5	4.596
VP06_ERPs_resplocked_armw	2	54	PO3	4.657
VP06_ERPs_resplocked_armw	2	55	PO4	3.281
VP06_ERPs_resplocked_armw	2	56	PO6	3.388
VP06_ERPs_resplocked_armw	2	57	FT7	-2.78
VP06_ERPs_resplocked_armw	2	58	FT8	1.317
VP06_ERPs_resplocked_armw	2	59	TP7	-0.639
VP06_ERPs_resplocked_armw	2	60	TP8	-2.249
VP06_ERPs_resplocked_armw	2	61	PO7	4.56
VP06_ERPs_resplocked_armw	2	62	PO8	3.082
VP06_ERPs_resplocked_armw	4	1	Fp1	13.158
VP06_ERPs_resplocked_armw	4	2	Fpz	-1.772
VP06_ERPs_resplocked_armw	4	3	Fp2	-5.825
VP06_ERPs_resplocked_armw	4	4	F7	2.581
VP06_ERPs_resplocked_armw	4	5	F3	18.518
VP06_ERPs_resplocked_armw	4	6	Fz	27.233
VP06_ERPs_resplocked_armw	4	7	F4	23.299
VP06_ERPs_resplocked_armw	4	8	F8	-0.246
VP06_ERPs_resplocked_armw	4	9	FC5	9.157
VP06_ERPs_resplocked_armw	4	10	FC1	27.704
VP06_ERPs_resplocked_armw	4	11	FC2	24.125
VP06_ERPs_resplocked_armw	4	12	FC6	13.64
VP06_ERPs_resplocked_armw	4	13	T7	8.961
VP06_ERPs_resplocked_armw	4	14	C3	28.211
VP06_ERPs_resplocked_armw	4	15	Cz	27.899
VP06_ERPs_resplocked_armw	4	16	C4	25.96
VP06_ERPs_resplocked_armw	4	17	T8	1.114
VP06_ERPs_resplocked_armw	4	18	CP5	20.833
VP06_ERPs_resplocked_armw	4	19	CP1	27.415
VP06_ERPs_resplocked_armw	4	20	CP2	27.519
VP06_ERPs_resplocked_armw	4	21	CP6	17.516
VP06_ERPs_resplocked_armw	4	22	P7	11.533
VP06_ERPs_resplocked_armw	4	23	P3	27.786
VP06_ERPs_resplocked_armw	4	24	Pz	28.731
VP06_ERPs_resplocked_armw	4	25	P4	26.582
VP06_ERPs_resplocked_armw	4	26	P8	4.507
VP06_ERPs_resplocked_armw	4	27	POz	29.832
VP06_ERPs_resplocked_armw	4	28	O1	26.317
VP06_ERPs_resplocked_armw	4	29	Oz	26.162
VP06_ERPs_resplocked_armw	4	30	O2	26.351
VP06_ERPs_resplocked_armw	4	31	AF7	37.407
VP06_ERPs_resplocked_armw	4	32	AF3	18.739
VP06_ERPs_resplocked_armw	4	33	AF4	20.988
VP06_ERPs_resplocked_armw	4	34	AF8	2.325
VP06_ERPs_resplocked_armw	4	35	F5	17.834
VP06_ERPs_resplocked_armw	4	36	F1	26.589
VP06_ERPs_resplocked_armw	4	37	F2	23.38
VP06_ERPs_resplocked_armw	4	38	F6	18.654
VP06_ERPs_resplocked_armw	4	39	FC3	27.307
VP06_ERPs_resplocked_armw	4	40	FCz	26.475
VP06_ERPs_resplocked_armw	4	41	FC4	17.385
VP06_ERPs_resplocked_armw	4	42	C5	10.939
VP06_ERPs_resplocked_armw	4	43	C1	27.011
VP06_ERPs_resplocked_armw	4	44	C2	28.195
VP06_ERPs_resplocked_armw	4	45	C6	14.182
VP06_ERPs_resplocked_armw	4	46	CP3	27.683
VP06_ERPs_resplocked_armw	4	47	CPz	27.39
VP06_ERPs_resplocked_armw	4	48	CP4	28.694
VP06_ERPs_resplocked_armw	4	49	P5	26.419
VP06_ERPs_resplocked_armw	4	50	P1	27.853
VP06_ERPs_resplocked_armw	4	51	P2	28.809
VP06_ERPs_resplocked_armw	4	52	P6	21.931
VP06_ERPs_resplocked_armw	4	53	PO5	27.158
VP06_ERPs_resplocked_armw	4	54	PO3	27.047
VP06_ERPs_resplocked_armw	4	55	PO4	26.545
VP06_ERPs_resplocked_armw	4	56	PO6	26.573
VP06_ERPs_resplocked_armw	4	57	FT7	-16.061
VP06_ERPs_resplocked_armw	4	58	FT8	8.872
VP06_ERPs_resplocked_armw	4	59	TP7	1.866
VP06_ERPs_resplocked_armw	4	60	TP8	1.392
VP06_ERPs_resplocked_armw	4	61	PO7	26.904
VP06_ERPs_resplocked_armw	4	62	PO8	26.439
VP06_ERPs_resplocked_armw	5	1	Fp1	11.793
VP06_ERPs_resplocked_armw	5	2	Fpz	4.172
VP06_ERPs_resplocked_armw	5	3	Fp2	10.34
VP06_ERPs_resplocked_armw	5	4	F7	5.894
VP06_ERPs_resplocked_armw	5	5	F3	7.708
VP06_ERPs_resplocked_armw	5	6	Fz	9.078
VP06_ERPs_resplocked_armw	5	7	F4	8.071
VP06_ERPs_resplocked_armw	5	8	F8	11.09
VP06_ERPs_resplocked_armw	5	9	FC5	4.525
VP06_ERPs_resplocked_armw	5	10	FC1	8.117
VP06_ERPs_resplocked_armw	5	11	FC2	8.281
VP06_ERPs_resplocked_armw	5	12	FC6	8.673
VP06_ERPs_resplocked_armw	5	13	T7	3.431
VP06_ERPs_resplocked_armw	5	14	C3	10.041
VP06_ERPs_resplocked_armw	5	15	Cz	8.463
VP06_ERPs_resplocked_armw	5	16	C4	9.133
VP06_ERPs_resplocked_armw	5	17	T8	2.412
VP06_ERPs_resplocked_armw	5	18	CP5	7.579
VP06_ERPs_resplocked_armw	5	19	CP1	7.628
VP06_ERPs_resplocked_armw	5	20	CP2	8.914
VP06_ERPs_resplocked_armw	5	21	CP6	6.907
VP06_ERPs_resplocked_armw	5	22	P7	3.31
VP06_ERPs_resplocked_armw	5	23	P3	8.953
VP06_ERPs_resplocked_armw	5	24	Pz	9.065
VP06_ERPs_resplocked_armw	5	25	P4	8.592
VP06_ERPs_resplocked_armw	5	26	P8	1.042
VP06_ERPs_resplocked_armw	5	27	POz	9.489
VP06_ERPs_resplocked_armw	5	28	O1	8.789
VP06_ERPs_resplocked_armw	5	29	Oz	9.017
VP06_ERPs_resplocked_armw	5	30	O2	8.674
VP06_ERPs_resplocked_armw	5	31	AF7	20.458
VP06_ERPs_resplocked_armw	5	32	AF3	8.03
VP06_ERPs_resplocked_armw	5	33	AF4	10.103
VP06_ERPs_resplocked_armw	5	34	AF8	8.744
VP06_ERPs_resplocked_armw	5	35	F5	9.22
VP06_ERPs_resplocked_armw	5	36	F1	8.748
VP06_ERPs_resplocked_armw	5	37	F2	8.163
VP06_ERPs_resplocked_armw	5	38	F6	14.348
VP06_ERPs_resplocked_armw	5	39	FC3	9.193
VP06_ERPs_resplocked_armw	5	40	FCz	7.334
VP06_ERPs_resplocked_armw	5	41	FC4	9.422
VP06_ERPs_resplocked_armw	5	42	C5	5.374
VP06_ERPs_resplocked_armw	5	43	C1	7.797
VP06_ERPs_resplocked_armw	5	44	C2	10.542
VP06_ERPs_resplocked_armw	5	45	C6	5.846
VP06_ERPs_resplocked_armw	5	46	CP3	8.639
VP06_ERPs_resplocked_armw	5	47	CPz	7.89
VP06_ERPs_resplocked_armw	5	48	CP4	10.148
VP06_ERPs_resplocked_armw	5	49	P5	8.141
VP06_ERPs_resplocked_armw	5	50	P1	9.009
VP06_ERPs_resplocked_armw	5	51	P2	9.256
VP06_ERPs_resplocked_armw	5	52	P6	6.5
VP06_ERPs_resplocked_armw	5	53	PO5	9.069
VP06_ERPs_resplocked_armw	5	54	PO3	8.965
VP06_ERPs_resplocked_armw	5	55	PO4	8.794
VP06_ERPs_resplocked_armw	5	56	PO6	8.828
VP06_ERPs_resplocked_armw	5	57	FT7	-1.36
VP06_ERPs_resplocked_armw	5	58	FT8	10.617
VP06_ERPs_resplocked_armw	5	59	TP7	0.603
VP06_ERPs_resplocked_armw	5	60	TP8	2.454
VP06_ERPs_resplocked_armw	5	61	PO7	9.078
VP06_ERPs_resplocked_armw	5	62	PO8	8.726
VP07_ERPs_resplocked_armw	1	1	Fp1	-6.599
VP07_ERPs_resplocked_armw	1	2	Fpz	-0.067
VP07_ERPs_resplocked_armw	1	3	Fp2	-10.325
VP07_ERPs_resplocked_armw	1	4	F7	-0.811
VP07_ERPs_resplocked_armw	1	5	F3	-5.061
VP07_ERPs_resplocked_armw	1	6	Fz	-5.858
VP07_ERPs_resplocked_armw	1	7	F4	-7.783
VP07_ERPs_resplocked_armw	1	8	F8	-11.273
VP07_ERPs_resplocked_armw	1	9	FC5	-6.671
VP07_ERPs_resplocked_armw	1	10	FC1	-9.102
VP07_ERPs_resplocked_armw	1	11	FC2	-8.86
VP07_ERPs_resplocked_armw	1	12	FC6	-6.417
VP07_ERPs_resplocked_armw	1	13	T7	-4.541
VP07_ERPs_resplocked_armw	1	14	C3	-9.539
VP07_ERPs_resplocked_armw	1	15	Cz	-11.836
VP07_ERPs_resplocked_armw	1	16	C4	-6.01
VP07_ERPs_resplocked_armw	1	17	T8	-6.335
VP07_ERPs_resplocked_armw	1	18	CP5	-5.712
VP07_ERPs_resplocked_armw	1	19	CP1	-8.687
VP07_ERPs_resplocked_armw	1	20	CP2	-5.848
VP07_ERPs_resplocked_armw	1	21	CP6	-5.33
VP07_ERPs_resplocked_armw	1	22	P7	-6.867
VP07_ERPs_resplocked_armw	1	23	P3	-6.052
VP07_ERPs_resplocked_armw	1	24	Pz	-6.857
VP07_ERPs_resplocked_armw	1	25	P4	-5.214
VP07_ERPs_resplocked_armw	1	26	P8	-3.193
VP07_ERPs_resplocked_armw	1	27	POz	-4.882
VP07_ERPs_resplocked_armw	1	28	O1	-4.151
VP07_ERPs_resplocked_armw	1	29	Oz	-4.461
VP07_ERPs_resplocked_armw	1	30	O2	-5.542
VP07_ERPs_resplocked_armw	1	31	AF7	-2.816
VP07_ERPs_resplocked_armw	1	32	AF3	-3.946
VP07_ERPs_resplocked_armw	1	33	AF4	-6.485
VP07_ERPs_resplocked_armw	1	34	AF8	-11.329
VP07_ERPs_resplocked_armw	1	35	F5	-1.058
VP07_ERPs_resplocked_armw	1	36	F1	-5.134
VP07_ERPs_resplocked_armw	1	37	F2	-8.798
VP07_ERPs_resplocked_armw	1	38	F6	-7.786
VP07_ERPs_resplocked_armw	1	39	FC3	-6.995
VP07_ERPs_resplocked_armw	1	40	FCz	-10.847
VP07_ERPs_resplocked_armw	1	41	FC4	-8.881
VP07_ERPs_resplocked_armw	1	42	C5	-6.286
VP07_ERPs_resplocked_armw	1	43	C1	-13.406
VP07_ERPs_resplocked_armw	1	44	C2	-8.351
VP07_ERPs_resplocked_armw	1	45	C6	-4.977
VP07_ERPs_resplocked_armw	1	46	CP3	-7.071
VP07_ERPs_resplocked_armw	1	47	CPz	-8.032
VP07_ERPs_resplocked_armw	1	48	CP4	-4.572
VP07_ERPs_resplocked_armw	1	49	P5	-6.767
VP07_ERPs_resplocked_armw	1	50	P1	-6.181
VP07_ERPs_resplocked_armw	1	51	P2	-4.486
VP07_ERPs_resplocked_armw	1	52	P6	-8.226
VP07_ERPs_resplocked_armw	1	53	PO5	-5.069
VP07_ERPs_resplocked_armw	1	54	PO3	-5.086
VP07_ERPs_resplocked_armw	1	55	PO4	-5.308
VP07_ERPs_resplocked_armw	1	56	PO6	-5.418
VP07_ERPs_resplocked_armw	1	57	FT7	-4.201
VP07_ERPs_resplocked_armw	1	58	FT8	-8.982
VP07_ERPs_resplocked_armw	1	59	TP7	-6.005
VP07_ERPs_resplocked_armw	1	60	TP8	-5.051
VP07_ERPs_resplocked_armw	1	61	PO7	-5.232
VP07_ERPs_resplocked_armw	1	62	PO8	-5.324
VP07_ERPs_resplocked_armw	2	1	Fp1	-5.754
VP07_ERPs_resplocked_armw	2	2	Fpz	-2.669
VP07_ERPs_resplocked_armw	2	3	Fp2	-17.884
VP07_ERPs_resplocked_armw	2	4	F7	7.556
VP07_ERPs_resplocked_armw	2	5	F3	-7.806
VP07_ERPs_resplocked_armw	2	6	Fz	-7.387
VP07_ERPs_resplocked_armw	2	7	F4	-11.832
VP07_ERPs_resplocked_armw	2	8	F8	-5.278
VP07_ERPs_resplocked_armw	2	9	FC5	-13.474
VP07_ERPs_resplocked_armw	2	10	FC1	-14.657
VP07_ERPs_resplocked_armw	2	11	FC2	-13.129
VP07_ERPs_resplocked_armw	2	12	FC6	-13.495
VP07_ERPs_resplocked_armw	2	13	T7	-7.315
VP07_ERPs_resplocked_armw	2	14	C3	-15.909
VP07_ERPs_resplocked_armw	2	15	Cz	-17.335
VP07_ERPs_resplocked_armw	2	16	C4	-11.175
VP07_ERPs_resplocked_armw	2	17	T8	-7.652
VP07_ERPs_resplocked_armw	2	18	CP5	-8.524
VP07_ERPs_resplocked_armw	2	19	CP1	-11.755
VP07_ERPs_resplocked_armw	2	20	CP2	-14.149
VP07_ERPs_resplocked_armw	2	21	CP6	-13.443
VP07_ERPs_resplocked_armw	2	22	P7	-10.717
VP07_ERPs_resplocked_armw	2	23	P3	-10.224
VP07_ERPs_resplocked_armw	2	24	Pz	-11.605
VP07_ERPs_resplocked_armw	2	25	P4	-12.96
VP07_ERPs_resplocked_armw	2	26	P8	-11.109
VP07_ERPs_resplocked_armw	2	27	POz	-11.327
VP07_ERPs_resplocked_armw	2	28	O1	-7.61
VP07_ERPs_resplocked_armw	2	29	Oz	-6.23
VP07_ERPs_resplocked_armw	2	30	O2	-10.348
VP07_ERPs_resplocked_armw	2	31	AF7	-8.43
VP07_ERPs_resplocked_armw	2	32	AF3	-0.721
VP07_ERPs_resplocked_armw	2	33	AF4	-10.003
VP07_ERPs_resplocked_armw	2	34	AF8	-15.567
VP07_ERPs_resplocked_armw	2	35	F5	-4.488
VP07_ERPs_resplocked_armw	2	36	F1	-7.273
VP07_ERPs_resplocked_armw	2	37	F2	-12.743
VP07_ERPs_resplocked_armw	2	38	F6	-11.833
VP07_ERPs_resplocked_armw	2	39	FC3	-11.653
VP07_ERPs_resplocked_armw	2	40	FCz	-14.67
VP07_ERPs_resplocked_armw	2	41	FC4	-12.9
VP07_ERPs_resplocked_armw	2	42	C5	-7.984
VP07_ERPs_resplocked_armw	2	43	C1	-21.411
VP07_ERPs_resplocked_armw	2	44	C2	-15.132
VP07_ERPs_resplocked_armw	2	45	C6	-11.84
VP07_ERPs_resplocked_armw	2	46	CP3	-10.106
VP07_ERPs_resplocked_armw	2	47	CPz	-12.975
VP07_ERPs_resplocked_armw	2	48	CP4	-13.849
VP07_ERPs_resplocked_armw	2	49	P5	-10.271
VP07_ERPs_resplocked_armw	2	50	P1	-10.783
VP07_ERPs_resplocked_armw	2	51	P2	-9.954
VP07_ERPs_resplocked_armw	2	52	P6	-14.861
VP07_ERPs_resplocked_armw	2	53	PO5	-8.19
VP07_ERPs_resplocked_armw	2	54	PO3	-8.368
VP07_ERPs_resplocked_armw	2	55	PO4	-12.6
VP07_ERPs_resplocked_armw	2	56	PO6	-12.769
VP07_ERPs_resplocked_armw	2	57	FT7	-4.035
VP07_ERPs_resplocked_armw	2	58	FT8	-8.789
VP07_ERPs_resplocked_armw	2	59	TP7	-6.255
VP07_ERPs_resplocked_armw	2	60	TP8	-11.671
VP07_ERPs_resplocked_armw	2	61	PO7	-8.688
VP07_ERPs_resplocked_armw	2	62	PO8	-12.997
VP07_ERPs_resplocked_armw	4	1	Fp1	3.706
VP07_ERPs_resplocked_armw	4	2	Fpz	8.845
VP07_ERPs_resplocked_armw	4	3	Fp2	14.346
VP07_ERPs_resplocked_armw	4	4	F7	-8.791
VP07_ERPs_resplocked_armw	4	5	F3	1.625
VP07_ERPs_resplocked_armw	4	6	Fz	1.603
VP07_ERPs_resplocked_armw	4	7	F4	15.338
VP07_ERPs_resplocked_armw	4	8	F8	5.877
VP07_ERPs_resplocked_armw	4	9	FC5	11.555
VP07_ERPs_resplocked_armw	4	10	FC1	6.813
VP07_ERPs_resplocked_armw	4	11	FC2	13.301
VP07_ERPs_resplocked_armw	4	12	FC6	15.937
VP07_ERPs_resplocked_armw	4	13	T7	10.232
VP07_ERPs_resplocked_armw	4	14	C3	11.243
VP07_ERPs_resplocked_armw	4	15	Cz	6.305
VP07_ERPs_resplocked_armw	4	16	C4	14.545
VP07_ERPs_resplocked_armw	4	17	T8	10.713
VP07_ERPs_resplocked_armw	4	18	CP5	12.287
VP07_ERPs_resplocked_armw	4	19	CP1	10.593
VP07_ERPs_resplocked_armw	4	20	CP2	12.005
VP07_ERPs_resplocked_armw	4	21	CP6	17.779
VP07_ERPs_resplocked_armw	4	22	P7	16.492
VP07_ERPs_resplocked_armw	4	23	P3	13.639
VP07_ERPs_resplocked_armw	4	24	Pz	13.365
VP07_ERPs_resplocked_armw	4	25	P4	16.553
VP07_ERPs_resplocked_armw	4	26	P8	21.73
VP07_ERPs_resplocked_armw	4	27	POz	17.099
VP07_ERPs_resplocked_armw	4	28	O1	17.182
VP07_ERPs_resplocked_armw	4	29	Oz	19.401
VP07_ERPs_resplocked_armw	4	30	O2	21.655
VP07_ERPs_resplocked_armw	4	31	AF7	17.241
VP07_ERPs_resplocked_armw	4	32	AF3	-2.783
VP07_ERPs_resplocked_armw	4	33	AF4	14.166
VP07_ERPs_resplocked_armw	4	34	AF8	33.62
VP07_ERPs_resplocked_armw	4	35	F5	9.999
VP07_ERPs_resplocked_armw	4	36	F1	1.909
VP07_ERPs_resplocked_armw	4	37	F2	13.506
VP07_ERPs_resplocked_armw	4	38	F6	15.481
VP07_ERPs_resplocked_armw	4	39	FC3	9.039
VP07_ERPs_resplocked_armw	4	40	FCz	3.525
VP07_ERPs_resplocked_armw	4	41	FC4	13.356
VP07_ERPs_resplocked_armw	4	42	C5	9.722
VP07_ERPs_resplocked_armw	4	43	C1	8.235
VP07_ERPs_resplocked_armw	4	44	C2	10.667
VP07_ERPs_resplocked_armw	4	45	C6	20.58
VP07_ERPs_resplocked_armw	4	46	CP3	12.428
VP07_ERPs_resplocked_armw	4	47	CPz	11.65
VP07_ERPs_resplocked_armw	4	48	CP4	15.903
VP07_ERPs_resplocked_armw	4	49	P5	16.462
VP07_ERPs_resplocked_armw	4	50	P1	13.446
VP07_ERPs_resplocked_armw	4	51	P2	18.103
VP07_ERPs_resplocked_armw	4	52	P6	24.384
VP07_ERPs_resplocked_armw	4	53	PO5	16.258
VP07_ERPs_resplocked_armw	4	54	PO3	16.123
VP07_ERPs_resplocked_armw	4	55	PO4	26.262
VP07_ERPs_resplocked_armw	4	56	PO6	26.339
VP07_ERPs_resplocked_armw	4	57	FT7	10.859
VP07_ERPs_resplocked_armw	4	58	FT8	12.227
VP07_ERPs_resplocked_armw	4	59	TP7	11.108
VP07_ERPs_resplocked_armw	4	60	TP8	19.853
VP07_ERPs_resplocked_armw	4	61	PO7	15.978
VP07_ERPs_resplocked_armw	4	62	PO8	26.303
VP07_ERPs_resplocked_armw	5	1	Fp1	6.078
VP07_ERPs_resplocked_armw	5	2	Fpz	6.06
VP07_ERPs_resplocked_armw	5	3	Fp2	4.002
VP07_ERPs_resplocked_armw	5	4	F7	-7.941
VP07_ERPs_resplocked_armw	5	5	F3	0.367
VP07_ERPs_resplocked_armw	5	6	Fz	0.768
VP07_ERPs_resplocked_armw	5	7	F4	9.747
VP07_ERPs_resplocked_armw	5	8	F8	6.597
VP07_ERPs_resplocked_armw	5	9	FC5	4.374
VP07_ERPs_resplocked_armw	5	10	FC1	4.543
VP07_ERPs_resplocked_armw	5	11	FC2	7.972
VP07_ERPs_resplocked_armw	5	12	FC6	8.713
VP07_ERPs_resplocked_armw	5	13	T7	6.94
VP07_ERPs_resplocked_armw	5	14	C3	7.399
VP07_ERPs_resplocked_armw	5	15	Cz	4.445
VP07_ERPs_resplocked_armw	5	16	C4	11.473
VP07_ERPs_resplocked_armw	5	17	T8	6.632
VP07_ERPs_resplocked_armw	5	18	CP5	10.223
VP07_ERPs_resplocked_armw	5	19	CP1	7.524
VP07_ERPs_resplocked_armw	5	20	CP2	10.499
VP07_ERPs_resplocked_armw	5	21	CP6	13.24
VP07_ERPs_resplocked_armw	5	22	P7	12.169
VP07_ERPs_resplocked_armw	5	23	P3	11.622
VP07_ERPs_resplocked_armw	5	24	Pz	10.142
VP07_ERPs_resplocked_armw	5	25	P4	12.505
VP07_ERPs_resplocked_armw	5	26	P8	10.703
VP07_ERPs_resplocked_armw	5	27	POz	13.286
VP07_ERPs_resplocked_armw	5	28	O1	13.476
VP07_ERPs_resplocked_armw	5	29	Oz	13.511
VP07_ERPs_resplocked_armw	5	30	O2	15.417
VP07_ERPs_resplocked_armw	5	31	AF7	5.692
VP07_ERPs_resplocked_armw	5	32	AF3	-1.88
VP07_ERPs_resplocked_armw	5	33	AF4	9.989
VP07_ERPs_resplocked_armw	5	34	AF8	18.577
VP07_ERPs_resplocked_armw	5	35	F5	0.398
VP07_ERPs_resplocked_armw	5	36	F1	0.664
VP07_ERPs_resplocked_armw	5	37	F2	8.187
VP07_ERPs_resplocked_armw	5	38	F6	9.861
VP07_ERPs_resplocked_armw	5	39	FC3	2.308
VP07_ERPs_resplocked_armw	5	40	FCz	2.187
VP07_ERPs_resplocked_armw	5	41	FC4	7.978
VP07_ERPs_resplocked_armw	5	42	C5	6.705
VP07_ERPs_resplocked_armw	5	43	C1	5.439
VP07_ERPs_resplocked_armw	5	44	C2	7.531
VP07_ERPs_resplocked_armw	5	45	C6	13.405
VP07_ERPs_resplocked_armw	5	46	CP3	9.793
VP07_ERPs_resplocked_armw	5	47	CPz	6.956
VP07_ERPs_resplocked_armw	5	48	CP4	11.461
VP07_ERPs_resplocked_armw	5	49	P5	12.343
VP07_ERPs_resplocked_armw	5	50	P1	11.508
VP07_ERPs_resplocked_armw	5	51	P2	13.92
VP07_ERPs_resplocked_armw	5	52	P6	15.876
VP07_ERPs_resplocked_armw	5	53	PO5	13.498
VP07_ERPs_resplocked_armw	5	54	PO3	13.424
VP07_ERPs_resplocked_armw	5	55	PO4	17.477
VP07_ERPs_resplocked_armw	5	56	PO6	17.279
VP07_ERPs_resplocked_armw	5	57	FT7	6.105
VP07_ERPs_resplocked_armw	5	58	FT8	6.956
VP07_ERPs_resplocked_armw	5	59	TP7	5.793
VP07_ERPs_resplocked_armw	5	60	TP8	12.05
VP07_ERPs_resplocked_armw	5	61	PO7	13.319
VP07_ERPs_resplocked_armw	5	62	PO8	17.393
VP08_ERPs_resplocked_armw	1	1	Fp1	0.685
VP08_ERPs_resplocked_armw	1	2	Fpz	-1.248
VP08_ERPs_resplocked_armw	1	3	Fp2	0.412
VP08_ERPs_resplocked_armw	1	4	F7	-0.897
VP08_ERPs_resplocked_armw	1	5	F3	-2.086
VP08_ERPs_resplocked_armw	1	6	Fz	-2.338
VP08_ERPs_resplocked_armw	1	7	F4	-3.589
VP08_ERPs_resplocked_armw	1	8	F8	-3.618
VP08_ERPs_resplocked_armw	1	9	FC5	0.854
VP08_ERPs_resplocked_armw	1	10	FC1	-3.568
VP08_ERPs_resplocked_armw	1	11	FC2	-3.637
VP08_ERPs_resplocked_armw	1	12	FC6	-1.675
VP08_ERPs_resplocked_armw	1	13	T7	-0.926
VP08_ERPs_resplocked_armw	1	14	C3	-1.919
VP08_ERPs_resplocked_armw	1	15	Cz	-3.966
VP08_ERPs_resplocked_armw	1	16	C4	-1.2
VP08_ERPs_resplocked_armw	1	17	T8	-0.467
VP08_ERPs_resplocked_armw	1	18	CP5	2.588
VP08_ERPs_resplocked_armw	1	19	CP1	-2.154
VP08_ERPs_resplocked_armw	1	20	CP2	-1.449
VP08_ERPs_resplocked_armw	1	21	CP6	2.628
VP08_ERPs_resplocked_armw	1	22	P7	-0.949
VP08_ERPs_resplocked_armw	1	23	P3	0.026
VP08_ERPs_resplocked_armw	1	24	Pz	-0.753
VP08_ERPs_resplocked_armw	1	25	P4	0.859
VP08_ERPs_resplocked_armw	1	26	P8	2.429
VP08_ERPs_resplocked_armw	1	27	POz	0.357
VP08_ERPs_resplocked_armw	1	28	O1	0.288
VP08_ERPs_resplocked_armw	1	29	Oz	0.038
VP08_ERPs_resplocked_armw	1	30	O2	0.971
VP08_ERPs_resplocked_armw	1	31	AF7	2.472
VP08_ERPs_resplocked_armw	1	32	AF3	0.145
VP08_ERPs_resplocked_armw	1	33	AF4	-2.675
VP08_ERPs_resplocked_armw	1	34	AF8	-1.558
VP08_ERPs_resplocked_armw	1	35	F5	-2.166
VP08_ERPs_resplocked_armw	1	36	F1	-2.303
VP08_ERPs_resplocked_armw	1	37	F2	-3.547
VP08_ERPs_resplocked_armw	1	38	F6	-2.947
VP08_ERPs_resplocked_armw	1	39	FC3	-2.977
VP08_ERPs_resplocked_armw	1	40	FCz	-3.522
VP08_ERPs_resplocked_armw	1	41	FC4	-3.502
VP08_ERPs_resplocked_armw	1	42	C5	-0.008
VP08_ERPs_resplocked_armw	1	43	C1	-4.646
VP08_ERPs_resplocked_armw	1	44	C2	-4.033
VP08_ERPs_resplocked_armw	1	45	C6	0.725
VP08_ERPs_resplocked_armw	1	46	CP3	-0.56
VP08_ERPs_resplocked_armw	1	47	CPz	-1.52
VP08_ERPs_resplocked_armw	1	48	CP4	1.634
VP08_ERPs_resplocked_armw	1	49	P5	0.069
VP08_ERPs_resplocked_armw	1	50	P1	-1.165
VP08_ERPs_resplocked_armw	1	51	P2	0.442
VP08_ERPs_resplocked_armw	1	52	P6	2.609
VP08_ERPs_resplocked_armw	1	53	PO5	0.366
VP08_ERPs_resplocked_armw	1	54	PO3	0.621
VP08_ERPs_resplocked_armw	1	55	PO4	0.987
VP08_ERPs_resplocked_armw	1	56	PO6	1.021
VP08_ERPs_resplocked_armw	1	57	FT7	0.829
VP08_ERPs_resplocked_armw	1	58	FT8	-1.186
VP08_ERPs_resplocked_armw	1	59	TP7	1.828
VP08_ERPs_resplocked_armw	1	60	TP8	-0.02
VP08_ERPs_resplocked_armw	1	61	PO7	0.407
VP08_ERPs_resplocked_armw	1	62	PO8	0.821
VP08_ERPs_resplocked_armw	2	1	Fp1	-0.297
VP08_ERPs_resplocked_armw	2	2	Fpz	-0.435
VP08_ERPs_resplocked_armw	2	3	Fp2	-5.114
VP08_ERPs_resplocked_armw	2	4	F7	1.784
VP08_ERPs_resplocked_armw	2	5	F3	-2.352
VP08_ERPs_resplocked_armw	2	6	Fz	-2.395
VP08_ERPs_resplocked_armw	2	7	F4	-3.634
VP08_ERPs_resplocked_armw	2	8	F8	-2.5
VP08_ERPs_resplocked_armw	2	9	FC5	-1.275
VP08_ERPs_resplocked_armw	2	10	FC1	-3.796
VP08_ERPs_resplocked_armw	2	11	FC2	-3.825
VP08_ERPs_resplocked_armw	2	12	FC6	-2.112
VP08_ERPs_resplocked_armw	2	13	T7	-1.278
VP08_ERPs_resplocked_armw	2	14	C3	-3.733
VP08_ERPs_resplocked_armw	2	15	Cz	-5.387
VP08_ERPs_resplocked_armw	2	16	C4	-2.083
VP08_ERPs_resplocked_armw	2	17	T8	-0.529
VP08_ERPs_resplocked_armw	2	18	CP5	0.805
VP08_ERPs_resplocked_armw	2	19	CP1	-3.238
VP08_ERPs_resplocked_armw	2	20	CP2	-3.798
VP08_ERPs_resplocked_armw	2	21	CP6	1.204
VP08_ERPs_resplocked_armw	2	22	P7	-0.166
VP08_ERPs_resplocked_armw	2	23	P3	-0.063
VP08_ERPs_resplocked_armw	2	24	Pz	-2.277
VP08_ERPs_resplocked_armw	2	25	P4	-0.813
VP08_ERPs_resplocked_armw	2	26	P8	0.117
VP08_ERPs_resplocked_armw	2	27	POz	-1.634
VP08_ERPs_resplocked_armw	2	28	O1	-0.006
VP08_ERPs_resplocked_armw	2	29	Oz	-1.666
VP08_ERPs_resplocked_armw	2	30	O2	-0.196
VP08_ERPs_resplocked_armw	2	31	AF7	0.083
VP08_ERPs_resplocked_armw	2	32	AF3	-1.227
VP08_ERPs_resplocked_armw	2	33	AF4	-1.877
VP08_ERPs_resplocked_armw	2	34	AF8	-4.15
VP08_ERPs_resplocked_armw	2	35	F5	-2.365
VP08_ERPs_resplocked_armw	2	36	F1	-2.417
VP08_ERPs_resplocked_armw	2	37	F2	-3.638
VP08_ERPs_resplocked_armw	2	38	F6	-1.763
VP08_ERPs_resplocked_armw	2	39	FC3	-3.874
VP08_ERPs_resplocked_armw	2	40	FCz	-3.815
VP08_ERPs_resplocked_armw	2	41	FC4	-3.801
VP08_ERPs_resplocked_armw	2	42	C5	-0.373
VP08_ERPs_resplocked_armw	2	43	C1	-5.239
VP08_ERPs_resplocked_armw	2	44	C2	-5.204
VP08_ERPs_resplocked_armw	2	45	C6	-2.623
VP08_ERPs_resplocked_armw	2	46	CP3	-1.931
VP08_ERPs_resplocked_armw	2	47	CPz	-4.225
VP08_ERPs_resplocked_armw	2	48	CP4	-2.544
VP08_ERPs_resplocked_armw	2	49	P5	-0.184
VP08_ERPs_resplocked_armw	2	50	P1	-1.053
VP08_ERPs_resplocked_armw	2	51	P2	-1.346
VP08_ERPs_resplocked_armw	2	52	P6	0.127
VP08_ERPs_resplocked_armw	2	53	PO5	-0.002
VP08_ERPs_resplocked_armw	2	54	PO3	-0.189
VP08_ERPs_resplocked_armw	2	55	PO4	-0.143
VP08_ERPs_resplocked_armw	2	56	PO6	-0.106
VP08_ERPs_resplocked_armw	2	57	FT7	-1.179
VP08_ERPs_resplocked_armw	2	58	FT8	-5.675
VP08_ERPs_resplocked_armw	2	59	TP7	1.083
VP08_ERPs_resplocked_armw	2	60	TP8	0.658
VP08_ERPs_resplocked_armw	2	61	PO7	-0.08
VP08_ERPs_resplocked_armw	2	62	PO8	-0.078
VP08_ERPs_resplocked_armw	4	1	Fp1	2.054
VP08_ERPs_resplocked_armw	4	2	Fpz	1.669
VP08_ERPs_resplocked_armw	4	3	Fp2	-1.649
VP08_ERPs_resplocked_armw	4	4	F7	-0.232
VP08_ERPs_resplocked_armw	4	5	F3	0.343
VP08_ERPs_resplocked_armw	4	6	Fz	0.27
VP08_ERPs_resplocked_armw	4	7	F4	-1.01
VP08_ERPs_resplocked_armw	4	8	F8	0.203
VP08_ERPs_resplocked_armw	4	9	FC5	0.939
VP08_ERPs_resplocked_armw	4	10	FC1	-1.113
VP08_ERPs_resplocked_armw	4	11	FC2	-1.118
VP08_ERPs_resplocked_armw	4	12	FC6	0.652
VP08_ERPs_resplocked_armw	4	13	T7	-0.493
VP08_ERPs_resplocked_armw	4	14	C3	-0.667
VP08_ERPs_resplocked_armw	4	15	Cz	-1.918
VP08_ERPs_resplocked_armw	4	16	C4	0.49
VP08_ERPs_resplocked_armw	4	17	T8	2.263
VP08_ERPs_resplocked_armw	4	18	CP5	2.713
VP08_ERPs_resplocked_armw	4	19	CP1	-1.458
VP08_ERPs_resplocked_armw	4	20	CP2	0.873
VP08_ERPs_resplocked_armw	4	21	CP6	2.889
VP08_ERPs_resplocked_armw	4	22	P7	-1.893
VP08_ERPs_resplocked_armw	4	23	P3	-0.362
VP08_ERPs_resplocked_armw	4	24	Pz	0.729
VP08_ERPs_resplocked_armw	4	25	P4	2.547
VP08_ERPs_resplocked_armw	4	26	P8	3.722
VP08_ERPs_resplocked_armw	4	27	POz	0.422
VP08_ERPs_resplocked_armw	4	28	O1	-1.189
VP08_ERPs_resplocked_armw	4	29	Oz	-0.056
VP08_ERPs_resplocked_armw	4	30	O2	2.514
VP08_ERPs_resplocked_armw	4	31	AF7	2.775
VP08_ERPs_resplocked_armw	4	32	AF3	1.874
VP08_ERPs_resplocked_armw	4	33	AF4	0.029
VP08_ERPs_resplocked_armw	4	34	AF8	-0.431
VP08_ERPs_resplocked_armw	4	35	F5	0.378
VP08_ERPs_resplocked_armw	4	36	F1	0.281
VP08_ERPs_resplocked_armw	4	37	F2	-0.95
VP08_ERPs_resplocked_armw	4	38	F6	0.069
VP08_ERPs_resplocked_armw	4	39	FC3	-0.187
VP08_ERPs_resplocked_armw	4	40	FCz	-1.089
VP08_ERPs_resplocked_armw	4	41	FC4	-1.052
VP08_ERPs_resplocked_armw	4	42	C5	0.161
VP08_ERPs_resplocked_armw	4	43	C1	-2.221
VP08_ERPs_resplocked_armw	4	44	C2	-1.952
VP08_ERPs_resplocked_armw	4	45	C6	1
VP08_ERPs_resplocked_armw	4	46	CP3	-0.571
VP08_ERPs_resplocked_armw	4	47	CPz	-0.308
VP08_ERPs_resplocked_armw	4	48	CP4	2.838
VP08_ERPs_resplocked_armw	4	49	P5	-0.29
VP08_ERPs_resplocked_armw	4	50	P1	-1.37
VP08_ERPs_resplocked_armw	4	51	P2	1.354
VP08_ERPs_resplocked_armw	4	52	P6	3.758
VP08_ERPs_resplocked_armw	4	53	PO5	-1.093
VP08_ERPs_resplocked_armw	4	54	PO3	-0.95
VP08_ERPs_resplocked_armw	4	55	PO4	2.449
VP08_ERPs_resplocked_armw	4	56	PO6	2.393
VP08_ERPs_resplocked_armw	4	57	FT7	1.031
VP08_ERPs_resplocked_armw	4	58	FT8	0.044
VP08_ERPs_resplocked_armw	4	59	TP7	-0.056
VP08_ERPs_resplocked_armw	4	60	TP8	1.677
VP08_ERPs_resplocked_armw	4	61	PO7	-0.972
VP08_ERPs_resplocked_armw	4	62	PO8	2.384
VP08_ERPs_resplocked_armw	5	1	Fp1	3.187
VP08_ERPs_resplocked_armw	5	2	Fpz	1.843
VP08_ERPs_resplocked_armw	5	3	Fp2	-0.379
VP08_ERPs_resplocked_armw	5	4	F7	-0.271
VP08_ERPs_resplocked_armw	5	5	F3	0.895
VP08_ERPs_resplocked_armw	5	6	Fz	0.858
VP08_ERPs_resplocked_armw	5	7	F4	-0.175
VP08_ERPs_resplocked_armw	5	8	F8	-1.092
VP08_ERPs_resplocked_armw	5	9	FC5	1.055
VP08_ERPs_resplocked_armw	5	10	FC1	-0.191
VP08_ERPs_resplocked_armw	5	11	FC2	-0.139
VP08_ERPs_resplocked_armw	5	12	FC6	1.048
VP08_ERPs_resplocked_armw	5	13	T7	1.859
VP08_ERPs_resplocked_armw	5	14	C3	0.768
VP08_ERPs_resplocked_armw	5	15	Cz	-0.235
VP08_ERPs_resplocked_armw	5	16	C4	2.494
VP08_ERPs_resplocked_armw	5	17	T8	3.032
VP08_ERPs_resplocked_armw	5	18	CP5	1.721
VP08_ERPs_resplocked_armw	5	19	CP1	0.613
VP08_ERPs_resplocked_armw	5	20	CP2	1.196
VP08_ERPs_resplocked_armw	5	21	CP6	5.004
VP08_ERPs_resplocked_armw	5	22	P7	1.203
VP08_ERPs_resplocked_armw	5	23	P3	1.294
VP08_ERPs_resplocked_armw	5	24	Pz	1.698
VP08_ERPs_resplocked_armw	5	25	P4	4.151
VP08_ERPs_resplocked_armw	5	26	P8	4.245
VP08_ERPs_resplocked_armw	5	27	POz	1.714
VP08_ERPs_resplocked_armw	5	28	O1	0.978
VP08_ERPs_resplocked_armw	5	29	Oz	1.611
VP08_ERPs_resplocked_armw	5	30	O2	4.047
VP08_ERPs_resplocked_armw	5	31	AF7	1.103
VP08_ERPs_resplocked_armw	5	32	AF3	1.519
VP08_ERPs_resplocked_armw	5	33	AF4	0.309
VP08_ERPs_resplocked_armw	5	34	AF8	0.534
VP08_ERPs_resplocked_armw	5	35	F5	0.833
VP08_ERPs_resplocked_armw	5	36	F1	0.931
VP08_ERPs_resplocked_armw	5	37	F2	-0.132
VP08_ERPs_resplocked_armw	5	38	F6	0.24
VP08_ERPs_resplocked_armw	5	39	FC3	0.571
VP08_ERPs_resplocked_armw	5	40	FCz	-0.146
VP08_ERPs_resplocked_armw	5	41	FC4	-0.094
VP08_ERPs_resplocked_armw	5	42	C5	2.104
VP08_ERPs_resplocked_armw	5	43	C1	-0.717
VP08_ERPs_resplocked_armw	5	44	C2	-0.261
VP08_ERPs_resplocked_armw	5	45	C6	3.4
VP08_ERPs_resplocked_armw	5	46	CP3	1.704
VP08_ERPs_resplocked_armw	5	47	CPz	0.197
VP08_ERPs_resplocked_armw	5	48	CP4	2.763
VP08_ERPs_resplocked_armw	5	49	P5	1.21
VP08_ERPs_resplocked_armw	5	50	P1	0.591
VP08_ERPs_resplocked_armw	5	51	P2	3.061
VP08_ERPs_resplocked_armw	5	52	P6	4.432
VP08_ERPs_resplocked_armw	5	53	PO5	1.07
VP08_ERPs_resplocked_armw	5	54	PO3	0.931
VP08_ERPs_resplocked_armw	5	55	PO4	4.015
VP08_ERPs_resplocked_armw	5	56	PO6	4.022
VP08_ERPs_resplocked_armw	5	57	FT7	1.193
VP08_ERPs_resplocked_armw	5	58	FT8	-0.194
VP08_ERPs_resplocked_armw	5	59	TP7	2.239
VP08_ERPs_resplocked_armw	5	60	TP8	3.259
VP08_ERPs_resplocked_armw	5	61	PO7	1.035
VP08_ERPs_resplocked_armw	5	62	PO8	3.985
VP09_ERPs_resplocked_armw	1	1	Fp1	2.191
VP09_ERPs_resplocked_armw	1	2	Fpz	3.004
VP09_ERPs_resplocked_armw	1	3	Fp2	3.409
VP09_ERPs_resplocked_armw	1	4	F7	-0.049
VP09_ERPs_resplocked_armw	1	5	F3	-2.034
VP09_ERPs_resplocked_armw	1	6	Fz	-1.947
VP09_ERPs_resplocked_armw	1	7	F4	-1.554
VP09_ERPs_resplocked_armw	1	8	F8	3.393
VP09_ERPs_resplocked_armw	1	9	FC5	-3.122
VP09_ERPs_resplocked_armw	1	10	FC1	-2.8
VP09_ERPs_resplocked_armw	1	11	FC2	-2.741
VP09_ERPs_resplocked_armw	1	12	FC6	0.04
VP09_ERPs_resplocked_armw	1	13	T7	-1.031
VP09_ERPs_resplocked_armw	1	14	C3	-5.985
VP09_ERPs_resplocked_armw	1	15	Cz	-3.647
VP09_ERPs_resplocked_armw	1	16	C4	-0.916
VP09_ERPs_resplocked_armw	1	17	T8	1.547
VP09_ERPs_resplocked_armw	1	18	CP5	-2.18
VP09_ERPs_resplocked_armw	1	19	CP1	-5.747
VP09_ERPs_resplocked_armw	1	20	CP2	-3.708
VP09_ERPs_resplocked_armw	1	21	CP6	0.246
VP09_ERPs_resplocked_armw	1	22	P7	-4.047
VP09_ERPs_resplocked_armw	1	23	P3	-4.172
VP09_ERPs_resplocked_armw	1	24	Pz	-3.327
VP09_ERPs_resplocked_armw	1	25	P4	-2.386
VP09_ERPs_resplocked_armw	1	26	P8	-2.191
VP09_ERPs_resplocked_armw	1	27	POz	-3.308
VP09_ERPs_resplocked_armw	1	28	O1	-2.222
VP09_ERPs_resplocked_armw	1	29	Oz	-2.078
VP09_ERPs_resplocked_armw	1	30	O2	-2.296
VP09_ERPs_resplocked_armw	1	31	AF7	1.502
VP09_ERPs_resplocked_armw	1	32	AF3	0.103
VP09_ERPs_resplocked_armw	1	33	AF4	2.464
VP09_ERPs_resplocked_armw	1	34	AF8	1.014
VP09_ERPs_resplocked_armw	1	35	F5	0.021
VP09_ERPs_resplocked_armw	1	36	F1	-1.864
VP09_ERPs_resplocked_armw	1	37	F2	-1.591
VP09_ERPs_resplocked_armw	1	38	F6	2.803
VP09_ERPs_resplocked_armw	1	39	FC3	-5.143
VP09_ERPs_resplocked_armw	1	40	FCz	-2.797
VP09_ERPs_resplocked_armw	1	41	FC4	-2.681
VP09_ERPs_resplocked_armw	1	42	C5	-3.274
VP09_ERPs_resplocked_armw	1	43	C1	-5.694
VP09_ERPs_resplocked_armw	1	44	C2	-3.55
VP09_ERPs_resplocked_armw	1	45	C6	1.488
VP09_ERPs_resplocked_armw	1	46	CP3	-6.119
VP09_ERPs_resplocked_armw	1	47	CPz	-5.042
VP09_ERPs_resplocked_armw	1	48	CP4	-2.206
VP09_ERPs_resplocked_armw	1	49	P5	-4.068
VP09_ERPs_resplocked_armw	1	50	P1	-4.03
VP09_ERPs_resplocked_armw	1	51	P2	-2.25
VP09_ERPs_resplocked_armw	1	52	P6	-2.395
VP09_ERPs_resplocked_armw	1	53	PO5	-2.382
VP09_ERPs_resplocked_armw	1	54	PO3	-3.183
VP09_ERPs_resplocked_armw	1	55	PO4	-2.451
VP09_ERPs_resplocked_armw	1	56	PO6	-2.206
VP09_ERPs_resplocked_armw	1	57	FT7	-1.201
VP09_ERPs_resplocked_armw	1	58	FT8	0.847
VP09_ERPs_resplocked_armw	1	59	TP7	-2.844
VP09_ERPs_resplocked_armw	1	60	TP8	-0.124
VP09_ERPs_resplocked_armw	1	61	PO7	-2.335
VP09_ERPs_resplocked_armw	1	62	PO8	-2.132
VP09_ERPs_resplocked_armw	2	1	Fp1	-0.16
VP09_ERPs_resplocked_armw	2	2	Fpz	0.7
VP09_ERPs_resplocked_armw	2	3	Fp2	0.928
VP09_ERPs_resplocked_armw	2	4	F7	-2.048
VP09_ERPs_resplocked_armw	2	5	F3	-3.066
VP09_ERPs_resplocked_armw	2	6	Fz	-3.026
VP09_ERPs_resplocked_armw	2	7	F4	-3.022
VP09_ERPs_resplocked_armw	2	8	F8	-0.286
VP09_ERPs_resplocked_armw	2	9	FC5	-3.917
VP09_ERPs_resplocked_armw	2	10	FC1	-4.538
VP09_ERPs_resplocked_armw	2	11	FC2	-4.557
VP09_ERPs_resplocked_armw	2	12	FC6	-0.2
VP09_ERPs_resplocked_armw	2	13	T7	-4.273
VP09_ERPs_resplocked_armw	2	14	C3	-7.038
VP09_ERPs_resplocked_armw	2	15	Cz	-6.197
VP09_ERPs_resplocked_armw	2	16	C4	-2.189
VP09_ERPs_resplocked_armw	2	17	T8	-0.456
VP09_ERPs_resplocked_armw	2	18	CP5	-5.291
VP09_ERPs_resplocked_armw	2	19	CP1	-6.059
VP09_ERPs_resplocked_armw	2	20	CP2	-3.469
VP09_ERPs_resplocked_armw	2	21	CP6	-0.559
VP09_ERPs_resplocked_armw	2	22	P7	-4.366
VP09_ERPs_resplocked_armw	2	23	P3	-4.253
VP09_ERPs_resplocked_armw	2	24	Pz	-3.148
VP09_ERPs_resplocked_armw	2	25	P4	-1.56
VP09_ERPs_resplocked_armw	2	26	P8	-1.744
VP09_ERPs_resplocked_armw	2	27	POz	-3.269
VP09_ERPs_resplocked_armw	2	28	O1	-1.614
VP09_ERPs_resplocked_armw	2	29	Oz	-1.668
VP09_ERPs_resplocked_armw	2	30	O2	-1.638
VP09_ERPs_resplocked_armw	2	31	AF7	-0.412
VP09_ERPs_resplocked_armw	2	32	AF3	-2.816
VP09_ERPs_resplocked_armw	2	33	AF4	-0.459
VP09_ERPs_resplocked_armw	2	34	AF8	0.404
VP09_ERPs_resplocked_armw	2	35	F5	-2.197
VP09_ERPs_resplocked_armw	2	36	F1	-3.096
VP09_ERPs_resplocked_armw	2	37	F2	-3.007
VP09_ERPs_resplocked_armw	2	38	F6	-0.574
VP09_ERPs_resplocked_armw	2	39	FC3	-5.651
VP09_ERPs_resplocked_armw	2	40	FCz	-4.53
VP09_ERPs_resplocked_armw	2	41	FC4	-4.559
VP09_ERPs_resplocked_armw	2	42	C5	-3.893
VP09_ERPs_resplocked_armw	2	43	C1	-7.58
VP09_ERPs_resplocked_armw	2	44	C2	-6.172
VP09_ERPs_resplocked_armw	2	45	C6	-0.543
VP09_ERPs_resplocked_armw	2	46	CP3	-6.755
VP09_ERPs_resplocked_armw	2	47	CPz	-5.409
VP09_ERPs_resplocked_armw	2	48	CP4	-1.607
VP09_ERPs_resplocked_armw	2	49	P5	-4.571
VP09_ERPs_resplocked_armw	2	50	P1	-4.573
VP09_ERPs_resplocked_armw	2	51	P2	-1.691
VP09_ERPs_resplocked_armw	2	52	P6	-1.52
VP09_ERPs_resplocked_armw	2	53	PO5	-3.342
VP09_ERPs_resplocked_armw	2	54	PO3	-3.142
VP09_ERPs_resplocked_armw	2	55	PO4	-1.421
VP09_ERPs_resplocked_armw	2	56	PO6	-1.792
VP09_ERPs_resplocked_armw	2	57	FT7	-2.377
VP09_ERPs_resplocked_armw	2	58	FT8	0.156
VP09_ERPs_resplocked_armw	2	59	TP7	-2.982
VP09_ERPs_resplocked_armw	2	60	TP8	0.209
VP09_ERPs_resplocked_armw	2	61	PO7	-3.292
VP09_ERPs_resplocked_armw	2	62	PO8	-1.768
VP09_ERPs_resplocked_armw	4	1	Fp1	0.545
VP09_ERPs_resplocked_armw	4	2	Fpz	0.124
VP09_ERPs_resplocked_armw	4	3	Fp2	0.259
VP09_ERPs_resplocked_armw	4	4	F7	-0.715
VP09_ERPs_resplocked_armw	4	5	F3	-1.984
VP09_ERPs_resplocked_armw	4	6	Fz	-1.982
VP09_ERPs_resplocked_armw	4	7	F4	-1.687
VP09_ERPs_resplocked_armw	4	8	F8	-0.849
VP09_ERPs_resplocked_armw	4	9	FC5	-4.009
VP09_ERPs_resplocked_armw	4	10	FC1	-3.475
VP09_ERPs_resplocked_armw	4	11	FC2	-3.42
VP09_ERPs_resplocked_armw	4	12	FC6	-0.654
VP09_ERPs_resplocked_armw	4	13	T7	-2.82
VP09_ERPs_resplocked_armw	4	14	C3	-6.486
VP09_ERPs_resplocked_armw	4	15	Cz	-5.9
VP09_ERPs_resplocked_armw	4	16	C4	-1.632
VP09_ERPs_resplocked_armw	4	17	T8	0.469
VP09_ERPs_resplocked_armw	4	18	CP5	-4.806
VP09_ERPs_resplocked_armw	4	19	CP1	-6.511
VP09_ERPs_resplocked_armw	4	20	CP2	-4.246
VP09_ERPs_resplocked_armw	4	21	CP6	-0.391
VP09_ERPs_resplocked_armw	4	22	P7	-4.89
VP09_ERPs_resplocked_armw	4	23	P3	-4.999
VP09_ERPs_resplocked_armw	4	24	Pz	-5.655
VP09_ERPs_resplocked_armw	4	25	P4	-3.014
VP09_ERPs_resplocked_armw	4	26	P8	-3.137
VP09_ERPs_resplocked_armw	4	27	POz	-5.603
VP09_ERPs_resplocked_armw	4	28	O1	-4.321
VP09_ERPs_resplocked_armw	4	29	Oz	-4.875
VP09_ERPs_resplocked_armw	4	30	O2	-3.073
VP09_ERPs_resplocked_armw	4	31	AF7	-0.789
VP09_ERPs_resplocked_armw	4	32	AF3	-1.936
VP09_ERPs_resplocked_armw	4	33	AF4	0.248
VP09_ERPs_resplocked_armw	4	34	AF8	-0.629
VP09_ERPs_resplocked_armw	4	35	F5	-0.842
VP09_ERPs_resplocked_armw	4	36	F1	-1.972
VP09_ERPs_resplocked_armw	4	37	F2	-1.654
VP09_ERPs_resplocked_armw	4	38	F6	0.245
VP09_ERPs_resplocked_armw	4	39	FC3	-4.514
VP09_ERPs_resplocked_armw	4	40	FCz	-3.433
VP09_ERPs_resplocked_armw	4	41	FC4	-3.472
VP09_ERPs_resplocked_armw	4	42	C5	-3.956
VP09_ERPs_resplocked_armw	4	43	C1	-6.879
VP09_ERPs_resplocked_armw	4	44	C2	-5.908
VP09_ERPs_resplocked_armw	4	45	C6	0.405
VP09_ERPs_resplocked_armw	4	46	CP3	-6.436
VP09_ERPs_resplocked_armw	4	47	CPz	-6.334
VP09_ERPs_resplocked_armw	4	48	CP4	-2.935
VP09_ERPs_resplocked_armw	4	49	P5	-5.12
VP09_ERPs_resplocked_armw	4	50	P1	-6.279
VP09_ERPs_resplocked_armw	4	51	P2	-3.079
VP09_ERPs_resplocked_armw	4	52	P6	-3.046
VP09_ERPs_resplocked_armw	4	53	PO5	-4.791
VP09_ERPs_resplocked_armw	4	54	PO3	-4.708
VP09_ERPs_resplocked_armw	4	55	PO4	-3.074
VP09_ERPs_resplocked_armw	4	56	PO6	-3.038
VP09_ERPs_resplocked_armw	4	57	FT7	-2.201
VP09_ERPs_resplocked_armw	4	58	FT8	0.436
VP09_ERPs_resplocked_armw	4	59	TP7	-3.378
VP09_ERPs_resplocked_armw	4	60	TP8	0.136
VP09_ERPs_resplocked_armw	4	61	PO7	-4.662
VP09_ERPs_resplocked_armw	4	62	PO8	-3.13
VP09_ERPs_resplocked_armw	5	1	Fp1	-3.439
VP09_ERPs_resplocked_armw	5	2	Fpz	-0.77
VP09_ERPs_resplocked_armw	5	3	Fp2	0.971
VP09_ERPs_resplocked_armw	5	4	F7	-3.726
VP09_ERPs_resplocked_armw	5	5	F3	-5.613
VP09_ERPs_resplocked_armw	5	6	Fz	-5.624
VP09_ERPs_resplocked_armw	5	7	F4	-5.032
VP09_ERPs_resplocked_armw	5	8	F8	-0.012
VP09_ERPs_resplocked_armw	5	9	FC5	-6.756
VP09_ERPs_resplocked_armw	5	10	FC1	-6.705
VP09_ERPs_resplocked_armw	5	11	FC2	-6.67
VP09_ERPs_resplocked_armw	5	12	FC6	-0.611
VP09_ERPs_resplocked_armw	5	13	T7	-3.118
VP09_ERPs_resplocked_armw	5	14	C3	-9.432
VP09_ERPs_resplocked_armw	5	15	Cz	-8.837
VP09_ERPs_resplocked_armw	5	16	C4	-4.618
VP09_ERPs_resplocked_armw	5	17	T8	0.182
VP09_ERPs_resplocked_armw	5	18	CP5	-6.028
VP09_ERPs_resplocked_armw	5	19	CP1	-9.762
VP09_ERPs_resplocked_armw	5	20	CP2	-7.319
VP09_ERPs_resplocked_armw	5	21	CP6	-2.506
VP09_ERPs_resplocked_armw	5	22	P7	-6.772
VP09_ERPs_resplocked_armw	5	23	P3	-6.803
VP09_ERPs_resplocked_armw	5	24	Pz	-7.765
VP09_ERPs_resplocked_armw	5	25	P4	-4.994
VP09_ERPs_resplocked_armw	5	26	P8	-4.961
VP09_ERPs_resplocked_armw	5	27	POz	-7.784
VP09_ERPs_resplocked_armw	5	28	O1	-4.851
VP09_ERPs_resplocked_armw	5	29	Oz	-6.189
VP09_ERPs_resplocked_armw	5	30	O2	-5.019
VP09_ERPs_resplocked_armw	5	31	AF7	-3.284
VP09_ERPs_resplocked_armw	5	32	AF3	-4.877
VP09_ERPs_resplocked_armw	5	33	AF4	-1.991
VP09_ERPs_resplocked_armw	5	34	AF8	1.821
VP09_ERPs_resplocked_armw	5	35	F5	-3.866
VP09_ERPs_resplocked_armw	5	36	F1	-5.58
VP09_ERPs_resplocked_armw	5	37	F2	-5.048
VP09_ERPs_resplocked_armw	5	38	F6	-1.991
VP09_ERPs_resplocked_armw	5	39	FC3	-7.446
VP09_ERPs_resplocked_armw	5	40	FCz	-6.705
VP09_ERPs_resplocked_armw	5	41	FC4	-6.578
VP09_ERPs_resplocked_armw	5	42	C5	-6.789
VP09_ERPs_resplocked_armw	5	43	C1	-10.147
VP09_ERPs_resplocked_armw	5	44	C2	-8.653
VP09_ERPs_resplocked_armw	5	45	C6	0.137
VP09_ERPs_resplocked_armw	5	46	CP3	-9.449
VP09_ERPs_resplocked_armw	5	47	CPz	-9.487
VP09_ERPs_resplocked_armw	5	48	CP4	-4.92
VP09_ERPs_resplocked_armw	5	49	P5	-6.818
VP09_ERPs_resplocked_armw	5	50	P1	-8.691
VP09_ERPs_resplocked_armw	5	51	P2	-4.985
VP09_ERPs_resplocked_armw	5	52	P6	-4.843
VP09_ERPs_resplocked_armw	5	53	PO5	-5.6
VP09_ERPs_resplocked_armw	5	54	PO3	-6.548
VP09_ERPs_resplocked_armw	5	55	PO4	-4.945
VP09_ERPs_resplocked_armw	5	56	PO6	-4.936
VP09_ERPs_resplocked_armw	5	57	FT7	-4.075
VP09_ERPs_resplocked_armw	5	58	FT8	0.391
VP09_ERPs_resplocked_armw	5	59	TP7	-3.926
VP09_ERPs_resplocked_armw	5	60	TP8	-1.051
VP09_ERPs_resplocked_armw	5	61	PO7	-5.514
VP09_ERPs_resplocked_armw	5	62	PO8	-4.955
VP10_ERPs_resplocked_armw	1	1	Fp1	-0.275
VP10_ERPs_resplocked_armw	1	2	Fpz	-0.985
VP10_ERPs_resplocked_armw	1	3	Fp2	-1.225
VP10_ERPs_resplocked_armw	1	4	F7	-0.545
VP10_ERPs_resplocked_armw	1	5	F3	-3.088
VP10_ERPs_resplocked_armw	1	6	Fz	-2.954
VP10_ERPs_resplocked_armw	1	7	F4	-2.1
VP10_ERPs_resplocked_armw	1	8	F8	0.528
VP10_ERPs_resplocked_armw	1	9	FC5	0.342
VP10_ERPs_resplocked_armw	1	10	FC1	-4.563
VP10_ERPs_resplocked_armw	1	11	FC2	-2.633
VP10_ERPs_resplocked_armw	1	12	FC6	0.46
VP10_ERPs_resplocked_armw	1	13	T7	2.765
VP10_ERPs_resplocked_armw	1	14	C3	-2.617
VP10_ERPs_resplocked_armw	1	15	Cz	-3.948
[truncated: 4,449 more rows]
