# Supplementary material for: Action Priority: Early Neurophysiological Interaction of Conceptual and Motor Representations
Source: PLoS One. 2016 Dec 14;11(12):e0165882. doi: 10.1371/journal.pone.0165882 (PMC5156427; doi:10.1371/journal.pone.0165882)
Supplement: S20 Dataset — (DAT) [file pone.0165882.s020.dat]

ERPset	bin	chindex	chlabel	value
VP01_ERPs_resplocked_armw	1	1	Fp1	3.42
VP01_ERPs_resplocked_armw	1	2	Fpz	1.486
VP01_ERPs_resplocked_armw	1	3	Fp2	3.51
VP01_ERPs_resplocked_armw	1	4	F7	3.261
VP01_ERPs_resplocked_armw	1	5	F3	3.138
VP01_ERPs_resplocked_armw	1	6	Fz	0.087
VP01_ERPs_resplocked_armw	1	7	F4	5.188
VP01_ERPs_resplocked_armw	1	8	F8	6.519
VP01_ERPs_resplocked_armw	1	9	FC5	4.475
VP01_ERPs_resplocked_armw	1	10	FC1	-0.225
VP01_ERPs_resplocked_armw	1	11	FC2	-1.02
VP01_ERPs_resplocked_armw	1	12	FC6	6.035
VP01_ERPs_resplocked_armw	1	13	T7	1.97
VP01_ERPs_resplocked_armw	1	14	C3	2.286
VP01_ERPs_resplocked_armw	1	15	Cz	-2.166
VP01_ERPs_resplocked_armw	1	16	C4	2.117
VP01_ERPs_resplocked_armw	1	17	T8	6.634
VP01_ERPs_resplocked_armw	1	18	CP5	5.884
VP01_ERPs_resplocked_armw	1	19	CP1	-0.109
VP01_ERPs_resplocked_armw	1	20	CP2	1.855
VP01_ERPs_resplocked_armw	1	21	CP6	9.216
VP01_ERPs_resplocked_armw	1	22	P7	3.224
VP01_ERPs_resplocked_armw	1	23	P3	2.326
VP01_ERPs_resplocked_armw	1	24	Pz	4.286
VP01_ERPs_resplocked_armw	1	25	P4	5.452
VP01_ERPs_resplocked_armw	1	26	P8	7.343
VP01_ERPs_resplocked_armw	1	27	POz	7.289
VP01_ERPs_resplocked_armw	1	28	O1	4.576
VP01_ERPs_resplocked_armw	1	29	Oz	8.882
VP01_ERPs_resplocked_armw	1	30	O2	5.908
VP01_ERPs_resplocked_armw	1	31	AF7	2.384
VP01_ERPs_resplocked_armw	1	32	AF3	3.993
VP01_ERPs_resplocked_armw	1	33	AF4	3.461
VP01_ERPs_resplocked_armw	1	34	AF8	5.265
VP01_ERPs_resplocked_armw	1	35	F5	2.204
VP01_ERPs_resplocked_armw	1	36	F1	3.219
VP01_ERPs_resplocked_armw	1	37	F2	2.004
VP01_ERPs_resplocked_armw	1	38	F6	5.291
VP01_ERPs_resplocked_armw	1	39	FC3	3.234
VP01_ERPs_resplocked_armw	1	40	FCz	-1.072
VP01_ERPs_resplocked_armw	1	41	FC4	6.721
VP01_ERPs_resplocked_armw	1	42	C5	8.459
VP01_ERPs_resplocked_armw	1	43	C1	2.65
VP01_ERPs_resplocked_armw	1	44	C2	-2.876
VP01_ERPs_resplocked_armw	1	45	C6	5.107
VP01_ERPs_resplocked_armw	1	46	CP3	4.522
VP01_ERPs_resplocked_armw	1	47	CPz	0.528
VP01_ERPs_resplocked_armw	1	48	CP4	5.914
VP01_ERPs_resplocked_armw	1	49	P5	6.407
VP01_ERPs_resplocked_armw	1	50	P1	2.541
VP01_ERPs_resplocked_armw	1	51	P2	3.85
VP01_ERPs_resplocked_armw	1	52	P6	6.383
VP01_ERPs_resplocked_armw	1	53	PO5	8.408
VP01_ERPs_resplocked_armw	1	54	PO3	8.505
VP01_ERPs_resplocked_armw	1	55	PO4	5.613
VP01_ERPs_resplocked_armw	1	56	PO6	5.703
VP01_ERPs_resplocked_armw	1	57	FT7	4.418
VP01_ERPs_resplocked_armw	1	58	FT8	8.408
VP01_ERPs_resplocked_armw	1	59	TP7	1.973
VP01_ERPs_resplocked_armw	1	60	TP8	6.739
VP01_ERPs_resplocked_armw	1	61	PO7	8.359
VP01_ERPs_resplocked_armw	1	62	PO8	5.778
VP01_ERPs_resplocked_armw	2	1	Fp1	-0.826
VP01_ERPs_resplocked_armw	2	2	Fpz	-3.449
VP01_ERPs_resplocked_armw	2	3	Fp2	0.249
VP01_ERPs_resplocked_armw	2	4	F7	1.05
VP01_ERPs_resplocked_armw	2	5	F3	-2.232
VP01_ERPs_resplocked_armw	2	6	Fz	-2.101
VP01_ERPs_resplocked_armw	2	7	F4	-0.394
VP01_ERPs_resplocked_armw	2	8	F8	5.849
VP01_ERPs_resplocked_armw	2	9	FC5	2.799
VP01_ERPs_resplocked_armw	2	10	FC1	-7.509
VP01_ERPs_resplocked_armw	2	11	FC2	-3.602
VP01_ERPs_resplocked_armw	2	12	FC6	2.531
VP01_ERPs_resplocked_armw	2	13	T7	5.306
VP01_ERPs_resplocked_armw	2	14	C3	-6.41
VP01_ERPs_resplocked_armw	2	15	Cz	-4.792
VP01_ERPs_resplocked_armw	2	16	C4	-0.071
VP01_ERPs_resplocked_armw	2	17	T8	4.285
VP01_ERPs_resplocked_armw	2	18	CP5	2.999
VP01_ERPs_resplocked_armw	2	19	CP1	-1.794
VP01_ERPs_resplocked_armw	2	20	CP2	-0.642
VP01_ERPs_resplocked_armw	2	21	CP6	4.548
VP01_ERPs_resplocked_armw	2	22	P7	2.899
VP01_ERPs_resplocked_armw	2	23	P3	1.61
VP01_ERPs_resplocked_armw	2	24	Pz	1.007
VP01_ERPs_resplocked_armw	2	25	P4	1.115
VP01_ERPs_resplocked_armw	2	26	P8	2.885
VP01_ERPs_resplocked_armw	2	27	POz	2.081
VP01_ERPs_resplocked_armw	2	28	O1	3.647
VP01_ERPs_resplocked_armw	2	29	Oz	2.939
VP01_ERPs_resplocked_armw	2	30	O2	1.955
VP01_ERPs_resplocked_armw	2	31	AF7	1.71
VP01_ERPs_resplocked_armw	2	32	AF3	-0.774
VP01_ERPs_resplocked_armw	2	33	AF4	1.669
VP01_ERPs_resplocked_armw	2	34	AF8	2.912
VP01_ERPs_resplocked_armw	2	35	F5	-0.422
VP01_ERPs_resplocked_armw	2	36	F1	-2.312
VP01_ERPs_resplocked_armw	2	37	F2	0.389
VP01_ERPs_resplocked_armw	2	38	F6	6.3
VP01_ERPs_resplocked_armw	2	39	FC3	-3.391
VP01_ERPs_resplocked_armw	2	40	FCz	-7.041
VP01_ERPs_resplocked_armw	2	41	FC4	3.954
VP01_ERPs_resplocked_armw	2	42	C5	-0.128
VP01_ERPs_resplocked_armw	2	43	C1	-7.844
VP01_ERPs_resplocked_armw	2	44	C2	-4.304
VP01_ERPs_resplocked_armw	2	45	C6	1.66
VP01_ERPs_resplocked_armw	2	46	CP3	-0.805
VP01_ERPs_resplocked_armw	2	47	CPz	-1.039
VP01_ERPs_resplocked_armw	2	48	CP4	2.719
VP01_ERPs_resplocked_armw	2	49	P5	3.898
VP01_ERPs_resplocked_armw	2	50	P1	1.732
VP01_ERPs_resplocked_armw	2	51	P2	-0.631
VP01_ERPs_resplocked_armw	2	52	P6	2.002
VP01_ERPs_resplocked_armw	2	53	PO5	5.292
VP01_ERPs_resplocked_armw	2	54	PO3	5.028
VP01_ERPs_resplocked_armw	2	55	PO4	2.833
VP01_ERPs_resplocked_armw	2	56	PO6	2.655
VP01_ERPs_resplocked_armw	2	57	FT7	2.059
VP01_ERPs_resplocked_armw	2	58	FT8	3.546
VP01_ERPs_resplocked_armw	2	59	TP7	5.182
VP01_ERPs_resplocked_armw	2	60	TP8	2.947
VP01_ERPs_resplocked_armw	2	61	PO7	4.94
VP01_ERPs_resplocked_armw	2	62	PO8	2.589
VP01_ERPs_resplocked_armw	4	1	Fp1	0.247
VP01_ERPs_resplocked_armw	4	2	Fpz	1.789
VP01_ERPs_resplocked_armw	4	3	Fp2	2.729
VP01_ERPs_resplocked_armw	4	4	F7	-0.45
VP01_ERPs_resplocked_armw	4	5	F3	5.391
VP01_ERPs_resplocked_armw	4	6	Fz	3.799
VP01_ERPs_resplocked_armw	4	7	F4	4.109
VP01_ERPs_resplocked_armw	4	8	F8	6.029
VP01_ERPs_resplocked_armw	4	9	FC5	7.017
VP01_ERPs_resplocked_armw	4	10	FC1	7.334
VP01_ERPs_resplocked_armw	4	11	FC2	4.213
VP01_ERPs_resplocked_armw	4	12	FC6	3.136
VP01_ERPs_resplocked_armw	4	13	T7	4.64
VP01_ERPs_resplocked_armw	4	14	C3	5.214
VP01_ERPs_resplocked_armw	4	15	Cz	-1.41
VP01_ERPs_resplocked_armw	4	16	C4	5.455
VP01_ERPs_resplocked_armw	4	17	T8	5.199
VP01_ERPs_resplocked_armw	4	18	CP5	11.552
VP01_ERPs_resplocked_armw	4	19	CP1	1.544
VP01_ERPs_resplocked_armw	4	20	CP2	3.378
VP01_ERPs_resplocked_armw	4	21	CP6	6.108
VP01_ERPs_resplocked_armw	4	22	P7	8.887
VP01_ERPs_resplocked_armw	4	23	P3	5.772
VP01_ERPs_resplocked_armw	4	24	Pz	6.283
VP01_ERPs_resplocked_armw	4	25	P4	6.958
VP01_ERPs_resplocked_armw	4	26	P8	6.079
VP01_ERPs_resplocked_armw	4	27	POz	8.138
VP01_ERPs_resplocked_armw	4	28	O1	5.991
VP01_ERPs_resplocked_armw	4	29	Oz	8.427
VP01_ERPs_resplocked_armw	4	30	O2	7.943
VP01_ERPs_resplocked_armw	4	31	AF7	2.108
VP01_ERPs_resplocked_armw	4	32	AF3	6.331
VP01_ERPs_resplocked_armw	4	33	AF4	5.921
VP01_ERPs_resplocked_armw	4	34	AF8	6.309
VP01_ERPs_resplocked_armw	4	35	F5	8.027
VP01_ERPs_resplocked_armw	4	36	F1	5.359
VP01_ERPs_resplocked_armw	4	37	F2	4.934
VP01_ERPs_resplocked_armw	4	38	F6	3.966
VP01_ERPs_resplocked_armw	4	39	FC3	7.474
VP01_ERPs_resplocked_armw	4	40	FCz	3.614
VP01_ERPs_resplocked_armw	4	41	FC4	10.592
VP01_ERPs_resplocked_armw	4	42	C5	8.585
VP01_ERPs_resplocked_armw	4	43	C1	3.508
VP01_ERPs_resplocked_armw	4	44	C2	3.875
VP01_ERPs_resplocked_armw	4	45	C6	3.938
VP01_ERPs_resplocked_armw	4	46	CP3	6.99
VP01_ERPs_resplocked_armw	4	47	CPz	0.587
VP01_ERPs_resplocked_armw	4	48	CP4	7.733
VP01_ERPs_resplocked_armw	4	49	P5	6.176
VP01_ERPs_resplocked_armw	4	50	P1	5.735
VP01_ERPs_resplocked_armw	4	51	P2	4.053
VP01_ERPs_resplocked_armw	4	52	P6	7.213
VP01_ERPs_resplocked_armw	4	53	PO5	12.053
VP01_ERPs_resplocked_armw	4	54	PO3	12.009
VP01_ERPs_resplocked_armw	4	55	PO4	8.69
VP01_ERPs_resplocked_armw	4	56	PO6	7.906
VP01_ERPs_resplocked_armw	4	57	FT7	0.748
VP01_ERPs_resplocked_armw	4	58	FT8	7.646
VP01_ERPs_resplocked_armw	4	59	TP7	4.393
VP01_ERPs_resplocked_armw	4	60	TP8	7.132
VP01_ERPs_resplocked_armw	4	61	PO7	11.849
VP01_ERPs_resplocked_armw	4	62	PO8	7.955
VP01_ERPs_resplocked_armw	5	1	Fp1	0.863
VP01_ERPs_resplocked_armw	5	2	Fpz	0.645
VP01_ERPs_resplocked_armw	5	3	Fp2	2.049
VP01_ERPs_resplocked_armw	5	4	F7	0.781
VP01_ERPs_resplocked_armw	5	5	F3	1.257
VP01_ERPs_resplocked_armw	5	6	Fz	0.376
VP01_ERPs_resplocked_armw	5	7	F4	4.129
VP01_ERPs_resplocked_armw	5	8	F8	6.831
VP01_ERPs_resplocked_armw	5	9	FC5	6.384
VP01_ERPs_resplocked_armw	5	10	FC1	2.073
VP01_ERPs_resplocked_armw	5	11	FC2	0.342
VP01_ERPs_resplocked_armw	5	12	FC6	6.091
VP01_ERPs_resplocked_armw	5	13	T7	4.699
VP01_ERPs_resplocked_armw	5	14	C3	0.536
VP01_ERPs_resplocked_armw	5	15	Cz	-3.959
VP01_ERPs_resplocked_armw	5	16	C4	0.006
VP01_ERPs_resplocked_armw	5	17	T8	5.899
VP01_ERPs_resplocked_armw	5	18	CP5	5.583
VP01_ERPs_resplocked_armw	5	19	CP1	1.037
VP01_ERPs_resplocked_armw	5	20	CP2	1.379
VP01_ERPs_resplocked_armw	5	21	CP6	7.801
VP01_ERPs_resplocked_armw	5	22	P7	8.738
VP01_ERPs_resplocked_armw	5	23	P3	5.619
VP01_ERPs_resplocked_armw	5	24	Pz	3.703
VP01_ERPs_resplocked_armw	5	25	P4	4.758
VP01_ERPs_resplocked_armw	5	26	P8	5.593
VP01_ERPs_resplocked_armw	5	27	POz	8.813
VP01_ERPs_resplocked_armw	5	28	O1	6.332
VP01_ERPs_resplocked_armw	5	29	Oz	8.408
VP01_ERPs_resplocked_armw	5	30	O2	6.981
VP01_ERPs_resplocked_armw	5	31	AF7	0.764
VP01_ERPs_resplocked_armw	5	32	AF3	1.432
VP01_ERPs_resplocked_armw	5	33	AF4	3.177
VP01_ERPs_resplocked_armw	5	34	AF8	4.886
VP01_ERPs_resplocked_armw	5	35	F5	3.775
VP01_ERPs_resplocked_armw	5	36	F1	1.239
VP01_ERPs_resplocked_armw	5	37	F2	2.726
VP01_ERPs_resplocked_armw	5	38	F6	5.262
VP01_ERPs_resplocked_armw	5	39	FC3	3.864
VP01_ERPs_resplocked_armw	5	40	FCz	-2.607
VP01_ERPs_resplocked_armw	5	41	FC4	6.666
VP01_ERPs_resplocked_armw	5	42	C5	5.329
VP01_ERPs_resplocked_armw	5	43	C1	-2.46
VP01_ERPs_resplocked_armw	5	44	C2	-0.197
VP01_ERPs_resplocked_armw	5	45	C6	4.803
VP01_ERPs_resplocked_armw	5	46	CP3	3.309
VP01_ERPs_resplocked_armw	5	47	CPz	0.049
VP01_ERPs_resplocked_armw	5	48	CP4	7.72
VP01_ERPs_resplocked_armw	5	49	P5	7.062
VP01_ERPs_resplocked_armw	5	50	P1	5.529
VP01_ERPs_resplocked_armw	5	51	P2	2.009
VP01_ERPs_resplocked_armw	5	52	P6	5.915
VP01_ERPs_resplocked_armw	5	53	PO5	16.363
VP01_ERPs_resplocked_armw	5	54	PO3	16.175
VP01_ERPs_resplocked_armw	5	55	PO4	6.938
VP01_ERPs_resplocked_armw	5	56	PO6	6.638
VP01_ERPs_resplocked_armw	5	57	FT7	2.555
VP01_ERPs_resplocked_armw	5	58	FT8	10.485
VP01_ERPs_resplocked_armw	5	59	TP7	4.648
VP01_ERPs_resplocked_armw	5	60	TP8	8.588
VP01_ERPs_resplocked_armw	5	61	PO7	16.216
VP01_ERPs_resplocked_armw	5	62	PO8	6.694
VP02_ERPs_resplocked_armw	1	1	Fp1	0.36
VP02_ERPs_resplocked_armw	1	2	Fpz	0.607
VP02_ERPs_resplocked_armw	1	3	Fp2	0.827
VP02_ERPs_resplocked_armw	1	4	F7	-2.06
VP02_ERPs_resplocked_armw	1	5	F3	0.975
VP02_ERPs_resplocked_armw	1	6	Fz	1.599
VP02_ERPs_resplocked_armw	1	7	F4	0.451
VP02_ERPs_resplocked_armw	1	8	F8	-1.208
VP02_ERPs_resplocked_armw	1	9	FC5	5.125
VP02_ERPs_resplocked_armw	1	10	FC1	1.878
VP02_ERPs_resplocked_armw	1	11	FC2	3.524
VP02_ERPs_resplocked_armw	1	12	FC6	2.321
VP02_ERPs_resplocked_armw	1	13	T7	2.25
VP02_ERPs_resplocked_armw	1	14	C3	5.033
VP02_ERPs_resplocked_armw	1	15	Cz	4.672
VP02_ERPs_resplocked_armw	1	16	C4	5.859
VP02_ERPs_resplocked_armw	1	17	T8	-0.356
VP02_ERPs_resplocked_armw	1	18	CP5	6.645
VP02_ERPs_resplocked_armw	1	19	CP1	1.857
VP02_ERPs_resplocked_armw	1	20	CP2	3.285
VP02_ERPs_resplocked_armw	1	21	CP6	0.966
VP02_ERPs_resplocked_armw	1	22	P7	0.043
VP02_ERPs_resplocked_armw	1	23	P3	1.419
VP02_ERPs_resplocked_armw	1	24	Pz	1.59
VP02_ERPs_resplocked_armw	1	25	P4	-1.006
VP02_ERPs_resplocked_armw	1	26	P8	-3.869
VP02_ERPs_resplocked_armw	1	27	POz	-3.458
VP02_ERPs_resplocked_armw	1	28	O1	1.917
VP02_ERPs_resplocked_armw	1	29	Oz	-3.646
VP02_ERPs_resplocked_armw	1	30	O2	-3.678
VP02_ERPs_resplocked_armw	1	31	AF7	4.895
VP02_ERPs_resplocked_armw	1	32	AF3	0.964
VP02_ERPs_resplocked_armw	1	33	AF4	-2.148
VP02_ERPs_resplocked_armw	1	34	AF8	-1.426
VP02_ERPs_resplocked_armw	1	35	F5	1.124
VP02_ERPs_resplocked_armw	1	36	F1	1.045
VP02_ERPs_resplocked_armw	1	37	F2	-0.301
VP02_ERPs_resplocked_armw	1	38	F6	-0.393
VP02_ERPs_resplocked_armw	1	39	FC3	4.638
VP02_ERPs_resplocked_armw	1	40	FCz	1.512
VP02_ERPs_resplocked_armw	1	41	FC4	5.729
VP02_ERPs_resplocked_armw	1	42	C5	5.777
VP02_ERPs_resplocked_armw	1	43	C1	1.633
VP02_ERPs_resplocked_armw	1	44	C2	3.487
VP02_ERPs_resplocked_armw	1	45	C6	-0.152
VP02_ERPs_resplocked_armw	1	46	CP3	4.198
VP02_ERPs_resplocked_armw	1	47	CPz	1.876
VP02_ERPs_resplocked_armw	1	48	CP4	4.534
VP02_ERPs_resplocked_armw	1	49	P5	1.474
VP02_ERPs_resplocked_armw	1	50	P1	1.193
VP02_ERPs_resplocked_armw	1	51	P2	1.758
VP02_ERPs_resplocked_armw	1	52	P6	-2.838
VP02_ERPs_resplocked_armw	1	53	PO5	0.519
VP02_ERPs_resplocked_armw	1	54	PO3	-1.365
VP02_ERPs_resplocked_armw	1	55	PO4	-1.301
VP02_ERPs_resplocked_armw	1	56	PO6	-3.558
VP02_ERPs_resplocked_armw	1	57	FT7	3.839
VP02_ERPs_resplocked_armw	1	58	FT8	2.901
VP02_ERPs_resplocked_armw	1	59	TP7	1.084
VP02_ERPs_resplocked_armw	1	60	TP8	-2.814
VP02_ERPs_resplocked_armw	1	61	PO7	0.784
VP02_ERPs_resplocked_armw	1	62	PO8	-3.319
VP02_ERPs_resplocked_armw	2	1	Fp1	-0.497
VP02_ERPs_resplocked_armw	2	2	Fpz	-2.147
VP02_ERPs_resplocked_armw	2	3	Fp2	-1.942
VP02_ERPs_resplocked_armw	2	4	F7	10.2
VP02_ERPs_resplocked_armw	2	5	F3	0.389
VP02_ERPs_resplocked_armw	2	6	Fz	-1.955
VP02_ERPs_resplocked_armw	2	7	F4	4.159
VP02_ERPs_resplocked_armw	2	8	F8	4.527
VP02_ERPs_resplocked_armw	2	9	FC5	0.743
VP02_ERPs_resplocked_armw	2	10	FC1	-2.884
VP02_ERPs_resplocked_armw	2	11	FC2	1.305
VP02_ERPs_resplocked_armw	2	12	FC6	6.884
VP02_ERPs_resplocked_armw	2	13	T7	10.552
VP02_ERPs_resplocked_armw	2	14	C3	2.854
VP02_ERPs_resplocked_armw	2	15	Cz	1.994
VP02_ERPs_resplocked_armw	2	16	C4	2.159
VP02_ERPs_resplocked_armw	2	17	T8	3.852
VP02_ERPs_resplocked_armw	2	18	CP5	4.471
VP02_ERPs_resplocked_armw	2	19	CP1	0.883
VP02_ERPs_resplocked_armw	2	20	CP2	0.012
VP02_ERPs_resplocked_armw	2	21	CP6	1.087
VP02_ERPs_resplocked_armw	2	22	P7	-0.019
VP02_ERPs_resplocked_armw	2	23	P3	-1.565
VP02_ERPs_resplocked_armw	2	24	Pz	-1.887
VP02_ERPs_resplocked_armw	2	25	P4	-3.935
VP02_ERPs_resplocked_armw	2	26	P8	-6.805
VP02_ERPs_resplocked_armw	2	27	POz	-4.415
VP02_ERPs_resplocked_armw	2	28	O1	0.566
VP02_ERPs_resplocked_armw	2	29	Oz	3.719
VP02_ERPs_resplocked_armw	2	30	O2	-1.729
VP02_ERPs_resplocked_armw	2	31	AF7	1.085
VP02_ERPs_resplocked_armw	2	32	AF3	0.326
VP02_ERPs_resplocked_armw	2	33	AF4	4.982
VP02_ERPs_resplocked_armw	2	34	AF8	3.812
VP02_ERPs_resplocked_armw	2	35	F5	0.346
VP02_ERPs_resplocked_armw	2	36	F1	0.162
VP02_ERPs_resplocked_armw	2	37	F2	0.393
VP02_ERPs_resplocked_armw	2	38	F6	4.553
VP02_ERPs_resplocked_armw	2	39	FC3	0.904
VP02_ERPs_resplocked_armw	2	40	FCz	0.749
VP02_ERPs_resplocked_armw	2	41	FC4	5.846
VP02_ERPs_resplocked_armw	2	42	C5	6.579
VP02_ERPs_resplocked_armw	2	43	C1	-0.811
VP02_ERPs_resplocked_armw	2	44	C2	1.375
VP02_ERPs_resplocked_armw	2	45	C6	5.227
VP02_ERPs_resplocked_armw	2	46	CP3	2.454
VP02_ERPs_resplocked_armw	2	47	CPz	1.031
VP02_ERPs_resplocked_armw	2	48	CP4	0.117
VP02_ERPs_resplocked_armw	2	49	P5	1.828
VP02_ERPs_resplocked_armw	2	50	P1	-1.52
VP02_ERPs_resplocked_armw	2	51	P2	-0.615
VP02_ERPs_resplocked_armw	2	52	P6	-0.212
VP02_ERPs_resplocked_armw	2	53	PO5	-0.659
VP02_ERPs_resplocked_armw	2	54	PO3	-5.018
VP02_ERPs_resplocked_armw	2	55	PO4	-4
VP02_ERPs_resplocked_armw	2	56	PO6	-4.711
VP02_ERPs_resplocked_armw	2	57	FT7	10.341
VP02_ERPs_resplocked_armw	2	58	FT8	1.557
VP02_ERPs_resplocked_armw	2	59	TP7	6.993
VP02_ERPs_resplocked_armw	2	60	TP8	-2.49
VP02_ERPs_resplocked_armw	2	61	PO7	-0.548
VP02_ERPs_resplocked_armw	2	62	PO8	-4.604
VP02_ERPs_resplocked_armw	4	1	Fp1	1.07
VP02_ERPs_resplocked_armw	4	2	Fpz	0.839
VP02_ERPs_resplocked_armw	4	3	Fp2	1.638
VP02_ERPs_resplocked_armw	4	4	F7	0.45
VP02_ERPs_resplocked_armw	4	5	F3	0.876
VP02_ERPs_resplocked_armw	4	6	Fz	0.74
VP02_ERPs_resplocked_armw	4	7	F4	0.758
VP02_ERPs_resplocked_armw	4	8	F8	3.367
VP02_ERPs_resplocked_armw	4	9	FC5	4.068
VP02_ERPs_resplocked_armw	4	10	FC1	1.851
VP02_ERPs_resplocked_armw	4	11	FC2	5.924
VP02_ERPs_resplocked_armw	4	12	FC6	3.736
VP02_ERPs_resplocked_armw	4	13	T7	5.153
VP02_ERPs_resplocked_armw	4	14	C3	5.353
VP02_ERPs_resplocked_armw	4	15	Cz	3.961
VP02_ERPs_resplocked_armw	4	16	C4	5.551
VP02_ERPs_resplocked_armw	4	17	T8	1.043
VP02_ERPs_resplocked_armw	4	18	CP5	4.397
VP02_ERPs_resplocked_armw	4	19	CP1	3.174
VP02_ERPs_resplocked_armw	4	20	CP2	4.791
VP02_ERPs_resplocked_armw	4	21	CP6	4.109
VP02_ERPs_resplocked_armw	4	22	P7	3.069
VP02_ERPs_resplocked_armw	4	23	P3	4.618
VP02_ERPs_resplocked_armw	4	24	Pz	3.773
VP02_ERPs_resplocked_armw	4	25	P4	1.882
VP02_ERPs_resplocked_armw	4	26	P8	0.988
VP02_ERPs_resplocked_armw	4	27	POz	1.397
VP02_ERPs_resplocked_armw	4	28	O1	-0.758
VP02_ERPs_resplocked_armw	4	29	Oz	-3.39
VP02_ERPs_resplocked_armw	4	30	O2	-3.827
VP02_ERPs_resplocked_armw	4	31	AF7	2.028
VP02_ERPs_resplocked_armw	4	32	AF3	0.845
VP02_ERPs_resplocked_armw	4	33	AF4	0.304
VP02_ERPs_resplocked_armw	4	34	AF8	0.899
VP02_ERPs_resplocked_armw	4	35	F5	0.746
VP02_ERPs_resplocked_armw	4	36	F1	0.726
VP02_ERPs_resplocked_armw	4	37	F2	2.183
VP02_ERPs_resplocked_armw	4	38	F6	1.217
VP02_ERPs_resplocked_armw	4	39	FC3	3.865
VP02_ERPs_resplocked_armw	4	40	FCz	2.826
VP02_ERPs_resplocked_armw	4	41	FC4	5.021
VP02_ERPs_resplocked_armw	4	42	C5	6.79
VP02_ERPs_resplocked_armw	4	43	C1	2.475
VP02_ERPs_resplocked_armw	4	44	C2	5.706
VP02_ERPs_resplocked_armw	4	45	C6	2.049
VP02_ERPs_resplocked_armw	4	46	CP3	6.079
VP02_ERPs_resplocked_armw	4	47	CPz	3.099
VP02_ERPs_resplocked_armw	4	48	CP4	5.181
VP02_ERPs_resplocked_armw	4	49	P5	1.105
VP02_ERPs_resplocked_armw	4	50	P1	3.015
VP02_ERPs_resplocked_armw	4	51	P2	3.793
VP02_ERPs_resplocked_armw	4	52	P6	-0.153
VP02_ERPs_resplocked_armw	4	53	PO5	0.577
VP02_ERPs_resplocked_armw	4	54	PO3	-0.651
VP02_ERPs_resplocked_armw	4	55	PO4	1.851
VP02_ERPs_resplocked_armw	4	56	PO6	0.412
VP02_ERPs_resplocked_armw	4	57	FT7	4.034
VP02_ERPs_resplocked_armw	4	58	FT8	4.946
VP02_ERPs_resplocked_armw	4	59	TP7	3.522
VP02_ERPs_resplocked_armw	4	60	TP8	-1.439
VP02_ERPs_resplocked_armw	4	61	PO7	0.594
VP02_ERPs_resplocked_armw	4	62	PO8	0.219
VP02_ERPs_resplocked_armw	5	1	Fp1	-4.937
VP02_ERPs_resplocked_armw	5	2	Fpz	-4.724
VP02_ERPs_resplocked_armw	5	3	Fp2	-3.648
VP02_ERPs_resplocked_armw	5	4	F7	4.517
VP02_ERPs_resplocked_armw	5	5	F3	-0.077
VP02_ERPs_resplocked_armw	5	6	Fz	-1.572
VP02_ERPs_resplocked_armw	5	7	F4	1.751
VP02_ERPs_resplocked_armw	5	8	F8	4.164
VP02_ERPs_resplocked_armw	5	9	FC5	4.972
VP02_ERPs_resplocked_armw	5	10	FC1	0.855
VP02_ERPs_resplocked_armw	5	11	FC2	3.25
VP02_ERPs_resplocked_armw	5	12	FC6	3.33
VP02_ERPs_resplocked_armw	5	13	T7	7.813
VP02_ERPs_resplocked_armw	5	14	C3	3.531
VP02_ERPs_resplocked_armw	5	15	Cz	2.753
VP02_ERPs_resplocked_armw	5	16	C4	2.789
VP02_ERPs_resplocked_armw	5	17	T8	2.326
VP02_ERPs_resplocked_armw	5	18	CP5	7.062
VP02_ERPs_resplocked_armw	5	19	CP1	2.238
VP02_ERPs_resplocked_armw	5	20	CP2	3.511
VP02_ERPs_resplocked_armw	5	21	CP6	1.029
VP02_ERPs_resplocked_armw	5	22	P7	-1.122
VP02_ERPs_resplocked_armw	5	23	P3	0.753
VP02_ERPs_resplocked_armw	5	24	Pz	1.069
VP02_ERPs_resplocked_armw	5	25	P4	-1.565
VP02_ERPs_resplocked_armw	5	26	P8	-2.683
VP02_ERPs_resplocked_armw	5	27	POz	-0.079
VP02_ERPs_resplocked_armw	5	28	O1	-1.934
VP02_ERPs_resplocked_armw	5	29	Oz	0.206
VP02_ERPs_resplocked_armw	5	30	O2	-3.95
VP02_ERPs_resplocked_armw	5	31	AF7	-0.749
VP02_ERPs_resplocked_armw	5	32	AF3	-0.151
VP02_ERPs_resplocked_armw	5	33	AF4	0.294
VP02_ERPs_resplocked_armw	5	34	AF8	-0.324
VP02_ERPs_resplocked_armw	5	35	F5	-0.201
VP02_ERPs_resplocked_armw	5	36	F1	-0.074
VP02_ERPs_resplocked_armw	5	37	F2	0.523
VP02_ERPs_resplocked_armw	5	38	F6	5.262
VP02_ERPs_resplocked_armw	5	39	FC3	1.641
VP02_ERPs_resplocked_armw	5	40	FCz	0.784
VP02_ERPs_resplocked_armw	5	41	FC4	4.953
VP02_ERPs_resplocked_armw	5	42	C5	5.255
VP02_ERPs_resplocked_armw	5	43	C1	1.121
VP02_ERPs_resplocked_armw	5	44	C2	4.276
VP02_ERPs_resplocked_armw	5	45	C6	2.116
VP02_ERPs_resplocked_armw	5	46	CP3	4.351
VP02_ERPs_resplocked_armw	5	47	CPz	2.171
VP02_ERPs_resplocked_armw	5	48	CP4	2.118
VP02_ERPs_resplocked_armw	5	49	P5	-0.595
VP02_ERPs_resplocked_armw	5	50	P1	1.367
VP02_ERPs_resplocked_armw	5	51	P2	-0.622
VP02_ERPs_resplocked_armw	5	52	P6	-2.607
VP02_ERPs_resplocked_armw	5	53	PO5	-2.053
VP02_ERPs_resplocked_armw	5	54	PO3	-3.242
VP02_ERPs_resplocked_armw	5	55	PO4	-1.493
VP02_ERPs_resplocked_armw	5	56	PO6	-4.051
VP02_ERPs_resplocked_armw	5	57	FT7	8.003
VP02_ERPs_resplocked_armw	5	58	FT8	1.81
VP02_ERPs_resplocked_armw	5	59	TP7	3.566
VP02_ERPs_resplocked_armw	5	60	TP8	-2.922
VP02_ERPs_resplocked_armw	5	61	PO7	-2.334
VP02_ERPs_resplocked_armw	5	62	PO8	-4.296
VP04_ERPs_resplocked_armw	1	1	Fp1	7.677
VP04_ERPs_resplocked_armw	1	2	Fpz	6.523
VP04_ERPs_resplocked_armw	1	3	Fp2	5.167
VP04_ERPs_resplocked_armw	1	4	F7	12.799
VP04_ERPs_resplocked_armw	1	5	F3	10.538
VP04_ERPs_resplocked_armw	1	6	Fz	10.4
VP04_ERPs_resplocked_armw	1	7	F4	12.608
VP04_ERPs_resplocked_armw	1	8	F8	10.311
VP04_ERPs_resplocked_armw	1	9	FC5	12.537
VP04_ERPs_resplocked_armw	1	10	FC1	10.903
VP04_ERPs_resplocked_armw	1	11	FC2	11.818
VP04_ERPs_resplocked_armw	1	12	FC6	12.231
VP04_ERPs_resplocked_armw	1	13	T7	9.119
VP04_ERPs_resplocked_armw	1	14	C3	12.229
VP04_ERPs_resplocked_armw	1	15	Cz	9.647
VP04_ERPs_resplocked_armw	1	16	C4	12.016
VP04_ERPs_resplocked_armw	1	17	T8	8.302
VP04_ERPs_resplocked_armw	1	18	CP5	10.484
VP04_ERPs_resplocked_armw	1	19	CP1	12.025
VP04_ERPs_resplocked_armw	1	20	CP2	9.693
VP04_ERPs_resplocked_armw	1	21	CP6	9.769
VP04_ERPs_resplocked_armw	1	22	P7	8.463
VP04_ERPs_resplocked_armw	1	23	P3	12.152
VP04_ERPs_resplocked_armw	1	24	Pz	9.422
VP04_ERPs_resplocked_armw	1	25	P4	9.725
VP04_ERPs_resplocked_armw	1	26	P8	9.145
VP04_ERPs_resplocked_armw	1	27	POz	9.469
VP04_ERPs_resplocked_armw	1	28	O1	7.193
VP04_ERPs_resplocked_armw	1	29	Oz	6.907
VP04_ERPs_resplocked_armw	1	30	O2	9.484
VP04_ERPs_resplocked_armw	1	31	AF7	8.615
VP04_ERPs_resplocked_armw	1	32	AF3	8.99
VP04_ERPs_resplocked_armw	1	33	AF4	10.168
VP04_ERPs_resplocked_armw	1	34	AF8	4.107
VP04_ERPs_resplocked_armw	1	35	F5	10.489
VP04_ERPs_resplocked_armw	1	36	F1	10.54
VP04_ERPs_resplocked_armw	1	37	F2	12.979
VP04_ERPs_resplocked_armw	1	38	F6	10.327
VP04_ERPs_resplocked_armw	1	39	FC3	9.04
VP04_ERPs_resplocked_armw	1	40	FCz	11.977
VP04_ERPs_resplocked_armw	1	41	FC4	11.838
VP04_ERPs_resplocked_armw	1	42	C5	12.451
VP04_ERPs_resplocked_armw	1	43	C1	10.945
VP04_ERPs_resplocked_armw	1	44	C2	12.176
VP04_ERPs_resplocked_armw	1	45	C6	9.262
VP04_ERPs_resplocked_armw	1	46	CP3	11.036
VP04_ERPs_resplocked_armw	1	47	CPz	9.887
VP04_ERPs_resplocked_armw	1	48	CP4	12.198
VP04_ERPs_resplocked_armw	1	49	P5	8.031
VP04_ERPs_resplocked_armw	1	50	P1	12.14
VP04_ERPs_resplocked_armw	1	51	P2	9.455
VP04_ERPs_resplocked_armw	1	52	P6	9.834
VP04_ERPs_resplocked_armw	1	53	PO5	8.493
VP04_ERPs_resplocked_armw	1	54	PO3	8.536
VP04_ERPs_resplocked_armw	1	55	PO4	9.538
VP04_ERPs_resplocked_armw	1	56	PO6	9.241
VP04_ERPs_resplocked_armw	1	57	FT7	15.889
VP04_ERPs_resplocked_armw	1	58	FT8	10.471
VP04_ERPs_resplocked_armw	1	59	TP7	11.741
VP04_ERPs_resplocked_armw	1	60	TP8	9.595
VP04_ERPs_resplocked_armw	1	61	PO7	8.555
VP04_ERPs_resplocked_armw	1	62	PO8	9.176
VP04_ERPs_resplocked_armw	2	1	Fp1	-0.521
VP04_ERPs_resplocked_armw	2	2	Fpz	-1.631
VP04_ERPs_resplocked_armw	2	3	Fp2	-4.021
VP04_ERPs_resplocked_armw	2	4	F7	6.809
VP04_ERPs_resplocked_armw	2	5	F3	4.747
VP04_ERPs_resplocked_armw	2	6	Fz	4.713
VP04_ERPs_resplocked_armw	2	7	F4	5.165
VP04_ERPs_resplocked_armw	2	8	F8	4.132
VP04_ERPs_resplocked_armw	2	9	FC5	7.095
VP04_ERPs_resplocked_armw	2	10	FC1	5.868
VP04_ERPs_resplocked_armw	2	11	FC2	5.918
VP04_ERPs_resplocked_armw	2	12	FC6	6.167
VP04_ERPs_resplocked_armw	2	13	T7	2.193
VP04_ERPs_resplocked_armw	2	14	C3	5.439
VP04_ERPs_resplocked_armw	2	15	Cz	4.869
VP04_ERPs_resplocked_armw	2	16	C4	6.316
VP04_ERPs_resplocked_armw	2	17	T8	6.904
VP04_ERPs_resplocked_armw	2	18	CP5	4.747
VP04_ERPs_resplocked_armw	2	19	CP1	1.694
VP04_ERPs_resplocked_armw	2	20	CP2	4.804
VP04_ERPs_resplocked_armw	2	21	CP6	4.773
VP04_ERPs_resplocked_armw	2	22	P7	2.251
VP04_ERPs_resplocked_armw	2	23	P3	0.792
VP04_ERPs_resplocked_armw	2	24	Pz	3.664
VP04_ERPs_resplocked_armw	2	25	P4	4.599
VP04_ERPs_resplocked_armw	2	26	P8	4.778
VP04_ERPs_resplocked_armw	2	27	POz	3.606
VP04_ERPs_resplocked_armw	2	28	O1	1.204
VP04_ERPs_resplocked_armw	2	29	Oz	3.511
VP04_ERPs_resplocked_armw	2	30	O2	4.737
VP04_ERPs_resplocked_armw	2	31	AF7	2.591
VP04_ERPs_resplocked_armw	2	32	AF3	1.346
VP04_ERPs_resplocked_armw	2	33	AF4	2.733
VP04_ERPs_resplocked_armw	2	34	AF8	3.209
VP04_ERPs_resplocked_armw	2	35	F5	4.695
VP04_ERPs_resplocked_armw	2	36	F1	4.666
VP04_ERPs_resplocked_armw	2	37	F2	5.488
VP04_ERPs_resplocked_armw	2	38	F6	3.701
VP04_ERPs_resplocked_armw	2	39	FC3	6.313
VP04_ERPs_resplocked_armw	2	40	FCz	6.006
VP04_ERPs_resplocked_armw	2	41	FC4	6.26
VP04_ERPs_resplocked_armw	2	42	C5	6.974
VP04_ERPs_resplocked_armw	2	43	C1	4.038
VP04_ERPs_resplocked_armw	2	44	C2	6.342
VP04_ERPs_resplocked_armw	2	45	C6	4.704
VP04_ERPs_resplocked_armw	2	46	CP3	3.895
VP04_ERPs_resplocked_armw	2	47	CPz	3.735
VP04_ERPs_resplocked_armw	2	48	CP4	6.298
VP04_ERPs_resplocked_armw	2	49	P5	2.562
VP04_ERPs_resplocked_armw	2	50	P1	1.533
VP04_ERPs_resplocked_armw	2	51	P2	4.644
VP04_ERPs_resplocked_armw	2	52	P6	4.7
VP04_ERPs_resplocked_armw	2	53	PO5	2.443
VP04_ERPs_resplocked_armw	2	54	PO3	2.504
VP04_ERPs_resplocked_armw	2	55	PO4	4.606
VP04_ERPs_resplocked_armw	2	56	PO6	4.522
VP04_ERPs_resplocked_armw	2	57	FT7	17.063
VP04_ERPs_resplocked_armw	2	58	FT8	4.347
VP04_ERPs_resplocked_armw	2	59	TP7	0.916
VP04_ERPs_resplocked_armw	2	60	TP8	4.855
VP04_ERPs_resplocked_armw	2	61	PO7	2.4
VP04_ERPs_resplocked_armw	2	62	PO8	4.732
VP04_ERPs_resplocked_armw	4	1	Fp1	5.799
VP04_ERPs_resplocked_armw	4	2	Fpz	3.842
VP04_ERPs_resplocked_armw	4	3	Fp2	1.834
VP04_ERPs_resplocked_armw	4	4	F7	5.815
VP04_ERPs_resplocked_armw	4	5	F3	11.469
VP04_ERPs_resplocked_armw	4	6	Fz	11.305
VP04_ERPs_resplocked_armw	4	7	F4	14.9
VP04_ERPs_resplocked_armw	4	8	F8	10.679
VP04_ERPs_resplocked_armw	4	9	FC5	8.866
VP04_ERPs_resplocked_armw	4	10	FC1	15.204
VP04_ERPs_resplocked_armw	4	11	FC2	16.107
VP04_ERPs_resplocked_armw	4	12	FC6	12.68
VP04_ERPs_resplocked_armw	4	13	T7	4.314
VP04_ERPs_resplocked_armw	4	14	C3	14.727
VP04_ERPs_resplocked_armw	4	15	Cz	16.061
VP04_ERPs_resplocked_armw	4	16	C4	15.964
VP04_ERPs_resplocked_armw	4	17	T8	7.84
VP04_ERPs_resplocked_armw	4	18	CP5	8.409
VP04_ERPs_resplocked_armw	4	19	CP1	13.655
VP04_ERPs_resplocked_armw	4	20	CP2	12.789
VP04_ERPs_resplocked_armw	4	21	CP6	12.71
VP04_ERPs_resplocked_armw	4	22	P7	8.612
VP04_ERPs_resplocked_armw	4	23	P3	12.838
VP04_ERPs_resplocked_armw	4	24	Pz	14.069
VP04_ERPs_resplocked_armw	4	25	P4	12.554
VP04_ERPs_resplocked_armw	4	26	P8	11.88
VP04_ERPs_resplocked_armw	4	27	POz	14.117
VP04_ERPs_resplocked_armw	4	28	O1	9.074
VP04_ERPs_resplocked_armw	4	29	Oz	12.346
VP04_ERPs_resplocked_armw	4	30	O2	12.371
VP04_ERPs_resplocked_armw	4	31	AF7	0.045
VP04_ERPs_resplocked_armw	4	32	AF3	0.789
VP04_ERPs_resplocked_armw	4	33	AF4	10.198
VP04_ERPs_resplocked_armw	4	34	AF8	5.997
VP04_ERPs_resplocked_armw	4	35	F5	11.248
VP04_ERPs_resplocked_armw	4	36	F1	11.428
VP04_ERPs_resplocked_armw	4	37	F2	15.615
VP04_ERPs_resplocked_armw	4	38	F6	10.25
VP04_ERPs_resplocked_armw	4	39	FC3	12.414
VP04_ERPs_resplocked_armw	4	40	FCz	16.47
VP04_ERPs_resplocked_armw	4	41	FC4	16.096
VP04_ERPs_resplocked_armw	4	42	C5	14.061
VP04_ERPs_resplocked_armw	4	43	C1	16.133
VP04_ERPs_resplocked_armw	4	44	C2	18.987
VP04_ERPs_resplocked_armw	4	45	C6	11.714
VP04_ERPs_resplocked_armw	4	46	CP3	15.543
VP04_ERPs_resplocked_armw	4	47	CPz	14.558
VP04_ERPs_resplocked_armw	4	48	CP4	15.978
VP04_ERPs_resplocked_armw	4	49	P5	8.228
VP04_ERPs_resplocked_armw	4	50	P1	14.01
VP04_ERPs_resplocked_armw	4	51	P2	12.149
VP04_ERPs_resplocked_armw	4	52	P6	12.506
VP04_ERPs_resplocked_armw	4	53	PO5	8.446
VP04_ERPs_resplocked_armw	4	54	PO3	8.577
VP04_ERPs_resplocked_armw	4	55	PO4	12.626
VP04_ERPs_resplocked_armw	4	56	PO6	11.984
VP04_ERPs_resplocked_armw	4	57	FT7	2.599
VP04_ERPs_resplocked_armw	4	58	FT8	11.067
VP04_ERPs_resplocked_armw	4	59	TP7	13.104
VP04_ERPs_resplocked_armw	4	60	TP8	12.42
VP04_ERPs_resplocked_armw	4	61	PO7	8.627
VP04_ERPs_resplocked_armw	4	62	PO8	12.002
VP04_ERPs_resplocked_armw	5	1	Fp1	8.169
VP04_ERPs_resplocked_armw	5	2	Fpz	10.302
VP04_ERPs_resplocked_armw	5	3	Fp2	7.121
VP04_ERPs_resplocked_armw	5	4	F7	15.051
VP04_ERPs_resplocked_armw	5	5	F3	21.644
VP04_ERPs_resplocked_armw	5	6	Fz	21.889
VP04_ERPs_resplocked_armw	5	7	F4	22.447
VP04_ERPs_resplocked_armw	5	8	F8	20.29
VP04_ERPs_resplocked_armw	5	9	FC5	14.484
VP04_ERPs_resplocked_armw	5	10	FC1	24.886
VP04_ERPs_resplocked_armw	5	11	FC2	25.312
VP04_ERPs_resplocked_armw	5	12	FC6	21.647
VP04_ERPs_resplocked_armw	5	13	T7	6.854
VP04_ERPs_resplocked_armw	5	14	C3	22.809
VP04_ERPs_resplocked_armw	5	15	Cz	27.286
VP04_ERPs_resplocked_armw	5	16	C4	25.38
VP04_ERPs_resplocked_armw	5	17	T8	22.162
VP04_ERPs_resplocked_armw	5	18	CP5	14.159
VP04_ERPs_resplocked_armw	5	19	CP1	21.884
VP04_ERPs_resplocked_armw	5	20	CP2	22.668
VP04_ERPs_resplocked_armw	5	21	CP6	22.541
VP04_ERPs_resplocked_armw	5	22	P7	12.924
VP04_ERPs_resplocked_armw	5	23	P3	20.768
VP04_ERPs_resplocked_armw	5	24	Pz	23.125
VP04_ERPs_resplocked_armw	5	25	P4	22.624
VP04_ERPs_resplocked_armw	5	26	P8	22.235
VP04_ERPs_resplocked_armw	5	27	POz	23.21
VP04_ERPs_resplocked_armw	5	28	O1	15.776
VP04_ERPs_resplocked_armw	5	29	Oz	21.507
VP04_ERPs_resplocked_armw	5	30	O2	22.548
VP04_ERPs_resplocked_armw	5	31	AF7	-1.493
VP04_ERPs_resplocked_armw	5	32	AF3	7.326
VP04_ERPs_resplocked_armw	5	33	AF4	19.46
VP04_ERPs_resplocked_armw	5	34	AF8	9.355
VP04_ERPs_resplocked_armw	5	35	F5	20.981
VP04_ERPs_resplocked_armw	5	36	F1	21.702
VP04_ERPs_resplocked_armw	5	37	F2	22.72
VP04_ERPs_resplocked_armw	5	38	F6	20.129
VP04_ERPs_resplocked_armw	5	39	FC3	20.532
VP04_ERPs_resplocked_armw	5	40	FCz	25.409
VP04_ERPs_resplocked_armw	5	41	FC4	25.547
VP04_ERPs_resplocked_armw	5	42	C5	17.621
VP04_ERPs_resplocked_armw	5	43	C1	23.734
VP04_ERPs_resplocked_armw	5	44	C2	27.787
VP04_ERPs_resplocked_armw	5	45	C6	22.222
VP04_ERPs_resplocked_armw	5	46	CP3	21.539
VP04_ERPs_resplocked_armw	5	47	CPz	23.245
VP04_ERPs_resplocked_armw	5	48	CP4	25.401
VP04_ERPs_resplocked_armw	5	49	P5	12.382
VP04_ERPs_resplocked_armw	5	50	P1	21.87
VP04_ERPs_resplocked_armw	5	51	P2	22.664
VP04_ERPs_resplocked_armw	5	52	P6	22.475
VP04_ERPs_resplocked_armw	5	53	PO5	12.922
VP04_ERPs_resplocked_armw	5	54	PO3	12.929
VP04_ERPs_resplocked_armw	5	55	PO4	22.767
VP04_ERPs_resplocked_armw	5	56	PO6	22.472
VP04_ERPs_resplocked_armw	5	57	FT7	19.839
VP04_ERPs_resplocked_armw	5	58	FT8	20.803
VP04_ERPs_resplocked_armw	5	59	TP7	17.688
VP04_ERPs_resplocked_armw	5	60	TP8	22.407
VP04_ERPs_resplocked_armw	5	61	PO7	12.982
VP04_ERPs_resplocked_armw	5	62	PO8	22.431
VP05_ERPs_resplocked_armw	1	1	Fp1	0.32
VP05_ERPs_resplocked_armw	1	2	Fpz	-20.851
VP05_ERPs_resplocked_armw	1	3	Fp2	-19.717
VP05_ERPs_resplocked_armw	1	4	F7	-1.415
VP05_ERPs_resplocked_armw	1	5	F3	-10.401
VP05_ERPs_resplocked_armw	1	6	Fz	-11.234
VP05_ERPs_resplocked_armw	1	7	F4	-6.091
VP05_ERPs_resplocked_armw	1	8	F8	-1.745
VP05_ERPs_resplocked_armw	1	9	FC5	-2.382
VP05_ERPs_resplocked_armw	1	10	FC1	-14.855
VP05_ERPs_resplocked_armw	1	11	FC2	-11.542
VP05_ERPs_resplocked_armw	1	12	FC6	-2.474
VP05_ERPs_resplocked_armw	1	13	T7	-2.463
VP05_ERPs_resplocked_armw	1	14	C3	-8.181
VP05_ERPs_resplocked_armw	1	15	Cz	-11.716
VP05_ERPs_resplocked_armw	1	16	C4	-2.489
VP05_ERPs_resplocked_armw	1	17	T8	0.433
VP05_ERPs_resplocked_armw	1	18	CP5	-2.428
VP05_ERPs_resplocked_armw	1	19	CP1	-3.956
VP05_ERPs_resplocked_armw	1	20	CP2	-6.467
VP05_ERPs_resplocked_armw	1	21	CP6	-2.621
VP05_ERPs_resplocked_armw	1	22	P7	-4.894
VP05_ERPs_resplocked_armw	1	23	P3	-9.862
VP05_ERPs_resplocked_armw	1	24	Pz	-8.281
VP05_ERPs_resplocked_armw	1	25	P4	-5.125
VP05_ERPs_resplocked_armw	1	26	P8	-2.436
VP05_ERPs_resplocked_armw	1	27	POz	-9.222
VP05_ERPs_resplocked_armw	1	28	O1	-6.79
VP05_ERPs_resplocked_armw	1	29	Oz	-2.769
VP05_ERPs_resplocked_armw	1	30	O2	-5.195
VP05_ERPs_resplocked_armw	1	31	AF7	2.302
VP05_ERPs_resplocked_armw	1	32	AF3	-7.738
VP05_ERPs_resplocked_armw	1	33	AF4	-9.389
VP05_ERPs_resplocked_armw	1	34	AF8	2.833
VP05_ERPs_resplocked_armw	1	35	F5	-5.185
VP05_ERPs_resplocked_armw	1	36	F1	-10.287
VP05_ERPs_resplocked_armw	1	37	F2	-6.247
VP05_ERPs_resplocked_armw	1	38	F6	-5.979
VP05_ERPs_resplocked_armw	1	39	FC3	-9.306
VP05_ERPs_resplocked_armw	1	40	FCz	-11.514
VP05_ERPs_resplocked_armw	1	41	FC4	-5.445
VP05_ERPs_resplocked_armw	1	42	C5	-1.373
VP05_ERPs_resplocked_armw	1	43	C1	-11.756
VP05_ERPs_resplocked_armw	1	44	C2	-11.484
VP05_ERPs_resplocked_armw	1	45	C6	-2.837
VP05_ERPs_resplocked_armw	1	46	CP3	-7.235
VP05_ERPs_resplocked_armw	1	47	CPz	-7.89
VP05_ERPs_resplocked_armw	1	48	CP4	-2.529
VP05_ERPs_resplocked_armw	1	49	P5	-6.858
VP05_ERPs_resplocked_armw	1	50	P1	-3.833
VP05_ERPs_resplocked_armw	1	51	P2	-5.045
VP05_ERPs_resplocked_armw	1	52	P6	-5.094
VP05_ERPs_resplocked_armw	1	53	PO5	-9.701
VP05_ERPs_resplocked_armw	1	54	PO3	-9.721
VP05_ERPs_resplocked_armw	1	55	PO4	-6.029
VP05_ERPs_resplocked_armw	1	56	PO6	-5.025
VP05_ERPs_resplocked_armw	1	57	FT7	-1.265
VP05_ERPs_resplocked_armw	1	58	FT8	-1.702
VP05_ERPs_resplocked_armw	1	59	TP7	-2.553
VP05_ERPs_resplocked_armw	1	60	TP8	-2.372
VP05_ERPs_resplocked_armw	1	61	PO7	-9.563
VP05_ERPs_resplocked_armw	1	62	PO8	-5.097
VP05_ERPs_resplocked_armw	2	1	Fp1	14.098
VP05_ERPs_resplocked_armw	2	2	Fpz	28.741
VP05_ERPs_resplocked_armw	2	3	Fp2	23.382
VP05_ERPs_resplocked_armw	2	4	F7	11.833
VP05_ERPs_resplocked_armw	2	5	F3	-0.106
VP05_ERPs_resplocked_armw	2	6	Fz	-1.152
VP05_ERPs_resplocked_armw	2	7	F4	1.636
VP05_ERPs_resplocked_armw	2	8	F8	11.375
VP05_ERPs_resplocked_armw	2	9	FC5	8.287
VP05_ERPs_resplocked_armw	2	10	FC1	-5.215
VP05_ERPs_resplocked_armw	2	11	FC2	1.302
VP05_ERPs_resplocked_armw	2	12	FC6	2.288
VP05_ERPs_resplocked_armw	2	13	T7	4.688
VP05_ERPs_resplocked_armw	2	14	C3	3.69
VP05_ERPs_resplocked_armw	2	15	Cz	0.698
VP05_ERPs_resplocked_armw	2	16	C4	4.779
VP05_ERPs_resplocked_armw	2	17	T8	8.534
VP05_ERPs_resplocked_armw	2	18	CP5	4.301
VP05_ERPs_resplocked_armw	2	19	CP1	4.53
VP05_ERPs_resplocked_armw	2	20	CP2	3.229
VP05_ERPs_resplocked_armw	2	21	CP6	4.3
VP05_ERPs_resplocked_armw	2	22	P7	4.253
VP05_ERPs_resplocked_armw	2	23	P3	1.143
VP05_ERPs_resplocked_armw	2	24	Pz	-2.146
VP05_ERPs_resplocked_armw	2	25	P4	2.634
VP05_ERPs_resplocked_armw	2	26	P8	4.789
VP05_ERPs_resplocked_armw	2	27	POz	-0.977
VP05_ERPs_resplocked_armw	2	28	O1	2.385
VP05_ERPs_resplocked_armw	2	29	Oz	5.631
VP05_ERPs_resplocked_armw	2	30	O2	2.567
VP05_ERPs_resplocked_armw	2	31	AF7	14.536
VP05_ERPs_resplocked_armw	2	32	AF3	3.152
VP05_ERPs_resplocked_armw	2	33	AF4	-0.358
VP05_ERPs_resplocked_armw	2	34	AF8	8.478
VP05_ERPs_resplocked_armw	2	35	F5	1.855
VP05_ERPs_resplocked_armw	2	36	F1	-0.134
VP05_ERPs_resplocked_armw	2	37	F2	1.547
VP05_ERPs_resplocked_armw	2	38	F6	1.53
VP05_ERPs_resplocked_armw	2	39	FC3	-2.624
VP05_ERPs_resplocked_armw	2	40	FCz	1.188
VP05_ERPs_resplocked_armw	2	41	FC4	1.537
VP05_ERPs_resplocked_armw	2	42	C5	6.571
VP05_ERPs_resplocked_armw	2	43	C1	0.641
VP05_ERPs_resplocked_armw	2	44	C2	1.104
VP05_ERPs_resplocked_armw	2	45	C6	3.846
VP05_ERPs_resplocked_armw	2	46	CP3	0.88
VP05_ERPs_resplocked_armw	2	47	CPz	-1.481
VP05_ERPs_resplocked_armw	2	48	CP4	4.675
VP05_ERPs_resplocked_armw	2	49	P5	1.823
VP05_ERPs_resplocked_armw	2	50	P1	4.486
VP05_ERPs_resplocked_armw	2	51	P2	0.922
VP05_ERPs_resplocked_armw	2	52	P6	2.92
VP05_ERPs_resplocked_armw	2	53	PO5	-3.197
VP05_ERPs_resplocked_armw	2	54	PO3	-2.562
VP05_ERPs_resplocked_armw	2	55	PO4	2.472
VP05_ERPs_resplocked_armw	2	56	PO6	2.336
VP05_ERPs_resplocked_armw	2	57	FT7	12.265
VP05_ERPs_resplocked_armw	2	58	FT8	11.787
VP05_ERPs_resplocked_armw	2	59	TP7	4.813
VP05_ERPs_resplocked_armw	2	60	TP8	4.669
VP05_ERPs_resplocked_armw	2	61	PO7	-2.841
VP05_ERPs_resplocked_armw	2	62	PO8	2.389
VP05_ERPs_resplocked_armw	4	1	Fp1	1.569
VP05_ERPs_resplocked_armw	4	2	Fpz	-8.314
VP05_ERPs_resplocked_armw	4	3	Fp2	-7.277
VP05_ERPs_resplocked_armw	4	4	F7	-0.618
VP05_ERPs_resplocked_armw	4	5	F3	-11.9
VP05_ERPs_resplocked_armw	4	6	Fz	-11.911
VP05_ERPs_resplocked_armw	4	7	F4	-8.2
VP05_ERPs_resplocked_armw	4	8	F8	7.008
VP05_ERPs_resplocked_armw	4	9	FC5	-4.389
VP05_ERPs_resplocked_armw	4	10	FC1	-12.244
VP05_ERPs_resplocked_armw	4	11	FC2	-10.34
VP05_ERPs_resplocked_armw	4	12	FC6	-3.697
VP05_ERPs_resplocked_armw	4	13	T7	-4.097
VP05_ERPs_resplocked_armw	4	14	C3	-6.118
VP05_ERPs_resplocked_armw	4	15	Cz	-10.365
VP05_ERPs_resplocked_armw	4	16	C4	-4.194
VP05_ERPs_resplocked_armw	4	17	T8	-3.436
VP05_ERPs_resplocked_armw	4	18	CP5	-5.034
VP05_ERPs_resplocked_armw	4	19	CP1	-8.36
VP05_ERPs_resplocked_armw	4	20	CP2	-6.346
VP05_ERPs_resplocked_armw	4	21	CP6	-5.059
VP05_ERPs_resplocked_armw	4	22	P7	-10.663
VP05_ERPs_resplocked_armw	4	23	P3	-11.954
VP05_ERPs_resplocked_armw	4	24	Pz	-8.251
VP05_ERPs_resplocked_armw	4	25	P4	-8.105
VP05_ERPs_resplocked_armw	4	26	P8	-5.189
VP05_ERPs_resplocked_armw	4	27	POz	-10.677
VP05_ERPs_resplocked_armw	4	28	O1	-12.787
VP05_ERPs_resplocked_armw	4	29	Oz	-10.219
VP05_ERPs_resplocked_armw	4	30	O2	-8.072
VP05_ERPs_resplocked_armw	4	31	AF7	3.339
VP05_ERPs_resplocked_armw	4	32	AF3	-9.654
VP05_ERPs_resplocked_armw	4	33	AF4	-9.154
VP05_ERPs_resplocked_armw	4	34	AF8	-3.232
VP05_ERPs_resplocked_armw	4	35	F5	-7.402
VP05_ERPs_resplocked_armw	4	36	F1	-11.843
VP05_ERPs_resplocked_armw	4	37	F2	-8.117
VP05_ERPs_resplocked_armw	4	38	F6	-8.156
VP05_ERPs_resplocked_armw	4	39	FC3	-10.028
VP05_ERPs_resplocked_armw	4	40	FCz	-10.439
VP05_ERPs_resplocked_armw	4	41	FC4	-9.22
VP05_ERPs_resplocked_armw	4	42	C5	-4.476
VP05_ERPs_resplocked_armw	4	43	C1	-10.438
VP05_ERPs_resplocked_armw	4	44	C2	-10.509
VP05_ERPs_resplocked_armw	4	45	C6	-5.013
VP05_ERPs_resplocked_armw	4	46	CP3	-9.567
VP05_ERPs_resplocked_armw	4	47	CPz	-8.072
VP05_ERPs_resplocked_armw	4	48	CP4	-3.956
VP05_ERPs_resplocked_armw	4	49	P5	-12.348
VP05_ERPs_resplocked_armw	4	50	P1	-8.527
VP05_ERPs_resplocked_armw	4	51	P2	-8.177
VP05_ERPs_resplocked_armw	4	52	P6	-7.936
VP05_ERPs_resplocked_armw	4	53	PO5	-11.46
VP05_ERPs_resplocked_armw	4	54	PO3	-11.598
VP05_ERPs_resplocked_armw	4	55	PO4	-8.318
VP05_ERPs_resplocked_armw	4	56	PO6	-7.972
VP05_ERPs_resplocked_armw	4	57	FT7	-0.622
VP05_ERPs_resplocked_armw	4	58	FT8	6.78
VP05_ERPs_resplocked_armw	4	59	TP7	-4.119
VP05_ERPs_resplocked_armw	4	60	TP8	-5.122
VP05_ERPs_resplocked_armw	4	61	PO7	-11.564
VP05_ERPs_resplocked_armw	4	62	PO8	-8.081
VP05_ERPs_resplocked_armw	5	1	Fp1	-3.152
VP05_ERPs_resplocked_armw	5	2	Fpz	-5.833
VP05_ERPs_resplocked_armw	5	3	Fp2	-3.74
VP05_ERPs_resplocked_armw	5	4	F7	-1.108
VP05_ERPs_resplocked_armw	5	5	F3	-9.142
VP05_ERPs_resplocked_armw	5	6	Fz	-9.436
VP05_ERPs_resplocked_armw	5	7	F4	-4.519
VP05_ERPs_resplocked_armw	5	8	F8	-0.732
VP05_ERPs_resplocked_armw	5	9	FC5	-3.48
VP05_ERPs_resplocked_armw	5	10	FC1	-8.454
VP05_ERPs_resplocked_armw	5	11	FC2	-6.82
VP05_ERPs_resplocked_armw	5	12	FC6	-1.363
VP05_ERPs_resplocked_armw	5	13	T7	-5.522
VP05_ERPs_resplocked_armw	5	14	C3	-7.446
VP05_ERPs_resplocked_armw	5	15	Cz	-8.739
VP05_ERPs_resplocked_armw	5	16	C4	-2.25
VP05_ERPs_resplocked_armw	5	17	T8	0.358
VP05_ERPs_resplocked_armw	5	18	CP5	-5.765
VP05_ERPs_resplocked_armw	5	19	CP1	-6.704
VP05_ERPs_resplocked_armw	5	20	CP2	-5.461
VP05_ERPs_resplocked_armw	5	21	CP6	-1.881
VP05_ERPs_resplocked_armw	5	22	P7	-10.009
VP05_ERPs_resplocked_armw	5	23	P3	-8.503
VP05_ERPs_resplocked_armw	5	24	Pz	-8.328
VP05_ERPs_resplocked_armw	5	25	P4	-3.56
VP05_ERPs_resplocked_armw	5	26	P8	-1.556
VP05_ERPs_resplocked_armw	5	27	POz	-8.992
VP05_ERPs_resplocked_armw	5	28	O1	-12.671
VP05_ERPs_resplocked_armw	5	29	Oz	-10.106
VP05_ERPs_resplocked_armw	5	30	O2	-3.608
VP05_ERPs_resplocked_armw	5	31	AF7	-3.069
VP05_ERPs_resplocked_armw	5	32	AF3	-7.246
VP05_ERPs_resplocked_armw	5	33	AF4	-6.907
VP05_ERPs_resplocked_armw	5	34	AF8	-1.902
VP05_ERPs_resplocked_armw	5	35	F5	-6.36
VP05_ERPs_resplocked_armw	5	36	F1	-9.183
VP05_ERPs_resplocked_armw	5	37	F2	-4.444
VP05_ERPs_resplocked_armw	5	38	F6	-4.608
VP05_ERPs_resplocked_armw	5	39	FC3	-8.852
VP05_ERPs_resplocked_armw	5	40	FCz	-6.763
VP05_ERPs_resplocked_armw	5	41	FC4	-3.444
VP05_ERPs_resplocked_armw	5	42	C5	-3.893
VP05_ERPs_resplocked_armw	5	43	C1	-8.696
VP05_ERPs_resplocked_armw	5	44	C2	-7.124
VP05_ERPs_resplocked_armw	5	45	C6	-2.063
VP05_ERPs_resplocked_armw	5	46	CP3	-9.067
VP05_ERPs_resplocked_armw	5	47	CPz	-8.166
VP05_ERPs_resplocked_armw	5	48	CP4	-2.14
VP05_ERPs_resplocked_armw	5	49	P5	-9.415
VP05_ERPs_resplocked_armw	5	50	P1	-6.654
VP05_ERPs_resplocked_armw	5	51	P2	-3.848
VP05_ERPs_resplocked_armw	5	52	P6	-3.566
VP05_ERPs_resplocked_armw	5	53	PO5	-12.459
VP05_ERPs_resplocked_armw	5	54	PO3	-12.222
VP05_ERPs_resplocked_armw	5	55	PO4	-3.24
VP05_ERPs_resplocked_armw	5	56	PO6	-3.623
VP05_ERPs_resplocked_armw	5	57	FT7	-0.984
VP05_ERPs_resplocked_armw	5	58	FT8	-0.757
VP05_ERPs_resplocked_armw	5	59	TP7	-5.467
VP05_ERPs_resplocked_armw	5	60	TP8	-1.61
VP05_ERPs_resplocked_armw	5	61	PO7	-12.276
VP05_ERPs_resplocked_armw	5	62	PO8	-3.661
VP06_ERPs_resplocked_armw	1	1	Fp1	13.742
VP06_ERPs_resplocked_armw	1	2	Fpz	-2.246
VP06_ERPs_resplocked_armw	1	3	Fp2	-0.711
VP06_ERPs_resplocked_armw	1	4	F7	9.397
VP06_ERPs_resplocked_armw	1	5	F3	13.659
VP06_ERPs_resplocked_armw	1	6	Fz	15.641
VP06_ERPs_resplocked_armw	1	7	F4	16.269
VP06_ERPs_resplocked_armw	1	8	F8	11.732
VP06_ERPs_resplocked_armw	1	9	FC5	13.664
VP06_ERPs_resplocked_armw	1	10	FC1	15.621
VP06_ERPs_resplocked_armw	1	11	FC2	16.347
VP06_ERPs_resplocked_armw	1	12	FC6	18.005
VP06_ERPs_resplocked_armw	1	13	T7	7.323
VP06_ERPs_resplocked_armw	1	14	C3	17.74
VP06_ERPs_resplocked_armw	1	15	Cz	16.982
VP06_ERPs_resplocked_armw	1	16	C4	18.066
VP06_ERPs_resplocked_armw	1	17	T8	10.606
VP06_ERPs_resplocked_armw	1	18	CP5	18.544
VP06_ERPs_resplocked_armw	1	19	CP1	15.107
VP06_ERPs_resplocked_armw	1	20	CP2	15.07
VP06_ERPs_resplocked_armw	1	21	CP6	13.693
VP06_ERPs_resplocked_armw	1	22	P7	9.311
VP06_ERPs_resplocked_armw	1	23	P3	16.081
VP06_ERPs_resplocked_armw	1	24	Pz	16.042
VP06_ERPs_resplocked_armw	1	25	P4	16.074
VP06_ERPs_resplocked_armw	1	26	P8	1.997
VP06_ERPs_resplocked_armw	1	27	POz	16.958
VP06_ERPs_resplocked_armw	1	28	O1	16.243
VP06_ERPs_resplocked_armw	1	29	Oz	15.49
VP06_ERPs_resplocked_armw	1	30	O2	16.038
VP06_ERPs_resplocked_armw	1	31	AF7	19.446
VP06_ERPs_resplocked_armw	1	32	AF3	14.118
VP06_ERPs_resplocked_armw	1	33	AF4	19.899
VP06_ERPs_resplocked_armw	1	34	AF8	-2.959
VP06_ERPs_resplocked_armw	1	35	F5	12.757
VP06_ERPs_resplocked_armw	1	36	F1	15.008
VP06_ERPs_resplocked_armw	1	37	F2	16.311
VP06_ERPs_resplocked_armw	1	38	F6	12.826
VP06_ERPs_resplocked_armw	1	39	FC3	14.588
VP06_ERPs_resplocked_armw	1	40	FCz	14.102
VP06_ERPs_resplocked_armw	1	41	FC4	17.721
VP06_ERPs_resplocked_armw	1	42	C5	15.935
VP06_ERPs_resplocked_armw	1	43	C1	16.02
VP06_ERPs_resplocked_armw	1	44	C2	17.749
VP06_ERPs_resplocked_armw	1	45	C6	15.407
VP06_ERPs_resplocked_armw	1	46	CP3	17.11
VP06_ERPs_resplocked_armw	1	47	CPz	15.401
VP06_ERPs_resplocked_armw	1	48	CP4	18.105
VP06_ERPs_resplocked_armw	1	49	P5	15.565
VP06_ERPs_resplocked_armw	1	50	P1	16.248
VP06_ERPs_resplocked_armw	1	51	P2	16.15
VP06_ERPs_resplocked_armw	1	52	P6	13.226
VP06_ERPs_resplocked_armw	1	53	PO5	16.39
VP06_ERPs_resplocked_armw	1	54	PO3	16.222
VP06_ERPs_resplocked_armw	1	55	PO4	16.039
VP06_ERPs_resplocked_armw	1	56	PO6	16.187
VP06_ERPs_resplocked_armw	1	57	FT7	3.254
VP06_ERPs_resplocked_armw	1	58	FT8	17.52
VP06_ERPs_resplocked_armw	1	59	TP7	7.396
VP06_ERPs_resplocked_armw	1	60	TP8	10.88
VP06_ERPs_resplocked_armw	1	61	PO7	16.138
VP06_ERPs_resplocked_armw	1	62	PO8	15.945
VP06_ERPs_resplocked_armw	2	1	Fp1	13.757
VP06_ERPs_resplocked_armw	2	2	Fpz	-2.275
VP06_ERPs_resplocked_armw	2	3	Fp2	4.292
VP06_ERPs_resplocked_armw	2	4	F7	4.349
VP06_ERPs_resplocked_armw	2	5	F3	15.859
VP06_ERPs_resplocked_armw	2	6	Fz	25.93
VP06_ERPs_resplocked_armw	2	7	F4	22.838
VP06_ERPs_resplocked_armw	2	8	F8	-3.024
VP06_ERPs_resplocked_armw	2	9	FC5	9.146
VP06_ERPs_resplocked_armw	2	10	FC1	25.955
VP06_ERPs_resplocked_armw	2	11	FC2	23.391
VP06_ERPs_resplocked_armw	2	12	FC6	13.534
VP06_ERPs_resplocked_armw	2	13	T7	11.625
VP06_ERPs_resplocked_armw	2	14	C3	26.864
VP06_ERPs_resplocked_armw	2	15	Cz	26.072
VP06_ERPs_resplocked_armw	2	16	C4	28.235
VP06_ERPs_resplocked_armw	2	17	T8	1.198
VP06_ERPs_resplocked_armw	2	18	CP5	22.844
VP06_ERPs_resplocked_armw	2	19	CP1	24.137
VP06_ERPs_resplocked_armw	2	20	CP2	24.273
VP06_ERPs_resplocked_armw	2	21	CP6	10.779
VP06_ERPs_resplocked_armw	2	22	P7	10.48
VP06_ERPs_resplocked_armw	2	23	P3	24.691
VP06_ERPs_resplocked_armw	2	24	Pz	24.701
VP06_ERPs_resplocked_armw	2	25	P4	20.909
VP06_ERPs_resplocked_armw	2	26	P8	-0.323
VP06_ERPs_resplocked_armw	2	27	POz	22.999
VP06_ERPs_resplocked_armw	2	28	O1	22.939
VP06_ERPs_resplocked_armw	2	29	Oz	22.431
VP06_ERPs_resplocked_armw	2	30	O2	20.935
VP06_ERPs_resplocked_armw	2	31	AF7	37.406
VP06_ERPs_resplocked_armw	2	32	AF3	15.993
VP06_ERPs_resplocked_armw	2	33	AF4	21.797
VP06_ERPs_resplocked_armw	2	34	AF8	7.383
VP06_ERPs_resplocked_armw	2	35	F5	13.45
VP06_ERPs_resplocked_armw	2	36	F1	24.421
VP06_ERPs_resplocked_armw	2	37	F2	23.063
VP06_ERPs_resplocked_armw	2	38	F6	17.967
VP06_ERPs_resplocked_armw	2	39	FC3	23.653
VP06_ERPs_resplocked_armw	2	40	FCz	23.99
VP06_ERPs_resplocked_armw	2	41	FC4	16.595
VP06_ERPs_resplocked_armw	2	42	C5	15.303
VP06_ERPs_resplocked_armw	2	43	C1	25.733
VP06_ERPs_resplocked_armw	2	44	C2	26.564
VP06_ERPs_resplocked_armw	2	45	C6	13.31
VP06_ERPs_resplocked_armw	2	46	CP3	25.657
VP06_ERPs_resplocked_armw	2	47	CPz	24.185
VP06_ERPs_resplocked_armw	2	48	CP4	26.18
VP06_ERPs_resplocked_armw	2	49	P5	23.352
VP06_ERPs_resplocked_armw	2	50	P1	24.542
VP06_ERPs_resplocked_armw	2	51	P2	24.926
VP06_ERPs_resplocked_armw	2	52	P6	15.827
VP06_ERPs_resplocked_armw	2	53	PO5	24.087
VP06_ERPs_resplocked_armw	2	54	PO3	24.075
VP06_ERPs_resplocked_armw	2	55	PO4	21.206
VP06_ERPs_resplocked_armw	2	56	PO6	21.108
VP06_ERPs_resplocked_armw	2	57	FT7	-10.642
VP06_ERPs_resplocked_armw	2	58	FT8	10.228
VP06_ERPs_resplocked_armw	2	59	TP7	3.464
VP06_ERPs_resplocked_armw	2	60	TP8	1.242
VP06_ERPs_resplocked_armw	2	61	PO7	23.927
VP06_ERPs_resplocked_armw	2	62	PO8	20.813
VP06_ERPs_resplocked_armw	4	1	Fp1	14.402
VP06_ERPs_resplocked_armw	4	2	Fpz	-11.141
VP06_ERPs_resplocked_armw	4	3	Fp2	-17.002
VP06_ERPs_resplocked_armw	4	4	F7	-0.251
VP06_ERPs_resplocked_armw	4	5	F3	27.233
VP06_ERPs_resplocked_armw	4	6	Fz	44.744
VP06_ERPs_resplocked_armw	4	7	F4	37.677
VP06_ERPs_resplocked_armw	4	8	F8	-10.878
VP06_ERPs_resplocked_armw	4	9	FC5	14.438
VP06_ERPs_resplocked_armw	4	10	FC1	46.371
VP06_ERPs_resplocked_armw	4	11	FC2	39.012
VP06_ERPs_resplocked_armw	4	12	FC6	22.766
VP06_ERPs_resplocked_armw	4	13	T7	16.336
VP06_ERPs_resplocked_armw	4	14	C3	48.229
VP06_ERPs_resplocked_armw	4	15	Cz	48.198
VP06_ERPs_resplocked_armw	4	16	C4	44.478
VP06_ERPs_resplocked_armw	4	17	T8	-0.111
VP06_ERPs_resplocked_armw	4	18	CP5	35.763
VP06_ERPs_resplocked_armw	4	19	CP1	46.586
VP06_ERPs_resplocked_armw	4	20	CP2	47.661
VP06_ERPs_resplocked_armw	4	21	CP6	26.727
VP06_ERPs_resplocked_armw	4	22	P7	17.372
VP06_ERPs_resplocked_armw	4	23	P3	46.438
VP06_ERPs_resplocked_armw	4	24	Pz	47.614
VP06_ERPs_resplocked_armw	4	25	P4	41.115
VP06_ERPs_resplocked_armw	4	26	P8	4.242
VP06_ERPs_resplocked_armw	4	27	POz	47.85
VP06_ERPs_resplocked_armw	4	28	O1	41.13
VP06_ERPs_resplocked_armw	4	29	Oz	40.527
VP06_ERPs_resplocked_armw	4	30	O2	40.727
VP06_ERPs_resplocked_armw	4	31	AF7	55.08
VP06_ERPs_resplocked_armw	4	32	AF3	27.691
VP06_ERPs_resplocked_armw	4	33	AF4	30.333
VP06_ERPs_resplocked_armw	4	34	AF8	-1.203
VP06_ERPs_resplocked_armw	4	35	F5	22.957
VP06_ERPs_resplocked_armw	4	36	F1	42.552
VP06_ERPs_resplocked_armw	4	37	F2	37.813
VP06_ERPs_resplocked_armw	4	38	F6	26.225
VP06_ERPs_resplocked_armw	4	39	FC3	44.371
VP06_ERPs_resplocked_armw	4	40	FCz	43.937
VP06_ERPs_resplocked_armw	4	41	FC4	29.481
VP06_ERPs_resplocked_armw	4	42	C5	18.575
VP06_ERPs_resplocked_armw	4	43	C1	46.17
VP06_ERPs_resplocked_armw	4	44	C2	49.377
VP06_ERPs_resplocked_armw	4	45	C6	22.213
VP06_ERPs_resplocked_armw	4	46	CP3	45.428
VP06_ERPs_resplocked_armw	4	47	CPz	46.711
VP06_ERPs_resplocked_armw	4	48	CP4	50.065
VP06_ERPs_resplocked_armw	4	49	P5	41.982
VP06_ERPs_resplocked_armw	4	50	P1	46.33
VP06_ERPs_resplocked_armw	4	51	P2	47.887
VP06_ERPs_resplocked_armw	4	52	P6	37.978
VP06_ERPs_resplocked_armw	4	53	PO5	43.051
VP06_ERPs_resplocked_armw	4	54	PO3	42.639
VP06_ERPs_resplocked_armw	4	55	PO4	41.257
VP06_ERPs_resplocked_armw	4	56	PO6	41.203
VP06_ERPs_resplocked_armw	4	57	FT7	-23.89
VP06_ERPs_resplocked_armw	4	58	FT8	12.035
VP06_ERPs_resplocked_armw	4	59	TP7	1.859
VP06_ERPs_resplocked_armw	4	60	TP8	-0.143
VP06_ERPs_resplocked_armw	4	61	PO7	42.644
VP06_ERPs_resplocked_armw	4	62	PO8	40.798
VP06_ERPs_resplocked_armw	5	1	Fp1	10.396
VP06_ERPs_resplocked_armw	5	2	Fpz	5.891
VP06_ERPs_resplocked_armw	5	3	Fp2	9.749
VP06_ERPs_resplocked_armw	5	4	F7	2.507
VP06_ERPs_resplocked_armw	5	5	F3	5.955
VP06_ERPs_resplocked_armw	5	6	Fz	7.355
VP06_ERPs_resplocked_armw	5	7	F4	7.373
VP06_ERPs_resplocked_armw	5	8	F8	7.042
VP06_ERPs_resplocked_armw	5	9	FC5	2.719
VP06_ERPs_resplocked_armw	5	10	FC1	7.905
VP06_ERPs_resplocked_armw	5	11	FC2	7.826
VP06_ERPs_resplocked_armw	5	12	FC6	9.64
VP06_ERPs_resplocked_armw	5	13	T7	2.387
VP06_ERPs_resplocked_armw	5	14	C3	11.03
VP06_ERPs_resplocked_armw	5	15	Cz	9.791
VP06_ERPs_resplocked_armw	5	16	C4	8.949
VP06_ERPs_resplocked_armw	5	17	T8	0.174
VP06_ERPs_resplocked_armw	5	18	CP5	7.262
VP06_ERPs_resplocked_armw	5	19	CP1	6.307
VP06_ERPs_resplocked_armw	5	20	CP2	6.646
VP06_ERPs_resplocked_armw	5	21	CP6	4.214
VP06_ERPs_resplocked_armw	5	22	P7	2.651
VP06_ERPs_resplocked_armw	5	23	P3	6.958
VP06_ERPs_resplocked_armw	5	24	Pz	6.881
VP06_ERPs_resplocked_armw	5	25	P4	5.713
VP06_ERPs_resplocked_armw	5	26	P8	-2.945
VP06_ERPs_resplocked_armw	5	27	POz	7.931
VP06_ERPs_resplocked_armw	5	28	O1	7.298
VP06_ERPs_resplocked_armw	5	29	Oz	5.161
VP06_ERPs_resplocked_armw	5	30	O2	5.752
VP06_ERPs_resplocked_armw	5	31	AF7	13.032
VP06_ERPs_resplocked_armw	5	32	AF3	6.127
VP06_ERPs_resplocked_armw	5	33	AF4	8.668
VP06_ERPs_resplocked_armw	5	34	AF8	6.595
VP06_ERPs_resplocked_armw	5	35	F5	6.107
VP06_ERPs_resplocked_armw	5	36	F1	7.131
VP06_ERPs_resplocked_armw	5	37	F2	7.474
VP06_ERPs_resplocked_armw	5	38	F6	12.047
VP06_ERPs_resplocked_armw	5	39	FC3	7.855
VP06_ERPs_resplocked_armw	5	40	FCz	6.783
VP06_ERPs_resplocked_armw	5	41	FC4	10.68
VP06_ERPs_resplocked_armw	5	42	C5	4.731
VP06_ERPs_resplocked_armw	5	43	C1	7.126
VP06_ERPs_resplocked_armw	5	44	C2	12.129
VP06_ERPs_resplocked_armw	5	45	C6	4.961
VP06_ERPs_resplocked_armw	5	46	CP3	7.655
VP06_ERPs_resplocked_armw	5	47	CPz	6.471
VP06_ERPs_resplocked_armw	5	48	CP4	9.512
VP06_ERPs_resplocked_armw	5	49	P5	7.665
VP06_ERPs_resplocked_armw	5	50	P1	6.998
VP06_ERPs_resplocked_armw	5	51	P2	7.268
VP06_ERPs_resplocked_armw	5	52	P6	3.169
VP06_ERPs_resplocked_armw	5	53	PO5	6.897
VP06_ERPs_resplocked_armw	5	54	PO3	6.696
VP06_ERPs_resplocked_armw	5	55	PO4	5.743
VP06_ERPs_resplocked_armw	5	56	PO6	5.835
VP06_ERPs_resplocked_armw	5	57	FT7	-0.654
VP06_ERPs_resplocked_armw	5	58	FT8	9.581
VP06_ERPs_resplocked_armw	5	59	TP7	-1.184
VP06_ERPs_resplocked_armw	5	60	TP8	0.472
VP06_ERPs_resplocked_armw	5	61	PO7	6.717
VP06_ERPs_resplocked_armw	5	62	PO8	5.791
VP07_ERPs_resplocked_armw	1	1	Fp1	-9.053
VP07_ERPs_resplocked_armw	1	2	Fpz	-1.282
VP07_ERPs_resplocked_armw	1	3	Fp2	-24.886
VP07_ERPs_resplocked_armw	1	4	F7	-4.293
VP07_ERPs_resplocked_armw	1	5	F3	-10.562
VP07_ERPs_resplocked_armw	1	6	Fz	-9.995
VP07_ERPs_resplocked_armw	1	7	F4	-13.04
VP07_ERPs_resplocked_armw	1	8	F8	-15.35
VP07_ERPs_resplocked_armw	1	9	FC5	-10.166
VP07_ERPs_resplocked_armw	1	10	FC1	-11.379
VP07_ERPs_resplocked_armw	1	11	FC2	-13.362
VP07_ERPs_resplocked_armw	1	12	FC6	-10.773
VP07_ERPs_resplocked_armw	1	13	T7	-5.83
VP07_ERPs_resplocked_armw	1	14	C3	-8.616
VP07_ERPs_resplocked_armw	1	15	Cz	-11.065
VP07_ERPs_resplocked_armw	1	16	C4	-6.913
VP07_ERPs_resplocked_armw	1	17	T8	-9.481
VP07_ERPs_resplocked_armw	1	18	CP5	-5.419
VP07_ERPs_resplocked_armw	1	19	CP1	-8.282
VP07_ERPs_resplocked_armw	1	20	CP2	-8.902
VP07_ERPs_resplocked_armw	1	21	CP6	-9.97
VP07_ERPs_resplocked_armw	1	22	P7	-9.261
VP07_ERPs_resplocked_armw	1	23	P3	-6.973
VP07_ERPs_resplocked_armw	1	24	Pz	-8.928
VP07_ERPs_resplocked_armw	1	25	P4	-9.678
VP07_ERPs_resplocked_armw	1	26	P8	-11.535
VP07_ERPs_resplocked_armw	1	27	POz	-10.096
VP07_ERPs_resplocked_armw	1	28	O1	-7.019
VP07_ERPs_resplocked_armw	1	29	Oz	-10.437
VP07_ERPs_resplocked_armw	1	30	O2	-10.668
VP07_ERPs_resplocked_armw	1	31	AF7	-8.843
VP07_ERPs_resplocked_armw	1	32	AF3	-9.898
VP07_ERPs_resplocked_armw	1	33	AF4	-10.79
VP07_ERPs_resplocked_armw	1	34	AF8	-16.461
VP07_ERPs_resplocked_armw	1	35	F5	-6.903
VP07_ERPs_resplocked_armw	1	36	F1	-10.073
VP07_ERPs_resplocked_armw	1	37	F2	-13.034
VP07_ERPs_resplocked_armw	1	38	F6	-12.792
VP07_ERPs_resplocked_armw	1	39	FC3	-10.751
VP07_ERPs_resplocked_armw	1	40	FCz	-13.115
VP07_ERPs_resplocked_armw	1	41	FC4	-13.152
VP07_ERPs_resplocked_armw	1	42	C5	-5.203
VP07_ERPs_resplocked_armw	1	43	C1	-12.257
VP07_ERPs_resplocked_armw	1	44	C2	-7.304
VP07_ERPs_resplocked_armw	1	45	C6	-8.586
VP07_ERPs_resplocked_armw	1	46	CP3	-5.209
VP07_ERPs_resplocked_armw	1	47	CPz	-7.718
VP07_ERPs_resplocked_armw	1	48	CP4	-9.273
VP07_ERPs_resplocked_armw	1	49	P5	-9.071
VP07_ERPs_resplocked_armw	1	50	P1	-7.39
VP07_ERPs_resplocked_armw	1	51	P2	-7.431
VP07_ERPs_resplocked_armw	1	52	P6	-16.274
VP07_ERPs_resplocked_armw	1	53	PO5	-7.31
VP07_ERPs_resplocked_armw	1	54	PO3	-7.613
VP07_ERPs_resplocked_armw	1	55	PO4	-12.9
VP07_ERPs_resplocked_armw	1	56	PO6	-13.082
VP07_ERPs_resplocked_armw	1	57	FT7	-6.022
VP07_ERPs_resplocked_armw	1	58	FT8	-12.687
VP07_ERPs_resplocked_armw	1	59	TP7	-9.015
VP07_ERPs_resplocked_armw	1	60	TP8	-9.153
VP07_ERPs_resplocked_armw	1	61	PO7	-7.933
VP07_ERPs_resplocked_armw	1	62	PO8	-13.112
VP07_ERPs_resplocked_armw	2	1	Fp1	-4.319
VP07_ERPs_resplocked_armw	2	2	Fpz	0.374
VP07_ERPs_resplocked_armw	2	3	Fp2	-30.826
VP07_ERPs_resplocked_armw	2	4	F7	6.173
VP07_ERPs_resplocked_armw	2	5	F3	-8.907
VP07_ERPs_resplocked_armw	2	6	Fz	-7.037
VP07_ERPs_resplocked_armw	2	7	F4	-12.065
VP07_ERPs_resplocked_armw	2	8	F8	-4.94
VP07_ERPs_resplocked_armw	2	9	FC5	-19.717
VP07_ERPs_resplocked_armw	2	10	FC1	-14.384
VP07_ERPs_resplocked_armw	2	11	FC2	-13.469
VP07_ERPs_resplocked_armw	2	12	FC6	-15.251
VP07_ERPs_resplocked_armw	2	13	T7	-8.262
VP07_ERPs_resplocked_armw	2	14	C3	-16.51
VP07_ERPs_resplocked_armw	2	15	Cz	-14.992
VP07_ERPs_resplocked_armw	2	16	C4	-10.147
VP07_ERPs_resplocked_armw	2	17	T8	-9.041
VP07_ERPs_resplocked_armw	2	18	CP5	-9.704
VP07_ERPs_resplocked_armw	2	19	CP1	-13.076
VP07_ERPs_resplocked_armw	2	20	CP2	-16.642
VP07_ERPs_resplocked_armw	2	21	CP6	-16.768
VP07_ERPs_resplocked_armw	2	22	P7	-15.525
VP07_ERPs_resplocked_armw	2	23	P3	-13.516
VP07_ERPs_resplocked_armw	2	24	Pz	-15.817
VP07_ERPs_resplocked_armw	2	25	P4	-18.726
VP07_ERPs_resplocked_armw	2	26	P8	-19.626
VP07_ERPs_resplocked_armw	2	27	POz	-21.662
VP07_ERPs_resplocked_armw	2	28	O1	-13.616
VP07_ERPs_resplocked_armw	2	29	Oz	-12.944
VP07_ERPs_resplocked_armw	2	30	O2	-19.579
VP07_ERPs_resplocked_armw	2	31	AF7	-15.637
VP07_ERPs_resplocked_armw	2	32	AF3	-0.772
VP07_ERPs_resplocked_armw	2	33	AF4	-8.859
VP07_ERPs_resplocked_armw	2	34	AF8	-20.825
VP07_ERPs_resplocked_armw	2	35	F5	-10.63
VP07_ERPs_resplocked_armw	2	36	F1	-8.372
VP07_ERPs_resplocked_armw	2	37	F2	-12.867
VP07_ERPs_resplocked_armw	2	38	F6	-11.723
VP07_ERPs_resplocked_armw	2	39	FC3	-11.95
VP07_ERPs_resplocked_armw	2	40	FCz	-15.984
VP07_ERPs_resplocked_armw	2	41	FC4	-13.074
VP07_ERPs_resplocked_armw	2	42	C5	-10.19
VP07_ERPs_resplocked_armw	2	43	C1	-23.037
VP07_ERPs_resplocked_armw	2	44	C2	-13.406
VP07_ERPs_resplocked_armw	2	45	C6	-14.2
VP07_ERPs_resplocked_armw	2	46	CP3	-9.749
VP07_ERPs_resplocked_armw	2	47	CPz	-16.495
VP07_ERPs_resplocked_armw	2	48	CP4	-14.509
VP07_ERPs_resplocked_armw	2	49	P5	-14.732
VP07_ERPs_resplocked_armw	2	50	P1	-13.992
VP07_ERPs_resplocked_armw	2	51	P2	-14.703
VP07_ERPs_resplocked_armw	2	52	P6	-22.351
VP07_ERPs_resplocked_armw	2	53	PO5	-13.824
VP07_ERPs_resplocked_armw	2	54	PO3	-14.122
VP07_ERPs_resplocked_armw	2	55	PO4	-23.189
VP07_ERPs_resplocked_armw	2	56	PO6	-23.6
VP07_ERPs_resplocked_armw	2	57	FT7	-5.327
VP07_ERPs_resplocked_armw	2	58	FT8	-9.71
VP07_ERPs_resplocked_armw	2	59	TP7	-9.039
VP07_ERPs_resplocked_armw	2	60	TP8	-12.952
VP07_ERPs_resplocked_armw	2	61	PO7	-14.566
VP07_ERPs_resplocked_armw	2	62	PO8	-23.753
VP07_ERPs_resplocked_armw	4	1	Fp1	2.278
VP07_ERPs_resplocked_armw	4	2	Fpz	8.185
VP07_ERPs_resplocked_armw	4	3	Fp2	2.703
VP07_ERPs_resplocked_armw	4	4	F7	-6.293
VP07_ERPs_resplocked_armw	4	5	F3	4.029
VP07_ERPs_resplocked_armw	4	6	Fz	4.574
VP07_ERPs_resplocked_armw	4	7	F4	18.976
VP07_ERPs_resplocked_armw	4	8	F8	13.534
VP07_ERPs_resplocked_armw	4	9	FC5	11.502
VP07_ERPs_resplocked_armw	4	10	FC1	9.605
VP07_ERPs_resplocked_armw	4	11	FC2	16.709
VP07_ERPs_resplocked_armw	4	12	FC6	17.412
VP07_ERPs_resplocked_armw	4	13	T7	11.303
VP07_ERPs_resplocked_armw	4	14	C3	12.463
VP07_ERPs_resplocked_armw	4	15	Cz	9.123
VP07_ERPs_resplocked_armw	4	16	C4	17.612
VP07_ERPs_resplocked_armw	4	17	T8	11.498
VP07_ERPs_resplocked_armw	4	18	CP5	14.494
VP07_ERPs_resplocked_armw	4	19	CP1	12.149
VP07_ERPs_resplocked_armw	4	20	CP2	12.683
VP07_ERPs_resplocked_armw	4	21	CP6	15.128
VP07_ERPs_resplocked_armw	4	22	P7	16.716
VP07_ERPs_resplocked_armw	4	23	P3	14.71
VP07_ERPs_resplocked_armw	4	24	Pz	11.791
VP07_ERPs_resplocked_armw	4	25	P4	13.465
VP07_ERPs_resplocked_armw	4	26	P8	15.26
VP07_ERPs_resplocked_armw	4	27	POz	11.933
VP07_ERPs_resplocked_armw	4	28	O1	12.876
VP07_ERPs_resplocked_armw	4	29	Oz	15.826
VP07_ERPs_resplocked_armw	4	30	O2	15.917
VP07_ERPs_resplocked_armw	4	31	AF7	14.489
VP07_ERPs_resplocked_armw	4	32	AF3	-1.141
VP07_ERPs_resplocked_armw	4	33	AF4	16.837
VP07_ERPs_resplocked_armw	4	34	AF8	29.146
VP07_ERPs_resplocked_armw	4	35	F5	9.167
VP07_ERPs_resplocked_armw	4	36	F1	4.583
VP07_ERPs_resplocked_armw	4	37	F2	17.199
VP07_ERPs_resplocked_armw	4	38	F6	19.244
VP07_ERPs_resplocked_armw	4	39	FC3	10.109
VP07_ERPs_resplocked_armw	4	40	FCz	4.979
VP07_ERPs_resplocked_armw	4	41	FC4	16.968
VP07_ERPs_resplocked_armw	4	42	C5	12.88
VP07_ERPs_resplocked_armw	4	43	C1	9.221
VP07_ERPs_resplocked_armw	4	44	C2	12.423
VP07_ERPs_resplocked_armw	4	45	C6	22.152
VP07_ERPs_resplocked_armw	4	46	CP3	14.505
VP07_ERPs_resplocked_armw	4	47	CPz	12.08
VP07_ERPs_resplocked_armw	4	48	CP4	15.002
VP07_ERPs_resplocked_armw	4	49	P5	16.888
VP07_ERPs_resplocked_armw	4	50	P1	14.211
VP07_ERPs_resplocked_armw	4	51	P2	16.8
VP07_ERPs_resplocked_armw	4	52	P6	20.039
VP07_ERPs_resplocked_armw	4	53	PO5	14.778
VP07_ERPs_resplocked_armw	4	54	PO3	14.51
VP07_ERPs_resplocked_armw	4	55	PO4	20.644
VP07_ERPs_resplocked_armw	4	56	PO6	20.634
VP07_ERPs_resplocked_armw	4	57	FT7	11.363
VP07_ERPs_resplocked_armw	4	58	FT8	13.557
VP07_ERPs_resplocked_armw	4	59	TP7	13.256
VP07_ERPs_resplocked_armw	4	60	TP8	18.772
VP07_ERPs_resplocked_armw	4	61	PO7	14.247
VP07_ERPs_resplocked_armw	4	62	PO8	20.52
VP07_ERPs_resplocked_armw	5	1	Fp1	11.984
VP07_ERPs_resplocked_armw	5	2	Fpz	1.144
VP07_ERPs_resplocked_armw	5	3	Fp2	-11.683
VP07_ERPs_resplocked_armw	5	4	F7	-2.641
VP07_ERPs_resplocked_armw	5	5	F3	-3.022
VP07_ERPs_resplocked_armw	5	6	Fz	-2.416
VP07_ERPs_resplocked_armw	5	7	F4	2.734
VP07_ERPs_resplocked_armw	5	8	F8	11.534
VP07_ERPs_resplocked_armw	5	9	FC5	-5.4
VP07_ERPs_resplocked_armw	5	10	FC1	-1.506
VP07_ERPs_resplocked_armw	5	11	FC2	-0.179
VP07_ERPs_resplocked_armw	5	12	FC6	-1.951
VP07_ERPs_resplocked_armw	5	13	T7	0.295
VP07_ERPs_resplocked_armw	5	14	C3	-0.009
VP07_ERPs_resplocked_armw	5	15	Cz	-2.758
VP07_ERPs_resplocked_armw	5	16	C4	4.891
VP07_ERPs_resplocked_armw	5	17	T8	1.947
VP07_ERPs_resplocked_armw	5	18	CP5	3.899
VP07_ERPs_resplocked_armw	5	19	CP1	0.313
VP07_ERPs_resplocked_armw	5	20	CP2	1.977
VP07_ERPs_resplocked_armw	5	21	CP6	0.601
VP07_ERPs_resplocked_armw	5	22	P7	1.767
VP07_ERPs_resplocked_armw	5	23	P3	1.17
VP07_ERPs_resplocked_armw	5	24	Pz	-0.206
VP07_ERPs_resplocked_armw	5	25	P4	0.862
VP07_ERPs_resplocked_armw	5	26	P8	-7.446
VP07_ERPs_resplocked_armw	5	27	POz	-0.5
VP07_ERPs_resplocked_armw	5	28	O1	2.433
VP07_ERPs_resplocked_armw	5	29	Oz	1.604
VP07_ERPs_resplocked_armw	5	30	O2	2.126
VP07_ERPs_resplocked_armw	5	31	AF7	-7.398
VP07_ERPs_resplocked_armw	5	32	AF3	3.725
VP07_ERPs_resplocked_armw	5	33	AF4	3.117
VP07_ERPs_resplocked_armw	5	34	AF8	3.997
VP07_ERPs_resplocked_armw	5	35	F5	-9.034
VP07_ERPs_resplocked_armw	5	36	F1	-2.603
VP07_ERPs_resplocked_armw	5	37	F2	0.637
VP07_ERPs_resplocked_armw	5	38	F6	3.344
VP07_ERPs_resplocked_armw	5	39	FC3	-3.562
VP07_ERPs_resplocked_armw	5	40	FCz	-2.789
VP07_ERPs_resplocked_armw	5	41	FC4	0.284
VP07_ERPs_resplocked_armw	5	42	C5	1.236
VP07_ERPs_resplocked_armw	5	43	C1	-2.95
VP07_ERPs_resplocked_armw	5	44	C2	1.787
VP07_ERPs_resplocked_armw	5	45	C6	4.305
VP07_ERPs_resplocked_armw	5	46	CP3	2.873
VP07_ERPs_resplocked_armw	5	47	CPz	-0.717
VP07_ERPs_resplocked_armw	5	48	CP4	0.043
VP07_ERPs_resplocked_armw	5	49	P5	2.326
VP07_ERPs_resplocked_armw	5	50	P1	0.882
VP07_ERPs_resplocked_armw	5	51	P2	2.979
VP07_ERPs_resplocked_armw	5	52	P6	-0.219
VP07_ERPs_resplocked_armw	5	53	PO5	3.937
VP07_ERPs_resplocked_armw	5	54	PO3	3.781
VP07_ERPs_resplocked_armw	5	55	PO4	0.997
VP07_ERPs_resplocked_armw	5	56	PO6	0.725
VP07_ERPs_resplocked_armw	5	57	FT7	-1.317
VP07_ERPs_resplocked_armw	5	58	FT8	3.487
VP07_ERPs_resplocked_armw	5	59	TP7	-1.311
VP07_ERPs_resplocked_armw	5	60	TP8	1.983
VP07_ERPs_resplocked_armw	5	61	PO7	3.322
VP07_ERPs_resplocked_armw	5	62	PO8	0.631
VP08_ERPs_resplocked_armw	1	1	Fp1	-4.578
VP08_ERPs_resplocked_armw	1	2	Fpz	-4.39
VP08_ERPs_resplocked_armw	1	3	Fp2	-8.268
VP08_ERPs_resplocked_armw	1	4	F7	-1.218
VP08_ERPs_resplocked_armw	1	5	F3	-7.28
VP08_ERPs_resplocked_armw	1	6	Fz	-7.173
VP08_ERPs_resplocked_armw	1	7	F4	-10.266
VP08_ERPs_resplocked_armw	1	8	F8	-8.082
VP08_ERPs_resplocked_armw	1	9	FC5	-1.638
VP08_ERPs_resplocked_armw	1	10	FC1	-10.465
VP08_ERPs_resplocked_armw	1	11	FC2	-10.351
VP08_ERPs_resplocked_armw	1	12	FC6	-5.798
VP08_ERPs_resplocked_armw	1	13	T7	-3.061
VP08_ERPs_resplocked_armw	1	14	C3	-8.111
VP08_ERPs_resplocked_armw	1	15	Cz	-11.368
VP08_ERPs_resplocked_armw	1	16	C4	-9.187
VP08_ERPs_resplocked_armw	1	17	T8	-2.533
VP08_ERPs_resplocked_armw	1	18	CP5	-3.215
VP08_ERPs_resplocked_armw	1	19	CP1	-10.441
VP08_ERPs_resplocked_armw	1	20	CP2	-10.05
VP08_ERPs_resplocked_armw	1	21	CP6	-3.184
VP08_ERPs_resplocked_armw	1	22	P7	-4.168
VP08_ERPs_resplocked_armw	1	23	P3	-7.097
VP08_ERPs_resplocked_armw	1	24	Pz	-10.659
VP08_ERPs_resplocked_armw	1	25	P4	-6.378
VP08_ERPs_resplocked_armw	1	26	P8	-1.999
VP08_ERPs_resplocked_armw	1	27	POz	-5.225
VP08_ERPs_resplocked_armw	1	28	O1	-3.461
VP08_ERPs_resplocked_armw	1	29	Oz	-2.472
VP08_ERPs_resplocked_armw	1	30	O2	-3.487
VP08_ERPs_resplocked_armw	1	31	AF7	0.434
VP08_ERPs_resplocked_armw	1	32	AF3	-3.325
VP08_ERPs_resplocked_armw	1	33	AF4	-8.173
VP08_ERPs_resplocked_armw	1	34	AF8	-5.539
VP08_ERPs_resplocked_armw	1	35	F5	-6.882
VP08_ERPs_resplocked_armw	1	36	F1	-7.051
VP08_ERPs_resplocked_armw	1	37	F2	-10.449
VP08_ERPs_resplocked_armw	1	38	F6	-7.996
VP08_ERPs_resplocked_armw	1	39	FC3	-8.839
VP08_ERPs_resplocked_armw	1	40	FCz	-10.208
VP08_ERPs_resplocked_armw	1	41	FC4	-10.486
VP08_ERPs_resplocked_armw	1	42	C5	-3.294
VP08_ERPs_resplocked_armw	1	43	C1	-11.503
VP08_ERPs_resplocked_armw	1	44	C2	-11.116
VP08_ERPs_resplocked_armw	1	45	C6	-3.718
VP08_ERPs_resplocked_armw	1	46	CP3	-6.542
VP08_ERPs_resplocked_armw	1	47	CPz	-10.855
VP08_ERPs_resplocked_armw	1	48	CP4	-5.967
VP08_ERPs_resplocked_armw	1	49	P5	-7.22
VP08_ERPs_resplocked_armw	1	50	P1	-6.747
VP08_ERPs_resplocked_armw	1	51	P2	-7.131
VP08_ERPs_resplocked_armw	1	52	P6	-2.014
VP08_ERPs_resplocked_armw	1	53	PO5	-3.484
VP08_ERPs_resplocked_armw	1	54	PO3	-4.223
VP08_ERPs_resplocked_armw	1	55	PO4	-3.69
VP08_ERPs_resplocked_armw	1	56	PO6	-3.441
VP08_ERPs_resplocked_armw	1	57	FT7	-1.813
VP08_ERPs_resplocked_armw	1	58	FT8	-5.805
VP08_ERPs_resplocked_armw	1	59	TP7	-4.931
VP08_ERPs_resplocked_armw	1	60	TP8	0.274
VP08_ERPs_resplocked_armw	1	61	PO7	-3.719
VP08_ERPs_resplocked_armw	1	62	PO8	-3.293
VP08_ERPs_resplocked_armw	2	1	Fp1	-2.623
VP08_ERPs_resplocked_armw	2	2	Fpz	-4.247
VP08_ERPs_resplocked_armw	2	3	Fp2	-4.504
VP08_ERPs_resplocked_armw	2	4	F7	3.96
VP08_ERPs_resplocked_armw	2	5	F3	-8.627
VP08_ERPs_resplocked_armw	2	6	Fz	-8.711
VP08_ERPs_resplocked_armw	2	7	F4	-11.165
VP08_ERPs_resplocked_armw	2	8	F8	-7.747
VP08_ERPs_resplocked_armw	2	9	FC5	-2.543
VP08_ERPs_resplocked_armw	2	10	FC1	-11.372
VP08_ERPs_resplocked_armw	2	11	FC2	-11.468
VP08_ERPs_resplocked_armw	2	12	FC6	-6.388
VP08_ERPs_resplocked_armw	2	13	T7	-2.941
VP08_ERPs_resplocked_armw	2	14	C3	-8.971
VP08_ERPs_resplocked_armw	2	15	Cz	-12.897
VP08_ERPs_resplocked_armw	2	16	C4	-5.371
VP08_ERPs_resplocked_armw	2	17	T8	-3.652
VP08_ERPs_resplocked_armw	2	18	CP5	-4.479
VP08_ERPs_resplocked_armw	2	19	CP1	-10.877
VP08_ERPs_resplocked_armw	2	20	CP2	-11.683
VP08_ERPs_resplocked_armw	2	21	CP6	-3.711
VP08_ERPs_resplocked_armw	2	22	P7	-5.53
VP08_ERPs_resplocked_armw	2	23	P3	-6.516
VP08_ERPs_resplocked_armw	2	24	Pz	-10.186
VP08_ERPs_resplocked_armw	2	25	P4	-7.248
VP08_ERPs_resplocked_armw	2	26	P8	-4.089
VP08_ERPs_resplocked_armw	2	27	POz	-6.815
VP08_ERPs_resplocked_armw	2	28	O1	-4.347
VP08_ERPs_resplocked_armw	2	29	Oz	-5.172
VP08_ERPs_resplocked_armw	2	30	O2	-5.179
VP08_ERPs_resplocked_armw	2	31	AF7	1.695
VP08_ERPs_resplocked_armw	2	32	AF3	-5.282
VP08_ERPs_resplocked_armw	2	33	AF4	-7.599
VP08_ERPs_resplocked_armw	2	34	AF8	-8.634
VP08_ERPs_resplocked_armw	2	35	F5	-8.467
VP08_ERPs_resplocked_armw	2	36	F1	-8.664
VP08_ERPs_resplocked_armw	2	37	F2	-11.088
VP08_ERPs_resplocked_armw	2	38	F6	-7.534
VP08_ERPs_resplocked_armw	2	39	FC3	-9.184
VP08_ERPs_resplocked_armw	2	40	FCz	-11.424
VP08_ERPs_resplocked_armw	2	41	FC4	-11.276
VP08_ERPs_resplocked_armw	2	42	C5	-2.705
VP08_ERPs_resplocked_armw	2	43	C1	-12.806
VP08_ERPs_resplocked_armw	2	44	C2	-12.737
VP08_ERPs_resplocked_armw	2	45	C6	-5.246
VP08_ERPs_resplocked_armw	2	46	CP3	-8.129
VP08_ERPs_resplocked_armw	2	47	CPz	-12.75
VP08_ERPs_resplocked_armw	2	48	CP4	-8.935
VP08_ERPs_resplocked_armw	2	49	P5	-6.66
VP08_ERPs_resplocked_armw	2	50	P1	-9.294
VP08_ERPs_resplocked_armw	2	51	P2	-9.057
VP08_ERPs_resplocked_armw	2	52	P6	-4.219
VP08_ERPs_resplocked_armw	2	53	PO5	-4.44
VP08_ERPs_resplocked_armw	2	54	PO3	-4.473
VP08_ERPs_resplocked_armw	2	55	PO4	-5.189
VP08_ERPs_resplocked_armw	2	56	PO6	-5.194
VP08_ERPs_resplocked_armw	2	57	FT7	-2.476
VP08_ERPs_resplocked_armw	2	58	FT8	-9.131
VP08_ERPs_resplocked_armw	2	59	TP7	-3.058
VP08_ERPs_resplocked_armw	2	60	TP8	-5.066
VP08_ERPs_resplocked_armw	2	61	PO7	-4.64
VP08_ERPs_resplocked_armw	2	62	PO8	-5.294
VP08_ERPs_resplocked_armw	4	1	Fp1	-0.683
VP08_ERPs_resplocked_armw	4	2	Fpz	-3.754
VP08_ERPs_resplocked_armw	4	3	Fp2	-6.998
VP08_ERPs_resplocked_armw	4	4	F7	-1.213
VP08_ERPs_resplocked_armw	4	5	F3	-6.82
VP08_ERPs_resplocked_armw	4	6	Fz	-7.072
VP08_ERPs_resplocked_armw	4	7	F4	-9.584
VP08_ERPs_resplocked_armw	4	8	F8	-3.283
VP08_ERPs_resplocked_armw	4	9	FC5	-0.409
VP08_ERPs_resplocked_armw	4	10	FC1	-9.732
VP08_ERPs_resplocked_armw	4	11	FC2	-9.804
VP08_ERPs_resplocked_armw	4	12	FC6	-3.219
VP08_ERPs_resplocked_armw	4	13	T7	-1.451
VP08_ERPs_resplocked_armw	4	14	C3	-5.92
VP08_ERPs_resplocked_armw	4	15	Cz	-10.75
VP08_ERPs_resplocked_armw	4	16	C4	-4.771
VP08_ERPs_resplocked_armw	4	17	T8	-0.193
VP08_ERPs_resplocked_armw	4	18	CP5	-0.463
VP08_ERPs_resplocked_armw	4	19	CP1	-9.26
VP08_ERPs_resplocked_armw	4	20	CP2	-6.954
VP08_ERPs_resplocked_armw	4	21	CP6	-3.343
VP08_ERPs_resplocked_armw	4	22	P7	-4.459
VP08_ERPs_resplocked_armw	4	23	P3	-5.865
VP08_ERPs_resplocked_armw	4	24	Pz	-7.461
VP08_ERPs_resplocked_armw	4	25	P4	-3.555
VP08_ERPs_resplocked_armw	4	26	P8	-2.499
VP08_ERPs_resplocked_armw	4	27	POz	-5.32
VP08_ERPs_resplocked_armw	4	28	O1	-4.582
VP08_ERPs_resplocked_armw	4	29	Oz	-2.518
VP08_ERPs_resplocked_armw	4	30	O2	-3.593
VP08_ERPs_resplocked_armw	4	31	AF7	0.309
VP08_ERPs_resplocked_armw	4	32	AF3	-4.576
VP08_ERPs_resplocked_armw	4	33	AF4	-5.741
VP08_ERPs_resplocked_armw	4	34	AF8	-6.635
VP08_ERPs_resplocked_armw	4	35	F5	-6.861
VP08_ERPs_resplocked_armw	4	36	F1	-7
VP08_ERPs_resplocked_armw	4	37	F2	-9.446
VP08_ERPs_resplocked_armw	4	38	F6	-5.622
VP08_ERPs_resplocked_armw	4	39	FC3	-6.877
VP08_ERPs_resplocked_armw	4	40	FCz	-9.864
VP08_ERPs_resplocked_armw	4	41	FC4	-9.611
VP08_ERPs_resplocked_armw	4	42	C5	-2.181
VP08_ERPs_resplocked_armw	4	43	C1	-11.147
VP08_ERPs_resplocked_armw	4	44	C2	-10.725
VP08_ERPs_resplocked_armw	4	45	C6	-3.721
VP08_ERPs_resplocked_armw	4	46	CP3	-7.233
VP08_ERPs_resplocked_armw	4	47	CPz	-9.212
VP08_ERPs_resplocked_armw	4	48	CP4	-2.479
VP08_ERPs_resplocked_armw	4	49	P5	-5.726
VP08_ERPs_resplocked_armw	4	50	P1	-9.67
VP08_ERPs_resplocked_armw	4	51	P2	-5.995
VP08_ERPs_resplocked_armw	4	52	P6	-2.489
VP08_ERPs_resplocked_armw	4	53	PO5	-4.515
VP08_ERPs_resplocked_armw	4	54	PO3	-4.174
VP08_ERPs_resplocked_armw	4	55	PO4	-3.633
VP08_ERPs_resplocked_armw	4	56	PO6	-3.653
VP08_ERPs_resplocked_armw	4	57	FT7	-0.525
VP08_ERPs_resplocked_armw	4	58	FT8	-3.283
VP08_ERPs_resplocked_armw	4	59	TP7	-2.528
VP08_ERPs_resplocked_armw	4	60	TP8	-2.74
VP08_ERPs_resplocked_armw	4	61	PO7	-4.27
VP08_ERPs_resplocked_armw	4	62	PO8	-3.78
VP08_ERPs_resplocked_armw	5	1	Fp1	-0.215
VP08_ERPs_resplocked_armw	5	2	Fpz	-2.401
VP08_ERPs_resplocked_armw	5	3	Fp2	-6.814
VP08_ERPs_resplocked_armw	5	4	F7	1.499
VP08_ERPs_resplocked_armw	5	5	F3	-4.811
VP08_ERPs_resplocked_armw	5	6	Fz	-4.884
VP08_ERPs_resplocked_armw	5	7	F4	-7.367
VP08_ERPs_resplocked_armw	5	8	F8	-3.049
VP08_ERPs_resplocked_armw	5	9	FC5	0.266
VP08_ERPs_resplocked_armw	5	10	FC1	-7.463
VP08_ERPs_resplocked_armw	5	11	FC2	-7.425
VP08_ERPs_resplocked_armw	5	12	FC6	-1.073
VP08_ERPs_resplocked_armw	5	13	T7	0.283
VP08_ERPs_resplocked_armw	5	14	C3	-4.272
VP08_ERPs_resplocked_armw	5	15	Cz	-8.046
VP08_ERPs_resplocked_armw	5	16	C4	-1.557
VP08_ERPs_resplocked_armw	5	17	T8	0.97
VP08_ERPs_resplocked_armw	5	18	CP5	-1.508
VP08_ERPs_resplocked_armw	5	19	CP1	-6.113
VP08_ERPs_resplocked_armw	5	20	CP2	-6.223
VP08_ERPs_resplocked_armw	5	21	CP6	1.502
VP08_ERPs_resplocked_armw	5	22	P7	-2.632
VP08_ERPs_resplocked_armw	5	23	P3	-4.133
VP08_ERPs_resplocked_armw	5	24	Pz	-6.751
VP08_ERPs_resplocked_armw	5	25	P4	-1.372
VP08_ERPs_resplocked_armw	5	26	P8	0.948
VP08_ERPs_resplocked_armw	5	27	POz	-3.603
VP08_ERPs_resplocked_armw	5	28	O1	-2.671
VP08_ERPs_resplocked_armw	5	29	Oz	-2.188
VP08_ERPs_resplocked_armw	5	30	O2	-0.92
VP08_ERPs_resplocked_armw	5	31	AF7	-0.844
VP08_ERPs_resplocked_armw	5	32	AF3	-3.381
VP08_ERPs_resplocked_armw	5	33	AF4	-4.199
VP08_ERPs_resplocked_armw	5	34	AF8	-3.02
VP08_ERPs_resplocked_armw	5	35	F5	-4.79
VP08_ERPs_resplocked_armw	5	36	F1	-4.878
VP08_ERPs_resplocked_armw	5	37	F2	-7.251
VP08_ERPs_resplocked_armw	5	38	F6	-4.169
VP08_ERPs_resplocked_armw	5	39	FC3	-4.068
VP08_ERPs_resplocked_armw	5	40	FCz	-7.454
VP08_ERPs_resplocked_armw	5	41	FC4	-7.316
VP08_ERPs_resplocked_armw	5	42	C5	0.771
VP08_ERPs_resplocked_armw	5	43	C1	-8.49
VP08_ERPs_resplocked_armw	5	44	C2	-7.953
VP08_ERPs_resplocked_armw	5	45	C6	2.676
VP08_ERPs_resplocked_armw	5	46	CP3	-3.352
VP08_ERPs_resplocked_armw	5	47	CPz	-8.102
VP08_ERPs_resplocked_armw	5	48	CP4	-1.426
VP08_ERPs_resplocked_armw	5	49	P5	-4.088
VP08_ERPs_resplocked_armw	5	50	P1	-6.007
VP08_ERPs_resplocked_armw	5	51	P2	-3.312
VP08_ERPs_resplocked_armw	5	52	P6	1.011
VP08_ERPs_resplocked_armw	5	53	PO5	-2.704
VP08_ERPs_resplocked_armw	5	54	PO3	-2.854
VP08_ERPs_resplocked_armw	5	55	PO4	-0.991
VP08_ERPs_resplocked_armw	5	56	PO6	-0.864
VP08_ERPs_resplocked_armw	5	57	FT7	0.354
VP08_ERPs_resplocked_armw	5	58	FT8	-0.849
VP08_ERPs_resplocked_armw	5	59	TP7	0.183
VP08_ERPs_resplocked_armw	5	60	TP8	1.037
VP08_ERPs_resplocked_armw	5	61	PO7	-2.776
VP08_ERPs_resplocked_armw	5	62	PO8	-0.954
VP09_ERPs_resplocked_armw	1	1	Fp1	3.619
VP09_ERPs_resplocked_armw	1	2	Fpz	5.07
VP09_ERPs_resplocked_armw	1	3	Fp2	3.949
VP09_ERPs_resplocked_armw	1	4	F7	-1.643
VP09_ERPs_resplocked_armw	1	5	F3	-6.558
VP09_ERPs_resplocked_armw	1	6	Fz	-6.346
VP09_ERPs_resplocked_armw	1	7	F4	-5.914
VP09_ERPs_resplocked_armw	1	8	F8	2.52
VP09_ERPs_resplocked_armw	1	9	FC5	-6.32
VP09_ERPs_resplocked_armw	1	10	FC1	-9.326
VP09_ERPs_resplocked_armw	1	11	FC2	-9.016
VP09_ERPs_resplocked_armw	1	12	FC6	-2.217
VP09_ERPs_resplocked_armw	1	13	T7	-1.74
VP09_ERPs_resplocked_armw	1	14	C3	-11.243
VP09_ERPs_resplocked_armw	1	15	Cz	-12.169
VP09_ERPs_resplocked_armw	1	16	C4	-6.722
VP09_ERPs_resplocked_armw	1	17	T8	1.001
VP09_ERPs_resplocked_armw	1	18	CP5	-5.225
VP09_ERPs_resplocked_armw	1	19	CP1	-11.108
VP09_ERPs_resplocked_armw	1	20	CP2	-9.284
VP09_ERPs_resplocked_armw	1	21	CP6	-1.921
VP09_ERPs_resplocked_armw	1	22	P7	-7.045
VP09_ERPs_resplocked_armw	1	23	P3	-7.259
VP09_ERPs_resplocked_armw	1	24	Pz	-8.012
VP09_ERPs_resplocked_armw	1	25	P4	-7.111
VP09_ERPs_resplocked_armw	1	26	P8	-6.863
VP09_ERPs_resplocked_armw	1	27	POz	-8.008
VP09_ERPs_resplocked_armw	1	28	O1	-5.801
VP09_ERPs_resplocked_armw	1	29	Oz	-4.333
VP09_ERPs_resplocked_armw	1	30	O2	-6.924
VP09_ERPs_resplocked_armw	1	31	AF7	-1.049
VP09_ERPs_resplocked_armw	1	32	AF3	-1.845
VP09_ERPs_resplocked_armw	1	33	AF4	0.931
VP09_ERPs_resplocked_armw	1	34	AF8	0.747
VP09_ERPs_resplocked_armw	1	35	F5	-1.508
VP09_ERPs_resplocked_armw	1	36	F1	-6.31
VP09_ERPs_resplocked_armw	1	37	F2	-5.891
VP09_ERPs_resplocked_armw	1	38	F6	1.309
VP09_ERPs_resplocked_armw	1	39	FC3	-9.03
VP09_ERPs_resplocked_armw	1	40	FCz	-9.238
VP09_ERPs_resplocked_armw	1	41	FC4	-8.962
VP09_ERPs_resplocked_armw	1	42	C5	-6.33
VP09_ERPs_resplocked_armw	1	43	C1	-12.712
VP09_ERPs_resplocked_armw	1	44	C2	-11.977
VP09_ERPs_resplocked_armw	1	45	C6	0.937
VP09_ERPs_resplocked_armw	1	46	CP3	-11.402
VP09_ERPs_resplocked_armw	1	47	CPz	-11.349
VP09_ERPs_resplocked_armw	1	48	CP4	-7.085
VP09_ERPs_resplocked_armw	1	49	P5	-7.065
VP09_ERPs_resplocked_armw	1	50	P1	-8.666
VP09_ERPs_resplocked_armw	1	51	P2	-6.893
VP09_ERPs_resplocked_armw	1	52	P6	-6.983
VP09_ERPs_resplocked_armw	1	53	PO5	-5.018
VP09_ERPs_resplocked_armw	1	54	PO3	-6.029
VP09_ERPs_resplocked_armw	1	55	PO4	-7.208
VP09_ERPs_resplocked_armw	1	56	PO6	-6.761
VP09_ERPs_resplocked_armw	1	57	FT7	-1.781
VP09_ERPs_resplocked_armw	1	58	FT8	0.444
VP09_ERPs_resplocked_armw	1	59	TP7	-3.911
VP09_ERPs_resplocked_armw	1	60	TP8	-1.13
VP09_ERPs_resplocked_armw	1	61	PO7	-5.1
VP09_ERPs_resplocked_armw	1	62	PO8	-6.615
VP09_ERPs_resplocked_armw	2	1	Fp1	3.662
VP09_ERPs_resplocked_armw	2	2	Fpz	5.764
VP09_ERPs_resplocked_armw	2	3	Fp2	4.741
VP09_ERPs_resplocked_armw	2	4	F7	-1.311
VP09_ERPs_resplocked_armw	2	5	F3	-5.209
VP09_ERPs_resplocked_armw	2	6	Fz	-5.204
VP09_ERPs_resplocked_armw	2	7	F4	-5.23
VP09_ERPs_resplocked_armw	2	8	F8	1.082
VP09_ERPs_resplocked_armw	2	9	FC5	-4.264
VP09_ERPs_resplocked_armw	2	10	FC1	-10.475
VP09_ERPs_resplocked_armw	2	11	FC2	-10.608
VP09_ERPs_resplocked_armw	2	12	FC6	-3.703
VP09_ERPs_resplocked_armw	2	13	T7	-4.407
VP09_ERPs_resplocked_armw	2	14	C3	-12.005
VP09_ERPs_resplocked_armw	2	15	Cz	-14.764
VP09_ERPs_resplocked_armw	2	16	C4	-10.052
VP09_ERPs_resplocked_armw	2	17	T8	-1.422
VP09_ERPs_resplocked_armw	2	18	CP5	-8.401
VP09_ERPs_resplocked_armw	2	19	CP1	-12.976
VP09_ERPs_resplocked_armw	2	20	CP2	-11.643
VP09_ERPs_resplocked_armw	2	21	CP6	-5.658
VP09_ERPs_resplocked_armw	2	22	P7	-8.503
VP09_ERPs_resplocked_armw	2	23	P3	-8.498
VP09_ERPs_resplocked_armw	2	24	Pz	-10.773
VP09_ERPs_resplocked_armw	2	25	P4	-9.159
VP09_ERPs_resplocked_armw	2	26	P8	-9.163
VP09_ERPs_resplocked_armw	2	27	POz	-10.844
VP09_ERPs_resplocked_armw	2	28	O1	-9.003
VP09_ERPs_resplocked_armw	2	29	Oz	-9.053
VP09_ERPs_resplocked_armw	2	30	O2	-9.068
VP09_ERPs_resplocked_armw	2	31	AF7	0.713
VP09_ERPs_resplocked_armw	2	32	AF3	-2.256
VP09_ERPs_resplocked_armw	2	33	AF4	-0.524
VP09_ERPs_resplocked_armw	2	34	AF8	3.873
VP09_ERPs_resplocked_armw	2	35	F5	-1.443
VP09_ERPs_resplocked_armw	2	36	F1	-5.272
VP09_ERPs_resplocked_armw	2	37	F2	-5.12
VP09_ERPs_resplocked_armw	2	38	F6	-0.54
VP09_ERPs_resplocked_armw	2	39	FC3	-8.963
VP09_ERPs_resplocked_armw	2	40	FCz	-10.511
VP09_ERPs_resplocked_armw	2	41	FC4	-10.567
VP09_ERPs_resplocked_armw	2	42	C5	-4.584
VP09_ERPs_resplocked_armw	2	43	C1	-14.404
VP09_ERPs_resplocked_armw	2	44	C2	-14.608
VP09_ERPs_resplocked_armw	2	45	C6	-1.364
VP09_ERPs_resplocked_armw	2	46	CP3	-11.675
VP09_ERPs_resplocked_armw	2	47	CPz	-13.622
VP09_ERPs_resplocked_armw	2	48	CP4	-9.123
VP09_ERPs_resplocked_armw	2	49	P5	-8.683
VP09_ERPs_resplocked_armw	2	50	P1	-10.962
VP09_ERPs_resplocked_armw	2	51	P2	-9.122
VP09_ERPs_resplocked_armw	2	52	P6	-9.066
VP09_ERPs_resplocked_armw	2	53	PO5	-8.726
VP09_ERPs_resplocked_armw	2	54	PO3	-10.555
VP09_ERPs_resplocked_armw	2	55	PO4	-8.855
VP09_ERPs_resplocked_armw	2	56	PO6	-9.268
VP09_ERPs_resplocked_armw	2	57	FT7	0.722
VP09_ERPs_resplocked_armw	2	58	FT8	-0.933
VP09_ERPs_resplocked_armw	2	59	TP7	-3.737
VP09_ERPs_resplocked_armw	2	60	TP8	-3.616
VP09_ERPs_resplocked_armw	2	61	PO7	-8.713
VP09_ERPs_resplocked_armw	2	62	PO8	-9.155
VP09_ERPs_resplocked_armw	4	1	Fp1	-0.688
VP09_ERPs_resplocked_armw	4	2	Fpz	-1.647
VP09_ERPs_resplocked_armw	4	3	Fp2	2.15
VP09_ERPs_resplocked_armw	4	4	F7	-3.782
VP09_ERPs_resplocked_armw	4	5	F3	-7.29
VP09_ERPs_resplocked_armw	4	6	Fz	-7.195
VP09_ERPs_resplocked_armw	4	7	F4	-6.916
VP09_ERPs_resplocked_armw	4	8	F8	-1.192
VP09_ERPs_resplocked_armw	4	9	FC5	-6.704
VP09_ERPs_resplocked_armw	4	10	FC1	-11.504
VP09_ERPs_resplocked_armw	4	11	FC2	-11.508
VP09_ERPs_resplocked_armw	4	12	FC6	-5.845
VP09_ERPs_resplocked_armw	4	13	T7	-4.125
VP09_ERPs_resplocked_armw	4	14	C3	-13.797
VP09_ERPs_resplocked_armw	4	15	Cz	-14.352
VP09_ERPs_resplocked_armw	4	16	C4	-9.363
VP09_ERPs_resplocked_armw	4	17	T8	-1.909
VP09_ERPs_resplocked_armw	4	18	CP5	-8.588
VP09_ERPs_resplocked_armw	4	19	CP1	-14.706
VP09_ERPs_resplocked_armw	4	20	CP2	-12.647
VP09_ERPs_resplocked_armw	4	21	CP6	-5.449
VP09_ERPs_resplocked_armw	4	22	P7	-9.155
VP09_ERPs_resplocked_armw	4	23	P3	-9.313
VP09_ERPs_resplocked_armw	4	24	Pz	-12.59
VP09_ERPs_resplocked_armw	4	25	P4	-10.425
VP09_ERPs_resplocked_armw	4	26	P8	-10.619
VP09_ERPs_resplocked_armw	4	27	POz	-12.597
VP09_ERPs_resplocked_armw	4	28	O1	-9.912
VP09_ERPs_resplocked_armw	4	29	Oz	-9.806
VP09_ERPs_resplocked_armw	4	30	O2	-10.492
VP09_ERPs_resplocked_armw	4	31	AF7	-2.508
VP09_ERPs_resplocked_armw	4	32	AF3	-5.107
VP09_ERPs_resplocked_armw	4	33	AF4	-1.482
VP09_ERPs_resplocked_armw	4	34	AF8	0.498
VP09_ERPs_resplocked_armw	4	35	F5	-3.879
VP09_ERPs_resplocked_armw	4	36	F1	-7.217
VP09_ERPs_resplocked_armw	4	37	F2	-6.991
VP09_ERPs_resplocked_armw	4	38	F6	-1.429
VP09_ERPs_resplocked_armw	4	39	FC3	-11.69
VP09_ERPs_resplocked_armw	4	40	FCz	-11.48
VP09_ERPs_resplocked_armw	4	41	FC4	-11.539
VP09_ERPs_resplocked_armw	4	42	C5	-6.809
VP09_ERPs_resplocked_armw	4	43	C1	-15.217
VP09_ERPs_resplocked_armw	4	44	C2	-14.323
VP09_ERPs_resplocked_armw	4	45	C6	-1.726
VP09_ERPs_resplocked_armw	4	46	CP3	-13.865
VP09_ERPs_resplocked_armw	4	47	CPz	-14.696
VP09_ERPs_resplocked_armw	4	48	CP4	-10.543
VP09_ERPs_resplocked_armw	4	49	P5	-9.212
VP09_ERPs_resplocked_armw	4	50	P1	-13.141
VP09_ERPs_resplocked_armw	4	51	P2	-10.605
VP09_ERPs_resplocked_armw	4	52	P6	-10.602
VP09_ERPs_resplocked_armw	4	53	PO5	-10.127
VP09_ERPs_resplocked_armw	4	54	PO3	-10.856
VP09_ERPs_resplocked_armw	4	55	PO4	-10.594
VP09_ERPs_resplocked_armw	4	56	PO6	-10.523
VP09_ERPs_resplocked_armw	4	57	FT7	-3.04
VP09_ERPs_resplocked_armw	4	58	FT8	-1.821
VP09_ERPs_resplocked_armw	4	59	TP7	-5.903
VP09_ERPs_resplocked_armw	4	60	TP8	-3.687
VP09_ERPs_resplocked_armw	4	61	PO7	-10.073
VP09_ERPs_resplocked_armw	4	62	PO8	-10.459
VP09_ERPs_resplocked_armw	5	1	Fp1	-7.832
VP09_ERPs_resplocked_armw	5	2	Fpz	-4.334
VP09_ERPs_resplocked_armw	5	3	Fp2	-2.841
VP09_ERPs_resplocked_armw	5	4	F7	-7.173
VP09_ERPs_resplocked_armw	5	5	F3	-10.853
VP09_ERPs_resplocked_armw	5	6	Fz	-10.852
VP09_ERPs_resplocked_armw	5	7	F4	-10.224
VP09_ERPs_resplocked_armw	5	8	F8	-2.927
VP09_ERPs_resplocked_armw	5	9	FC5	-9.033
VP09_ERPs_resplocked_armw	5	10	FC1	-14.443
VP09_ERPs_resplocked_armw	5	11	FC2	-14.252
VP09_ERPs_resplocked_armw	5	12	FC6	-5.208
VP09_ERPs_resplocked_armw	5	13	T7	-5.367
VP09_ERPs_resplocked_armw	5	14	C3	-15.362
VP09_ERPs_resplocked_armw	5	15	Cz	-16.821
VP09_ERPs_resplocked_armw	5	16	C4	-11.874
VP09_ERPs_resplocked_armw	5	17	T8	-3.278
VP09_ERPs_resplocked_armw	5	18	CP5	-9.592
VP09_ERPs_resplocked_armw	5	19	CP1	-17.285
VP09_ERPs_resplocked_armw	5	20	CP2	-14.41
VP09_ERPs_resplocked_armw	5	21	CP6	-6.88
VP09_ERPs_resplocked_armw	5	22	P7	-10.624
VP09_ERPs_resplocked_armw	5	23	P3	-10.825
VP09_ERPs_resplocked_armw	5	24	Pz	-13.74
VP09_ERPs_resplocked_armw	5	25	P4	-10.564
VP09_ERPs_resplocked_armw	5	26	P8	-10.574
VP09_ERPs_resplocked_armw	5	27	POz	-13.773
VP09_ERPs_resplocked_armw	5	28	O1	-9.285
VP09_ERPs_resplocked_armw	5	29	Oz	-9.867
VP09_ERPs_resplocked_armw	5	30	O2	-10.64
VP09_ERPs_resplocked_armw	5	31	AF7	-7.878
VP09_ERPs_resplocked_armw	5	32	AF3	-8.683
VP09_ERPs_resplocked_armw	5	33	AF4	-4.241
VP09_ERPs_resplocked_armw	5	34	AF8	0.724
VP09_ERPs_resplocked_armw	5	35	F5	-7.073
VP09_ERPs_resplocked_armw	5	36	F1	-10.778
VP09_ERPs_resplocked_armw	5	37	F2	-10.22
VP09_ERPs_resplocked_armw	5	38	F6	-4.064
VP09_ERPs_resplocked_armw	5	39	FC3	-13.179
VP09_ERPs_resplocked_armw	5	40	FCz	-14.309
VP09_ERPs_resplocked_armw	5	41	FC4	-14.193
VP09_ERPs_resplocked_armw	5	42	C5	-8.972
VP09_ERPs_resplocked_armw	5	43	C1	-17.883
VP09_ERPs_resplocked_armw	5	44	C2	-16.579
VP09_ERPs_resplocked_armw	5	45	C6	-3.078
VP09_ERPs_resplocked_armw	5	46	CP3	-15.49
VP09_ERPs_resplocked_armw	5	47	CPz	-16.316
VP09_ERPs_resplocked_armw	5	48	CP4	-10.649
VP09_ERPs_resplocked_armw	5	49	P5	-10.659
VP09_ERPs_resplocked_armw	5	50	P1	-14.346
VP09_ERPs_resplocked_armw	5	51	P2	-10.575
VP09_ERPs_resplocked_armw	5	52	P6	-10.489
VP09_ERPs_resplocked_armw	5	53	PO5	-9.18
VP09_ERPs_resplocked_armw	5	54	PO3	-11.768
VP09_ERPs_resplocked_armw	5	55	PO4	-10.632
VP09_ERPs_resplocked_armw	5	56	PO6	-10.446
VP09_ERPs_resplocked_armw	5	57	FT7	-5.929
VP09_ERPs_resplocked_armw	5	58	FT8	-3.376
VP09_ERPs_resplocked_armw	5	59	TP7	-5.747
VP09_ERPs_resplocked_armw	5	60	TP8	-5.115
VP09_ERPs_resplocked_armw	5	61	PO7	-9.267
VP09_ERPs_resplocked_armw	5	62	PO8	-10.51
VP10_ERPs_resplocked_armw	1	1	Fp1	-5.03
VP10_ERPs_resplocked_armw	1	2	Fpz	-6.474
VP10_ERPs_resplocked_armw	1	3	Fp2	-6.129
VP10_ERPs_resplocked_armw	1	4	F7	-6.524
VP10_ERPs_resplocked_armw	1	5	F3	-10.987
VP10_ERPs_resplocked_armw	1	6	Fz	-11.098
VP10_ERPs_resplocked_armw	1	7	F4	-8.276
VP10_ERPs_resplocked_armw	1	8	F8	-2.024
VP10_ERPs_resplocked_armw	1	9	FC5	-5.962
VP10_ERPs_resplocked_armw	1	10	FC1	-12.138
VP10_ERPs_resplocked_armw	1	11	FC2	-8.878
VP10_ERPs_resplocked_armw	1	12	FC6	-4.354
VP10_ERPs_resplocked_armw	1	13	T7	-1.438
VP10_ERPs_resplocked_armw	1	14	C3	-10.146
VP10_ERPs_resplocked_armw	1	15	Cz	-9.425
[truncated: 4,449 more rows]
