# Supplementary material for: Action Priority: Early Neurophysiological Interaction of Conceptual and Motor Representations
Source: PLoS One. 2016 Dec 14;11(12):e0165882. doi: 10.1371/journal.pone.0165882 (PMC5156427; doi:10.1371/journal.pone.0165882)
Supplement: S21 Dataset — (DAT) [file pone.0165882.s021.dat]

ERPset	bin	chindex	chlabel	value
VP01_ERPs_resplocked_armw	1	1	Fp1	0.268
VP01_ERPs_resplocked_armw	1	2	Fpz	-0.197
VP01_ERPs_resplocked_armw	1	3	Fp2	0.239
VP01_ERPs_resplocked_armw	1	4	F7	0.387
VP01_ERPs_resplocked_armw	1	5	F3	-0.211
VP01_ERPs_resplocked_armw	1	6	Fz	-1.58
VP01_ERPs_resplocked_armw	1	7	F4	-1.477
VP01_ERPs_resplocked_armw	1	8	F8	-0.014
VP01_ERPs_resplocked_armw	1	9	FC5	0.435
VP01_ERPs_resplocked_armw	1	10	FC1	-1.757
VP01_ERPs_resplocked_armw	1	11	FC2	-4.162
VP01_ERPs_resplocked_armw	1	12	FC6	-2.545
VP01_ERPs_resplocked_armw	1	13	T7	0.131
VP01_ERPs_resplocked_armw	1	14	C3	-0.419
VP01_ERPs_resplocked_armw	1	15	Cz	-4.267
VP01_ERPs_resplocked_armw	1	16	C4	-3.017
VP01_ERPs_resplocked_armw	1	17	T8	0.368
VP01_ERPs_resplocked_armw	1	18	CP5	1.299
VP01_ERPs_resplocked_armw	1	19	CP1	-1.555
VP01_ERPs_resplocked_armw	1	20	CP2	-1.543
VP01_ERPs_resplocked_armw	1	21	CP6	2.15
VP01_ERPs_resplocked_armw	1	22	P7	1.4
VP01_ERPs_resplocked_armw	1	23	P3	-0.286
VP01_ERPs_resplocked_armw	1	24	Pz	-0.422
VP01_ERPs_resplocked_armw	1	25	P4	0.178
VP01_ERPs_resplocked_armw	1	26	P8	3.222
VP01_ERPs_resplocked_armw	1	27	POz	2.723
VP01_ERPs_resplocked_armw	1	28	O1	2.865
VP01_ERPs_resplocked_armw	1	29	Oz	3.937
VP01_ERPs_resplocked_armw	1	30	O2	2.763
VP01_ERPs_resplocked_armw	1	31	AF7	0.693
VP01_ERPs_resplocked_armw	1	32	AF3	-0.056
VP01_ERPs_resplocked_armw	1	33	AF4	-1.082
VP01_ERPs_resplocked_armw	1	34	AF8	-0.117
VP01_ERPs_resplocked_armw	1	35	F5	-0.416
VP01_ERPs_resplocked_armw	1	36	F1	-0.204
VP01_ERPs_resplocked_armw	1	37	F2	-2.921
VP01_ERPs_resplocked_armw	1	38	F6	-1.424
VP01_ERPs_resplocked_armw	1	39	FC3	0.032
VP01_ERPs_resplocked_armw	1	40	FCz	-3.624
VP01_ERPs_resplocked_armw	1	41	FC4	-2.177
VP01_ERPs_resplocked_armw	1	42	C5	0.767
VP01_ERPs_resplocked_armw	1	43	C1	-1.113
VP01_ERPs_resplocked_armw	1	44	C2	-3.707
VP01_ERPs_resplocked_armw	1	45	C6	0.902
VP01_ERPs_resplocked_armw	1	46	CP3	0.752
VP01_ERPs_resplocked_armw	1	47	CPz	-2.094
VP01_ERPs_resplocked_armw	1	48	CP4	-0.514
VP01_ERPs_resplocked_armw	1	49	P5	1.537
VP01_ERPs_resplocked_armw	1	50	P1	-0.26
VP01_ERPs_resplocked_armw	1	51	P2	0.22
VP01_ERPs_resplocked_armw	1	52	P6	1.681
VP01_ERPs_resplocked_armw	1	53	PO5	3.512
VP01_ERPs_resplocked_armw	1	54	PO3	3.483
VP01_ERPs_resplocked_armw	1	55	PO4	2.265
VP01_ERPs_resplocked_armw	1	56	PO6	2.598
VP01_ERPs_resplocked_armw	1	57	FT7	0.429
VP01_ERPs_resplocked_armw	1	58	FT8	0.984
VP01_ERPs_resplocked_armw	1	59	TP7	0.117
VP01_ERPs_resplocked_armw	1	60	TP8	2.639
VP01_ERPs_resplocked_armw	1	61	PO7	3.554
VP01_ERPs_resplocked_armw	1	62	PO8	2.625
VP01_ERPs_resplocked_armw	2	1	Fp1	-2.346
VP01_ERPs_resplocked_armw	2	2	Fpz	-2.093
VP01_ERPs_resplocked_armw	2	3	Fp2	-2.405
VP01_ERPs_resplocked_armw	2	4	F7	-0.726
VP01_ERPs_resplocked_armw	2	5	F3	-3.502
VP01_ERPs_resplocked_armw	2	6	Fz	-4.489
VP01_ERPs_resplocked_armw	2	7	F4	-4.812
VP01_ERPs_resplocked_armw	2	8	F8	-3.466
VP01_ERPs_resplocked_armw	2	9	FC5	-1.843
VP01_ERPs_resplocked_armw	2	10	FC1	-5.745
VP01_ERPs_resplocked_armw	2	11	FC2	-6.262
VP01_ERPs_resplocked_armw	2	12	FC6	-3.407
VP01_ERPs_resplocked_armw	2	13	T7	-3.917
VP01_ERPs_resplocked_armw	2	14	C3	-4.488
VP01_ERPs_resplocked_armw	2	15	Cz	-7.757
VP01_ERPs_resplocked_armw	2	16	C4	-6.634
VP01_ERPs_resplocked_armw	2	17	T8	-1.897
VP01_ERPs_resplocked_armw	2	18	CP5	-1.237
VP01_ERPs_resplocked_armw	2	19	CP1	-4.67
VP01_ERPs_resplocked_armw	2	20	CP2	-3.894
VP01_ERPs_resplocked_armw	2	21	CP6	-1.73
VP01_ERPs_resplocked_armw	2	22	P7	-2.905
VP01_ERPs_resplocked_armw	2	23	P3	-2.667
VP01_ERPs_resplocked_armw	2	24	Pz	-3.329
VP01_ERPs_resplocked_armw	2	25	P4	-3.181
VP01_ERPs_resplocked_armw	2	26	P8	-1.513
VP01_ERPs_resplocked_armw	2	27	POz	-0.658
VP01_ERPs_resplocked_armw	2	28	O1	-0.334
VP01_ERPs_resplocked_armw	2	29	Oz	-0.714
VP01_ERPs_resplocked_armw	2	30	O2	-0.23
VP01_ERPs_resplocked_armw	2	31	AF7	-1.921
VP01_ERPs_resplocked_armw	2	32	AF3	-3.098
VP01_ERPs_resplocked_armw	2	33	AF4	-4.129
VP01_ERPs_resplocked_armw	2	34	AF8	-3.178
VP01_ERPs_resplocked_armw	2	35	F5	-2.276
VP01_ERPs_resplocked_armw	2	36	F1	-3.373
VP01_ERPs_resplocked_armw	2	37	F2	-4.678
VP01_ERPs_resplocked_armw	2	38	F6	-2.938
VP01_ERPs_resplocked_armw	2	39	FC3	-3.469
VP01_ERPs_resplocked_armw	2	40	FCz	-6.719
VP01_ERPs_resplocked_armw	2	41	FC4	-5.001
VP01_ERPs_resplocked_armw	2	42	C5	-1.837
VP01_ERPs_resplocked_armw	2	43	C1	-6.491
VP01_ERPs_resplocked_armw	2	44	C2	-5.181
VP01_ERPs_resplocked_armw	2	45	C6	-2.132
VP01_ERPs_resplocked_armw	2	46	CP3	-1.818
VP01_ERPs_resplocked_armw	2	47	CPz	-5.398
VP01_ERPs_resplocked_armw	2	48	CP4	-2.666
VP01_ERPs_resplocked_armw	2	49	P5	-1.292
VP01_ERPs_resplocked_armw	2	50	P1	-2.561
VP01_ERPs_resplocked_armw	2	51	P2	-3.057
VP01_ERPs_resplocked_armw	2	52	P6	-1.254
VP01_ERPs_resplocked_armw	2	53	PO5	-0.445
VP01_ERPs_resplocked_armw	2	54	PO3	-0.355
VP01_ERPs_resplocked_armw	2	55	PO4	-0.329
VP01_ERPs_resplocked_armw	2	56	PO6	-0.289
VP01_ERPs_resplocked_armw	2	57	FT7	-2.317
VP01_ERPs_resplocked_armw	2	58	FT8	-2.728
VP01_ERPs_resplocked_armw	2	59	TP7	-3.877
VP01_ERPs_resplocked_armw	2	60	TP8	-1.362
VP01_ERPs_resplocked_armw	2	61	PO7	-0.362
VP01_ERPs_resplocked_armw	2	62	PO8	-0.369
VP01_ERPs_resplocked_armw	4	1	Fp1	-0.769
VP01_ERPs_resplocked_armw	4	2	Fpz	-1.254
VP01_ERPs_resplocked_armw	4	3	Fp2	-2.208
VP01_ERPs_resplocked_armw	4	4	F7	-0.52
VP01_ERPs_resplocked_armw	4	5	F3	-0.044
VP01_ERPs_resplocked_armw	4	6	Fz	-0.552
VP01_ERPs_resplocked_armw	4	7	F4	-2.412
VP01_ERPs_resplocked_armw	4	8	F8	-1.427
VP01_ERPs_resplocked_armw	4	9	FC5	-1.196
VP01_ERPs_resplocked_armw	4	10	FC1	-0.081
VP01_ERPs_resplocked_armw	4	11	FC2	-2.53
VP01_ERPs_resplocked_armw	4	12	FC6	-2.43
VP01_ERPs_resplocked_armw	4	13	T7	0.234
VP01_ERPs_resplocked_armw	4	14	C3	1.214
VP01_ERPs_resplocked_armw	4	15	Cz	-3.88
VP01_ERPs_resplocked_armw	4	16	C4	-2.835
VP01_ERPs_resplocked_armw	4	17	T8	-0.961
VP01_ERPs_resplocked_armw	4	18	CP5	2.631
VP01_ERPs_resplocked_armw	4	19	CP1	-1.895
VP01_ERPs_resplocked_armw	4	20	CP2	-2.205
VP01_ERPs_resplocked_armw	4	21	CP6	-0.932
VP01_ERPs_resplocked_armw	4	22	P7	1.97
VP01_ERPs_resplocked_armw	4	23	P3	-0.842
VP01_ERPs_resplocked_armw	4	24	Pz	-2.101
VP01_ERPs_resplocked_armw	4	25	P4	-0.08
VP01_ERPs_resplocked_armw	4	26	P8	2.445
VP01_ERPs_resplocked_armw	4	27	POz	0.215
VP01_ERPs_resplocked_armw	4	28	O1	2.039
VP01_ERPs_resplocked_armw	4	29	Oz	1.622
VP01_ERPs_resplocked_armw	4	30	O2	1.033
VP01_ERPs_resplocked_armw	4	31	AF7	0.479
VP01_ERPs_resplocked_armw	4	32	AF3	0.092
VP01_ERPs_resplocked_armw	4	33	AF4	-1.061
VP01_ERPs_resplocked_armw	4	34	AF8	-0.718
VP01_ERPs_resplocked_armw	4	35	F5	2.655
VP01_ERPs_resplocked_armw	4	36	F1	-0.023
VP01_ERPs_resplocked_armw	4	37	F2	-1.71
VP01_ERPs_resplocked_armw	4	38	F6	-1.809
VP01_ERPs_resplocked_armw	4	39	FC3	0.35
VP01_ERPs_resplocked_armw	4	40	FCz	-1.4
VP01_ERPs_resplocked_armw	4	41	FC4	-0.853
VP01_ERPs_resplocked_armw	4	42	C5	1.137
VP01_ERPs_resplocked_armw	4	43	C1	-0.616
VP01_ERPs_resplocked_armw	4	44	C2	-1.566
VP01_ERPs_resplocked_armw	4	45	C6	-1.487
VP01_ERPs_resplocked_armw	4	46	CP3	0.511
VP01_ERPs_resplocked_armw	4	47	CPz	-3.189
VP01_ERPs_resplocked_armw	4	48	CP4	-0.548
VP01_ERPs_resplocked_armw	4	49	P5	0.729
VP01_ERPs_resplocked_armw	4	50	P1	-0.79
VP01_ERPs_resplocked_armw	4	51	P2	-1.667
VP01_ERPs_resplocked_armw	4	52	P6	0.468
VP01_ERPs_resplocked_armw	4	53	PO5	0.735
VP01_ERPs_resplocked_armw	4	54	PO3	0.755
VP01_ERPs_resplocked_armw	4	55	PO4	0.963
VP01_ERPs_resplocked_armw	4	56	PO6	0.971
VP01_ERPs_resplocked_armw	4	57	FT7	0.006
VP01_ERPs_resplocked_armw	4	58	FT8	-0.876
VP01_ERPs_resplocked_armw	4	59	TP7	0.323
VP01_ERPs_resplocked_armw	4	60	TP8	-0.03
VP01_ERPs_resplocked_armw	4	61	PO7	0.77
VP01_ERPs_resplocked_armw	4	62	PO8	1.045
VP01_ERPs_resplocked_armw	5	1	Fp1	0.74
VP01_ERPs_resplocked_armw	5	2	Fpz	-1.371
VP01_ERPs_resplocked_armw	5	3	Fp2	-1.255
VP01_ERPs_resplocked_armw	5	4	F7	0.292
VP01_ERPs_resplocked_armw	5	5	F3	-2.27
VP01_ERPs_resplocked_armw	5	6	Fz	-2.501
VP01_ERPs_resplocked_armw	5	7	F4	-3.559
VP01_ERPs_resplocked_armw	5	8	F8	-2.09
VP01_ERPs_resplocked_armw	5	9	FC5	-1.054
VP01_ERPs_resplocked_armw	5	10	FC1	-2.771
VP01_ERPs_resplocked_armw	5	11	FC2	-5.316
VP01_ERPs_resplocked_armw	5	12	FC6	-0.796
VP01_ERPs_resplocked_armw	5	13	T7	1.217
VP01_ERPs_resplocked_armw	5	14	C3	-1.039
VP01_ERPs_resplocked_armw	5	15	Cz	-4.773
VP01_ERPs_resplocked_armw	5	16	C4	-4.336
VP01_ERPs_resplocked_armw	5	17	T8	-0.673
VP01_ERPs_resplocked_armw	5	18	CP5	-1.81
VP01_ERPs_resplocked_armw	5	19	CP1	-1.767
VP01_ERPs_resplocked_armw	5	20	CP2	-2.775
VP01_ERPs_resplocked_armw	5	21	CP6	-1.972
VP01_ERPs_resplocked_armw	5	22	P7	1.164
VP01_ERPs_resplocked_armw	5	23	P3	-0.407
VP01_ERPs_resplocked_armw	5	24	Pz	-2.64
VP01_ERPs_resplocked_armw	5	25	P4	-0.51
VP01_ERPs_resplocked_armw	5	26	P8	2.412
VP01_ERPs_resplocked_armw	5	27	POz	-0.188
VP01_ERPs_resplocked_armw	5	28	O1	2.147
VP01_ERPs_resplocked_armw	5	29	Oz	0.968
VP01_ERPs_resplocked_armw	5	30	O2	-0.099
VP01_ERPs_resplocked_armw	5	31	AF7	0.419
VP01_ERPs_resplocked_armw	5	32	AF3	-2.035
VP01_ERPs_resplocked_armw	5	33	AF4	-2.385
VP01_ERPs_resplocked_armw	5	34	AF8	-1.434
VP01_ERPs_resplocked_armw	5	35	F5	-1.497
VP01_ERPs_resplocked_armw	5	36	F1	-2.337
VP01_ERPs_resplocked_armw	5	37	F2	-3.512
VP01_ERPs_resplocked_armw	5	38	F6	-2.824
VP01_ERPs_resplocked_armw	5	39	FC3	-2.955
VP01_ERPs_resplocked_armw	5	40	FCz	-4.25
VP01_ERPs_resplocked_armw	5	41	FC4	-3.636
VP01_ERPs_resplocked_armw	5	42	C5	-0.267
VP01_ERPs_resplocked_armw	5	43	C1	-2.743
VP01_ERPs_resplocked_armw	5	44	C2	-4.714
VP01_ERPs_resplocked_armw	5	45	C6	-1.211
VP01_ERPs_resplocked_armw	5	46	CP3	-1.982
VP01_ERPs_resplocked_armw	5	47	CPz	-2.121
VP01_ERPs_resplocked_armw	5	48	CP4	-1.872
VP01_ERPs_resplocked_armw	5	49	P5	0.637
VP01_ERPs_resplocked_armw	5	50	P1	-0.401
VP01_ERPs_resplocked_armw	5	51	P2	-1.082
VP01_ERPs_resplocked_armw	5	52	P6	-0.528
VP01_ERPs_resplocked_armw	5	53	PO5	0.974
VP01_ERPs_resplocked_armw	5	54	PO3	0.745
VP01_ERPs_resplocked_armw	5	55	PO4	-0.093
VP01_ERPs_resplocked_armw	5	56	PO6	-0.131
VP01_ERPs_resplocked_armw	5	57	FT7	-0.41
VP01_ERPs_resplocked_armw	5	58	FT8	-0.563
VP01_ERPs_resplocked_armw	5	59	TP7	1.153
VP01_ERPs_resplocked_armw	5	60	TP8	0.065
VP01_ERPs_resplocked_armw	5	61	PO7	0.965
VP01_ERPs_resplocked_armw	5	62	PO8	-0.168
VP02_ERPs_resplocked_armw	1	1	Fp1	-2.602
VP02_ERPs_resplocked_armw	1	2	Fpz	-2.02
VP02_ERPs_resplocked_armw	1	3	Fp2	-1.621
VP02_ERPs_resplocked_armw	1	4	F7	-2.653
VP02_ERPs_resplocked_armw	1	5	F3	-3.519
VP02_ERPs_resplocked_armw	1	6	Fz	-4.346
VP02_ERPs_resplocked_armw	1	7	F4	-2.656
VP02_ERPs_resplocked_armw	1	8	F8	-1.487
VP02_ERPs_resplocked_armw	1	9	FC5	-2.29
VP02_ERPs_resplocked_armw	1	10	FC1	-5.725
VP02_ERPs_resplocked_armw	1	11	FC2	-3.293
VP02_ERPs_resplocked_armw	1	12	FC6	-0.688
VP02_ERPs_resplocked_armw	1	13	T7	-3.089
VP02_ERPs_resplocked_armw	1	14	C3	-3.475
VP02_ERPs_resplocked_armw	1	15	Cz	-6.28
VP02_ERPs_resplocked_armw	1	16	C4	-0.397
VP02_ERPs_resplocked_armw	1	17	T8	0.454
VP02_ERPs_resplocked_armw	1	18	CP5	2.969
VP02_ERPs_resplocked_armw	1	19	CP1	-4.649
VP02_ERPs_resplocked_armw	1	20	CP2	-1.822
VP02_ERPs_resplocked_armw	1	21	CP6	1.58
VP02_ERPs_resplocked_armw	1	22	P7	2.06
VP02_ERPs_resplocked_armw	1	23	P3	-0.887
VP02_ERPs_resplocked_armw	1	24	Pz	-2.449
VP02_ERPs_resplocked_armw	1	25	P4	0.917
VP02_ERPs_resplocked_armw	1	26	P8	4.572
VP02_ERPs_resplocked_armw	1	27	POz	-1.209
VP02_ERPs_resplocked_armw	1	28	O1	2.717
VP02_ERPs_resplocked_armw	1	29	Oz	0.501
VP02_ERPs_resplocked_armw	1	30	O2	2.393
VP02_ERPs_resplocked_armw	1	31	AF7	-0.226
VP02_ERPs_resplocked_armw	1	32	AF3	-3.529
VP02_ERPs_resplocked_armw	1	33	AF4	-3.295
VP02_ERPs_resplocked_armw	1	34	AF8	-0.948
VP02_ERPs_resplocked_armw	1	35	F5	-3.601
VP02_ERPs_resplocked_armw	1	36	F1	-3.491
VP02_ERPs_resplocked_armw	1	37	F2	-3.033
VP02_ERPs_resplocked_armw	1	38	F6	-2.098
VP02_ERPs_resplocked_armw	1	39	FC3	-4.01
VP02_ERPs_resplocked_armw	1	40	FCz	-5.776
VP02_ERPs_resplocked_armw	1	41	FC4	-1.15
VP02_ERPs_resplocked_armw	1	42	C5	-2.051
VP02_ERPs_resplocked_armw	1	43	C1	-6.039
VP02_ERPs_resplocked_armw	1	44	C2	-3.023
VP02_ERPs_resplocked_armw	1	45	C6	-1.715
VP02_ERPs_resplocked_armw	1	46	CP3	-2.145
VP02_ERPs_resplocked_armw	1	47	CPz	-4.794
VP02_ERPs_resplocked_armw	1	48	CP4	0.492
VP02_ERPs_resplocked_armw	1	49	P5	1.351
VP02_ERPs_resplocked_armw	1	50	P1	-0.643
VP02_ERPs_resplocked_armw	1	51	P2	-0.59
VP02_ERPs_resplocked_armw	1	52	P6	2.791
VP02_ERPs_resplocked_armw	1	53	PO5	3.114
VP02_ERPs_resplocked_armw	1	54	PO3	-0.088
VP02_ERPs_resplocked_armw	1	55	PO4	1.002
VP02_ERPs_resplocked_armw	1	56	PO6	3.034
VP02_ERPs_resplocked_armw	1	57	FT7	-3.723
VP02_ERPs_resplocked_armw	1	58	FT8	0.363
VP02_ERPs_resplocked_armw	1	59	TP7	-1.157
VP02_ERPs_resplocked_armw	1	60	TP8	3.608
VP02_ERPs_resplocked_armw	1	61	PO7	3.13
VP02_ERPs_resplocked_armw	1	62	PO8	2.972
VP02_ERPs_resplocked_armw	2	1	Fp1	-1.804
VP02_ERPs_resplocked_armw	2	2	Fpz	-2.307
VP02_ERPs_resplocked_armw	2	3	Fp2	-2.01
VP02_ERPs_resplocked_armw	2	4	F7	1.986
VP02_ERPs_resplocked_armw	2	5	F3	-3.516
VP02_ERPs_resplocked_armw	2	6	Fz	-4.791
VP02_ERPs_resplocked_armw	2	7	F4	-2.821
VP02_ERPs_resplocked_armw	2	8	F8	0.704
VP02_ERPs_resplocked_armw	2	9	FC5	-2.406
VP02_ERPs_resplocked_armw	2	10	FC1	-6.472
VP02_ERPs_resplocked_armw	2	11	FC2	-5.089
VP02_ERPs_resplocked_armw	2	12	FC6	-1.692
VP02_ERPs_resplocked_armw	2	13	T7	-0.742
VP02_ERPs_resplocked_armw	2	14	C3	-4.231
VP02_ERPs_resplocked_armw	2	15	Cz	-7.938
VP02_ERPs_resplocked_armw	2	16	C4	-2.36
VP02_ERPs_resplocked_armw	2	17	T8	0.203
VP02_ERPs_resplocked_armw	2	18	CP5	0.105
VP02_ERPs_resplocked_armw	2	19	CP1	-5.727
VP02_ERPs_resplocked_armw	2	20	CP2	-3.37
VP02_ERPs_resplocked_armw	2	21	CP6	0.723
VP02_ERPs_resplocked_armw	2	22	P7	0.595
VP02_ERPs_resplocked_armw	2	23	P3	-1.561
VP02_ERPs_resplocked_armw	2	24	Pz	-4.35
VP02_ERPs_resplocked_armw	2	25	P4	-1.089
VP02_ERPs_resplocked_armw	2	26	P8	3.223
VP02_ERPs_resplocked_armw	2	27	POz	-1.515
VP02_ERPs_resplocked_armw	2	28	O1	1.32
VP02_ERPs_resplocked_armw	2	29	Oz	-0.467
VP02_ERPs_resplocked_armw	2	30	O2	-0.663
VP02_ERPs_resplocked_armw	2	31	AF7	-0.818
VP02_ERPs_resplocked_armw	2	32	AF3	-3.499
VP02_ERPs_resplocked_armw	2	33	AF4	-1.612
VP02_ERPs_resplocked_armw	2	34	AF8	2.013
VP02_ERPs_resplocked_armw	2	35	F5	-3.791
VP02_ERPs_resplocked_armw	2	36	F1	-3.597
VP02_ERPs_resplocked_armw	2	37	F2	-3.964
VP02_ERPs_resplocked_armw	2	38	F6	0.404
VP02_ERPs_resplocked_armw	2	39	FC3	-4.914
VP02_ERPs_resplocked_armw	2	40	FCz	-6.878
VP02_ERPs_resplocked_armw	2	41	FC4	-2.757
VP02_ERPs_resplocked_armw	2	42	C5	-2.41
VP02_ERPs_resplocked_armw	2	43	C1	-7.398
VP02_ERPs_resplocked_armw	2	44	C2	-4.513
VP02_ERPs_resplocked_armw	2	45	C6	-1.942
VP02_ERPs_resplocked_armw	2	46	CP3	-3.102
VP02_ERPs_resplocked_armw	2	47	CPz	-5.818
VP02_ERPs_resplocked_armw	2	48	CP4	-1.967
VP02_ERPs_resplocked_armw	2	49	P5	0.231
VP02_ERPs_resplocked_armw	2	50	P1	-3.211
VP02_ERPs_resplocked_armw	2	51	P2	-2.229
VP02_ERPs_resplocked_armw	2	52	P6	2.079
VP02_ERPs_resplocked_armw	2	53	PO5	2.299
VP02_ERPs_resplocked_armw	2	54	PO3	-0.937
VP02_ERPs_resplocked_armw	2	55	PO4	-1.002
VP02_ERPs_resplocked_armw	2	56	PO6	1.77
VP02_ERPs_resplocked_armw	2	57	FT7	-0.754
VP02_ERPs_resplocked_armw	2	58	FT8	-1.602
VP02_ERPs_resplocked_armw	2	59	TP7	-0.308
VP02_ERPs_resplocked_armw	2	60	TP8	1.012
VP02_ERPs_resplocked_armw	2	61	PO7	2.164
VP02_ERPs_resplocked_armw	2	62	PO8	1.549
VP02_ERPs_resplocked_armw	4	1	Fp1	-1.955
VP02_ERPs_resplocked_armw	4	2	Fpz	-1.843
VP02_ERPs_resplocked_armw	4	3	Fp2	-1.509
VP02_ERPs_resplocked_armw	4	4	F7	-2.523
VP02_ERPs_resplocked_armw	4	5	F3	-2.685
VP02_ERPs_resplocked_armw	4	6	Fz	-3.907
VP02_ERPs_resplocked_armw	4	7	F4	-2.371
VP02_ERPs_resplocked_armw	4	8	F8	-0.107
VP02_ERPs_resplocked_armw	4	9	FC5	-2.69
VP02_ERPs_resplocked_armw	4	10	FC1	-4.2
VP02_ERPs_resplocked_armw	4	11	FC2	-2.249
VP02_ERPs_resplocked_armw	4	12	FC6	-0.951
VP02_ERPs_resplocked_armw	4	13	T7	-0.862
VP02_ERPs_resplocked_armw	4	14	C3	-2.59
VP02_ERPs_resplocked_armw	4	15	Cz	-4.844
VP02_ERPs_resplocked_armw	4	16	C4	1.162
VP02_ERPs_resplocked_armw	4	17	T8	0.504
VP02_ERPs_resplocked_armw	4	18	CP5	1.564
VP02_ERPs_resplocked_armw	4	19	CP1	-3.056
VP02_ERPs_resplocked_armw	4	20	CP2	-0.616
VP02_ERPs_resplocked_armw	4	21	CP6	1.567
VP02_ERPs_resplocked_armw	4	22	P7	0.492
VP02_ERPs_resplocked_armw	4	23	P3	0.303
VP02_ERPs_resplocked_armw	4	24	Pz	-1.186
VP02_ERPs_resplocked_armw	4	25	P4	0.924
VP02_ERPs_resplocked_armw	4	26	P8	2.366
VP02_ERPs_resplocked_armw	4	27	POz	-0.454
VP02_ERPs_resplocked_armw	4	28	O1	0.899
VP02_ERPs_resplocked_armw	4	29	Oz	0.155
VP02_ERPs_resplocked_armw	4	30	O2	-0.79
VP02_ERPs_resplocked_armw	4	31	AF7	-0.629
VP02_ERPs_resplocked_armw	4	32	AF3	-2.662
VP02_ERPs_resplocked_armw	4	33	AF4	-2.156
VP02_ERPs_resplocked_armw	4	34	AF8	-1.131
VP02_ERPs_resplocked_armw	4	35	F5	-2.799
VP02_ERPs_resplocked_armw	4	36	F1	-2.607
VP02_ERPs_resplocked_armw	4	37	F2	-2.785
VP02_ERPs_resplocked_armw	4	38	F6	-1.04
VP02_ERPs_resplocked_armw	4	39	FC3	-2.797
VP02_ERPs_resplocked_armw	4	40	FCz	-4.567
VP02_ERPs_resplocked_armw	4	41	FC4	-1.776
VP02_ERPs_resplocked_armw	4	42	C5	-0.213
VP02_ERPs_resplocked_armw	4	43	C1	-4.426
VP02_ERPs_resplocked_armw	4	44	C2	-1.748
VP02_ERPs_resplocked_armw	4	45	C6	-0.195
VP02_ERPs_resplocked_armw	4	46	CP3	-1.047
VP02_ERPs_resplocked_armw	4	47	CPz	-3.217
VP02_ERPs_resplocked_armw	4	48	CP4	-0.002
VP02_ERPs_resplocked_armw	4	49	P5	0.415
VP02_ERPs_resplocked_armw	4	50	P1	-0.914
VP02_ERPs_resplocked_armw	4	51	P2	-0.383
VP02_ERPs_resplocked_armw	4	52	P6	2.757
VP02_ERPs_resplocked_armw	4	53	PO5	1.634
VP02_ERPs_resplocked_armw	4	54	PO3	-1.175
VP02_ERPs_resplocked_armw	4	55	PO4	1.122
VP02_ERPs_resplocked_armw	4	56	PO6	2.114
VP02_ERPs_resplocked_armw	4	57	FT7	-0.14
VP02_ERPs_resplocked_armw	4	58	FT8	-0.049
VP02_ERPs_resplocked_armw	4	59	TP7	0.029
VP02_ERPs_resplocked_armw	4	60	TP8	0.079
VP02_ERPs_resplocked_armw	4	61	PO7	1.455
VP02_ERPs_resplocked_armw	4	62	PO8	1.831
VP02_ERPs_resplocked_armw	5	1	Fp1	-2.965
VP02_ERPs_resplocked_armw	5	2	Fpz	-2.963
VP02_ERPs_resplocked_armw	5	3	Fp2	-3.992
VP02_ERPs_resplocked_armw	5	4	F7	-1.214
VP02_ERPs_resplocked_armw	5	5	F3	-3.031
VP02_ERPs_resplocked_armw	5	6	Fz	-3.972
VP02_ERPs_resplocked_armw	5	7	F4	-2.456
VP02_ERPs_resplocked_armw	5	8	F8	-0.933
VP02_ERPs_resplocked_armw	5	9	FC5	-1.525
VP02_ERPs_resplocked_armw	5	10	FC1	-4.252
VP02_ERPs_resplocked_armw	5	11	FC2	-2.824
VP02_ERPs_resplocked_armw	5	12	FC6	-1.714
VP02_ERPs_resplocked_armw	5	13	T7	0.19
VP02_ERPs_resplocked_armw	5	14	C3	-2.601
VP02_ERPs_resplocked_armw	5	15	Cz	-4.251
VP02_ERPs_resplocked_armw	5	16	C4	-1.589
VP02_ERPs_resplocked_armw	5	17	T8	-0.468
VP02_ERPs_resplocked_armw	5	18	CP5	0.652
VP02_ERPs_resplocked_armw	5	19	CP1	-1.84
VP02_ERPs_resplocked_armw	5	20	CP2	-0.214
VP02_ERPs_resplocked_armw	5	21	CP6	0.317
VP02_ERPs_resplocked_armw	5	22	P7	1.327
VP02_ERPs_resplocked_armw	5	23	P3	-0.238
VP02_ERPs_resplocked_armw	5	24	Pz	0.356
VP02_ERPs_resplocked_armw	5	25	P4	1.859
VP02_ERPs_resplocked_armw	5	26	P8	4.039
VP02_ERPs_resplocked_armw	5	27	POz	2.039
VP02_ERPs_resplocked_armw	5	28	O1	3.432
VP02_ERPs_resplocked_armw	5	29	Oz	2.671
VP02_ERPs_resplocked_armw	5	30	O2	1.607
VP02_ERPs_resplocked_armw	5	31	AF7	-1.523
VP02_ERPs_resplocked_armw	5	32	AF3	-3.046
VP02_ERPs_resplocked_armw	5	33	AF4	-2.811
VP02_ERPs_resplocked_armw	5	34	AF8	-2.27
VP02_ERPs_resplocked_armw	5	35	F5	-2.906
VP02_ERPs_resplocked_armw	5	36	F1	-3.036
VP02_ERPs_resplocked_armw	5	37	F2	-2.641
VP02_ERPs_resplocked_armw	5	38	F6	0.065
VP02_ERPs_resplocked_armw	5	39	FC3	-3.414
VP02_ERPs_resplocked_armw	5	40	FCz	-4.769
VP02_ERPs_resplocked_armw	5	41	FC4	-2.39
VP02_ERPs_resplocked_armw	5	42	C5	-2.31
VP02_ERPs_resplocked_armw	5	43	C1	-3.931
VP02_ERPs_resplocked_armw	5	44	C2	-2.276
VP02_ERPs_resplocked_armw	5	45	C6	-1.982
VP02_ERPs_resplocked_armw	5	46	CP3	-0.168
VP02_ERPs_resplocked_armw	5	47	CPz	-1.944
VP02_ERPs_resplocked_armw	5	48	CP4	-0.058
VP02_ERPs_resplocked_armw	5	49	P5	1.304
VP02_ERPs_resplocked_armw	5	50	P1	0.203
VP02_ERPs_resplocked_armw	5	51	P2	0.205
VP02_ERPs_resplocked_armw	5	52	P6	2.313
VP02_ERPs_resplocked_armw	5	53	PO5	2.439
VP02_ERPs_resplocked_armw	5	54	PO3	1.67
VP02_ERPs_resplocked_armw	5	55	PO4	1.874
VP02_ERPs_resplocked_armw	5	56	PO6	3.131
VP02_ERPs_resplocked_armw	5	57	FT7	-3.186
VP02_ERPs_resplocked_armw	5	58	FT8	-1.279
VP02_ERPs_resplocked_armw	5	59	TP7	1.203
VP02_ERPs_resplocked_armw	5	60	TP8	1.066
VP02_ERPs_resplocked_armw	5	61	PO7	2.37
VP02_ERPs_resplocked_armw	5	62	PO8	3.209
VP04_ERPs_resplocked_armw	1	1	Fp1	-1.415
VP04_ERPs_resplocked_armw	1	2	Fpz	-3.585
VP04_ERPs_resplocked_armw	1	3	Fp2	-4.839
VP04_ERPs_resplocked_armw	1	4	F7	1.037
VP04_ERPs_resplocked_armw	1	5	F3	-4.417
VP04_ERPs_resplocked_armw	1	6	Fz	-4.554
VP04_ERPs_resplocked_armw	1	7	F4	-5.476
VP04_ERPs_resplocked_armw	1	8	F8	-2.822
VP04_ERPs_resplocked_armw	1	9	FC5	-0.653
VP04_ERPs_resplocked_armw	1	10	FC1	-6.267
VP04_ERPs_resplocked_armw	1	11	FC2	-6.197
VP04_ERPs_resplocked_armw	1	12	FC6	-2.129
VP04_ERPs_resplocked_armw	1	13	T7	1.389
VP04_ERPs_resplocked_armw	1	14	C3	-5.117
VP04_ERPs_resplocked_armw	1	15	Cz	-7.339
VP04_ERPs_resplocked_armw	1	16	C4	-5.993
VP04_ERPs_resplocked_armw	1	17	T8	-2.89
VP04_ERPs_resplocked_armw	1	18	CP5	-0.163
VP04_ERPs_resplocked_armw	1	19	CP1	-0.816
VP04_ERPs_resplocked_armw	1	20	CP2	-3.905
VP04_ERPs_resplocked_armw	1	21	CP6	-3.712
VP04_ERPs_resplocked_armw	1	22	P7	0.218
VP04_ERPs_resplocked_armw	1	23	P3	-0.145
VP04_ERPs_resplocked_armw	1	24	Pz	-5.467
VP04_ERPs_resplocked_armw	1	25	P4	-3.835
VP04_ERPs_resplocked_armw	1	26	P8	-3.91
VP04_ERPs_resplocked_armw	1	27	POz	-5.534
VP04_ERPs_resplocked_armw	1	28	O1	-1.88
VP04_ERPs_resplocked_armw	1	29	Oz	-3.07
VP04_ERPs_resplocked_armw	1	30	O2	-3.836
VP04_ERPs_resplocked_armw	1	31	AF7	1.094
VP04_ERPs_resplocked_armw	1	32	AF3	-3.014
VP04_ERPs_resplocked_armw	1	33	AF4	-4.683
VP04_ERPs_resplocked_armw	1	34	AF8	-4.142
VP04_ERPs_resplocked_armw	1	35	F5	-4.294
VP04_ERPs_resplocked_armw	1	36	F1	-4.384
VP04_ERPs_resplocked_armw	1	37	F2	-5.454
VP04_ERPs_resplocked_armw	1	38	F6	-2.841
VP04_ERPs_resplocked_armw	1	39	FC3	-4.463
VP04_ERPs_resplocked_armw	1	40	FCz	-6.06
VP04_ERPs_resplocked_armw	1	41	FC4	-6.071
VP04_ERPs_resplocked_armw	1	42	C5	-1.218
VP04_ERPs_resplocked_armw	1	43	C1	-5.866
VP04_ERPs_resplocked_armw	1	44	C2	-5.995
VP04_ERPs_resplocked_armw	1	45	C6	-3.869
VP04_ERPs_resplocked_armw	1	46	CP3	-2.708
VP04_ERPs_resplocked_armw	1	47	CPz	-5.368
VP04_ERPs_resplocked_armw	1	48	CP4	-5.916
VP04_ERPs_resplocked_armw	1	49	P5	-0.087
VP04_ERPs_resplocked_armw	1	50	P1	-0.689
VP04_ERPs_resplocked_armw	1	51	P2	-3.804
VP04_ERPs_resplocked_armw	1	52	P6	-3.751
VP04_ERPs_resplocked_armw	1	53	PO5	0.172
VP04_ERPs_resplocked_armw	1	54	PO3	0.27
VP04_ERPs_resplocked_armw	1	55	PO4	-3.816
VP04_ERPs_resplocked_armw	1	56	PO6	-3.918
VP04_ERPs_resplocked_armw	1	57	FT7	3.023
VP04_ERPs_resplocked_armw	1	58	FT8	-2.672
VP04_ERPs_resplocked_armw	1	59	TP7	2.437
VP04_ERPs_resplocked_armw	1	60	TP8	-3.816
VP04_ERPs_resplocked_armw	1	61	PO7	0.18
VP04_ERPs_resplocked_armw	1	62	PO8	-3.991
VP04_ERPs_resplocked_armw	2	1	Fp1	-4.825
VP04_ERPs_resplocked_armw	2	2	Fpz	-6.955
VP04_ERPs_resplocked_armw	2	3	Fp2	-5.55
VP04_ERPs_resplocked_armw	2	4	F7	-3.442
VP04_ERPs_resplocked_armw	2	5	F3	-7.579
VP04_ERPs_resplocked_armw	2	6	Fz	-7.609
VP04_ERPs_resplocked_armw	2	7	F4	-5.276
VP04_ERPs_resplocked_armw	2	8	F8	-2.506
VP04_ERPs_resplocked_armw	2	9	FC5	-3.088
VP04_ERPs_resplocked_armw	2	10	FC1	-7.746
VP04_ERPs_resplocked_armw	2	11	FC2	-7.68
VP04_ERPs_resplocked_armw	2	12	FC6	-1.428
VP04_ERPs_resplocked_armw	2	13	T7	-1.525
VP04_ERPs_resplocked_armw	2	14	C3	-5.437
VP04_ERPs_resplocked_armw	2	15	Cz	-9.409
VP04_ERPs_resplocked_armw	2	16	C4	-7.455
VP04_ERPs_resplocked_armw	2	17	T8	-2.311
VP04_ERPs_resplocked_armw	2	18	CP5	-2.355
VP04_ERPs_resplocked_armw	2	19	CP1	-3.6
VP04_ERPs_resplocked_armw	2	20	CP2	-3.73
VP04_ERPs_resplocked_armw	2	21	CP6	-3.541
VP04_ERPs_resplocked_armw	2	22	P7	0.546
VP04_ERPs_resplocked_armw	2	23	P3	-2.993
VP04_ERPs_resplocked_armw	2	24	Pz	-7.283
VP04_ERPs_resplocked_armw	2	25	P4	-3.646
VP04_ERPs_resplocked_armw	2	26	P8	-3.876
VP04_ERPs_resplocked_armw	2	27	POz	-7.296
VP04_ERPs_resplocked_armw	2	28	O1	-4.156
VP04_ERPs_resplocked_armw	2	29	Oz	-4.234
VP04_ERPs_resplocked_armw	2	30	O2	-3.652
VP04_ERPs_resplocked_armw	2	31	AF7	-1.716
VP04_ERPs_resplocked_armw	2	32	AF3	-4.655
VP04_ERPs_resplocked_armw	2	33	AF4	-4.013
VP04_ERPs_resplocked_armw	2	34	AF8	-1.955
VP04_ERPs_resplocked_armw	2	35	F5	-7.562
VP04_ERPs_resplocked_armw	2	36	F1	-7.681
VP04_ERPs_resplocked_armw	2	37	F2	-4.948
VP04_ERPs_resplocked_armw	2	38	F6	-2.381
VP04_ERPs_resplocked_armw	2	39	FC3	-7.117
VP04_ERPs_resplocked_armw	2	40	FCz	-7.57
VP04_ERPs_resplocked_armw	2	41	FC4	-7.49
VP04_ERPs_resplocked_armw	2	42	C5	-2.764
VP04_ERPs_resplocked_armw	2	43	C1	-7.952
VP04_ERPs_resplocked_armw	2	44	C2	-7.6
VP04_ERPs_resplocked_armw	2	45	C6	-3.735
VP04_ERPs_resplocked_armw	2	46	CP3	-4.161
VP04_ERPs_resplocked_armw	2	47	CPz	-7.086
VP04_ERPs_resplocked_armw	2	48	CP4	-7.331
VP04_ERPs_resplocked_armw	2	49	P5	1.052
VP04_ERPs_resplocked_armw	2	50	P1	-3.526
VP04_ERPs_resplocked_armw	2	51	P2	-3.789
VP04_ERPs_resplocked_armw	2	52	P6	-3.609
VP04_ERPs_resplocked_armw	2	53	PO5	0.696
VP04_ERPs_resplocked_armw	2	54	PO3	0.755
VP04_ERPs_resplocked_armw	2	55	PO4	-3.641
VP04_ERPs_resplocked_armw	2	56	PO6	-3.864
VP04_ERPs_resplocked_armw	2	57	FT7	1.213
VP04_ERPs_resplocked_armw	2	58	FT8	-2.425
VP04_ERPs_resplocked_armw	2	59	TP7	-1.117
VP04_ERPs_resplocked_armw	2	60	TP8	-3.556
VP04_ERPs_resplocked_armw	2	61	PO7	0.766
VP04_ERPs_resplocked_armw	2	62	PO8	-3.866
VP04_ERPs_resplocked_armw	4	1	Fp1	0.045
VP04_ERPs_resplocked_armw	4	2	Fpz	0.616
VP04_ERPs_resplocked_armw	4	3	Fp2	-1.106
VP04_ERPs_resplocked_armw	4	4	F7	6.369
VP04_ERPs_resplocked_armw	4	5	F3	3.53
VP04_ERPs_resplocked_armw	4	6	Fz	3.611
VP04_ERPs_resplocked_armw	4	7	F4	4.571
VP04_ERPs_resplocked_armw	4	8	F8	5.402
VP04_ERPs_resplocked_armw	4	9	FC5	5.687
VP04_ERPs_resplocked_armw	4	10	FC1	6.423
VP04_ERPs_resplocked_armw	4	11	FC2	6.779
VP04_ERPs_resplocked_armw	4	12	FC6	6.779
VP04_ERPs_resplocked_armw	4	13	T7	4.762
VP04_ERPs_resplocked_armw	4	14	C3	8.783
VP04_ERPs_resplocked_armw	4	15	Cz	7.11
VP04_ERPs_resplocked_armw	4	16	C4	6.905
VP04_ERPs_resplocked_armw	4	17	T8	6.809
VP04_ERPs_resplocked_armw	4	18	CP5	6.873
VP04_ERPs_resplocked_armw	4	19	CP1	10.177
VP04_ERPs_resplocked_armw	4	20	CP2	9.33
VP04_ERPs_resplocked_armw	4	21	CP6	9.244
VP04_ERPs_resplocked_armw	4	22	P7	10.195
VP04_ERPs_resplocked_armw	4	23	P3	10.385
VP04_ERPs_resplocked_armw	4	24	Pz	9.365
VP04_ERPs_resplocked_armw	4	25	P4	9.322
VP04_ERPs_resplocked_armw	4	26	P8	8.907
VP04_ERPs_resplocked_armw	4	27	POz	9.45
VP04_ERPs_resplocked_armw	4	28	O1	8.32
VP04_ERPs_resplocked_armw	4	29	Oz	9.787
VP04_ERPs_resplocked_armw	4	30	O2	9.204
VP04_ERPs_resplocked_armw	4	31	AF7	-3.517
VP04_ERPs_resplocked_armw	4	32	AF3	-3.036
VP04_ERPs_resplocked_armw	4	33	AF4	2.303
VP04_ERPs_resplocked_armw	4	34	AF8	1.003
VP04_ERPs_resplocked_armw	4	35	F5	3.509
VP04_ERPs_resplocked_armw	4	36	F1	3.579
VP04_ERPs_resplocked_armw	4	37	F2	4.835
VP04_ERPs_resplocked_armw	4	38	F6	5.243
VP04_ERPs_resplocked_armw	4	39	FC3	4.819
VP04_ERPs_resplocked_armw	4	40	FCz	6.885
VP04_ERPs_resplocked_armw	4	41	FC4	6.877
VP04_ERPs_resplocked_armw	4	42	C5	8.37
VP04_ERPs_resplocked_armw	4	43	C1	7.705
VP04_ERPs_resplocked_armw	4	44	C2	9.753
VP04_ERPs_resplocked_armw	4	45	C6	8.96
VP04_ERPs_resplocked_armw	4	46	CP3	11.785
VP04_ERPs_resplocked_armw	4	47	CPz	9.633
VP04_ERPs_resplocked_armw	4	48	CP4	6.997
VP04_ERPs_resplocked_armw	4	49	P5	10.117
VP04_ERPs_resplocked_armw	4	50	P1	10.368
VP04_ERPs_resplocked_armw	4	51	P2	9.206
VP04_ERPs_resplocked_armw	4	52	P6	9.214
VP04_ERPs_resplocked_armw	4	53	PO5	10.232
VP04_ERPs_resplocked_armw	4	54	PO3	10.235
VP04_ERPs_resplocked_armw	4	55	PO4	9.287
VP04_ERPs_resplocked_armw	4	56	PO6	9.035
VP04_ERPs_resplocked_armw	4	57	FT7	2.219
VP04_ERPs_resplocked_armw	4	58	FT8	5.757
VP04_ERPs_resplocked_armw	4	59	TP7	11.918
VP04_ERPs_resplocked_armw	4	60	TP8	9.276
VP04_ERPs_resplocked_armw	4	61	PO7	10.321
VP04_ERPs_resplocked_armw	4	62	PO8	9.012
VP04_ERPs_resplocked_armw	5	1	Fp1	2.226
VP04_ERPs_resplocked_armw	5	2	Fpz	4.124
VP04_ERPs_resplocked_armw	5	3	Fp2	0.191
VP04_ERPs_resplocked_armw	5	4	F7	13.177
VP04_ERPs_resplocked_armw	5	5	F3	3.838
VP04_ERPs_resplocked_armw	5	6	Fz	3.925
VP04_ERPs_resplocked_armw	5	7	F4	2.364
VP04_ERPs_resplocked_armw	5	8	F8	5.346
VP04_ERPs_resplocked_armw	5	9	FC5	4
VP04_ERPs_resplocked_armw	5	10	FC1	5.591
VP04_ERPs_resplocked_armw	5	11	FC2	5.668
VP04_ERPs_resplocked_armw	5	12	FC6	5.856
VP04_ERPs_resplocked_armw	5	13	T7	4.823
VP04_ERPs_resplocked_armw	5	14	C3	6.723
VP04_ERPs_resplocked_armw	5	15	Cz	6.451
VP04_ERPs_resplocked_armw	5	16	C4	5.782
VP04_ERPs_resplocked_armw	5	17	T8	7.22
VP04_ERPs_resplocked_armw	5	18	CP5	9.321
VP04_ERPs_resplocked_armw	5	19	CP1	11.203
VP04_ERPs_resplocked_armw	5	20	CP2	9.186
VP04_ERPs_resplocked_armw	5	21	CP6	9.27
VP04_ERPs_resplocked_armw	5	22	P7	10.839
VP04_ERPs_resplocked_armw	5	23	P3	11.698
VP04_ERPs_resplocked_armw	5	24	Pz	8.653
VP04_ERPs_resplocked_armw	5	25	P4	9.249
VP04_ERPs_resplocked_armw	5	26	P8	9.088
VP04_ERPs_resplocked_armw	5	27	POz	8.727
VP04_ERPs_resplocked_armw	5	28	O1	10.724
VP04_ERPs_resplocked_armw	5	29	Oz	11.284
VP04_ERPs_resplocked_armw	5	30	O2	9.231
VP04_ERPs_resplocked_armw	5	31	AF7	-1.691
VP04_ERPs_resplocked_armw	5	32	AF3	-3.062
VP04_ERPs_resplocked_armw	5	33	AF4	3.054
VP04_ERPs_resplocked_armw	5	34	AF8	-0.562
VP04_ERPs_resplocked_armw	5	35	F5	3.678
VP04_ERPs_resplocked_armw	5	36	F1	3.831
VP04_ERPs_resplocked_armw	5	37	F2	2.498
VP04_ERPs_resplocked_armw	5	38	F6	5.291
VP04_ERPs_resplocked_armw	5	39	FC3	4.391
VP04_ERPs_resplocked_armw	5	40	FCz	5.675
VP04_ERPs_resplocked_armw	5	41	FC4	5.691
VP04_ERPs_resplocked_armw	5	42	C5	7.533
VP04_ERPs_resplocked_armw	5	43	C1	6.724
VP04_ERPs_resplocked_armw	5	44	C2	7.304
VP04_ERPs_resplocked_armw	5	45	C6	8.999
VP04_ERPs_resplocked_armw	5	46	CP3	10.247
VP04_ERPs_resplocked_armw	5	47	CPz	8.725
VP04_ERPs_resplocked_armw	5	48	CP4	5.907
VP04_ERPs_resplocked_armw	5	49	P5	10.417
VP04_ERPs_resplocked_armw	5	50	P1	11.157
VP04_ERPs_resplocked_armw	5	51	P2	9.251
VP04_ERPs_resplocked_armw	5	52	P6	9.217
VP04_ERPs_resplocked_armw	5	53	PO5	10.919
VP04_ERPs_resplocked_armw	5	54	PO3	10.756
VP04_ERPs_resplocked_armw	5	55	PO4	9.175
VP04_ERPs_resplocked_armw	5	56	PO6	9.135
VP04_ERPs_resplocked_armw	5	57	FT7	14.108
VP04_ERPs_resplocked_armw	5	58	FT8	5.837
VP04_ERPs_resplocked_armw	5	59	TP7	12.171
VP04_ERPs_resplocked_armw	5	60	TP8	9.155
VP04_ERPs_resplocked_armw	5	61	PO7	10.784
VP04_ERPs_resplocked_armw	5	62	PO8	9.131
VP05_ERPs_resplocked_armw	1	1	Fp1	1.251
VP05_ERPs_resplocked_armw	1	2	Fpz	-2.3
VP05_ERPs_resplocked_armw	1	3	Fp2	-2.912
VP05_ERPs_resplocked_armw	1	4	F7	3.193
VP05_ERPs_resplocked_armw	1	5	F3	-0.277
VP05_ERPs_resplocked_armw	1	6	Fz	-1.131
VP05_ERPs_resplocked_armw	1	7	F4	1.208
VP05_ERPs_resplocked_armw	1	8	F8	-0.586
VP05_ERPs_resplocked_armw	1	9	FC5	4.533
VP05_ERPs_resplocked_armw	1	10	FC1	-2.387
VP05_ERPs_resplocked_armw	1	11	FC2	-0.756
VP05_ERPs_resplocked_armw	1	12	FC6	4.309
VP05_ERPs_resplocked_armw	1	13	T7	4.152
VP05_ERPs_resplocked_armw	1	14	C3	3.679
VP05_ERPs_resplocked_armw	1	15	Cz	1.116
VP05_ERPs_resplocked_armw	1	16	C4	5.302
VP05_ERPs_resplocked_armw	1	17	T8	4.508
VP05_ERPs_resplocked_armw	1	18	CP5	4.419
VP05_ERPs_resplocked_armw	1	19	CP1	4.626
VP05_ERPs_resplocked_armw	1	20	CP2	4.112
VP05_ERPs_resplocked_armw	1	21	CP6	3.232
VP05_ERPs_resplocked_armw	1	22	P7	0.942
VP05_ERPs_resplocked_armw	1	23	P3	4.237
VP05_ERPs_resplocked_armw	1	24	Pz	4.166
VP05_ERPs_resplocked_armw	1	25	P4	4.866
VP05_ERPs_resplocked_armw	1	26	P8	3.557
VP05_ERPs_resplocked_armw	1	27	POz	2.911
VP05_ERPs_resplocked_armw	1	28	O1	-0.031
VP05_ERPs_resplocked_armw	1	29	Oz	6.19
VP05_ERPs_resplocked_armw	1	30	O2	4.981
VP05_ERPs_resplocked_armw	1	31	AF7	1.032
VP05_ERPs_resplocked_armw	1	32	AF3	0.438
VP05_ERPs_resplocked_armw	1	33	AF4	-0.911
VP05_ERPs_resplocked_armw	1	34	AF8	-0.663
VP05_ERPs_resplocked_armw	1	35	F5	3.001
VP05_ERPs_resplocked_armw	1	36	F1	-0.451
VP05_ERPs_resplocked_armw	1	37	F2	0.983
VP05_ERPs_resplocked_armw	1	38	F6	1.269
VP05_ERPs_resplocked_armw	1	39	FC3	1.003
VP05_ERPs_resplocked_armw	1	40	FCz	-0.753
VP05_ERPs_resplocked_armw	1	41	FC4	2.668
VP05_ERPs_resplocked_armw	1	42	C5	4.92
VP05_ERPs_resplocked_armw	1	43	C1	1.421
VP05_ERPs_resplocked_armw	1	44	C2	-0.625
VP05_ERPs_resplocked_armw	1	45	C6	3.548
VP05_ERPs_resplocked_armw	1	46	CP3	4.196
VP05_ERPs_resplocked_armw	1	47	CPz	3.993
VP05_ERPs_resplocked_armw	1	48	CP4	5.195
VP05_ERPs_resplocked_armw	1	49	P5	1.485
VP05_ERPs_resplocked_armw	1	50	P1	4.403
VP05_ERPs_resplocked_armw	1	51	P2	6.713
VP05_ERPs_resplocked_armw	1	52	P6	4.956
VP05_ERPs_resplocked_armw	1	53	PO5	1.327
VP05_ERPs_resplocked_armw	1	54	PO3	1.27
VP05_ERPs_resplocked_armw	1	55	PO4	5.763
VP05_ERPs_resplocked_armw	1	56	PO6	5.013
VP05_ERPs_resplocked_armw	1	57	FT7	3.084
VP05_ERPs_resplocked_armw	1	58	FT8	-0.757
VP05_ERPs_resplocked_armw	1	59	TP7	4.153
VP05_ERPs_resplocked_armw	1	60	TP8	3.368
VP05_ERPs_resplocked_armw	1	61	PO7	1.444
VP05_ERPs_resplocked_armw	1	62	PO8	5.145
VP05_ERPs_resplocked_armw	2	1	Fp1	8.077
VP05_ERPs_resplocked_armw	2	2	Fpz	20.047
VP05_ERPs_resplocked_armw	2	3	Fp2	16.622
VP05_ERPs_resplocked_armw	2	4	F7	4.763
VP05_ERPs_resplocked_armw	2	5	F3	1.765
VP05_ERPs_resplocked_armw	2	6	Fz	0.889
VP05_ERPs_resplocked_armw	2	7	F4	3.1
VP05_ERPs_resplocked_armw	2	8	F8	2.431
VP05_ERPs_resplocked_armw	2	9	FC5	5.942
VP05_ERPs_resplocked_armw	2	10	FC1	-0.035
VP05_ERPs_resplocked_armw	2	11	FC2	1.972
VP05_ERPs_resplocked_armw	2	12	FC6	2.091
VP05_ERPs_resplocked_armw	2	13	T7	4.31
VP05_ERPs_resplocked_armw	2	14	C3	6.462
VP05_ERPs_resplocked_armw	2	15	Cz	3.928
VP05_ERPs_resplocked_armw	2	16	C4	4.67
VP05_ERPs_resplocked_armw	2	17	T8	3.378
VP05_ERPs_resplocked_armw	2	18	CP5	4.455
VP05_ERPs_resplocked_armw	2	19	CP1	6.447
VP05_ERPs_resplocked_armw	2	20	CP2	6.631
VP05_ERPs_resplocked_armw	2	21	CP6	3.972
VP05_ERPs_resplocked_armw	2	22	P7	7.464
VP05_ERPs_resplocked_armw	2	23	P3	7.297
VP05_ERPs_resplocked_armw	2	24	Pz	5.104
VP05_ERPs_resplocked_armw	2	25	P4	5.595
VP05_ERPs_resplocked_armw	2	26	P8	4.471
VP05_ERPs_resplocked_armw	2	27	POz	4.11
VP05_ERPs_resplocked_armw	2	28	O1	5.824
VP05_ERPs_resplocked_armw	2	29	Oz	5.958
VP05_ERPs_resplocked_armw	2	30	O2	5.427
VP05_ERPs_resplocked_armw	2	31	AF7	7.391
VP05_ERPs_resplocked_armw	2	32	AF3	4.519
VP05_ERPs_resplocked_armw	2	33	AF4	2.695
VP05_ERPs_resplocked_armw	2	34	AF8	0.606
VP05_ERPs_resplocked_armw	2	35	F5	2.437
VP05_ERPs_resplocked_armw	2	36	F1	1.648
VP05_ERPs_resplocked_armw	2	37	F2	2.982
VP05_ERPs_resplocked_armw	2	38	F6	3.058
VP05_ERPs_resplocked_armw	2	39	FC3	0.968
VP05_ERPs_resplocked_armw	2	40	FCz	1.89
VP05_ERPs_resplocked_armw	2	41	FC4	3.927
VP05_ERPs_resplocked_armw	2	42	C5	4.779
VP05_ERPs_resplocked_armw	2	43	C1	3.825
VP05_ERPs_resplocked_armw	2	44	C2	1.989
VP05_ERPs_resplocked_armw	2	45	C6	3.851
VP05_ERPs_resplocked_armw	2	46	CP3	6.242
VP05_ERPs_resplocked_armw	2	47	CPz	5.389
VP05_ERPs_resplocked_armw	2	48	CP4	4.789
VP05_ERPs_resplocked_armw	2	49	P5	6.845
VP05_ERPs_resplocked_armw	2	50	P1	6.267
VP05_ERPs_resplocked_armw	2	51	P2	5.992
VP05_ERPs_resplocked_armw	2	52	P6	5.483
VP05_ERPs_resplocked_armw	2	53	PO5	6.62
VP05_ERPs_resplocked_armw	2	54	PO3	6.835
VP05_ERPs_resplocked_armw	2	55	PO4	6.43
VP05_ERPs_resplocked_armw	2	56	PO6	5.314
VP05_ERPs_resplocked_armw	2	57	FT7	4.887
VP05_ERPs_resplocked_armw	2	58	FT8	2.595
VP05_ERPs_resplocked_armw	2	59	TP7	4.376
VP05_ERPs_resplocked_armw	2	60	TP8	4.26
VP05_ERPs_resplocked_armw	2	61	PO7	6.68
VP05_ERPs_resplocked_armw	2	62	PO8	5.385
VP05_ERPs_resplocked_armw	4	1	Fp1	11.57
VP05_ERPs_resplocked_armw	4	2	Fpz	13.571
VP05_ERPs_resplocked_armw	4	3	Fp2	13.556
VP05_ERPs_resplocked_armw	4	4	F7	9.84
VP05_ERPs_resplocked_armw	4	5	F3	5.743
VP05_ERPs_resplocked_armw	4	6	Fz	5.547
VP05_ERPs_resplocked_armw	4	7	F4	5.689
VP05_ERPs_resplocked_armw	4	8	F8	10.973
VP05_ERPs_resplocked_armw	4	9	FC5	7.841
VP05_ERPs_resplocked_armw	4	10	FC1	5.404
VP05_ERPs_resplocked_armw	4	11	FC2	4.312
VP05_ERPs_resplocked_armw	4	12	FC6	5.951
VP05_ERPs_resplocked_armw	4	13	T7	7.884
VP05_ERPs_resplocked_armw	4	14	C3	6.998
VP05_ERPs_resplocked_armw	4	15	Cz	5.464
VP05_ERPs_resplocked_armw	4	16	C4	5.92
VP05_ERPs_resplocked_armw	4	17	T8	5.9
VP05_ERPs_resplocked_armw	4	18	CP5	6.975
VP05_ERPs_resplocked_armw	4	19	CP1	4.835
VP05_ERPs_resplocked_armw	4	20	CP2	6.01
VP05_ERPs_resplocked_armw	4	21	CP6	4.984
VP05_ERPs_resplocked_armw	4	22	P7	4.543
VP05_ERPs_resplocked_armw	4	23	P3	5.254
VP05_ERPs_resplocked_armw	4	24	Pz	6.169
VP05_ERPs_resplocked_armw	4	25	P4	6.103
VP05_ERPs_resplocked_armw	4	26	P8	6.374
VP05_ERPs_resplocked_armw	4	27	POz	5.512
VP05_ERPs_resplocked_armw	4	28	O1	4.065
VP05_ERPs_resplocked_armw	4	29	Oz	4.565
VP05_ERPs_resplocked_armw	4	30	O2	6.14
VP05_ERPs_resplocked_armw	4	31	AF7	10.629
VP05_ERPs_resplocked_armw	4	32	AF3	6.872
VP05_ERPs_resplocked_armw	4	33	AF4	6.388
VP05_ERPs_resplocked_armw	4	34	AF8	1.837
VP05_ERPs_resplocked_armw	4	35	F5	7.039
VP05_ERPs_resplocked_armw	4	36	F1	5.659
VP05_ERPs_resplocked_armw	4	37	F2	5.783
VP05_ERPs_resplocked_armw	4	38	F6	5.887
VP05_ERPs_resplocked_armw	4	39	FC3	6.044
VP05_ERPs_resplocked_armw	4	40	FCz	4.443
VP05_ERPs_resplocked_armw	4	41	FC4	4.563
VP05_ERPs_resplocked_armw	4	42	C5	7.141
VP05_ERPs_resplocked_armw	4	43	C1	5.666
VP05_ERPs_resplocked_armw	4	44	C2	4.349
VP05_ERPs_resplocked_armw	4	45	C6	5.291
VP05_ERPs_resplocked_armw	4	46	CP3	6.868
VP05_ERPs_resplocked_armw	4	47	CPz	6.121
VP05_ERPs_resplocked_armw	4	48	CP4	5.999
VP05_ERPs_resplocked_armw	4	49	P5	5.086
VP05_ERPs_resplocked_armw	4	50	P1	4.7
VP05_ERPs_resplocked_armw	4	51	P2	5.697
VP05_ERPs_resplocked_armw	4	52	P6	6.151
VP05_ERPs_resplocked_armw	4	53	PO5	5.353
VP05_ERPs_resplocked_armw	4	54	PO3	5.228
VP05_ERPs_resplocked_armw	4	55	PO4	5.99
VP05_ERPs_resplocked_armw	4	56	PO6	6.133
VP05_ERPs_resplocked_armw	4	57	FT7	9.518
VP05_ERPs_resplocked_armw	4	58	FT8	10.738
VP05_ERPs_resplocked_armw	4	59	TP7	7.778
VP05_ERPs_resplocked_armw	4	60	TP8	5.948
VP05_ERPs_resplocked_armw	4	61	PO7	5.301
VP05_ERPs_resplocked_armw	4	62	PO8	6.271
VP05_ERPs_resplocked_armw	5	1	Fp1	7.491
VP05_ERPs_resplocked_armw	5	2	Fpz	5.869
VP05_ERPs_resplocked_armw	5	3	Fp2	8.092
VP05_ERPs_resplocked_armw	5	4	F7	4.457
VP05_ERPs_resplocked_armw	5	5	F3	1.673
VP05_ERPs_resplocked_armw	5	6	Fz	0.933
VP05_ERPs_resplocked_armw	5	7	F4	2.926
VP05_ERPs_resplocked_armw	5	8	F8	2.007
VP05_ERPs_resplocked_armw	5	9	FC5	4.842
VP05_ERPs_resplocked_armw	5	10	FC1	2.016
VP05_ERPs_resplocked_armw	5	11	FC2	2.599
VP05_ERPs_resplocked_armw	5	12	FC6	4.779
VP05_ERPs_resplocked_armw	5	13	T7	4.241
VP05_ERPs_resplocked_armw	5	14	C3	3.572
VP05_ERPs_resplocked_armw	5	15	Cz	2.93
VP05_ERPs_resplocked_armw	5	16	C4	4.539
VP05_ERPs_resplocked_armw	5	17	T8	5.883
VP05_ERPs_resplocked_armw	5	18	CP5	4.282
VP05_ERPs_resplocked_armw	5	19	CP1	4.532
VP05_ERPs_resplocked_armw	5	20	CP2	4.33
VP05_ERPs_resplocked_armw	5	21	CP6	3.493
VP05_ERPs_resplocked_armw	5	22	P7	2.351
VP05_ERPs_resplocked_armw	5	23	P3	3.736
VP05_ERPs_resplocked_armw	5	24	Pz	3.385
VP05_ERPs_resplocked_armw	5	25	P4	3.842
VP05_ERPs_resplocked_armw	5	26	P8	4.015
VP05_ERPs_resplocked_armw	5	27	POz	4.232
VP05_ERPs_resplocked_armw	5	28	O1	-0.573
VP05_ERPs_resplocked_armw	5	29	Oz	1.085
VP05_ERPs_resplocked_armw	5	30	O2	3.911
VP05_ERPs_resplocked_armw	5	31	AF7	7.249
VP05_ERPs_resplocked_armw	5	32	AF3	2.943
VP05_ERPs_resplocked_armw	5	33	AF4	1.768
VP05_ERPs_resplocked_armw	5	34	AF8	2.177
VP05_ERPs_resplocked_armw	5	35	F5	3.558
VP05_ERPs_resplocked_armw	5	36	F1	1.671
VP05_ERPs_resplocked_armw	5	37	F2	2.923
VP05_ERPs_resplocked_armw	5	38	F6	2.903
VP05_ERPs_resplocked_armw	5	39	FC3	3.268
VP05_ERPs_resplocked_armw	5	40	FCz	2.63
VP05_ERPs_resplocked_armw	5	41	FC4	1.848
VP05_ERPs_resplocked_armw	5	42	C5	4.703
VP05_ERPs_resplocked_armw	5	43	C1	3.024
VP05_ERPs_resplocked_armw	5	44	C2	2.663
VP05_ERPs_resplocked_armw	5	45	C6	3.487
VP05_ERPs_resplocked_armw	5	46	CP3	4.667
VP05_ERPs_resplocked_armw	5	47	CPz	3.443
VP05_ERPs_resplocked_armw	5	48	CP4	4.526
VP05_ERPs_resplocked_armw	5	49	P5	2.786
VP05_ERPs_resplocked_armw	5	50	P1	4.484
VP05_ERPs_resplocked_armw	5	51	P2	5.144
VP05_ERPs_resplocked_armw	5	52	P6	3.943
VP05_ERPs_resplocked_armw	5	53	PO5	2.258
VP05_ERPs_resplocked_armw	5	54	PO3	2.244
VP05_ERPs_resplocked_armw	5	55	PO4	5.441
VP05_ERPs_resplocked_armw	5	56	PO6	3.96
VP05_ERPs_resplocked_armw	5	57	FT7	4.27
VP05_ERPs_resplocked_armw	5	58	FT8	1.89
VP05_ERPs_resplocked_armw	5	59	TP7	4.146
VP05_ERPs_resplocked_armw	5	60	TP8	4.023
VP05_ERPs_resplocked_armw	5	61	PO7	2.23
VP05_ERPs_resplocked_armw	5	62	PO8	4.031
VP06_ERPs_resplocked_armw	1	1	Fp1	3.416
VP06_ERPs_resplocked_armw	1	2	Fpz	-2.511
VP06_ERPs_resplocked_armw	1	3	Fp2	-2.259
VP06_ERPs_resplocked_armw	1	4	F7	3.242
VP06_ERPs_resplocked_armw	1	5	F3	2.247
VP06_ERPs_resplocked_armw	1	6	Fz	2.429
VP06_ERPs_resplocked_armw	1	7	F4	2.373
VP06_ERPs_resplocked_armw	1	8	F8	0.76
VP06_ERPs_resplocked_armw	1	9	FC5	1.402
VP06_ERPs_resplocked_armw	1	10	FC1	1.292
VP06_ERPs_resplocked_armw	1	11	FC2	2.26
VP06_ERPs_resplocked_armw	1	12	FC6	2.93
VP06_ERPs_resplocked_armw	1	13	T7	1.922
VP06_ERPs_resplocked_armw	1	14	C3	2.378
VP06_ERPs_resplocked_armw	1	15	Cz	0.682
VP06_ERPs_resplocked_armw	1	16	C4	1.804
VP06_ERPs_resplocked_armw	1	17	T8	0.467
VP06_ERPs_resplocked_armw	1	18	CP5	2.247
VP06_ERPs_resplocked_armw	1	19	CP1	0.49
VP06_ERPs_resplocked_armw	1	20	CP2	0.875
VP06_ERPs_resplocked_armw	1	21	CP6	1.447
VP06_ERPs_resplocked_armw	1	22	P7	-0.986
VP06_ERPs_resplocked_armw	1	23	P3	1.622
VP06_ERPs_resplocked_armw	1	24	Pz	1.83
VP06_ERPs_resplocked_armw	1	25	P4	2.097
VP06_ERPs_resplocked_armw	1	26	P8	-2.251
VP06_ERPs_resplocked_armw	1	27	POz	1.93
VP06_ERPs_resplocked_armw	1	28	O1	2.372
VP06_ERPs_resplocked_armw	1	29	Oz	1.442
VP06_ERPs_resplocked_armw	1	30	O2	2.116
VP06_ERPs_resplocked_armw	1	31	AF7	3.679
VP06_ERPs_resplocked_armw	1	32	AF3	2.381
VP06_ERPs_resplocked_armw	1	33	AF4	4.888
VP06_ERPs_resplocked_armw	1	34	AF8	-2.153
VP06_ERPs_resplocked_armw	1	35	F5	2.391
VP06_ERPs_resplocked_armw	1	36	F1	2.445
VP06_ERPs_resplocked_armw	1	37	F2	2.359
VP06_ERPs_resplocked_armw	1	38	F6	1.46
VP06_ERPs_resplocked_armw	1	39	FC3	1.851
VP06_ERPs_resplocked_armw	1	40	FCz	0.656
VP06_ERPs_resplocked_armw	1	41	FC4	2.8
VP06_ERPs_resplocked_armw	1	42	C5	3.041
VP06_ERPs_resplocked_armw	1	43	C1	0.242
VP06_ERPs_resplocked_armw	1	44	C2	1.732
VP06_ERPs_resplocked_armw	1	45	C6	2.563
VP06_ERPs_resplocked_armw	1	46	CP3	1.471
VP06_ERPs_resplocked_armw	1	47	CPz	0.579
VP06_ERPs_resplocked_armw	1	48	CP4	2.255
VP06_ERPs_resplocked_armw	1	49	P5	1.571
VP06_ERPs_resplocked_armw	1	50	P1	1.876
VP06_ERPs_resplocked_armw	1	51	P2	1.885
VP06_ERPs_resplocked_armw	1	52	P6	1.98
VP06_ERPs_resplocked_armw	1	53	PO5	2.386
VP06_ERPs_resplocked_armw	1	54	PO3	2.376
VP06_ERPs_resplocked_armw	1	55	PO4	2.046
VP06_ERPs_resplocked_armw	1	56	PO6	2.143
VP06_ERPs_resplocked_armw	1	57	FT7	1.193
VP06_ERPs_resplocked_armw	1	58	FT8	2.776
VP06_ERPs_resplocked_armw	1	59	TP7	0.138
VP06_ERPs_resplocked_armw	1	60	TP8	0.593
VP06_ERPs_resplocked_armw	1	61	PO7	2.322
VP06_ERPs_resplocked_armw	1	62	PO8	2.07
VP06_ERPs_resplocked_armw	2	1	Fp1	5.079
VP06_ERPs_resplocked_armw	2	2	Fpz	0.532
VP06_ERPs_resplocked_armw	2	3	Fp2	2.044
VP06_ERPs_resplocked_armw	2	4	F7	1.943
VP06_ERPs_resplocked_armw	2	5	F3	0.967
VP06_ERPs_resplocked_armw	2	6	Fz	1.908
VP06_ERPs_resplocked_armw	2	7	F4	1.385
VP06_ERPs_resplocked_armw	2	8	F8	-2.162
VP06_ERPs_resplocked_armw	2	9	FC5	1.048
VP06_ERPs_resplocked_armw	2	10	FC1	0.64
VP06_ERPs_resplocked_armw	2	11	FC2	1.464
VP06_ERPs_resplocked_armw	2	12	FC6	0.616
VP06_ERPs_resplocked_armw	2	13	T7	0.85
VP06_ERPs_resplocked_armw	2	14	C3	0.109
VP06_ERPs_resplocked_armw	2	15	Cz	-0.911
VP06_ERPs_resplocked_armw	2	16	C4	2.487
VP06_ERPs_resplocked_armw	2	17	T8	-1.331
VP06_ERPs_resplocked_armw	2	18	CP5	1.533
VP06_ERPs_resplocked_armw	2	19	CP1	-1.835
VP06_ERPs_resplocked_armw	2	20	CP2	-0.074
VP06_ERPs_resplocked_armw	2	21	CP6	-0.452
VP06_ERPs_resplocked_armw	2	22	P7	0.677
VP06_ERPs_resplocked_armw	2	23	P3	-0.156
VP06_ERPs_resplocked_armw	2	24	Pz	0.11
VP06_ERPs_resplocked_armw	2	25	P4	0.972
VP06_ERPs_resplocked_armw	2	26	P8	-1.533
VP06_ERPs_resplocked_armw	2	27	POz	0.183
VP06_ERPs_resplocked_armw	2	28	O1	1.322
VP06_ERPs_resplocked_armw	2	29	Oz	1.216
VP06_ERPs_resplocked_armw	2	30	O2	1.054
VP06_ERPs_resplocked_armw	2	31	AF7	9.058
VP06_ERPs_resplocked_armw	2	32	AF3	1.123
VP06_ERPs_resplocked_armw	2	33	AF4	2.821
VP06_ERPs_resplocked_armw	2	34	AF8	0.764
VP06_ERPs_resplocked_armw	2	35	F5	2.232
VP06_ERPs_resplocked_armw	2	36	F1	1.655
VP06_ERPs_resplocked_armw	2	37	F2	1.344
VP06_ERPs_resplocked_armw	2	38	F6	4.091
VP06_ERPs_resplocked_armw	2	39	FC3	0.527
VP06_ERPs_resplocked_armw	2	40	FCz	-0.591
VP06_ERPs_resplocked_armw	2	41	FC4	1.157
VP06_ERPs_resplocked_armw	2	42	C5	0.717
VP06_ERPs_resplocked_armw	2	43	C1	-1.591
VP06_ERPs_resplocked_armw	2	44	C2	0.389
VP06_ERPs_resplocked_armw	2	45	C6	-0.179
VP06_ERPs_resplocked_armw	2	46	CP3	-0.596
VP06_ERPs_resplocked_armw	2	47	CPz	-1.745
VP06_ERPs_resplocked_armw	2	48	CP4	1.485
VP06_ERPs_resplocked_armw	2	49	P5	0.906
VP06_ERPs_resplocked_armw	2	50	P1	-0.147
VP06_ERPs_resplocked_armw	2	51	P2	0.142
VP06_ERPs_resplocked_armw	2	52	P6	0.735
VP06_ERPs_resplocked_armw	2	53	PO5	1.427
VP06_ERPs_resplocked_armw	2	54	PO3	1.393
VP06_ERPs_resplocked_armw	2	55	PO4	1.136
VP06_ERPs_resplocked_armw	2	56	PO6	1.212
VP06_ERPs_resplocked_armw	2	57	FT7	-1.829
VP06_ERPs_resplocked_armw	2	58	FT8	0.951
VP06_ERPs_resplocked_armw	2	59	TP7	-1.259
VP06_ERPs_resplocked_armw	2	60	TP8	-1.22
VP06_ERPs_resplocked_armw	2	61	PO7	1.313
VP06_ERPs_resplocked_armw	2	62	PO8	0.902
VP06_ERPs_resplocked_armw	4	1	Fp1	13.292
VP06_ERPs_resplocked_armw	4	2	Fpz	0.781
VP06_ERPs_resplocked_armw	4	3	Fp2	-1.452
VP06_ERPs_resplocked_armw	4	4	F7	3.029
VP06_ERPs_resplocked_armw	4	5	F3	12.598
VP06_ERPs_resplocked_armw	4	6	Fz	17.942
VP06_ERPs_resplocked_armw	4	7	F4	15.694
VP06_ERPs_resplocked_armw	4	8	F8	3.309
VP06_ERPs_resplocked_armw	4	9	FC5	5.723
VP06_ERPs_resplocked_armw	4	10	FC1	19.009
VP06_ERPs_resplocked_armw	4	11	FC2	16.363
VP06_ERPs_resplocked_armw	4	12	FC6	10.59
VP06_ERPs_resplocked_armw	4	13	T7	5.173
VP06_ERPs_resplocked_armw	4	14	C3	19.459
VP06_ERPs_resplocked_armw	4	15	Cz	20.11
VP06_ERPs_resplocked_armw	4	16	C4	19.315
VP06_ERPs_resplocked_armw	4	17	T8	1.723
VP06_ERPs_resplocked_armw	4	18	CP5	13.655
VP06_ERPs_resplocked_armw	4	19	CP1	20.273
VP06_ERPs_resplocked_armw	4	20	CP2	20.595
VP06_ERPs_resplocked_armw	4	21	CP6	13.585
VP06_ERPs_resplocked_armw	4	22	P7	7.559
VP06_ERPs_resplocked_armw	4	23	P3	20.156
VP06_ERPs_resplocked_armw	4	24	Pz	22.076
VP06_ERPs_resplocked_armw	4	25	P4	20.49
VP06_ERPs_resplocked_armw	4	26	P8	4.204
VP06_ERPs_resplocked_armw	4	27	POz	22.454
VP06_ERPs_resplocked_armw	4	28	O1	19.19
VP06_ERPs_resplocked_armw	4	29	Oz	20.403
VP06_ERPs_resplocked_armw	4	30	O2	20.386
VP06_ERPs_resplocked_armw	4	31	AF7	30.427
VP06_ERPs_resplocked_armw	4	32	AF3	12.698
VP06_ERPs_resplocked_armw	4	33	AF4	14.264
VP06_ERPs_resplocked_armw	4	34	AF8	6.173
VP06_ERPs_resplocked_armw	4	35	F5	14.253
VP06_ERPs_resplocked_armw	4	36	F1	17.224
VP06_ERPs_resplocked_armw	4	37	F2	15.837
VP06_ERPs_resplocked_armw	4	38	F6	16.287
VP06_ERPs_resplocked_armw	4	39	FC3	18.414
VP06_ERPs_resplocked_armw	4	40	FCz	17.971
VP06_ERPs_resplocked_armw	4	41	FC4	13.085
VP06_ERPs_resplocked_armw	4	42	C5	7.275
VP06_ERPs_resplocked_armw	4	43	C1	19.204
VP06_ERPs_resplocked_armw	4	44	C2	20.416
VP06_ERPs_resplocked_armw	4	45	C6	11.041
VP06_ERPs_resplocked_armw	4	46	CP3	19.791
VP06_ERPs_resplocked_armw	4	47	CPz	20.163
VP06_ERPs_resplocked_armw	4	48	CP4	21.386
VP06_ERPs_resplocked_armw	4	49	P5	18.643
VP06_ERPs_resplocked_armw	4	50	P1	20.078
VP06_ERPs_resplocked_armw	4	51	P2	22.217
VP06_ERPs_resplocked_armw	4	52	P6	16.759
VP06_ERPs_resplocked_armw	4	53	PO5	20.227
VP06_ERPs_resplocked_armw	4	54	PO3	19.946
VP06_ERPs_resplocked_armw	4	55	PO4	20.598
VP06_ERPs_resplocked_armw	4	56	PO6	20.489
VP06_ERPs_resplocked_armw	4	57	FT7	-11.096
VP06_ERPs_resplocked_armw	4	58	FT8	8.881
VP06_ERPs_resplocked_armw	4	59	TP7	0.729
VP06_ERPs_resplocked_armw	4	60	TP8	1.744
VP06_ERPs_resplocked_armw	4	61	PO7	19.847
VP06_ERPs_resplocked_armw	4	62	PO8	20.401
VP06_ERPs_resplocked_armw	5	1	Fp1	11.76
VP06_ERPs_resplocked_armw	5	2	Fpz	2.13
VP06_ERPs_resplocked_armw	5	3	Fp2	9.161
VP06_ERPs_resplocked_armw	5	4	F7	5.798
VP06_ERPs_resplocked_armw	5	5	F3	7.788
VP06_ERPs_resplocked_armw	5	6	Fz	10.45
VP06_ERPs_resplocked_armw	5	7	F4	9.338
VP06_ERPs_resplocked_armw	5	8	F8	11.88
VP06_ERPs_resplocked_armw	5	9	FC5	2.96
VP06_ERPs_resplocked_armw	5	10	FC1	9.521
VP06_ERPs_resplocked_armw	5	11	FC2	9.644
VP06_ERPs_resplocked_armw	5	12	FC6	8.632
VP06_ERPs_resplocked_armw	5	13	T7	1.965
VP06_ERPs_resplocked_armw	5	14	C3	10.112
VP06_ERPs_resplocked_armw	5	15	Cz	9.95
VP06_ERPs_resplocked_armw	5	16	C4	9.716
VP06_ERPs_resplocked_armw	5	17	T8	2.602
VP06_ERPs_resplocked_armw	5	18	CP5	6.756
VP06_ERPs_resplocked_armw	5	19	CP1	8.328
VP06_ERPs_resplocked_armw	5	20	CP2	9.566
VP06_ERPs_resplocked_armw	5	21	CP6	6.444
VP06_ERPs_resplocked_armw	5	22	P7	2.55
VP06_ERPs_resplocked_armw	5	23	P3	8.403
VP06_ERPs_resplocked_armw	5	24	Pz	9.143
VP06_ERPs_resplocked_armw	5	25	P4	9.204
VP06_ERPs_resplocked_armw	5	26	P8	1.079
VP06_ERPs_resplocked_armw	5	27	POz	9.719
VP06_ERPs_resplocked_armw	5	28	O1	9.045
VP06_ERPs_resplocked_armw	5	29	Oz	9.585
VP06_ERPs_resplocked_armw	5	30	O2	9.23
VP06_ERPs_resplocked_armw	5	31	AF7	21.374
VP06_ERPs_resplocked_armw	5	32	AF3	8.224
VP06_ERPs_resplocked_armw	5	33	AF4	10.975
VP06_ERPs_resplocked_armw	5	34	AF8	9.843
VP06_ERPs_resplocked_armw	5	35	F5	8.712
VP06_ERPs_resplocked_armw	5	36	F1	9.655
VP06_ERPs_resplocked_armw	5	37	F2	9.44
VP06_ERPs_resplocked_armw	5	38	F6	15.093
VP06_ERPs_resplocked_armw	5	39	FC3	9.466
VP06_ERPs_resplocked_armw	5	40	FCz	9.502
VP06_ERPs_resplocked_armw	5	41	FC4	9.454
VP06_ERPs_resplocked_armw	5	42	C5	3.724
VP06_ERPs_resplocked_armw	5	43	C1	8.998
VP06_ERPs_resplocked_armw	5	44	C2	11.093
VP06_ERPs_resplocked_armw	5	45	C6	6.67
VP06_ERPs_resplocked_armw	5	46	CP3	8.891
VP06_ERPs_resplocked_armw	5	47	CPz	8.504
VP06_ERPs_resplocked_armw	5	48	CP4	10.104
VP06_ERPs_resplocked_armw	5	49	P5	7.778
VP06_ERPs_resplocked_armw	5	50	P1	8.483
VP06_ERPs_resplocked_armw	5	51	P2	9.259
VP06_ERPs_resplocked_armw	5	52	P6	6.693
VP06_ERPs_resplocked_armw	5	53	PO5	9.261
VP06_ERPs_resplocked_armw	5	54	PO3	9.157
VP06_ERPs_resplocked_armw	5	55	PO4	9.312
VP06_ERPs_resplocked_armw	5	56	PO6	9.366
VP06_ERPs_resplocked_armw	5	57	FT7	-3.855
VP06_ERPs_resplocked_armw	5	58	FT8	10.063
VP06_ERPs_resplocked_armw	5	59	TP7	-0.597
VP06_ERPs_resplocked_armw	5	60	TP8	2.781
VP06_ERPs_resplocked_armw	5	61	PO7	9.153
VP06_ERPs_resplocked_armw	5	62	PO8	9.133
VP07_ERPs_resplocked_armw	1	1	Fp1	-5.907
VP07_ERPs_resplocked_armw	1	2	Fpz	-1.324
VP07_ERPs_resplocked_armw	1	3	Fp2	-9.639
VP07_ERPs_resplocked_armw	1	4	F7	1.184
VP07_ERPs_resplocked_armw	1	5	F3	-3.08
VP07_ERPs_resplocked_armw	1	6	Fz	-3.62
VP07_ERPs_resplocked_armw	1	7	F4	-7.203
VP07_ERPs_resplocked_armw	1	8	F8	-9.027
VP07_ERPs_resplocked_armw	1	9	FC5	-5.71
VP07_ERPs_resplocked_armw	1	10	FC1	-6.2
VP07_ERPs_resplocked_armw	1	11	FC2	-7.702
VP07_ERPs_resplocked_armw	1	12	FC6	-6.794
VP07_ERPs_resplocked_armw	1	13	T7	-5.182
VP07_ERPs_resplocked_armw	1	14	C3	-7.415
VP07_ERPs_resplocked_armw	1	15	Cz	-7.774
VP07_ERPs_resplocked_armw	1	16	C4	-5.332
VP07_ERPs_resplocked_armw	1	17	T8	-6.974
VP07_ERPs_resplocked_armw	1	18	CP5	-5.92
VP07_ERPs_resplocked_armw	1	19	CP1	-5.746
VP07_ERPs_resplocked_armw	1	20	CP2	-3.765
VP07_ERPs_resplocked_armw	1	21	CP6	-6.067
VP07_ERPs_resplocked_armw	1	22	P7	-7.696
VP07_ERPs_resplocked_armw	1	23	P3	-4.385
VP07_ERPs_resplocked_armw	1	24	Pz	-4.993
VP07_ERPs_resplocked_armw	1	25	P4	-4.573
VP07_ERPs_resplocked_armw	1	26	P8	-4.861
VP07_ERPs_resplocked_armw	1	27	POz	-3.272
VP07_ERPs_resplocked_armw	1	28	O1	-4.645
VP07_ERPs_resplocked_armw	1	29	Oz	-4.254
VP07_ERPs_resplocked_armw	1	30	O2	-5.716
VP07_ERPs_resplocked_armw	1	31	AF7	-3.881
VP07_ERPs_resplocked_armw	1	32	AF3	-2.343
VP07_ERPs_resplocked_armw	1	33	AF4	-6.242
VP07_ERPs_resplocked_armw	1	34	AF8	-13.787
VP07_ERPs_resplocked_armw	1	35	F5	-1.223
VP07_ERPs_resplocked_armw	1	36	F1	-3.122
VP07_ERPs_resplocked_armw	1	37	F2	-7.737
VP07_ERPs_resplocked_armw	1	38	F6	-7.221
VP07_ERPs_resplocked_armw	1	39	FC3	-3.974
VP07_ERPs_resplocked_armw	1	40	FCz	-7.061
VP07_ERPs_resplocked_armw	1	41	FC4	-7.661
VP07_ERPs_resplocked_armw	1	42	C5	-5.234
VP07_ERPs_resplocked_armw	1	43	C1	-9.353
VP07_ERPs_resplocked_armw	1	44	C2	-6.131
VP07_ERPs_resplocked_armw	1	45	C6	-6.33
VP07_ERPs_resplocked_armw	1	46	CP3	-5.471
VP07_ERPs_resplocked_armw	1	47	CPz	-4.711
VP07_ERPs_resplocked_armw	1	48	CP4	-4.309
VP07_ERPs_resplocked_armw	1	49	P5	-7.646
VP07_ERPs_resplocked_armw	1	50	P1	-4.426
VP07_ERPs_resplocked_armw	1	51	P2	-3.2
VP07_ERPs_resplocked_armw	1	52	P6	-8.141
VP07_ERPs_resplocked_armw	1	53	PO5	-5.326
VP07_ERPs_resplocked_armw	1	54	PO3	-5.338
VP07_ERPs_resplocked_armw	1	55	PO4	-5.569
VP07_ERPs_resplocked_armw	1	56	PO6	-5.711
VP07_ERPs_resplocked_armw	1	57	FT7	-4.242
VP07_ERPs_resplocked_armw	1	58	FT8	-8.577
VP07_ERPs_resplocked_armw	1	59	TP7	-6.524
VP07_ERPs_resplocked_armw	1	60	TP8	-6.799
VP07_ERPs_resplocked_armw	1	61	PO7	-5.57
VP07_ERPs_resplocked_armw	1	62	PO8	-5.568
VP07_ERPs_resplocked_armw	2	1	Fp1	-3.689
VP07_ERPs_resplocked_armw	2	2	Fpz	-1.306
VP07_ERPs_resplocked_armw	2	3	Fp2	-14.204
VP07_ERPs_resplocked_armw	2	4	F7	7.932
VP07_ERPs_resplocked_armw	2	5	F3	-5.405
VP07_ERPs_resplocked_armw	2	6	Fz	-5.322
VP07_ERPs_resplocked_armw	2	7	F4	-11.178
VP07_ERPs_resplocked_armw	2	8	F8	-5.291
VP07_ERPs_resplocked_armw	2	9	FC5	-10.855
VP07_ERPs_resplocked_armw	2	10	FC1	-10.687
VP07_ERPs_resplocked_armw	2	11	FC2	-11.923
VP07_ERPs_resplocked_armw	2	12	FC6	-12.712
VP07_ERPs_resplocked_armw	2	13	T7	-5.949
VP07_ERPs_resplocked_armw	2	14	C3	-11.508
VP07_ERPs_resplocked_armw	2	15	Cz	-12.605
VP07_ERPs_resplocked_armw	2	16	C4	-10.183
VP07_ERPs_resplocked_armw	2	17	T8	-7.708
VP07_ERPs_resplocked_armw	2	18	CP5	-6.956
VP07_ERPs_resplocked_armw	2	19	CP1	-6.718
VP07_ERPs_resplocked_armw	2	20	CP2	-11.367
VP07_ERPs_resplocked_armw	2	21	CP6	-12.674
VP07_ERPs_resplocked_armw	2	22	P7	-10.018
VP07_ERPs_resplocked_armw	2	23	P3	-7.49
VP07_ERPs_resplocked_armw	2	24	Pz	-7.051
VP07_ERPs_resplocked_armw	2	25	P4	-10.56
VP07_ERPs_resplocked_armw	2	26	P8	-10.589
VP07_ERPs_resplocked_armw	2	27	POz	-5.994
VP07_ERPs_resplocked_armw	2	28	O1	-5.733
VP07_ERPs_resplocked_armw	2	29	Oz	-3.947
VP07_ERPs_resplocked_armw	2	30	O2	-7.44
VP07_ERPs_resplocked_armw	2	31	AF7	-7.527
VP07_ERPs_resplocked_armw	2	32	AF3	1.442
VP07_ERPs_resplocked_armw	2	33	AF4	-9.48
VP07_ERPs_resplocked_armw	2	34	AF8	-15.886
VP07_ERPs_resplocked_armw	2	35	F5	-3.677
VP07_ERPs_resplocked_armw	2	36	F1	-5.161
VP07_ERPs_resplocked_armw	2	37	F2	-11.637
VP07_ERPs_resplocked_armw	2	38	F6	-11.125
VP07_ERPs_resplocked_armw	2	39	FC3	-8.387
VP07_ERPs_resplocked_armw	2	40	FCz	-11.502
VP07_ERPs_resplocked_armw	2	41	FC4	-11.796
VP07_ERPs_resplocked_armw	2	42	C5	-6.275
VP07_ERPs_resplocked_armw	2	43	C1	-15.839
VP07_ERPs_resplocked_armw	2	44	C2	-11.636
VP07_ERPs_resplocked_armw	2	45	C6	-11.645
VP07_ERPs_resplocked_armw	2	46	CP3	-6.807
VP07_ERPs_resplocked_armw	2	47	CPz	-8.034
VP07_ERPs_resplocked_armw	2	48	CP4	-11.469
VP07_ERPs_resplocked_armw	2	49	P5	-9.598
VP07_ERPs_resplocked_armw	2	50	P1	-7.868
VP07_ERPs_resplocked_armw	2	51	P2	-6.083
VP07_ERPs_resplocked_armw	2	52	P6	-13.009
VP07_ERPs_resplocked_armw	2	53	PO5	-6.013
VP07_ERPs_resplocked_armw	2	54	PO3	-6.289
VP07_ERPs_resplocked_armw	2	55	PO4	-9.986
VP07_ERPs_resplocked_armw	2	56	PO6	-9.961
VP07_ERPs_resplocked_armw	2	57	FT7	-4.294
VP07_ERPs_resplocked_armw	2	58	FT8	-8.748
VP07_ERPs_resplocked_armw	2	59	TP7	-6.352
VP07_ERPs_resplocked_armw	2	60	TP8	-11.967
VP07_ERPs_resplocked_armw	2	61	PO7	-6.51
VP07_ERPs_resplocked_armw	2	62	PO8	-10.343
VP07_ERPs_resplocked_armw	4	1	Fp1	3.615
VP07_ERPs_resplocked_armw	4	2	Fpz	8.852
VP07_ERPs_resplocked_armw	4	3	Fp2	14.837
VP07_ERPs_resplocked_armw	4	4	F7	-6.886
VP07_ERPs_resplocked_armw	4	5	F3	2.955
VP07_ERPs_resplocked_armw	4	6	Fz	3.123
VP07_ERPs_resplocked_armw	4	7	F4	14.741
VP07_ERPs_resplocked_armw	4	8	F8	5.195
VP07_ERPs_resplocked_armw	4	9	FC5	11.85
VP07_ERPs_resplocked_armw	4	10	FC1	8.54
VP07_ERPs_resplocked_armw	4	11	FC2	13.487
VP07_ERPs_resplocked_armw	4	12	FC6	15.096
VP07_ERPs_resplocked_armw	4	13	T7	11.241
VP07_ERPs_resplocked_armw	4	14	C3	12.524
VP07_ERPs_resplocked_armw	4	15	Cz	8.976
VP07_ERPs_resplocked_armw	4	16	C4	14.316
VP07_ERPs_resplocked_armw	4	17	T8	8.801
VP07_ERPs_resplocked_armw	4	18	CP5	11.507
VP07_ERPs_resplocked_armw	4	19	CP1	12.092
VP07_ERPs_resplocked_armw	4	20	CP2	12.566
VP07_ERPs_resplocked_armw	4	21	CP6	15.753
VP07_ERPs_resplocked_armw	4	22	P7	14.984
VP07_ERPs_resplocked_armw	4	23	P3	14.025
VP07_ERPs_resplocked_armw	4	24	Pz	13.83
VP07_ERPs_resplocked_armw	4	25	P4	15.986
VP07_ERPs_resplocked_armw	4	26	P8	18.61
VP07_ERPs_resplocked_armw	4	27	POz	16.802
VP07_ERPs_resplocked_armw	4	28	O1	15.558
VP07_ERPs_resplocked_armw	4	29	Oz	17.891
VP07_ERPs_resplocked_armw	4	30	O2	19.094
VP07_ERPs_resplocked_armw	4	31	AF7	15.399
VP07_ERPs_resplocked_armw	4	32	AF3	-1.693
VP07_ERPs_resplocked_armw	4	33	AF4	13.546
VP07_ERPs_resplocked_armw	4	34	AF8	29.887
VP07_ERPs_resplocked_armw	4	35	F5	9.157
VP07_ERPs_resplocked_armw	4	36	F1	3.22
VP07_ERPs_resplocked_armw	4	37	F2	13.614
VP07_ERPs_resplocked_armw	4	38	F6	14.867
VP07_ERPs_resplocked_armw	4	39	FC3	10.042
VP07_ERPs_resplocked_armw	4	40	FCz	5.362
VP07_ERPs_resplocked_armw	4	41	FC4	13.531
VP07_ERPs_resplocked_armw	4	42	C5	9.774
VP07_ERPs_resplocked_armw	4	43	C1	10.32
VP07_ERPs_resplocked_armw	4	44	C2	11.7
VP07_ERPs_resplocked_armw	4	45	C6	18.129
VP07_ERPs_resplocked_armw	4	46	CP3	13.061
VP07_ERPs_resplocked_armw	4	47	CPz	12.875
VP07_ERPs_resplocked_armw	4	48	CP4	15.683
VP07_ERPs_resplocked_armw	4	49	P5	14.941
VP07_ERPs_resplocked_armw	4	50	P1	13.801
VP07_ERPs_resplocked_armw	4	51	P2	17.119
VP07_ERPs_resplocked_armw	4	52	P6	21.751
VP07_ERPs_resplocked_armw	4	53	PO5	14.709
VP07_ERPs_resplocked_armw	4	54	PO3	14.697
VP07_ERPs_resplocked_armw	4	55	PO4	23.387
VP07_ERPs_resplocked_armw	4	56	PO6	23.356
VP07_ERPs_resplocked_armw	4	57	FT7	10.078
VP07_ERPs_resplocked_armw	4	58	FT8	10.922
VP07_ERPs_resplocked_armw	4	59	TP7	10.56
VP07_ERPs_resplocked_armw	4	60	TP8	16.009
VP07_ERPs_resplocked_armw	4	61	PO7	14.581
VP07_ERPs_resplocked_armw	4	62	PO8	23.41
VP07_ERPs_resplocked_armw	5	1	Fp1	5.71
VP07_ERPs_resplocked_armw	5	2	Fpz	7.748
VP07_ERPs_resplocked_armw	5	3	Fp2	8.451
VP07_ERPs_resplocked_armw	5	4	F7	-7.067
VP07_ERPs_resplocked_armw	5	5	F3	2.788
VP07_ERPs_resplocked_armw	5	6	Fz	3.369
VP07_ERPs_resplocked_armw	5	7	F4	11.419
VP07_ERPs_resplocked_armw	5	8	F8	5.28
VP07_ERPs_resplocked_armw	5	9	FC5	7.211
VP07_ERPs_resplocked_armw	5	10	FC1	7.763
VP07_ERPs_resplocked_armw	5	11	FC2	10.143
VP07_ERPs_resplocked_armw	5	12	FC6	10.895
VP07_ERPs_resplocked_armw	5	13	T7	7.719
VP07_ERPs_resplocked_armw	5	14	C3	9.857
VP07_ERPs_resplocked_armw	5	15	Cz	7.464
VP07_ERPs_resplocked_armw	5	16	C4	12.239
VP07_ERPs_resplocked_armw	5	17	T8	6.65
VP07_ERPs_resplocked_armw	5	18	CP5	10.045
VP07_ERPs_resplocked_armw	5	19	CP1	8.948
VP07_ERPs_resplocked_armw	5	20	CP2	11.646
VP07_ERPs_resplocked_armw	5	21	CP6	13.796
VP07_ERPs_resplocked_armw	5	22	P7	11.366
VP07_ERPs_resplocked_armw	5	23	P3	10.664
VP07_ERPs_resplocked_armw	5	24	Pz	10.869
VP07_ERPs_resplocked_armw	5	25	P4	12.396
VP07_ERPs_resplocked_armw	5	26	P8	12.458
VP07_ERPs_resplocked_armw	5	27	POz	14.241
VP07_ERPs_resplocked_armw	5	28	O1	13.764
VP07_ERPs_resplocked_armw	5	29	Oz	14.693
VP07_ERPs_resplocked_armw	5	30	O2	16.079
VP07_ERPs_resplocked_armw	5	31	AF7	8.625
VP07_ERPs_resplocked_armw	5	32	AF3	-1.116
VP07_ERPs_resplocked_armw	5	33	AF4	10.62
VP07_ERPs_resplocked_armw	5	34	AF8	19.862
VP07_ERPs_resplocked_armw	5	35	F5	3.05
VP07_ERPs_resplocked_armw	5	36	F1	3.107
VP07_ERPs_resplocked_armw	5	37	F2	10.257
VP07_ERPs_resplocked_armw	5	38	F6	11.592
VP07_ERPs_resplocked_armw	5	39	FC3	4.72
VP07_ERPs_resplocked_armw	5	40	FCz	5.284
VP07_ERPs_resplocked_armw	5	41	FC4	10.148
VP07_ERPs_resplocked_armw	5	42	C5	7.31
VP07_ERPs_resplocked_armw	5	43	C1	9.325
VP07_ERPs_resplocked_armw	5	44	C2	9.115
VP07_ERPs_resplocked_armw	5	45	C6	13.48
VP07_ERPs_resplocked_armw	5	46	CP3	10.703
VP07_ERPs_resplocked_armw	5	47	CPz	9.482
VP07_ERPs_resplocked_armw	5	48	CP4	12.525
VP07_ERPs_resplocked_armw	5	49	P5	11.58
VP07_ERPs_resplocked_armw	5	50	P1	10.41
VP07_ERPs_resplocked_armw	5	51	P2	14.675
VP07_ERPs_resplocked_armw	5	52	P6	17.086
VP07_ERPs_resplocked_armw	5	53	PO5	12.973
VP07_ERPs_resplocked_armw	5	54	PO3	12.942
VP07_ERPs_resplocked_armw	5	55	PO4	18.911
VP07_ERPs_resplocked_armw	5	56	PO6	18.826
VP07_ERPs_resplocked_armw	5	57	FT7	7.406
VP07_ERPs_resplocked_armw	5	58	FT8	7.758
VP07_ERPs_resplocked_armw	5	59	TP7	5.636
VP07_ERPs_resplocked_armw	5	60	TP8	12.312
VP07_ERPs_resplocked_armw	5	61	PO7	12.931
VP07_ERPs_resplocked_armw	5	62	PO8	18.921
VP08_ERPs_resplocked_armw	1	1	Fp1	2.076
VP08_ERPs_resplocked_armw	1	2	Fpz	0.581
VP08_ERPs_resplocked_armw	1	3	Fp2	1.952
VP08_ERPs_resplocked_armw	1	4	F7	1.314
VP08_ERPs_resplocked_armw	1	5	F3	-1.601
VP08_ERPs_resplocked_armw	1	6	Fz	-1.809
VP08_ERPs_resplocked_armw	1	7	F4	-3.204
VP08_ERPs_resplocked_armw	1	8	F8	-3.352
VP08_ERPs_resplocked_armw	1	9	FC5	0.753
VP08_ERPs_resplocked_armw	1	10	FC1	-3.215
VP08_ERPs_resplocked_armw	1	11	FC2	-3.269
VP08_ERPs_resplocked_armw	1	12	FC6	-2.181
VP08_ERPs_resplocked_armw	1	13	T7	-0.078
VP08_ERPs_resplocked_armw	1	14	C3	-2.655
VP08_ERPs_resplocked_armw	1	15	Cz	-4.198
VP08_ERPs_resplocked_armw	1	16	C4	-2.753
VP08_ERPs_resplocked_armw	1	17	T8	-1.063
VP08_ERPs_resplocked_armw	1	18	CP5	-0.146
VP08_ERPs_resplocked_armw	1	19	CP1	-3.311
VP08_ERPs_resplocked_armw	1	20	CP2	-2.848
VP08_ERPs_resplocked_armw	1	21	CP6	-0.242
VP08_ERPs_resplocked_armw	1	22	P7	-3.238
VP08_ERPs_resplocked_armw	1	23	P3	-2.613
VP08_ERPs_resplocked_armw	1	24	Pz	-2.671
VP08_ERPs_resplocked_armw	1	25	P4	-1.988
VP08_ERPs_resplocked_armw	1	26	P8	-0.981
VP08_ERPs_resplocked_armw	1	27	POz	-2.365
VP08_ERPs_resplocked_armw	1	28	O1	-2.486
VP08_ERPs_resplocked_armw	1	29	Oz	-2.39
VP08_ERPs_resplocked_armw	1	30	O2	-1.547
VP08_ERPs_resplocked_armw	1	31	AF7	3.797
VP08_ERPs_resplocked_armw	1	32	AF3	0.544
VP08_ERPs_resplocked_armw	1	33	AF4	-2.211
VP08_ERPs_resplocked_armw	1	34	AF8	-0.353
VP08_ERPs_resplocked_armw	1	35	F5	-1.666
VP08_ERPs_resplocked_armw	1	36	F1	-1.797
VP08_ERPs_resplocked_armw	1	37	F2	-3.252
VP08_ERPs_resplocked_armw	1	38	F6	-2.423
VP08_ERPs_resplocked_armw	1	39	FC3	-2.773
VP08_ERPs_resplocked_armw	1	40	FCz	-3.209
VP08_ERPs_resplocked_armw	1	41	FC4	-3.23
VP08_ERPs_resplocked_armw	1	42	C5	-0.714
VP08_ERPs_resplocked_armw	1	43	C1	-4.825
VP08_ERPs_resplocked_armw	1	44	C2	-4.239
VP08_ERPs_resplocked_armw	1	45	C6	-1.216
VP08_ERPs_resplocked_armw	1	46	CP3	-2.352
VP08_ERPs_resplocked_armw	1	47	CPz	-2.771
VP08_ERPs_resplocked_armw	1	48	CP4	-0.884
VP08_ERPs_resplocked_armw	1	49	P5	-2.667
VP08_ERPs_resplocked_armw	1	50	P1	-2.759
VP08_ERPs_resplocked_armw	1	51	P2	-2.108
VP08_ERPs_resplocked_armw	1	52	P6	-0.885
VP08_ERPs_resplocked_armw	1	53	PO5	-2.45
VP08_ERPs_resplocked_armw	1	54	PO3	-2.142
VP08_ERPs_resplocked_armw	1	55	PO4	-1.597
VP08_ERPs_resplocked_armw	1	56	PO6	-1.575
VP08_ERPs_resplocked_armw	1	57	FT7	0.841
VP08_ERPs_resplocked_armw	1	58	FT8	-1.586
VP08_ERPs_resplocked_armw	1	59	TP7	0.258
VP08_ERPs_resplocked_armw	1	60	TP8	-2.492
VP08_ERPs_resplocked_armw	1	61	PO7	-2.289
VP08_ERPs_resplocked_armw	1	62	PO8	-1.69
VP08_ERPs_resplocked_armw	2	1	Fp1	3.107
VP08_ERPs_resplocked_armw	2	2	Fpz	2.288
VP08_ERPs_resplocked_armw	2	3	Fp2	-2.046
VP08_ERPs_resplocked_armw	2	4	F7	2.273
VP08_ERPs_resplocked_armw	2	5	F3	-2.528
VP08_ERPs_resplocked_armw	2	6	Fz	-2.639
VP08_ERPs_resplocked_armw	2	7	F4	-4.051
VP08_ERPs_resplocked_armw	2	8	F8	-1.044
VP08_ERPs_resplocked_armw	2	9	FC5	-0.342
VP08_ERPs_resplocked_armw	2	10	FC1	-4.25
VP08_ERPs_resplocked_armw	2	11	FC2	-4.173
VP08_ERPs_resplocked_armw	2	12	FC6	-2.15
VP08_ERPs_resplocked_armw	2	13	T7	-0.543
VP08_ERPs_resplocked_armw	2	14	C3	-2.865
VP08_ERPs_resplocked_armw	2	15	Cz	-5.344
VP08_ERPs_resplocked_armw	2	16	C4	-2.416
VP08_ERPs_resplocked_armw	2	17	T8	-1.045
VP08_ERPs_resplocked_armw	2	18	CP5	-0.097
VP08_ERPs_resplocked_armw	2	19	CP1	-3.13
VP08_ERPs_resplocked_armw	2	20	CP2	-3.287
VP08_ERPs_resplocked_armw	2	21	CP6	0.11
VP08_ERPs_resplocked_armw	2	22	P7	-0.258
VP08_ERPs_resplocked_armw	2	23	P3	-0.599
VP08_ERPs_resplocked_armw	2	24	Pz	-2.472
VP08_ERPs_resplocked_armw	2	25	P4	-0.309
VP08_ERPs_resplocked_armw	2	26	P8	-0.243
VP08_ERPs_resplocked_armw	2	27	POz	-1.836
VP08_ERPs_resplocked_armw	2	28	O1	-0.697
VP08_ERPs_resplocked_armw	2	29	Oz	-0.572
VP08_ERPs_resplocked_armw	2	30	O2	-0.114
VP08_ERPs_resplocked_armw	2	31	AF7	2.877
VP08_ERPs_resplocked_armw	2	32	AF3	0.206
VP08_ERPs_resplocked_armw	2	33	AF4	-1.284
VP08_ERPs_resplocked_armw	2	34	AF8	-1.491
VP08_ERPs_resplocked_armw	2	35	F5	-2.534
VP08_ERPs_resplocked_armw	2	36	F1	-2.597
VP08_ERPs_resplocked_armw	2	37	F2	-4.016
VP08_ERPs_resplocked_armw	2	38	F6	-1.322
VP08_ERPs_resplocked_armw	2	39	FC3	-3.68
VP08_ERPs_resplocked_armw	2	40	FCz	-4.203
VP08_ERPs_resplocked_armw	2	41	FC4	-4.118
VP08_ERPs_resplocked_armw	2	42	C5	-0.035
VP08_ERPs_resplocked_armw	2	43	C1	-4.479
VP08_ERPs_resplocked_armw	2	44	C2	-5.23
VP08_ERPs_resplocked_armw	2	45	C6	-3.177
VP08_ERPs_resplocked_armw	2	46	CP3	-1.907
VP08_ERPs_resplocked_armw	2	47	CPz	-3.69
VP08_ERPs_resplocked_armw	2	48	CP4	-2
VP08_ERPs_resplocked_armw	2	49	P5	-0.623
VP08_ERPs_resplocked_armw	2	50	P1	-2.361
VP08_ERPs_resplocked_armw	2	51	P2	-1.756
VP08_ERPs_resplocked_armw	2	52	P6	-0.136
VP08_ERPs_resplocked_armw	2	53	PO5	-0.718
VP08_ERPs_resplocked_armw	2	54	PO3	-0.684
VP08_ERPs_resplocked_armw	2	55	PO4	-0.169
VP08_ERPs_resplocked_armw	2	56	PO6	-0.088
VP08_ERPs_resplocked_armw	2	57	FT7	-0.256
VP08_ERPs_resplocked_armw	2	58	FT8	-3.018
VP08_ERPs_resplocked_armw	2	59	TP7	0.061
VP08_ERPs_resplocked_armw	2	60	TP8	-0.035
VP08_ERPs_resplocked_armw	2	61	PO7	-0.681
VP08_ERPs_resplocked_armw	2	62	PO8	-0.185
VP08_ERPs_resplocked_armw	4	1	Fp1	1.719
VP08_ERPs_resplocked_armw	4	2	Fpz	2.143
VP08_ERPs_resplocked_armw	4	3	Fp2	-1.451
VP08_ERPs_resplocked_armw	4	4	F7	0.149
VP08_ERPs_resplocked_armw	4	5	F3	-1.658
VP08_ERPs_resplocked_armw	4	6	Fz	-1.667
VP08_ERPs_resplocked_armw	4	7	F4	-2.482
VP08_ERPs_resplocked_armw	4	8	F8	-1.017
VP08_ERPs_resplocked_armw	4	9	FC5	-0.121
VP08_ERPs_resplocked_armw	4	10	FC1	-2.611
VP08_ERPs_resplocked_armw	4	11	FC2	-2.597
VP08_ERPs_resplocked_armw	4	12	FC6	-1.262
VP08_ERPs_resplocked_armw	4	13	T7	-0.624
VP08_ERPs_resplocked_armw	4	14	C3	-1.789
VP08_ERPs_resplocked_armw	4	15	Cz	-2.917
VP08_ERPs_resplocked_armw	4	16	C4	-1.687
VP08_ERPs_resplocked_armw	4	17	T8	0.068
VP08_ERPs_resplocked_armw	4	18	CP5	0.356
VP08_ERPs_resplocked_armw	4	19	CP1	-2.333
VP08_ERPs_resplocked_armw	4	20	CP2	-0.485
VP08_ERPs_resplocked_armw	4	21	CP6	0.347
VP08_ERPs_resplocked_armw	4	22	P7	-1.595
VP08_ERPs_resplocked_armw	4	23	P3	-1.186
VP08_ERPs_resplocked_armw	4	24	Pz	-0.557
VP08_ERPs_resplocked_armw	4	25	P4	0.623
VP08_ERPs_resplocked_armw	4	26	P8	2.269
VP08_ERPs_resplocked_armw	4	27	POz	-0.385
VP08_ERPs_resplocked_armw	4	28	O1	-0.61
VP08_ERPs_resplocked_armw	4	29	Oz	0.286
VP08_ERPs_resplocked_armw	4	30	O2	1.769
VP08_ERPs_resplocked_armw	4	31	AF7	2.597
VP08_ERPs_resplocked_armw	4	32	AF3	1.143
VP08_ERPs_resplocked_armw	4	33	AF4	-1.114
VP08_ERPs_resplocked_armw	4	34	AF8	-0.539
VP08_ERPs_resplocked_armw	4	35	F5	-1.623
VP08_ERPs_resplocked_armw	4	36	F1	-1.579
VP08_ERPs_resplocked_armw	4	37	F2	-2.496
VP08_ERPs_resplocked_armw	4	38	F6	-1.097
VP08_ERPs_resplocked_armw	4	39	FC3	-2.135
VP08_ERPs_resplocked_armw	4	40	FCz	-2.567
VP08_ERPs_resplocked_armw	4	41	FC4	-2.64
VP08_ERPs_resplocked_armw	4	42	C5	-0.786
VP08_ERPs_resplocked_armw	4	43	C1	-2.698
VP08_ERPs_resplocked_armw	4	44	C2	-2.908
VP08_ERPs_resplocked_armw	4	45	C6	-1.124
VP08_ERPs_resplocked_armw	4	46	CP3	-1.776
VP08_ERPs_resplocked_armw	4	47	CPz	-1.466
VP08_ERPs_resplocked_armw	4	48	CP4	0.678
VP08_ERPs_resplocked_armw	4	49	P5	-1.105
VP08_ERPs_resplocked_armw	4	50	P1	-1.353
VP08_ERPs_resplocked_armw	4	51	P2	-0.023
VP08_ERPs_resplocked_armw	4	52	P6	2.216
VP08_ERPs_resplocked_armw	4	53	PO5	-0.668
VP08_ERPs_resplocked_armw	4	54	PO3	-0.633
VP08_ERPs_resplocked_armw	4	55	PO4	1.704
VP08_ERPs_resplocked_armw	4	56	PO6	1.745
VP08_ERPs_resplocked_armw	4	57	FT7	-0.001
VP08_ERPs_resplocked_armw	4	58	FT8	-1.245
VP08_ERPs_resplocked_armw	4	59	TP7	-1.098
VP08_ERPs_resplocked_armw	4	60	TP8	0.318
VP08_ERPs_resplocked_armw	4	61	PO7	-0.583
VP08_ERPs_resplocked_armw	4	62	PO8	1.674
VP08_ERPs_resplocked_armw	5	1	Fp1	4.216
VP08_ERPs_resplocked_armw	5	2	Fpz	3.088
VP08_ERPs_resplocked_armw	5	3	Fp2	0.687
VP08_ERPs_resplocked_armw	5	4	F7	0.746
VP08_ERPs_resplocked_armw	5	5	F3	0.643
VP08_ERPs_resplocked_armw	5	6	Fz	0.682
VP08_ERPs_resplocked_armw	5	7	F4	-0.791
VP08_ERPs_resplocked_armw	5	8	F8	-0.65
VP08_ERPs_resplocked_armw	5	9	FC5	0.813
VP08_ERPs_resplocked_armw	5	10	FC1	-0.81
VP08_ERPs_resplocked_armw	5	11	FC2	-0.784
VP08_ERPs_resplocked_armw	5	12	FC6	-0.46
VP08_ERPs_resplocked_armw	5	13	T7	0.395
VP08_ERPs_resplocked_armw	5	14	C3	-0.834
VP08_ERPs_resplocked_armw	5	15	Cz	-1.316
VP08_ERPs_resplocked_armw	5	16	C4	0.385
VP08_ERPs_resplocked_armw	5	17	T8	1.12
VP08_ERPs_resplocked_armw	5	18	CP5	0.118
VP08_ERPs_resplocked_armw	5	19	CP1	-1.558
VP08_ERPs_resplocked_armw	5	20	CP2	-0.977
VP08_ERPs_resplocked_armw	5	21	CP6	2.971
VP08_ERPs_resplocked_armw	5	22	P7	-0.244
VP08_ERPs_resplocked_armw	5	23	P3	-0.952
VP08_ERPs_resplocked_armw	5	24	Pz	-0.606
VP08_ERPs_resplocked_armw	5	25	P4	1.707
VP08_ERPs_resplocked_armw	5	26	P8	2.766
VP08_ERPs_resplocked_armw	5	27	POz	-0.233
VP08_ERPs_resplocked_armw	5	28	O1	-0.894
VP08_ERPs_resplocked_armw	5	29	Oz	-0.438
VP08_ERPs_resplocked_armw	5	30	O2	2.376
VP08_ERPs_resplocked_armw	5	31	AF7	3.062
VP08_ERPs_resplocked_armw	5	32	AF3	2.205
VP08_ERPs_resplocked_armw	5	33	AF4	-0.2
VP08_ERPs_resplocked_armw	5	34	AF8	0.781
VP08_ERPs_resplocked_armw	5	35	F5	0.642
VP08_ERPs_resplocked_armw	5	36	F1	0.612
VP08_ERPs_resplocked_armw	5	37	F2	-0.753
VP08_ERPs_resplocked_armw	5	38	F6	-0.237
VP08_ERPs_resplocked_armw	5	39	FC3	-0.138
VP08_ERPs_resplocked_armw	5	40	FCz	-0.751
VP08_ERPs_resplocked_armw	5	41	FC4	-0.753
VP08_ERPs_resplocked_armw	5	42	C5	0.256
VP08_ERPs_resplocked_armw	5	43	C1	-1.573
VP08_ERPs_resplocked_armw	5	44	C2	-1.351
VP08_ERPs_resplocked_armw	5	45	C6	1.283
VP08_ERPs_resplocked_armw	5	46	CP3	-0.598
VP08_ERPs_resplocked_armw	5	47	CPz	-1.84
VP08_ERPs_resplocked_armw	5	48	CP4	0.308
VP08_ERPs_resplocked_armw	5	49	P5	-0.961
VP08_ERPs_resplocked_armw	5	50	P1	-1.249
VP08_ERPs_resplocked_armw	5	51	P2	0.219
VP08_ERPs_resplocked_armw	5	52	P6	2.791
VP08_ERPs_resplocked_armw	5	53	PO5	-0.826
VP08_ERPs_resplocked_armw	5	54	PO3	-0.971
VP08_ERPs_resplocked_armw	5	55	PO4	2.28
VP08_ERPs_resplocked_armw	5	56	PO6	2.424
VP08_ERPs_resplocked_armw	5	57	FT7	0.821
VP08_ERPs_resplocked_armw	5	58	FT8	-0.764
VP08_ERPs_resplocked_armw	5	59	TP7	-0.264
VP08_ERPs_resplocked_armw	5	60	TP8	1.682
VP08_ERPs_resplocked_armw	5	61	PO7	-0.895
VP08_ERPs_resplocked_armw	5	62	PO8	2.363
VP09_ERPs_resplocked_armw	1	1	Fp1	2.188
VP09_ERPs_resplocked_armw	1	2	Fpz	2.375
VP09_ERPs_resplocked_armw	1	3	Fp2	3.041
VP09_ERPs_resplocked_armw	1	4	F7	0.098
VP09_ERPs_resplocked_armw	1	5	F3	-0.831
VP09_ERPs_resplocked_armw	1	6	Fz	-0.718
VP09_ERPs_resplocked_armw	1	7	F4	-0.42
VP09_ERPs_resplocked_armw	1	8	F8	3.875
VP09_ERPs_resplocked_armw	1	9	FC5	-2.064
VP09_ERPs_resplocked_armw	1	10	FC1	-0.926
VP09_ERPs_resplocked_armw	1	11	FC2	-0.966
VP09_ERPs_resplocked_armw	1	12	FC6	1.461
VP09_ERPs_resplocked_armw	1	13	T7	-0.034
VP09_ERPs_resplocked_armw	1	14	C3	-2.36
VP09_ERPs_resplocked_armw	1	15	Cz	-0.793
VP09_ERPs_resplocked_armw	1	16	C4	1.497
VP09_ERPs_resplocked_armw	1	17	T8	2.562
VP09_ERPs_resplocked_armw	1	18	CP5	-1.395
VP09_ERPs_resplocked_armw	1	19	CP1	-1.69
VP09_ERPs_resplocked_armw	1	20	CP2	-0.381
VP09_ERPs_resplocked_armw	1	21	CP6	1.247
VP09_ERPs_resplocked_armw	1	22	P7	-1.868
VP09_ERPs_resplocked_armw	1	23	P3	-1.829
VP09_ERPs_resplocked_armw	1	24	Pz	0.021
VP09_ERPs_resplocked_armw	1	25	P4	0.164
VP09_ERPs_resplocked_armw	1	26	P8	0.164
VP09_ERPs_resplocked_armw	1	27	POz	0.044
VP09_ERPs_resplocked_armw	1	28	O1	-0.099
VP09_ERPs_resplocked_armw	1	29	Oz	0.486
VP09_ERPs_resplocked_armw	1	30	O2	0.199
VP09_ERPs_resplocked_armw	1	31	AF7	1.486
VP09_ERPs_resplocked_armw	1	32	AF3	0.084
VP09_ERPs_resplocked_armw	1	33	AF4	3.023
VP09_ERPs_resplocked_armw	1	34	AF8	1.587
VP09_ERPs_resplocked_armw	1	35	F5	0.149
VP09_ERPs_resplocked_armw	1	36	F1	-0.736
VP09_ERPs_resplocked_armw	1	37	F2	-0.454
VP09_ERPs_resplocked_armw	1	38	F6	3.086
VP09_ERPs_resplocked_armw	1	39	FC3	-2.749
VP09_ERPs_resplocked_armw	1	40	FCz	-0.95
VP09_ERPs_resplocked_armw	1	41	FC4	-0.847
VP09_ERPs_resplocked_armw	1	42	C5	-1.984
VP09_ERPs_resplocked_armw	1	43	C1	-2.271
VP09_ERPs_resplocked_armw	1	44	C2	-0.799
VP09_ERPs_resplocked_armw	1	45	C6	2.472
VP09_ERPs_resplocked_armw	1	46	CP3	-2.428
VP09_ERPs_resplocked_armw	1	47	CPz	-1.264
VP09_ERPs_resplocked_armw	1	48	CP4	0.246
VP09_ERPs_resplocked_armw	1	49	P5	-1.81
VP09_ERPs_resplocked_armw	1	50	P1	-0.884
VP09_ERPs_resplocked_armw	1	51	P2	0.226
VP09_ERPs_resplocked_armw	1	52	P6	0.133
VP09_ERPs_resplocked_armw	1	53	PO5	-0.994
VP09_ERPs_resplocked_armw	1	54	PO3	-0.59
VP09_ERPs_resplocked_armw	1	55	PO4	0.109
VP09_ERPs_resplocked_armw	1	56	PO6	0.246
VP09_ERPs_resplocked_armw	1	57	FT7	-0.641
VP09_ERPs_resplocked_armw	1	58	FT8	2.509
VP09_ERPs_resplocked_armw	1	59	TP7	-1.315
VP09_ERPs_resplocked_armw	1	60	TP8	1.509
VP09_ERPs_resplocked_armw	1	61	PO7	-0.871
VP09_ERPs_resplocked_armw	1	62	PO8	0.184
VP09_ERPs_resplocked_armw	2	1	Fp1	0.672
VP09_ERPs_resplocked_armw	2	2	Fpz	0.96
VP09_ERPs_resplocked_armw	2	3	Fp2	1.016
VP09_ERPs_resplocked_armw	2	4	F7	0.982
VP09_ERPs_resplocked_armw	2	5	F3	0.849
VP09_ERPs_resplocked_armw	2	6	Fz	0.851
VP09_ERPs_resplocked_armw	2	7	F4	0.867
VP09_ERPs_resplocked_armw	2	8	F8	-0.003
VP09_ERPs_resplocked_armw	2	9	FC5	-0.201
VP09_ERPs_resplocked_armw	2	10	FC1	0.547
VP09_ERPs_resplocked_armw	2	11	FC2	0.482
VP09_ERPs_resplocked_armw	2	12	FC6	1.29
VP09_ERPs_resplocked_armw	2	13	T7	-1.429
VP09_ERPs_resplocked_armw	2	14	C3	-0.993
VP09_ERPs_resplocked_armw	2	15	Cz	-0.339
VP09_ERPs_resplocked_armw	2	16	C4	1.083
VP09_ERPs_resplocked_armw	2	17	T8	0.301
VP09_ERPs_resplocked_armw	2	18	CP5	-0.95
VP09_ERPs_resplocked_armw	2	19	CP1	-0.16
VP09_ERPs_resplocked_armw	2	20	CP2	1.034
VP09_ERPs_resplocked_armw	2	21	CP6	1.216
VP09_ERPs_resplocked_armw	2	22	P7	-0.366
VP09_ERPs_resplocked_armw	2	23	P3	-0.193
VP09_ERPs_resplocked_armw	2	24	Pz	1.444
VP09_ERPs_resplocked_armw	2	25	P4	1.815
VP09_ERPs_resplocked_armw	2	26	P8	1.6
VP09_ERPs_resplocked_armw	2	27	POz	1.332
VP09_ERPs_resplocked_armw	2	28	O1	2.22
VP09_ERPs_resplocked_armw	2	29	Oz	2.787
VP09_ERPs_resplocked_armw	2	30	O2	1.712
VP09_ERPs_resplocked_armw	2	31	AF7	1.013
VP09_ERPs_resplocked_armw	2	32	AF3	-0.066
VP09_ERPs_resplocked_armw	2	33	AF4	1.24
VP09_ERPs_resplocked_armw	2	34	AF8	-0.066
VP09_ERPs_resplocked_armw	2	35	F5	0.737
VP09_ERPs_resplocked_armw	2	36	F1	0.831
VP09_ERPs_resplocked_armw	2	37	F2	0.852
VP09_ERPs_resplocked_armw	2	38	F6	1.041
VP09_ERPs_resplocked_armw	2	39	FC3	-0.315
VP09_ERPs_resplocked_armw	2	40	FCz	0.547
VP09_ERPs_resplocked_armw	2	41	FC4	0.47
VP09_ERPs_resplocked_armw	2	42	C5	-0.154
VP09_ERPs_resplocked_armw	2	43	C1	-0.897
VP09_ERPs_resplocked_armw	2	44	C2	-0.346
VP09_ERPs_resplocked_armw	2	45	C6	0.3
VP09_ERPs_resplocked_armw	2	46	CP3	-0.789
VP09_ERPs_resplocked_armw	2	47	CPz	0.299
VP09_ERPs_resplocked_armw	2	48	CP4	1.641
VP09_ERPs_resplocked_armw	2	49	P5	-0.406
VP09_ERPs_resplocked_armw	2	50	P1	0.27
VP09_ERPs_resplocked_armw	2	51	P2	1.674
VP09_ERPs_resplocked_armw	2	52	P6	1.777
VP09_ERPs_resplocked_armw	2	53	PO5	0.441
VP09_ERPs_resplocked_armw	2	54	PO3	1.348
VP09_ERPs_resplocked_armw	2	55	PO4	1.818
VP09_ERPs_resplocked_armw	2	56	PO6	1.585
VP09_ERPs_resplocked_armw	2	57	FT7	0.727
VP09_ERPs_resplocked_armw	2	58	FT8	0.795
VP09_ERPs_resplocked_armw	2	59	TP7	-0.33
VP09_ERPs_resplocked_armw	2	60	TP8	0.937
VP09_ERPs_resplocked_armw	2	61	PO7	0.575
VP09_ERPs_resplocked_armw	2	62	PO8	1.566
VP09_ERPs_resplocked_armw	4	1	Fp1	0.223
VP09_ERPs_resplocked_armw	4	2	Fpz	0.171
VP09_ERPs_resplocked_armw	4	3	Fp2	0.61
VP09_ERPs_resplocked_armw	4	4	F7	-0.82
VP09_ERPs_resplocked_armw	4	5	F3	-0.864
VP09_ERPs_resplocked_armw	4	6	Fz	-0.827
VP09_ERPs_resplocked_armw	4	7	F4	-0.676
VP09_ERPs_resplocked_armw	4	8	F8	-1.008
VP09_ERPs_resplocked_armw	4	9	FC5	-1.46
VP09_ERPs_resplocked_armw	4	10	FC1	-1.167
VP09_ERPs_resplocked_armw	4	11	FC2	-1.143
VP09_ERPs_resplocked_armw	4	12	FC6	0.187
VP09_ERPs_resplocked_armw	4	13	T7	-2.052
VP09_ERPs_resplocked_armw	4	14	C3	-2.892
VP09_ERPs_resplocked_armw	4	15	Cz	-2.173
VP09_ERPs_resplocked_armw	4	16	C4	-0.118
VP09_ERPs_resplocked_armw	4	17	T8	0.555
VP09_ERPs_resplocked_armw	4	18	CP5	-2.622
VP09_ERPs_resplocked_armw	4	19	CP1	-2.38
VP09_ERPs_resplocked_armw	4	20	CP2	-1.474
VP09_ERPs_resplocked_armw	4	21	CP6	-0.236
VP09_ERPs_resplocked_armw	4	22	P7	-3.084
VP09_ERPs_resplocked_armw	4	23	P3	-3.15
VP09_ERPs_resplocked_armw	4	24	Pz	-2.729
VP09_ERPs_resplocked_armw	4	25	P4	-1.056
VP09_ERPs_resplocked_armw	4	26	P8	-1.152
VP09_ERPs_resplocked_armw	4	27	POz	-2.819
VP09_ERPs_resplocked_armw	4	28	O1	-2.54
VP09_ERPs_resplocked_armw	4	29	Oz	-2.566
VP09_ERPs_resplocked_armw	4	30	O2	-1.172
VP09_ERPs_resplocked_armw	4	31	AF7	-0.886
VP09_ERPs_resplocked_armw	4	32	AF3	-1.447
VP09_ERPs_resplocked_armw	4	33	AF4	-0.199
VP09_ERPs_resplocked_armw	4	34	AF8	-0.526
VP09_ERPs_resplocked_armw	4	35	F5	-0.87
VP09_ERPs_resplocked_armw	4	36	F1	-0.875
VP09_ERPs_resplocked_armw	4	37	F2	-0.654
VP09_ERPs_resplocked_armw	4	38	F6	-0.172
VP09_ERPs_resplocked_armw	4	39	FC3	-1.811
VP09_ERPs_resplocked_armw	4	40	FCz	-1.123
VP09_ERPs_resplocked_armw	4	41	FC4	-1.12
VP09_ERPs_resplocked_armw	4	42	C5	-1.393
VP09_ERPs_resplocked_armw	4	43	C1	-2.806
VP09_ERPs_resplocked_armw	4	44	C2	-2.253
VP09_ERPs_resplocked_armw	4	45	C6	0.421
VP09_ERPs_resplocked_armw	4	46	CP3	-2.831
VP09_ERPs_resplocked_armw	4	47	CPz	-2.729
VP09_ERPs_resplocked_armw	4	48	CP4	-1.01
VP09_ERPs_resplocked_armw	4	49	P5	-3.197
VP09_ERPs_resplocked_armw	4	50	P1	-3.104
VP09_ERPs_resplocked_armw	4	51	P2	-1.062
VP09_ERPs_resplocked_armw	4	52	P6	-1.088
VP09_ERPs_resplocked_armw	4	53	PO5	-3.016
VP09_ERPs_resplocked_armw	4	54	PO3	-2.8
VP09_ERPs_resplocked_armw	4	55	PO4	-1.055
VP09_ERPs_resplocked_armw	4	56	PO6	-1.112
VP09_ERPs_resplocked_armw	4	57	FT7	-1.638
VP09_ERPs_resplocked_armw	4	58	FT8	0.481
VP09_ERPs_resplocked_armw	4	59	TP7	-2.556
VP09_ERPs_resplocked_armw	4	60	TP8	-0.468
VP09_ERPs_resplocked_armw	4	61	PO7	-2.882
VP09_ERPs_resplocked_armw	4	62	PO8	-1.124
VP09_ERPs_resplocked_armw	5	1	Fp1	0.305
VP09_ERPs_resplocked_armw	5	2	Fpz	1.11
VP09_ERPs_resplocked_armw	5	3	Fp2	1.719
VP09_ERPs_resplocked_armw	5	4	F7	-0.924
VP09_ERPs_resplocked_armw	5	5	F3	-0.278
VP09_ERPs_resplocked_armw	5	6	Fz	-0.238
VP09_ERPs_resplocked_armw	5	7	F4	0.023
VP09_ERPs_resplocked_armw	5	8	F8	0.289
VP09_ERPs_resplocked_armw	5	9	FC5	-1.692
VP09_ERPs_resplocked_armw	5	10	FC1	-0.72
VP09_ERPs_resplocked_armw	5	11	FC2	-0.77
VP09_ERPs_resplocked_armw	5	12	FC6	0.807
VP09_ERPs_resplocked_armw	5	13	T7	-1.785
VP09_ERPs_resplocked_armw	5	14	C3	-3.294
VP09_ERPs_resplocked_armw	5	15	Cz	-2.701
VP09_ERPs_resplocked_armw	5	16	C4	-0.204
VP09_ERPs_resplocked_armw	5	17	T8	0.869
VP09_ERPs_resplocked_armw	5	18	CP5	-3.088
VP09_ERPs_resplocked_armw	5	19	CP1	-3.038
VP09_ERPs_resplocked_armw	5	20	CP2	-1.703
VP09_ERPs_resplocked_armw	5	21	CP6	-0.442
VP09_ERPs_resplocked_armw	5	22	P7	-2.888
VP09_ERPs_resplocked_armw	5	23	P3	-2.72
VP09_ERPs_resplocked_armw	5	24	Pz	-2.514
VP09_ERPs_resplocked_armw	5	25	P4	-0.986
VP09_ERPs_resplocked_armw	5	26	P8	-1.113
VP09_ERPs_resplocked_armw	5	27	POz	-2.553
VP09_ERPs_resplocked_armw	5	28	O1	-1.629
VP09_ERPs_resplocked_armw	5	29	Oz	-1.452
VP09_ERPs_resplocked_armw	5	30	O2	-1.074
VP09_ERPs_resplocked_armw	5	31	AF7	0.129
VP09_ERPs_resplocked_armw	5	32	AF3	-0.688
VP09_ERPs_resplocked_armw	5	33	AF4	0.112
VP09_ERPs_resplocked_armw	5	34	AF8	1.127
VP09_ERPs_resplocked_armw	5	35	F5	-1.04
VP09_ERPs_resplocked_armw	5	36	F1	-0.253
VP09_ERPs_resplocked_armw	5	37	F2	0.068
VP09_ERPs_resplocked_armw	5	38	F6	0.035
VP09_ERPs_resplocked_armw	5	39	FC3	-1.687
VP09_ERPs_resplocked_armw	5	40	FCz	-0.816
VP09_ERPs_resplocked_armw	5	41	FC4	-0.748
VP09_ERPs_resplocked_armw	5	42	C5	-1.936
VP09_ERPs_resplocked_armw	5	43	C1	-3.267
VP09_ERPs_resplocked_armw	5	44	C2	-2.659
VP09_ERPs_resplocked_armw	5	45	C6	0.782
VP09_ERPs_resplocked_armw	5	46	CP3	-3.199
VP09_ERPs_resplocked_armw	5	47	CPz	-2.938
VP09_ERPs_resplocked_armw	5	48	CP4	-0.909
VP09_ERPs_resplocked_armw	5	49	P5	-2.874
VP09_ERPs_resplocked_armw	5	50	P1	-2.957
VP09_ERPs_resplocked_armw	5	51	P2	-1.088
VP09_ERPs_resplocked_armw	5	52	P6	-1.025
VP09_ERPs_resplocked_armw	5	53	PO5	-2.284
VP09_ERPs_resplocked_armw	5	54	PO3	-2.261
VP09_ERPs_resplocked_armw	5	55	PO4	-0.916
VP09_ERPs_resplocked_armw	5	56	PO6	-1.13
VP09_ERPs_resplocked_armw	5	57	FT7	-1.17
VP09_ERPs_resplocked_armw	5	58	FT8	1.328
VP09_ERPs_resplocked_armw	5	59	TP7	-1.824
VP09_ERPs_resplocked_armw	5	60	TP8	0.505
VP09_ERPs_resplocked_armw	5	61	PO7	-2.257
VP09_ERPs_resplocked_armw	5	62	PO8	-1.147
VP10_ERPs_resplocked_armw	1	1	Fp1	-0.256
VP10_ERPs_resplocked_armw	1	2	Fpz	-0.475
VP10_ERPs_resplocked_armw	1	3	Fp2	-0.889
VP10_ERPs_resplocked_armw	1	4	F7	-1.237
VP10_ERPs_resplocked_armw	1	5	F3	-1.357
VP10_ERPs_resplocked_armw	1	6	Fz	-1.277
VP10_ERPs_resplocked_armw	1	7	F4	-1.444
VP10_ERPs_resplocked_armw	1	8	F8	0.378
VP10_ERPs_resplocked_armw	1	9	FC5	-0.204
VP10_ERPs_resplocked_armw	1	10	FC1	-2.298
VP10_ERPs_resplocked_armw	1	11	FC2	-1.705
VP10_ERPs_resplocked_armw	1	12	FC6	0.076
VP10_ERPs_resplocked_armw	1	13	T7	0.78
VP10_ERPs_resplocked_armw	1	14	C3	-1.752
VP10_ERPs_resplocked_armw	1	15	Cz	-3.124
[truncated: 4,449 more rows]
