# Supplementary material for: Action Priority: Early Neurophysiological Interaction of Conceptual and Motor Representations
Source: PLoS One. 2016 Dec 14;11(12):e0165882. doi: 10.1371/journal.pone.0165882 (PMC5156427; doi:10.1371/journal.pone.0165882)
Supplement: S22 Dataset — (DAT) [file pone.0165882.s022.dat]

ERPset	bin	chindex	chlabel	value
VP01_ERPs_resplocked_armw	1	1	Fp1	2.649
VP01_ERPs_resplocked_armw	1	2	Fpz	0.448
VP01_ERPs_resplocked_armw	1	3	Fp2	2.628
VP01_ERPs_resplocked_armw	1	4	F7	3.054
VP01_ERPs_resplocked_armw	1	5	F3	3.631
VP01_ERPs_resplocked_armw	1	6	Fz	0.153
VP01_ERPs_resplocked_armw	1	7	F4	5.309
VP01_ERPs_resplocked_armw	1	8	F8	5.683
VP01_ERPs_resplocked_armw	1	9	FC5	4.368
VP01_ERPs_resplocked_armw	1	10	FC1	-0.064
VP01_ERPs_resplocked_armw	1	11	FC2	-0.663
VP01_ERPs_resplocked_armw	1	12	FC6	6.002
VP01_ERPs_resplocked_armw	1	13	T7	2.888
VP01_ERPs_resplocked_armw	1	14	C3	2.237
VP01_ERPs_resplocked_armw	1	15	Cz	-1.323
VP01_ERPs_resplocked_armw	1	16	C4	3.46
VP01_ERPs_resplocked_armw	1	17	T8	7.392
VP01_ERPs_resplocked_armw	1	18	CP5	6.612
VP01_ERPs_resplocked_armw	1	19	CP1	2.246
VP01_ERPs_resplocked_armw	1	20	CP2	3.52
VP01_ERPs_resplocked_armw	1	21	CP6	10.438
VP01_ERPs_resplocked_armw	1	22	P7	3.899
VP01_ERPs_resplocked_armw	1	23	P3	3.958
VP01_ERPs_resplocked_armw	1	24	Pz	6.007
VP01_ERPs_resplocked_armw	1	25	P4	6.601
VP01_ERPs_resplocked_armw	1	26	P8	7.12
VP01_ERPs_resplocked_armw	1	27	POz	8.33
VP01_ERPs_resplocked_armw	1	28	O1	4.998
VP01_ERPs_resplocked_armw	1	29	Oz	10.15
VP01_ERPs_resplocked_armw	1	30	O2	6.661
VP01_ERPs_resplocked_armw	1	31	AF7	2.061
VP01_ERPs_resplocked_armw	1	32	AF3	4.515
VP01_ERPs_resplocked_armw	1	33	AF4	4.153
VP01_ERPs_resplocked_armw	1	34	AF8	4.74
VP01_ERPs_resplocked_armw	1	35	F5	2.502
VP01_ERPs_resplocked_armw	1	36	F1	3.767
VP01_ERPs_resplocked_armw	1	37	F2	2.264
VP01_ERPs_resplocked_armw	1	38	F6	4.769
VP01_ERPs_resplocked_armw	1	39	FC3	3.36
VP01_ERPs_resplocked_armw	1	40	FCz	-0.374
VP01_ERPs_resplocked_armw	1	41	FC4	7.447
VP01_ERPs_resplocked_armw	1	42	C5	9.739
VP01_ERPs_resplocked_armw	1	43	C1	3.881
VP01_ERPs_resplocked_armw	1	44	C2	-2.343
VP01_ERPs_resplocked_armw	1	45	C6	5.41
VP01_ERPs_resplocked_armw	1	46	CP3	6.171
VP01_ERPs_resplocked_armw	1	47	CPz	2.617
VP01_ERPs_resplocked_armw	1	48	CP4	7.761
VP01_ERPs_resplocked_armw	1	49	P5	7.541
VP01_ERPs_resplocked_armw	1	50	P1	4.207
VP01_ERPs_resplocked_armw	1	51	P2	5.105
VP01_ERPs_resplocked_armw	1	52	P6	7.139
VP01_ERPs_resplocked_armw	1	53	PO5	9.187
VP01_ERPs_resplocked_armw	1	54	PO3	9.234
VP01_ERPs_resplocked_armw	1	55	PO4	6.689
VP01_ERPs_resplocked_armw	1	56	PO6	6.618
VP01_ERPs_resplocked_armw	1	57	FT7	4.292
VP01_ERPs_resplocked_armw	1	58	FT8	8.3
VP01_ERPs_resplocked_armw	1	59	TP7	2.925
VP01_ERPs_resplocked_armw	1	60	TP8	6.682
VP01_ERPs_resplocked_armw	1	61	PO7	9.101
VP01_ERPs_resplocked_armw	1	62	PO8	6.638
VP01_ERPs_resplocked_armw	2	1	Fp1	-2.546
VP01_ERPs_resplocked_armw	2	2	Fpz	-6.154
VP01_ERPs_resplocked_armw	2	3	Fp2	-2.463
VP01_ERPs_resplocked_armw	2	4	F7	0.126
VP01_ERPs_resplocked_armw	2	5	F3	-3.427
VP01_ERPs_resplocked_armw	2	6	Fz	-3.26
VP01_ERPs_resplocked_armw	2	7	F4	-1.661
VP01_ERPs_resplocked_armw	2	8	F8	4.336
VP01_ERPs_resplocked_armw	2	9	FC5	2.081
VP01_ERPs_resplocked_armw	2	10	FC1	-8.677
VP01_ERPs_resplocked_armw	2	11	FC2	-4.902
VP01_ERPs_resplocked_armw	2	12	FC6	1.183
VP01_ERPs_resplocked_armw	2	13	T7	4.754
VP01_ERPs_resplocked_armw	2	14	C3	-7.765
VP01_ERPs_resplocked_armw	2	15	Cz	-4.913
VP01_ERPs_resplocked_armw	2	16	C4	-1.256
VP01_ERPs_resplocked_armw	2	17	T8	3.976
VP01_ERPs_resplocked_armw	2	18	CP5	1.832
VP01_ERPs_resplocked_armw	2	19	CP1	-1.788
VP01_ERPs_resplocked_armw	2	20	CP2	-0.325
VP01_ERPs_resplocked_armw	2	21	CP6	4.538
VP01_ERPs_resplocked_armw	2	22	P7	2.246
VP01_ERPs_resplocked_armw	2	23	P3	2.098
VP01_ERPs_resplocked_armw	2	24	Pz	2.49
VP01_ERPs_resplocked_armw	2	25	P4	2.093
VP01_ERPs_resplocked_armw	2	26	P8	2.759
VP01_ERPs_resplocked_armw	2	27	POz	2.404
VP01_ERPs_resplocked_armw	2	28	O1	3.533
VP01_ERPs_resplocked_armw	2	29	Oz	3.422
VP01_ERPs_resplocked_armw	2	30	O2	2.239
VP01_ERPs_resplocked_armw	2	31	AF7	0.29
VP01_ERPs_resplocked_armw	2	32	AF3	-1.765
VP01_ERPs_resplocked_armw	2	33	AF4	0.472
VP01_ERPs_resplocked_armw	2	34	AF8	1.079
VP01_ERPs_resplocked_armw	2	35	F5	-0.846
VP01_ERPs_resplocked_armw	2	36	F1	-3.485
VP01_ERPs_resplocked_armw	2	37	F2	-0.725
VP01_ERPs_resplocked_armw	2	38	F6	5.109
VP01_ERPs_resplocked_armw	2	39	FC3	-4.601
VP01_ERPs_resplocked_armw	2	40	FCz	-8.116
VP01_ERPs_resplocked_armw	2	41	FC4	3.32
VP01_ERPs_resplocked_armw	2	42	C5	-1.311
VP01_ERPs_resplocked_armw	2	43	C1	-8.514
VP01_ERPs_resplocked_armw	2	44	C2	-4.905
VP01_ERPs_resplocked_armw	2	45	C6	0.207
VP01_ERPs_resplocked_armw	2	46	CP3	-0.896
VP01_ERPs_resplocked_armw	2	47	CPz	-0.196
VP01_ERPs_resplocked_armw	2	48	CP4	2.849
VP01_ERPs_resplocked_armw	2	49	P5	3.991
VP01_ERPs_resplocked_armw	2	50	P1	2.268
VP01_ERPs_resplocked_armw	2	51	P2	0.239
VP01_ERPs_resplocked_armw	2	52	P6	2.263
VP01_ERPs_resplocked_armw	2	53	PO5	5.377
VP01_ERPs_resplocked_armw	2	54	PO3	5.168
VP01_ERPs_resplocked_armw	2	55	PO4	3.441
VP01_ERPs_resplocked_armw	2	56	PO6	3.103
VP01_ERPs_resplocked_armw	2	57	FT7	0.78
VP01_ERPs_resplocked_armw	2	58	FT8	2.635
VP01_ERPs_resplocked_armw	2	59	TP7	4.582
VP01_ERPs_resplocked_armw	2	60	TP8	2.901
VP01_ERPs_resplocked_armw	2	61	PO7	5.084
VP01_ERPs_resplocked_armw	2	62	PO8	2.988
VP01_ERPs_resplocked_armw	4	1	Fp1	-2.235
VP01_ERPs_resplocked_armw	4	2	Fpz	-1.087
VP01_ERPs_resplocked_armw	4	3	Fp2	1.402
VP01_ERPs_resplocked_armw	4	4	F7	-1.409
VP01_ERPs_resplocked_armw	4	5	F3	4.016
VP01_ERPs_resplocked_armw	4	6	Fz	2.614
VP01_ERPs_resplocked_armw	4	7	F4	3.891
VP01_ERPs_resplocked_armw	4	8	F8	6.169
VP01_ERPs_resplocked_armw	4	9	FC5	7.006
VP01_ERPs_resplocked_armw	4	10	FC1	6.89
VP01_ERPs_resplocked_armw	4	11	FC2	4.364
VP01_ERPs_resplocked_armw	4	12	FC6	1.642
VP01_ERPs_resplocked_armw	4	13	T7	6.094
VP01_ERPs_resplocked_armw	4	14	C3	4.519
VP01_ERPs_resplocked_armw	4	15	Cz	-0.921
VP01_ERPs_resplocked_armw	4	16	C4	6.816
VP01_ERPs_resplocked_armw	4	17	T8	5.573
VP01_ERPs_resplocked_armw	4	18	CP5	11.353
VP01_ERPs_resplocked_armw	4	19	CP1	1.434
VP01_ERPs_resplocked_armw	4	20	CP2	4.991
VP01_ERPs_resplocked_armw	4	21	CP6	6.85
VP01_ERPs_resplocked_armw	4	22	P7	9.508
VP01_ERPs_resplocked_armw	4	23	P3	6.35
VP01_ERPs_resplocked_armw	4	24	Pz	7.449
VP01_ERPs_resplocked_armw	4	25	P4	7.922
VP01_ERPs_resplocked_armw	4	26	P8	7.848
VP01_ERPs_resplocked_armw	4	27	POz	9.195
VP01_ERPs_resplocked_armw	4	28	O1	6.87
VP01_ERPs_resplocked_armw	4	29	Oz	9.847
VP01_ERPs_resplocked_armw	4	30	O2	9.235
VP01_ERPs_resplocked_armw	4	31	AF7	0.607
VP01_ERPs_resplocked_armw	4	32	AF3	5.356
VP01_ERPs_resplocked_armw	4	33	AF4	5.481
VP01_ERPs_resplocked_armw	4	34	AF8	5.751
VP01_ERPs_resplocked_armw	4	35	F5	6.662
VP01_ERPs_resplocked_armw	4	36	F1	3.972
VP01_ERPs_resplocked_armw	4	37	F2	4.624
VP01_ERPs_resplocked_armw	4	38	F6	2.997
VP01_ERPs_resplocked_armw	4	39	FC3	6.027
VP01_ERPs_resplocked_armw	4	40	FCz	3.661
VP01_ERPs_resplocked_armw	4	41	FC4	11.433
VP01_ERPs_resplocked_armw	4	42	C5	8.796
VP01_ERPs_resplocked_armw	4	43	C1	3.213
VP01_ERPs_resplocked_armw	4	44	C2	4.043
VP01_ERPs_resplocked_armw	4	45	C6	3.324
VP01_ERPs_resplocked_armw	4	46	CP3	6.813
VP01_ERPs_resplocked_armw	4	47	CPz	1.635
VP01_ERPs_resplocked_armw	4	48	CP4	9.2
VP01_ERPs_resplocked_armw	4	49	P5	7.082
VP01_ERPs_resplocked_armw	4	50	P1	6.253
VP01_ERPs_resplocked_armw	4	51	P2	4.847
VP01_ERPs_resplocked_armw	4	52	P6	8.275
VP01_ERPs_resplocked_armw	4	53	PO5	14.034
VP01_ERPs_resplocked_armw	4	54	PO3	13.778
VP01_ERPs_resplocked_armw	4	55	PO4	10.14
VP01_ERPs_resplocked_armw	4	56	PO6	9.153
VP01_ERPs_resplocked_armw	4	57	FT7	-0.094
VP01_ERPs_resplocked_armw	4	58	FT8	8.66
VP01_ERPs_resplocked_armw	4	59	TP7	5.799
VP01_ERPs_resplocked_armw	4	60	TP8	8.792
VP01_ERPs_resplocked_armw	4	61	PO7	13.529
VP01_ERPs_resplocked_armw	4	62	PO8	9.362
VP01_ERPs_resplocked_armw	5	1	Fp1	0.258
VP01_ERPs_resplocked_armw	5	2	Fpz	-0.078
VP01_ERPs_resplocked_armw	5	3	Fp2	1.214
VP01_ERPs_resplocked_armw	5	4	F7	0.423
VP01_ERPs_resplocked_armw	5	5	F3	-0.322
VP01_ERPs_resplocked_armw	5	6	Fz	-1.201
VP01_ERPs_resplocked_armw	5	7	F4	2.799
VP01_ERPs_resplocked_armw	5	8	F8	5.927
VP01_ERPs_resplocked_armw	5	9	FC5	6.628
VP01_ERPs_resplocked_armw	5	10	FC1	1.046
VP01_ERPs_resplocked_armw	5	11	FC2	-1.114
VP01_ERPs_resplocked_armw	5	12	FC6	4.182
VP01_ERPs_resplocked_armw	5	13	T7	5.664
VP01_ERPs_resplocked_armw	5	14	C3	-0.366
VP01_ERPs_resplocked_armw	5	15	Cz	-5.521
VP01_ERPs_resplocked_armw	5	16	C4	-0.777
VP01_ERPs_resplocked_armw	5	17	T8	5.861
VP01_ERPs_resplocked_armw	5	18	CP5	6.122
VP01_ERPs_resplocked_armw	5	19	CP1	0.856
VP01_ERPs_resplocked_armw	5	20	CP2	1.545
VP01_ERPs_resplocked_armw	5	21	CP6	8.077
VP01_ERPs_resplocked_armw	5	22	P7	11.003
VP01_ERPs_resplocked_armw	5	23	P3	7.063
VP01_ERPs_resplocked_armw	5	24	Pz	4.46
VP01_ERPs_resplocked_armw	5	25	P4	5.295
VP01_ERPs_resplocked_armw	5	26	P8	6.112
VP01_ERPs_resplocked_armw	5	27	POz	10.706
VP01_ERPs_resplocked_armw	5	28	O1	8.031
VP01_ERPs_resplocked_armw	5	29	Oz	11.029
VP01_ERPs_resplocked_armw	5	30	O2	9.015
VP01_ERPs_resplocked_armw	5	31	AF7	0.3
VP01_ERPs_resplocked_armw	5	32	AF3	-0.061
VP01_ERPs_resplocked_armw	5	33	AF4	2.026
VP01_ERPs_resplocked_armw	5	34	AF8	3.648
VP01_ERPs_resplocked_armw	5	35	F5	3.397
VP01_ERPs_resplocked_armw	5	36	F1	-0.264
VP01_ERPs_resplocked_armw	5	37	F2	1.167
VP01_ERPs_resplocked_armw	5	38	F6	4.328
VP01_ERPs_resplocked_armw	5	39	FC3	3.373
VP01_ERPs_resplocked_armw	5	40	FCz	-4.468
VP01_ERPs_resplocked_armw	5	41	FC4	6.124
VP01_ERPs_resplocked_armw	5	42	C5	6.759
VP01_ERPs_resplocked_armw	5	43	C1	-3.49
VP01_ERPs_resplocked_armw	5	44	C2	-1.312
VP01_ERPs_resplocked_armw	5	45	C6	3.631
VP01_ERPs_resplocked_armw	5	46	CP3	3.219
VP01_ERPs_resplocked_armw	5	47	CPz	-0.201
VP01_ERPs_resplocked_armw	5	48	CP4	7.883
VP01_ERPs_resplocked_armw	5	49	P5	9.21
VP01_ERPs_resplocked_armw	5	50	P1	6.986
VP01_ERPs_resplocked_armw	5	51	P2	3.196
VP01_ERPs_resplocked_armw	5	52	P6	6.794
VP01_ERPs_resplocked_armw	5	53	PO5	19.128
VP01_ERPs_resplocked_armw	5	54	PO3	18.934
VP01_ERPs_resplocked_armw	5	55	PO4	8.556
VP01_ERPs_resplocked_armw	5	56	PO6	8.199
VP01_ERPs_resplocked_armw	5	57	FT7	2.43
VP01_ERPs_resplocked_armw	5	58	FT8	10.134
VP01_ERPs_resplocked_armw	5	59	TP7	5.598
VP01_ERPs_resplocked_armw	5	60	TP8	9.786
VP01_ERPs_resplocked_armw	5	61	PO7	18.986
VP01_ERPs_resplocked_armw	5	62	PO8	8.295
VP02_ERPs_resplocked_armw	1	1	Fp1	-2.61
VP02_ERPs_resplocked_armw	1	2	Fpz	-1.649
VP02_ERPs_resplocked_armw	1	3	Fp2	-0.937
VP02_ERPs_resplocked_armw	1	4	F7	-4.209
VP02_ERPs_resplocked_armw	1	5	F3	-2.581
VP02_ERPs_resplocked_armw	1	6	Fz	-2.101
VP02_ERPs_resplocked_armw	1	7	F4	-3.272
VP02_ERPs_resplocked_armw	1	8	F8	-4.002
VP02_ERPs_resplocked_armw	1	9	FC5	1.391
VP02_ERPs_resplocked_armw	1	10	FC1	-1.966
VP02_ERPs_resplocked_armw	1	11	FC2	0.413
VP02_ERPs_resplocked_armw	1	12	FC6	-1.672
VP02_ERPs_resplocked_armw	1	13	T7	0.57
VP02_ERPs_resplocked_armw	1	14	C3	1.813
VP02_ERPs_resplocked_armw	1	15	Cz	1.289
VP02_ERPs_resplocked_armw	1	16	C4	3.075
VP02_ERPs_resplocked_armw	1	17	T8	-2.989
VP02_ERPs_resplocked_armw	1	18	CP5	4.694
VP02_ERPs_resplocked_armw	1	19	CP1	-0.723
VP02_ERPs_resplocked_armw	1	20	CP2	0.872
VP02_ERPs_resplocked_armw	1	21	CP6	-2.276
VP02_ERPs_resplocked_armw	1	22	P7	-0.502
VP02_ERPs_resplocked_armw	1	23	P3	-0.291
VP02_ERPs_resplocked_armw	1	24	Pz	-1.352
VP02_ERPs_resplocked_armw	1	25	P4	-3.838
VP02_ERPs_resplocked_armw	1	26	P8	-4.307
VP02_ERPs_resplocked_armw	1	27	POz	-5.943
VP02_ERPs_resplocked_armw	1	28	O1	-0.609
VP02_ERPs_resplocked_armw	1	29	Oz	-7.393
VP02_ERPs_resplocked_armw	1	30	O2	-8.112
VP02_ERPs_resplocked_armw	1	31	AF7	2.372
VP02_ERPs_resplocked_armw	1	32	AF3	-2.58
VP02_ERPs_resplocked_armw	1	33	AF4	-4.808
VP02_ERPs_resplocked_armw	1	34	AF8	-2.486
VP02_ERPs_resplocked_armw	1	35	F5	-2.452
VP02_ERPs_resplocked_armw	1	36	F1	-2.481
VP02_ERPs_resplocked_armw	1	37	F2	-3.285
VP02_ERPs_resplocked_armw	1	38	F6	-2.937
VP02_ERPs_resplocked_armw	1	39	FC3	0.873
VP02_ERPs_resplocked_armw	1	40	FCz	-2.241
VP02_ERPs_resplocked_armw	1	41	FC4	1.657
VP02_ERPs_resplocked_armw	1	42	C5	3.523
VP02_ERPs_resplocked_armw	1	43	C1	-1.932
VP02_ERPs_resplocked_armw	1	44	C2	0.451
VP02_ERPs_resplocked_armw	1	45	C6	-3.749
VP02_ERPs_resplocked_armw	1	46	CP3	1.768
VP02_ERPs_resplocked_armw	1	47	CPz	-0.875
VP02_ERPs_resplocked_armw	1	48	CP4	1.798
VP02_ERPs_resplocked_armw	1	49	P5	-0.413
VP02_ERPs_resplocked_armw	1	50	P1	-1.326
VP02_ERPs_resplocked_armw	1	51	P2	-0.582
VP02_ERPs_resplocked_armw	1	52	P6	-5.211
VP02_ERPs_resplocked_armw	1	53	PO5	-0.749
VP02_ERPs_resplocked_armw	1	54	PO3	-3.489
VP02_ERPs_resplocked_armw	1	55	PO4	-4.137
VP02_ERPs_resplocked_armw	1	56	PO6	-6.73
VP02_ERPs_resplocked_armw	1	57	FT7	1.992
VP02_ERPs_resplocked_armw	1	58	FT8	0.276
VP02_ERPs_resplocked_armw	1	59	TP7	-0.027
VP02_ERPs_resplocked_armw	1	60	TP8	-5.468
VP02_ERPs_resplocked_armw	1	61	PO7	-0.5
VP02_ERPs_resplocked_armw	1	62	PO8	-6.541
VP02_ERPs_resplocked_armw	2	1	Fp1	-2.172
VP02_ERPs_resplocked_armw	2	2	Fpz	-3.29
VP02_ERPs_resplocked_armw	2	3	Fp2	-2.896
VP02_ERPs_resplocked_armw	2	4	F7	9.204
VP02_ERPs_resplocked_armw	2	5	F3	-1.355
VP02_ERPs_resplocked_armw	2	6	Fz	-4.159
VP02_ERPs_resplocked_armw	2	7	F4	3.404
VP02_ERPs_resplocked_armw	2	8	F8	3.812
VP02_ERPs_resplocked_armw	2	9	FC5	-3.307
VP02_ERPs_resplocked_armw	2	10	FC1	-5.933
VP02_ERPs_resplocked_armw	2	11	FC2	-1.121
VP02_ERPs_resplocked_armw	2	12	FC6	5.134
VP02_ERPs_resplocked_armw	2	13	T7	9.027
VP02_ERPs_resplocked_armw	2	14	C3	-0.836
VP02_ERPs_resplocked_armw	2	15	Cz	-1.776
VP02_ERPs_resplocked_armw	2	16	C4	0.827
VP02_ERPs_resplocked_armw	2	17	T8	2.884
VP02_ERPs_resplocked_armw	2	18	CP5	1.581
VP02_ERPs_resplocked_armw	2	19	CP1	-2.269
VP02_ERPs_resplocked_armw	2	20	CP2	-2.421
VP02_ERPs_resplocked_armw	2	21	CP6	-1.048
VP02_ERPs_resplocked_armw	2	22	P7	-3.545
VP02_ERPs_resplocked_armw	2	23	P3	-5.296
VP02_ERPs_resplocked_armw	2	24	Pz	-6.021
VP02_ERPs_resplocked_armw	2	25	P4	-7.898
VP02_ERPs_resplocked_armw	2	26	P8	-7.544
VP02_ERPs_resplocked_armw	2	27	POz	-8.106
VP02_ERPs_resplocked_armw	2	28	O1	-4.639
VP02_ERPs_resplocked_armw	2	29	Oz	-0.139
VP02_ERPs_resplocked_armw	2	30	O2	-5.541
VP02_ERPs_resplocked_armw	2	31	AF7	-0.67
VP02_ERPs_resplocked_armw	2	32	AF3	-1.47
VP02_ERPs_resplocked_armw	2	33	AF4	4.256
VP02_ERPs_resplocked_armw	2	34	AF8	3.578
VP02_ERPs_resplocked_armw	2	35	F5	-1.559
VP02_ERPs_resplocked_armw	2	36	F1	-1.464
VP02_ERPs_resplocked_armw	2	37	F2	-0.582
VP02_ERPs_resplocked_armw	2	38	F6	3.84
VP02_ERPs_resplocked_armw	2	39	FC3	-2.197
VP02_ERPs_resplocked_armw	2	40	FCz	-2.115
VP02_ERPs_resplocked_armw	2	41	FC4	3.584
VP02_ERPs_resplocked_armw	2	42	C5	3.608
VP02_ERPs_resplocked_armw	2	43	C1	-4.369
VP02_ERPs_resplocked_armw	2	44	C2	-1.007
VP02_ERPs_resplocked_armw	2	45	C6	4.113
VP02_ERPs_resplocked_armw	2	46	CP3	-0.945
VP02_ERPs_resplocked_armw	2	47	CPz	-2.351
VP02_ERPs_resplocked_armw	2	48	CP4	-2.436
VP02_ERPs_resplocked_armw	2	49	P5	-1.615
VP02_ERPs_resplocked_armw	2	50	P1	-4.965
VP02_ERPs_resplocked_armw	2	51	P2	-4.005
VP02_ERPs_resplocked_armw	2	52	P6	-2.876
VP02_ERPs_resplocked_armw	2	53	PO5	-3.924
VP02_ERPs_resplocked_armw	2	54	PO3	-9.128
VP02_ERPs_resplocked_armw	2	55	PO4	-7.858
VP02_ERPs_resplocked_armw	2	56	PO6	-8.518
VP02_ERPs_resplocked_armw	2	57	FT7	8.341
VP02_ERPs_resplocked_armw	2	58	FT8	0.395
VP02_ERPs_resplocked_armw	2	59	TP7	3.825
VP02_ERPs_resplocked_armw	2	60	TP8	-4.264
VP02_ERPs_resplocked_armw	2	61	PO7	-3.921
VP02_ERPs_resplocked_armw	2	62	PO8	-8.559
VP02_ERPs_resplocked_armw	4	1	Fp1	-0.989
VP02_ERPs_resplocked_armw	4	2	Fpz	-1.141
VP02_ERPs_resplocked_armw	4	3	Fp2	-0.707
VP02_ERPs_resplocked_armw	4	4	F7	-2.265
VP02_ERPs_resplocked_armw	4	5	F3	-0.625
VP02_ERPs_resplocked_armw	4	6	Fz	-0.342
VP02_ERPs_resplocked_armw	4	7	F4	-0.465
VP02_ERPs_resplocked_armw	4	8	F8	0.549
VP02_ERPs_resplocked_armw	4	9	FC5	3.533
VP02_ERPs_resplocked_armw	4	10	FC1	1.592
VP02_ERPs_resplocked_armw	4	11	FC2	5.206
VP02_ERPs_resplocked_armw	4	12	FC6	1.225
VP02_ERPs_resplocked_armw	4	13	T7	4.789
VP02_ERPs_resplocked_armw	4	14	C3	4.006
VP02_ERPs_resplocked_armw	4	15	Cz	3.819
VP02_ERPs_resplocked_armw	4	16	C4	4.521
VP02_ERPs_resplocked_armw	4	17	T8	-0.973
VP02_ERPs_resplocked_armw	4	18	CP5	4.201
VP02_ERPs_resplocked_armw	4	19	CP1	2.729
VP02_ERPs_resplocked_armw	4	20	CP2	4.184
VP02_ERPs_resplocked_armw	4	21	CP6	2.79
VP02_ERPs_resplocked_armw	4	22	P7	2.703
VP02_ERPs_resplocked_armw	4	23	P3	3.822
VP02_ERPs_resplocked_armw	4	24	Pz	3.559
VP02_ERPs_resplocked_armw	4	25	P4	1.103
VP02_ERPs_resplocked_armw	4	26	P8	-0.053
VP02_ERPs_resplocked_armw	4	27	POz	0.923
VP02_ERPs_resplocked_armw	4	28	O1	-1.591
VP02_ERPs_resplocked_armw	4	29	Oz	-4.975
VP02_ERPs_resplocked_armw	4	30	O2	-5.697
VP02_ERPs_resplocked_armw	4	31	AF7	-0.585
VP02_ERPs_resplocked_armw	4	32	AF3	-0.726
VP02_ERPs_resplocked_armw	4	33	AF4	-1.752
VP02_ERPs_resplocked_armw	4	34	AF8	-2.483
VP02_ERPs_resplocked_armw	4	35	F5	-0.679
VP02_ERPs_resplocked_armw	4	36	F1	-0.726
VP02_ERPs_resplocked_armw	4	37	F2	0.822
VP02_ERPs_resplocked_armw	4	38	F6	-1.283
VP02_ERPs_resplocked_armw	4	39	FC3	3.451
VP02_ERPs_resplocked_armw	4	40	FCz	2.296
VP02_ERPs_resplocked_armw	4	41	FC4	2.914
VP02_ERPs_resplocked_armw	4	42	C5	6.21
VP02_ERPs_resplocked_armw	4	43	C1	1.854
VP02_ERPs_resplocked_armw	4	44	C2	5.221
VP02_ERPs_resplocked_armw	4	45	C6	0.367
VP02_ERPs_resplocked_armw	4	46	CP3	5.286
VP02_ERPs_resplocked_armw	4	47	CPz	2.758
VP02_ERPs_resplocked_armw	4	48	CP4	4.298
VP02_ERPs_resplocked_armw	4	49	P5	1.097
VP02_ERPs_resplocked_armw	4	50	P1	2.385
VP02_ERPs_resplocked_armw	4	51	P2	3.364
VP02_ERPs_resplocked_armw	4	52	P6	-2.239
VP02_ERPs_resplocked_armw	4	53	PO5	0.729
VP02_ERPs_resplocked_armw	4	54	PO3	-0.805
VP02_ERPs_resplocked_armw	4	55	PO4	0.93
VP02_ERPs_resplocked_armw	4	56	PO6	-0.681
VP02_ERPs_resplocked_armw	4	57	FT7	3.35
VP02_ERPs_resplocked_armw	4	58	FT8	3.759
VP02_ERPs_resplocked_armw	4	59	TP7	3.462
VP02_ERPs_resplocked_armw	4	60	TP8	-2.897
VP02_ERPs_resplocked_armw	4	61	PO7	0.819
VP02_ERPs_resplocked_armw	4	62	PO8	-0.716
VP02_ERPs_resplocked_armw	5	1	Fp1	-6.563
VP02_ERPs_resplocked_armw	5	2	Fpz	-6.085
VP02_ERPs_resplocked_armw	5	3	Fp2	-5.633
VP02_ERPs_resplocked_armw	5	4	F7	3.603
VP02_ERPs_resplocked_armw	5	5	F3	-0.903
VP02_ERPs_resplocked_armw	5	6	Fz	-2.711
VP02_ERPs_resplocked_armw	5	7	F4	1.757
VP02_ERPs_resplocked_armw	5	8	F8	2.462
VP02_ERPs_resplocked_armw	5	9	FC5	3.715
VP02_ERPs_resplocked_armw	5	10	FC1	-0.231
VP02_ERPs_resplocked_armw	5	11	FC2	2.522
VP02_ERPs_resplocked_armw	5	12	FC6	1.737
VP02_ERPs_resplocked_armw	5	13	T7	6.993
VP02_ERPs_resplocked_armw	5	14	C3	2.502
VP02_ERPs_resplocked_armw	5	15	Cz	1.643
VP02_ERPs_resplocked_armw	5	16	C4	3.028
VP02_ERPs_resplocked_armw	5	17	T8	1.763
VP02_ERPs_resplocked_armw	5	18	CP5	7.393
VP02_ERPs_resplocked_armw	5	19	CP1	1.789
VP02_ERPs_resplocked_armw	5	20	CP2	3.422
VP02_ERPs_resplocked_armw	5	21	CP6	1.339
VP02_ERPs_resplocked_armw	5	22	P7	-0.679
VP02_ERPs_resplocked_armw	5	23	P3	0.763
VP02_ERPs_resplocked_armw	5	24	Pz	1.087
VP02_ERPs_resplocked_armw	5	25	P4	-0.725
VP02_ERPs_resplocked_armw	5	26	P8	-2.801
VP02_ERPs_resplocked_armw	5	27	POz	1.051
VP02_ERPs_resplocked_armw	5	28	O1	-0.616
VP02_ERPs_resplocked_armw	5	29	Oz	2.244
VP02_ERPs_resplocked_armw	5	30	O2	-2.133
VP02_ERPs_resplocked_armw	5	31	AF7	-2.456
VP02_ERPs_resplocked_armw	5	32	AF3	-0.919
VP02_ERPs_resplocked_armw	5	33	AF4	-0.259
VP02_ERPs_resplocked_armw	5	34	AF8	-2.2
VP02_ERPs_resplocked_armw	5	35	F5	-1.054
VP02_ERPs_resplocked_armw	5	36	F1	-0.92
VP02_ERPs_resplocked_armw	5	37	F2	0.339
VP02_ERPs_resplocked_armw	5	38	F6	5.026
VP02_ERPs_resplocked_armw	5	39	FC3	0.643
VP02_ERPs_resplocked_armw	5	40	FCz	-0.901
VP02_ERPs_resplocked_armw	5	41	FC4	4.381
VP02_ERPs_resplocked_armw	5	42	C5	4.533
VP02_ERPs_resplocked_armw	5	43	C1	0.23
VP02_ERPs_resplocked_armw	5	44	C2	3.86
VP02_ERPs_resplocked_armw	5	45	C6	1.811
VP02_ERPs_resplocked_armw	5	46	CP3	3.437
VP02_ERPs_resplocked_armw	5	47	CPz	1.658
VP02_ERPs_resplocked_armw	5	48	CP4	1.869
VP02_ERPs_resplocked_armw	5	49	P5	-0.328
VP02_ERPs_resplocked_armw	5	50	P1	1.172
VP02_ERPs_resplocked_armw	5	51	P2	0.01
VP02_ERPs_resplocked_armw	5	52	P6	-1.229
VP02_ERPs_resplocked_armw	5	53	PO5	-1.504
VP02_ERPs_resplocked_armw	5	54	PO3	-2.914
VP02_ERPs_resplocked_armw	5	55	PO4	-0.506
VP02_ERPs_resplocked_armw	5	56	PO6	-2.058
VP02_ERPs_resplocked_armw	5	57	FT7	6.606
VP02_ERPs_resplocked_armw	5	58	FT8	0.484
VP02_ERPs_resplocked_armw	5	59	TP7	2.726
VP02_ERPs_resplocked_armw	5	60	TP8	-2.793
VP02_ERPs_resplocked_armw	5	61	PO7	-1.785
VP02_ERPs_resplocked_armw	5	62	PO8	-2.33
VP04_ERPs_resplocked_armw	1	1	Fp1	8.562
VP04_ERPs_resplocked_armw	1	2	Fpz	9.697
VP04_ERPs_resplocked_armw	1	3	Fp2	4.655
VP04_ERPs_resplocked_armw	1	4	F7	16.597
VP04_ERPs_resplocked_armw	1	5	F3	12.279
VP04_ERPs_resplocked_armw	1	6	Fz	12.071
VP04_ERPs_resplocked_armw	1	7	F4	13.79
VP04_ERPs_resplocked_armw	1	8	F8	12.188
VP04_ERPs_resplocked_armw	1	9	FC5	15.42
VP04_ERPs_resplocked_armw	1	10	FC1	13.749
VP04_ERPs_resplocked_armw	1	11	FC2	14.64
VP04_ERPs_resplocked_armw	1	12	FC6	13.359
VP04_ERPs_resplocked_armw	1	13	T7	11.882
VP04_ERPs_resplocked_armw	1	14	C3	15.95
VP04_ERPs_resplocked_armw	1	15	Cz	12.824
VP04_ERPs_resplocked_armw	1	16	C4	15.134
VP04_ERPs_resplocked_armw	1	17	T8	10.647
VP04_ERPs_resplocked_armw	1	18	CP5	13.802
VP04_ERPs_resplocked_armw	1	19	CP1	15.747
VP04_ERPs_resplocked_armw	1	20	CP2	12.887
VP04_ERPs_resplocked_armw	1	21	CP6	12.95
VP04_ERPs_resplocked_armw	1	22	P7	11.389
VP04_ERPs_resplocked_armw	1	23	P3	16
VP04_ERPs_resplocked_armw	1	24	Pz	13.889
VP04_ERPs_resplocked_armw	1	25	P4	12.989
VP04_ERPs_resplocked_armw	1	26	P8	12.503
VP04_ERPs_resplocked_armw	1	27	POz	13.928
VP04_ERPs_resplocked_armw	1	28	O1	12.424
VP04_ERPs_resplocked_armw	1	29	Oz	12.277
VP04_ERPs_resplocked_armw	1	30	O2	12.719
VP04_ERPs_resplocked_armw	1	31	AF7	8.943
VP04_ERPs_resplocked_armw	1	32	AF3	7.741
VP04_ERPs_resplocked_armw	1	33	AF4	10.863
VP04_ERPs_resplocked_armw	1	34	AF8	3.679
VP04_ERPs_resplocked_armw	1	35	F5	12.27
VP04_ERPs_resplocked_armw	1	36	F1	12.323
VP04_ERPs_resplocked_armw	1	37	F2	13.992
VP04_ERPs_resplocked_armw	1	38	F6	12.098
VP04_ERPs_resplocked_armw	1	39	FC3	11.447
VP04_ERPs_resplocked_armw	1	40	FCz	14.739
VP04_ERPs_resplocked_armw	1	41	FC4	14.991
VP04_ERPs_resplocked_armw	1	42	C5	14.095
VP04_ERPs_resplocked_armw	1	43	C1	14.134
VP04_ERPs_resplocked_armw	1	44	C2	14.99
VP04_ERPs_resplocked_armw	1	45	C6	12.485
VP04_ERPs_resplocked_armw	1	46	CP3	14.137
VP04_ERPs_resplocked_armw	1	47	CPz	14.327
VP04_ERPs_resplocked_armw	1	48	CP4	15.451
VP04_ERPs_resplocked_armw	1	49	P5	11.04
VP04_ERPs_resplocked_armw	1	50	P1	15.93
VP04_ERPs_resplocked_armw	1	51	P2	12.729
VP04_ERPs_resplocked_armw	1	52	P6	13.096
VP04_ERPs_resplocked_armw	1	53	PO5	11.496
VP04_ERPs_resplocked_armw	1	54	PO3	11.465
VP04_ERPs_resplocked_armw	1	55	PO4	12.821
VP04_ERPs_resplocked_armw	1	56	PO6	12.52
VP04_ERPs_resplocked_armw	1	57	FT7	21.315
VP04_ERPs_resplocked_armw	1	58	FT8	12.449
VP04_ERPs_resplocked_armw	1	59	TP7	14.677
VP04_ERPs_resplocked_armw	1	60	TP8	12.891
VP04_ERPs_resplocked_armw	1	61	PO7	11.453
VP04_ERPs_resplocked_armw	1	62	PO8	12.514
VP04_ERPs_resplocked_armw	2	1	Fp1	0.632
VP04_ERPs_resplocked_armw	2	2	Fpz	1.719
VP04_ERPs_resplocked_armw	2	3	Fp2	-2.297
VP04_ERPs_resplocked_armw	2	4	F7	12.137
VP04_ERPs_resplocked_armw	2	5	F3	9.206
VP04_ERPs_resplocked_armw	2	6	Fz	9.293
VP04_ERPs_resplocked_armw	2	7	F4	7.082
VP04_ERPs_resplocked_armw	2	8	F8	5.326
VP04_ERPs_resplocked_armw	2	9	FC5	9.275
VP04_ERPs_resplocked_armw	2	10	FC1	10.191
VP04_ERPs_resplocked_armw	2	11	FC2	10.118
VP04_ERPs_resplocked_armw	2	12	FC6	8
VP04_ERPs_resplocked_armw	2	13	T7	4.937
VP04_ERPs_resplocked_armw	2	14	C3	10.119
VP04_ERPs_resplocked_armw	2	15	Cz	8.415
VP04_ERPs_resplocked_armw	2	16	C4	10.894
VP04_ERPs_resplocked_armw	2	17	T8	8.344
VP04_ERPs_resplocked_armw	2	18	CP5	8.677
VP04_ERPs_resplocked_armw	2	19	CP1	6.05
VP04_ERPs_resplocked_armw	2	20	CP2	7.433
VP04_ERPs_resplocked_armw	2	21	CP6	7.295
VP04_ERPs_resplocked_armw	2	22	P7	6.086
VP04_ERPs_resplocked_armw	2	23	P3	5.29
VP04_ERPs_resplocked_armw	2	24	Pz	8.157
VP04_ERPs_resplocked_armw	2	25	P4	7.231
VP04_ERPs_resplocked_armw	2	26	P8	7.431
VP04_ERPs_resplocked_armw	2	27	POz	8.119
VP04_ERPs_resplocked_armw	2	28	O1	4.965
VP04_ERPs_resplocked_armw	2	29	Oz	7.384
VP04_ERPs_resplocked_armw	2	30	O2	7.37
VP04_ERPs_resplocked_armw	2	31	AF7	2.166
VP04_ERPs_resplocked_armw	2	32	AF3	1.685
VP04_ERPs_resplocked_armw	2	33	AF4	4.837
VP04_ERPs_resplocked_armw	2	34	AF8	5.086
VP04_ERPs_resplocked_armw	2	35	F5	9.145
VP04_ERPs_resplocked_armw	2	36	F1	9.303
VP04_ERPs_resplocked_armw	2	37	F2	7.077
VP04_ERPs_resplocked_armw	2	38	F6	4.715
VP04_ERPs_resplocked_armw	2	39	FC3	8.57
VP04_ERPs_resplocked_armw	2	40	FCz	10.15
VP04_ERPs_resplocked_armw	2	41	FC4	10.812
VP04_ERPs_resplocked_armw	2	42	C5	11.74
VP04_ERPs_resplocked_armw	2	43	C1	8.555
VP04_ERPs_resplocked_armw	2	44	C2	10.169
VP04_ERPs_resplocked_armw	2	45	C6	7.335
VP04_ERPs_resplocked_armw	2	46	CP3	8.785
VP04_ERPs_resplocked_armw	2	47	CPz	8.199
VP04_ERPs_resplocked_armw	2	48	CP4	10.962
VP04_ERPs_resplocked_armw	2	49	P5	6.523
VP04_ERPs_resplocked_armw	2	50	P1	5.887
VP04_ERPs_resplocked_armw	2	51	P2	7.262
VP04_ERPs_resplocked_armw	2	52	P6	7.295
VP04_ERPs_resplocked_armw	2	53	PO5	6.224
VP04_ERPs_resplocked_armw	2	54	PO3	6.328
VP04_ERPs_resplocked_armw	2	55	PO4	7.216
VP04_ERPs_resplocked_armw	2	56	PO6	7.282
VP04_ERPs_resplocked_armw	2	57	FT7	22.828
VP04_ERPs_resplocked_armw	2	58	FT8	5.498
VP04_ERPs_resplocked_armw	2	59	TP7	3.803
VP04_ERPs_resplocked_armw	2	60	TP8	7.459
VP04_ERPs_resplocked_armw	2	61	PO7	6.133
VP04_ERPs_resplocked_armw	2	62	PO8	7.32
VP04_ERPs_resplocked_armw	4	1	Fp1	6.338
VP04_ERPs_resplocked_armw	4	2	Fpz	5.433
VP04_ERPs_resplocked_armw	4	3	Fp2	2.742
VP04_ERPs_resplocked_armw	4	4	F7	8.048
VP04_ERPs_resplocked_armw	4	5	F3	11.807
VP04_ERPs_resplocked_armw	4	6	Fz	11.692
VP04_ERPs_resplocked_armw	4	7	F4	15.504
VP04_ERPs_resplocked_armw	4	8	F8	11.918
VP04_ERPs_resplocked_armw	4	9	FC5	9.317
VP04_ERPs_resplocked_armw	4	10	FC1	15.405
VP04_ERPs_resplocked_armw	4	11	FC2	16.479
VP04_ERPs_resplocked_armw	4	12	FC6	12.562
VP04_ERPs_resplocked_armw	4	13	T7	5.104
VP04_ERPs_resplocked_armw	4	14	C3	16.367
VP04_ERPs_resplocked_armw	4	15	Cz	16.367
VP04_ERPs_resplocked_armw	4	16	C4	16.529
VP04_ERPs_resplocked_armw	4	17	T8	8.678
VP04_ERPs_resplocked_armw	4	18	CP5	8.887
VP04_ERPs_resplocked_armw	4	19	CP1	14.499
VP04_ERPs_resplocked_armw	4	20	CP2	13.21
VP04_ERPs_resplocked_armw	4	21	CP6	13.103
VP04_ERPs_resplocked_armw	4	22	P7	8.811
VP04_ERPs_resplocked_armw	4	23	P3	13.66
VP04_ERPs_resplocked_armw	4	24	Pz	15.357
VP04_ERPs_resplocked_armw	4	25	P4	13.034
VP04_ERPs_resplocked_armw	4	26	P8	12.203
VP04_ERPs_resplocked_armw	4	27	POz	15.384
VP04_ERPs_resplocked_armw	4	28	O1	10.393
VP04_ERPs_resplocked_armw	4	29	Oz	13.723
VP04_ERPs_resplocked_armw	4	30	O2	12.767
VP04_ERPs_resplocked_armw	4	31	AF7	-0.371
VP04_ERPs_resplocked_armw	4	32	AF3	-0.515
VP04_ERPs_resplocked_armw	4	33	AF4	11.687
VP04_ERPs_resplocked_armw	4	34	AF8	6.468
VP04_ERPs_resplocked_armw	4	35	F5	11.632
VP04_ERPs_resplocked_armw	4	36	F1	11.797
VP04_ERPs_resplocked_armw	4	37	F2	16.196
VP04_ERPs_resplocked_armw	4	38	F6	11.558
VP04_ERPs_resplocked_armw	4	39	FC3	12.678
VP04_ERPs_resplocked_armw	4	40	FCz	16.827
VP04_ERPs_resplocked_armw	4	41	FC4	16.767
VP04_ERPs_resplocked_armw	4	42	C5	15.604
VP04_ERPs_resplocked_armw	4	43	C1	17.399
VP04_ERPs_resplocked_armw	4	44	C2	18.846
VP04_ERPs_resplocked_armw	4	45	C6	12.032
VP04_ERPs_resplocked_armw	4	46	CP3	16.851
VP04_ERPs_resplocked_armw	4	47	CPz	15.95
VP04_ERPs_resplocked_armw	4	48	CP4	16.649
VP04_ERPs_resplocked_armw	4	49	P5	8.36
VP04_ERPs_resplocked_armw	4	50	P1	14.816
VP04_ERPs_resplocked_armw	4	51	P2	12.609
VP04_ERPs_resplocked_armw	4	52	P6	12.944
VP04_ERPs_resplocked_armw	4	53	PO5	8.736
VP04_ERPs_resplocked_armw	4	54	PO3	8.829
VP04_ERPs_resplocked_armw	4	55	PO4	12.964
VP04_ERPs_resplocked_armw	4	56	PO6	12.5
VP04_ERPs_resplocked_armw	4	57	FT7	3.436
VP04_ERPs_resplocked_armw	4	58	FT8	12.341
VP04_ERPs_resplocked_armw	4	59	TP7	15.462
VP04_ERPs_resplocked_armw	4	60	TP8	12.78
VP04_ERPs_resplocked_armw	4	61	PO7	8.963
VP04_ERPs_resplocked_armw	4	62	PO8	12.475
VP04_ERPs_resplocked_armw	5	1	Fp1	12.33
VP04_ERPs_resplocked_armw	5	2	Fpz	15.295
VP04_ERPs_resplocked_armw	5	3	Fp2	11.046
VP04_ERPs_resplocked_armw	5	4	F7	20.63
VP04_ERPs_resplocked_armw	5	5	F3	25.223
VP04_ERPs_resplocked_armw	5	6	Fz	25.412
VP04_ERPs_resplocked_armw	5	7	F4	24.711
VP04_ERPs_resplocked_armw	5	8	F8	22.374
VP04_ERPs_resplocked_armw	5	9	FC5	17.627
VP04_ERPs_resplocked_armw	5	10	FC1	27.968
VP04_ERPs_resplocked_armw	5	11	FC2	28.235
VP04_ERPs_resplocked_armw	5	12	FC6	22.012
VP04_ERPs_resplocked_armw	5	13	T7	9.347
VP04_ERPs_resplocked_armw	5	14	C3	26.513
VP04_ERPs_resplocked_armw	5	15	Cz	30.751
VP04_ERPs_resplocked_armw	5	16	C4	28.256
VP04_ERPs_resplocked_armw	5	17	T8	24.134
VP04_ERPs_resplocked_armw	5	18	CP5	17.354
VP04_ERPs_resplocked_armw	5	19	CP1	26.658
VP04_ERPs_resplocked_armw	5	20	CP2	24.686
VP04_ERPs_resplocked_armw	5	21	CP6	24.563
VP04_ERPs_resplocked_armw	5	22	P7	14.944
VP04_ERPs_resplocked_armw	5	23	P3	25.099
VP04_ERPs_resplocked_armw	5	24	Pz	27.965
VP04_ERPs_resplocked_armw	5	25	P4	24.556
VP04_ERPs_resplocked_armw	5	26	P8	24.029
VP04_ERPs_resplocked_armw	5	27	POz	28.073
VP04_ERPs_resplocked_armw	5	28	O1	19.776
VP04_ERPs_resplocked_armw	5	29	Oz	26.764
VP04_ERPs_resplocked_armw	5	30	O2	24.47
VP04_ERPs_resplocked_armw	5	31	AF7	1.193
VP04_ERPs_resplocked_armw	5	32	AF3	9.083
VP04_ERPs_resplocked_armw	5	33	AF4	22.164
VP04_ERPs_resplocked_armw	5	34	AF8	11.987
VP04_ERPs_resplocked_armw	5	35	F5	24.516
VP04_ERPs_resplocked_armw	5	36	F1	25.298
VP04_ERPs_resplocked_armw	5	37	F2	25.008
VP04_ERPs_resplocked_armw	5	38	F6	22.083
VP04_ERPs_resplocked_armw	5	39	FC3	24.347
VP04_ERPs_resplocked_armw	5	40	FCz	28.345
VP04_ERPs_resplocked_armw	5	41	FC4	28.488
VP04_ERPs_resplocked_armw	5	42	C5	21.052
VP04_ERPs_resplocked_armw	5	43	C1	27.676
VP04_ERPs_resplocked_armw	5	44	C2	29.612
VP04_ERPs_resplocked_armw	5	45	C6	24.113
VP04_ERPs_resplocked_armw	5	46	CP3	25.829
VP04_ERPs_resplocked_armw	5	47	CPz	28.174
VP04_ERPs_resplocked_armw	5	48	CP4	28.33
VP04_ERPs_resplocked_armw	5	49	P5	14.273
VP04_ERPs_resplocked_armw	5	50	P1	26.54
VP04_ERPs_resplocked_armw	5	51	P2	24.587
VP04_ERPs_resplocked_armw	5	52	P6	24.415
VP04_ERPs_resplocked_armw	5	53	PO5	14.874
VP04_ERPs_resplocked_armw	5	54	PO3	14.797
VP04_ERPs_resplocked_armw	5	55	PO4	24.659
VP04_ERPs_resplocked_armw	5	56	PO6	24.386
VP04_ERPs_resplocked_armw	5	57	FT7	24.925
VP04_ERPs_resplocked_armw	5	58	FT8	22.87
VP04_ERPs_resplocked_armw	5	59	TP7	21.28
VP04_ERPs_resplocked_armw	5	60	TP8	24.347
VP04_ERPs_resplocked_armw	5	61	PO7	14.955
VP04_ERPs_resplocked_armw	5	62	PO8	24.329
VP05_ERPs_resplocked_armw	1	1	Fp1	4.039
VP05_ERPs_resplocked_armw	1	2	Fpz	-14.48
VP05_ERPs_resplocked_armw	1	3	Fp2	-14.198
VP05_ERPs_resplocked_armw	1	4	F7	3.187
VP05_ERPs_resplocked_armw	1	5	F3	-7.848
VP05_ERPs_resplocked_armw	1	6	Fz	-8.797
VP05_ERPs_resplocked_armw	1	7	F4	-4.555
VP05_ERPs_resplocked_armw	1	8	F8	0.356
VP05_ERPs_resplocked_armw	1	9	FC5	-0.263
VP05_ERPs_resplocked_armw	1	10	FC1	-12.624
VP05_ERPs_resplocked_armw	1	11	FC2	-11.211
VP05_ERPs_resplocked_armw	1	12	FC6	-1.466
VP05_ERPs_resplocked_armw	1	13	T7	-2.329
VP05_ERPs_resplocked_armw	1	14	C3	-8.634
VP05_ERPs_resplocked_armw	1	15	Cz	-11.128
VP05_ERPs_resplocked_armw	1	16	C4	-2.809
VP05_ERPs_resplocked_armw	1	17	T8	2.267
VP05_ERPs_resplocked_armw	1	18	CP5	-2.315
VP05_ERPs_resplocked_armw	1	19	CP1	-5.3
VP05_ERPs_resplocked_armw	1	20	CP2	-6.713
VP05_ERPs_resplocked_armw	1	21	CP6	-1.598
VP05_ERPs_resplocked_armw	1	22	P7	-4.588
VP05_ERPs_resplocked_armw	1	23	P3	-10.834
VP05_ERPs_resplocked_armw	1	24	Pz	-8.817
VP05_ERPs_resplocked_armw	1	25	P4	-4.695
VP05_ERPs_resplocked_armw	1	26	P8	-1.748
VP05_ERPs_resplocked_armw	1	27	POz	-10.482
VP05_ERPs_resplocked_armw	1	28	O1	-6.742
VP05_ERPs_resplocked_armw	1	29	Oz	-1.89
VP05_ERPs_resplocked_armw	1	30	O2	-4.787
VP05_ERPs_resplocked_armw	1	31	AF7	5.582
VP05_ERPs_resplocked_armw	1	32	AF3	-3.417
VP05_ERPs_resplocked_armw	1	33	AF4	-7.073
VP05_ERPs_resplocked_armw	1	34	AF8	4.469
VP05_ERPs_resplocked_armw	1	35	F5	-1.387
VP05_ERPs_resplocked_armw	1	36	F1	-7.682
VP05_ERPs_resplocked_armw	1	37	F2	-4.768
VP05_ERPs_resplocked_armw	1	38	F6	-4.395
VP05_ERPs_resplocked_armw	1	39	FC3	-8.254
VP05_ERPs_resplocked_armw	1	40	FCz	-11.236
VP05_ERPs_resplocked_armw	1	41	FC4	-3.083
VP05_ERPs_resplocked_armw	1	42	C5	0.461
VP05_ERPs_resplocked_armw	1	43	C1	-11.08
VP05_ERPs_resplocked_armw	1	44	C2	-11.284
VP05_ERPs_resplocked_armw	1	45	C6	-1.769
VP05_ERPs_resplocked_armw	1	46	CP3	-6.409
VP05_ERPs_resplocked_armw	1	47	CPz	-8.477
VP05_ERPs_resplocked_armw	1	48	CP4	-2.912
VP05_ERPs_resplocked_armw	1	49	P5	-5.87
VP05_ERPs_resplocked_armw	1	50	P1	-5.229
VP05_ERPs_resplocked_armw	1	51	P2	-6.059
VP05_ERPs_resplocked_armw	1	52	P6	-4.82
VP05_ERPs_resplocked_armw	1	53	PO5	-9.723
VP05_ERPs_resplocked_armw	1	54	PO3	-9.699
VP05_ERPs_resplocked_armw	1	55	PO4	-6.737
VP05_ERPs_resplocked_armw	1	56	PO6	-4.605
VP05_ERPs_resplocked_armw	1	57	FT7	3.412
VP05_ERPs_resplocked_armw	1	58	FT8	0.461
VP05_ERPs_resplocked_armw	1	59	TP7	-2.231
VP05_ERPs_resplocked_armw	1	60	TP8	-1.779
VP05_ERPs_resplocked_armw	1	61	PO7	-9.633
VP05_ERPs_resplocked_armw	1	62	PO8	-4.743
VP05_ERPs_resplocked_armw	2	1	Fp1	20.044
VP05_ERPs_resplocked_armw	2	2	Fpz	35.873
VP05_ERPs_resplocked_armw	2	3	Fp2	30.111
VP05_ERPs_resplocked_armw	2	4	F7	13.543
VP05_ERPs_resplocked_armw	2	5	F3	1.892
VP05_ERPs_resplocked_armw	2	6	Fz	0.355
VP05_ERPs_resplocked_armw	2	7	F4	3.456
VP05_ERPs_resplocked_armw	2	8	F8	14.129
VP05_ERPs_resplocked_armw	2	9	FC5	9.385
VP05_ERPs_resplocked_armw	2	10	FC1	-5.283
VP05_ERPs_resplocked_armw	2	11	FC2	1.339
VP05_ERPs_resplocked_armw	2	12	FC6	3.047
VP05_ERPs_resplocked_armw	2	13	T7	5.525
VP05_ERPs_resplocked_armw	2	14	C3	3.23
VP05_ERPs_resplocked_armw	2	15	Cz	0.509
VP05_ERPs_resplocked_armw	2	16	C4	4.649
VP05_ERPs_resplocked_armw	2	17	T8	10.927
VP05_ERPs_resplocked_armw	2	18	CP5	5.205
VP05_ERPs_resplocked_armw	2	19	CP1	4.072
VP05_ERPs_resplocked_armw	2	20	CP2	3.313
VP05_ERPs_resplocked_armw	2	21	CP6	5.544
VP05_ERPs_resplocked_armw	2	22	P7	6.892
VP05_ERPs_resplocked_armw	2	23	P3	1.756
VP05_ERPs_resplocked_armw	2	24	Pz	-2.561
VP05_ERPs_resplocked_armw	2	25	P4	3.576
VP05_ERPs_resplocked_armw	2	26	P8	5.485
VP05_ERPs_resplocked_armw	2	27	POz	-1.489
VP05_ERPs_resplocked_armw	2	28	O1	1.882
VP05_ERPs_resplocked_armw	2	29	Oz	6.901
VP05_ERPs_resplocked_armw	2	30	O2	3.57
VP05_ERPs_resplocked_armw	2	31	AF7	20.47
VP05_ERPs_resplocked_armw	2	32	AF3	6.07
VP05_ERPs_resplocked_armw	2	33	AF4	1.814
VP05_ERPs_resplocked_armw	2	34	AF8	9.018
VP05_ERPs_resplocked_armw	2	35	F5	3.091
VP05_ERPs_resplocked_armw	2	36	F1	1.827
VP05_ERPs_resplocked_armw	2	37	F2	3.336
VP05_ERPs_resplocked_armw	2	38	F6	3.312
VP05_ERPs_resplocked_armw	2	39	FC3	-2.841
VP05_ERPs_resplocked_armw	2	40	FCz	1.241
VP05_ERPs_resplocked_armw	2	41	FC4	2.126
VP05_ERPs_resplocked_armw	2	42	C5	7.587
VP05_ERPs_resplocked_armw	2	43	C1	0.407
VP05_ERPs_resplocked_armw	2	44	C2	1.184
VP05_ERPs_resplocked_armw	2	45	C6	4.954
VP05_ERPs_resplocked_armw	2	46	CP3	1.819
VP05_ERPs_resplocked_armw	2	47	CPz	-1.755
VP05_ERPs_resplocked_armw	2	48	CP4	4.599
VP05_ERPs_resplocked_armw	2	49	P5	4.152
VP05_ERPs_resplocked_armw	2	50	P1	4.157
VP05_ERPs_resplocked_armw	2	51	P2	0.429
VP05_ERPs_resplocked_armw	2	52	P6	3.772
VP05_ERPs_resplocked_armw	2	53	PO5	-1.981
VP05_ERPs_resplocked_armw	2	54	PO3	-1.48
VP05_ERPs_resplocked_armw	2	55	PO4	2.334
VP05_ERPs_resplocked_armw	2	56	PO6	3.359
VP05_ERPs_resplocked_armw	2	57	FT7	13.911
VP05_ERPs_resplocked_armw	2	58	FT8	14.576
VP05_ERPs_resplocked_armw	2	59	TP7	5.777
VP05_ERPs_resplocked_armw	2	60	TP8	4.876
VP05_ERPs_resplocked_armw	2	61	PO7	-1.747
VP05_ERPs_resplocked_armw	2	62	PO8	3.322
VP05_ERPs_resplocked_armw	4	1	Fp1	-5.054
VP05_ERPs_resplocked_armw	4	2	Fpz	-20.761
VP05_ERPs_resplocked_armw	4	3	Fp2	-19.291
VP05_ERPs_resplocked_armw	4	4	F7	-5.688
VP05_ERPs_resplocked_armw	4	5	F3	-19.288
VP05_ERPs_resplocked_armw	4	6	Fz	-19.306
VP05_ERPs_resplocked_armw	4	7	F4	-15.501
VP05_ERPs_resplocked_armw	4	8	F8	3.183
VP05_ERPs_resplocked_armw	4	9	FC5	-9.282
VP05_ERPs_resplocked_armw	4	10	FC1	-18.873
VP05_ERPs_resplocked_armw	4	11	FC2	-16.5
VP05_ERPs_resplocked_armw	4	12	FC6	-8.882
VP05_ERPs_resplocked_armw	4	13	T7	-7.354
VP05_ERPs_resplocked_armw	4	14	C3	-11.424
VP05_ERPs_resplocked_armw	4	15	Cz	-15.666
VP05_ERPs_resplocked_armw	4	16	C4	-7.572
VP05_ERPs_resplocked_armw	4	17	T8	-5.776
VP05_ERPs_resplocked_armw	4	18	CP5	-8.089
VP05_ERPs_resplocked_armw	4	19	CP1	-11.375
VP05_ERPs_resplocked_armw	4	20	CP2	-10.221
VP05_ERPs_resplocked_armw	4	21	CP6	-8.236
VP05_ERPs_resplocked_armw	4	22	P7	-11.119
VP05_ERPs_resplocked_armw	4	23	P3	-14.258
VP05_ERPs_resplocked_armw	4	24	Pz	-12.109
VP05_ERPs_resplocked_armw	4	25	P4	-8.495
VP05_ERPs_resplocked_armw	4	26	P8	-6.141
VP05_ERPs_resplocked_armw	4	27	POz	-12.59
VP05_ERPs_resplocked_armw	4	28	O1	-11.856
VP05_ERPs_resplocked_armw	4	29	Oz	-9.927
VP05_ERPs_resplocked_armw	4	30	O2	-8.413
VP05_ERPs_resplocked_armw	4	31	AF7	-2.534
VP05_ERPs_resplocked_armw	4	32	AF3	-17.715
VP05_ERPs_resplocked_armw	4	33	AF4	-17.314
VP05_ERPs_resplocked_armw	4	34	AF8	-7.558
VP05_ERPs_resplocked_armw	4	35	F5	-14.158
VP05_ERPs_resplocked_armw	4	36	F1	-19.204
VP05_ERPs_resplocked_armw	4	37	F2	-15.451
VP05_ERPs_resplocked_armw	4	38	F6	-15.464
VP05_ERPs_resplocked_armw	4	39	FC3	-16.015
VP05_ERPs_resplocked_armw	4	40	FCz	-16.543
VP05_ERPs_resplocked_armw	4	41	FC4	-15.888
VP05_ERPs_resplocked_armw	4	42	C5	-8.845
VP05_ERPs_resplocked_armw	4	43	C1	-15.753
VP05_ERPs_resplocked_armw	4	44	C2	-16.676
VP05_ERPs_resplocked_armw	4	45	C6	-8.278
VP05_ERPs_resplocked_armw	4	46	CP3	-13.34
VP05_ERPs_resplocked_armw	4	47	CPz	-12
VP05_ERPs_resplocked_armw	4	48	CP4	-7.382
VP05_ERPs_resplocked_armw	4	49	P5	-13.629
VP05_ERPs_resplocked_armw	4	50	P1	-11.563
VP05_ERPs_resplocked_armw	4	51	P2	-10.294
VP05_ERPs_resplocked_armw	4	52	P6	-8.281
VP05_ERPs_resplocked_armw	4	53	PO5	-12.263
VP05_ERPs_resplocked_armw	4	54	PO3	-12.327
VP05_ERPs_resplocked_armw	4	55	PO4	-9.91
VP05_ERPs_resplocked_armw	4	56	PO6	-8.352
VP05_ERPs_resplocked_armw	4	57	FT7	-5.625
VP05_ERPs_resplocked_armw	4	58	FT8	3.025
VP05_ERPs_resplocked_armw	4	59	TP7	-7.316
VP05_ERPs_resplocked_armw	4	60	TP8	-6.498
VP05_ERPs_resplocked_armw	4	61	PO7	-12.345
VP05_ERPs_resplocked_armw	4	62	PO8	-8.487
VP05_ERPs_resplocked_armw	5	1	Fp1	-3.411
VP05_ERPs_resplocked_armw	5	2	Fpz	-5.301
VP05_ERPs_resplocked_armw	5	3	Fp2	-3.84
VP05_ERPs_resplocked_armw	5	4	F7	-3.453
VP05_ERPs_resplocked_armw	5	5	F3	-12.274
VP05_ERPs_resplocked_armw	5	6	Fz	-12.324
VP05_ERPs_resplocked_armw	5	7	F4	-6.601
VP05_ERPs_resplocked_armw	5	8	F8	-2.214
VP05_ERPs_resplocked_armw	5	9	FC5	-4.828
VP05_ERPs_resplocked_armw	5	10	FC1	-11.007
VP05_ERPs_resplocked_armw	5	11	FC2	-10.262
VP05_ERPs_resplocked_armw	5	12	FC6	-3.08
VP05_ERPs_resplocked_armw	5	13	T7	-7.022
VP05_ERPs_resplocked_armw	5	14	C3	-10.085
VP05_ERPs_resplocked_armw	5	15	Cz	-11.686
VP05_ERPs_resplocked_armw	5	16	C4	-3.259
VP05_ERPs_resplocked_armw	5	17	T8	-0.613
VP05_ERPs_resplocked_armw	5	18	CP5	-7.157
VP05_ERPs_resplocked_armw	5	19	CP1	-7.681
VP05_ERPs_resplocked_armw	5	20	CP2	-6.916
VP05_ERPs_resplocked_armw	5	21	CP6	-2.409
VP05_ERPs_resplocked_armw	5	22	P7	-9.319
VP05_ERPs_resplocked_armw	5	23	P3	-8.592
VP05_ERPs_resplocked_armw	5	24	Pz	-9.995
VP05_ERPs_resplocked_armw	5	25	P4	-3.135
VP05_ERPs_resplocked_armw	5	26	P8	-1.849
VP05_ERPs_resplocked_armw	5	27	POz	-9.07
VP05_ERPs_resplocked_armw	5	28	O1	-10.955
VP05_ERPs_resplocked_armw	5	29	Oz	-8.982
VP05_ERPs_resplocked_armw	5	30	O2	-3.246
VP05_ERPs_resplocked_armw	5	31	AF7	-3.191
VP05_ERPs_resplocked_armw	5	32	AF3	-8.944
VP05_ERPs_resplocked_armw	5	33	AF4	-8.486
VP05_ERPs_resplocked_armw	5	34	AF8	-4.634
VP05_ERPs_resplocked_armw	5	35	F5	-8.813
VP05_ERPs_resplocked_armw	5	36	F1	-12.256
VP05_ERPs_resplocked_armw	5	37	F2	-6.402
VP05_ERPs_resplocked_armw	5	38	F6	-6.729
VP05_ERPs_resplocked_armw	5	39	FC3	-12.479
VP05_ERPs_resplocked_armw	5	40	FCz	-10.187
VP05_ERPs_resplocked_armw	5	41	FC4	-5.416
VP05_ERPs_resplocked_armw	5	42	C5	-5.217
VP05_ERPs_resplocked_armw	5	43	C1	-11.68
VP05_ERPs_resplocked_armw	5	44	C2	-10.547
VP05_ERPs_resplocked_armw	5	45	C6	-2.796
VP05_ERPs_resplocked_armw	5	46	CP3	-10.643
VP05_ERPs_resplocked_armw	5	47	CPz	-9.735
VP05_ERPs_resplocked_armw	5	48	CP4	-3.047
VP05_ERPs_resplocked_armw	5	49	P5	-8.76
VP05_ERPs_resplocked_armw	5	50	P1	-7.641
VP05_ERPs_resplocked_armw	5	51	P2	-4.302
VP05_ERPs_resplocked_armw	5	52	P6	-3.169
VP05_ERPs_resplocked_armw	5	53	PO5	-12.376
VP05_ERPs_resplocked_armw	5	54	PO3	-12.097
VP05_ERPs_resplocked_armw	5	55	PO4	-3.406
VP05_ERPs_resplocked_armw	5	56	PO6	-3.341
VP05_ERPs_resplocked_armw	5	57	FT7	-3.262
VP05_ERPs_resplocked_armw	5	58	FT8	-2.096
VP05_ERPs_resplocked_armw	5	59	TP7	-6.948
VP05_ERPs_resplocked_armw	5	60	TP8	-2.088
VP05_ERPs_resplocked_armw	5	61	PO7	-12.225
VP05_ERPs_resplocked_armw	5	62	PO8	-3.368
VP06_ERPs_resplocked_armw	1	1	Fp1	16.531
VP06_ERPs_resplocked_armw	1	2	Fpz	-1.48
VP06_ERPs_resplocked_armw	1	3	Fp2	-0.171
VP06_ERPs_resplocked_armw	1	4	F7	12.382
VP06_ERPs_resplocked_armw	1	5	F3	16.625
VP06_ERPs_resplocked_armw	1	6	Fz	18.289
VP06_ERPs_resplocked_armw	1	7	F4	18.747
VP06_ERPs_resplocked_armw	1	8	F8	14.326
VP06_ERPs_resplocked_armw	1	9	FC5	18.005
VP06_ERPs_resplocked_armw	1	10	FC1	18.721
VP06_ERPs_resplocked_armw	1	11	FC2	18.876
VP06_ERPs_resplocked_armw	1	12	FC6	20.607
VP06_ERPs_resplocked_armw	1	13	T7	11.172
VP06_ERPs_resplocked_armw	1	14	C3	20.791
VP06_ERPs_resplocked_armw	1	15	Cz	19.207
VP06_ERPs_resplocked_armw	1	16	C4	20.423
VP06_ERPs_resplocked_armw	1	17	T8	11.791
VP06_ERPs_resplocked_armw	1	18	CP5	22.643
VP06_ERPs_resplocked_armw	1	19	CP1	17.052
VP06_ERPs_resplocked_armw	1	20	CP2	17.259
VP06_ERPs_resplocked_armw	1	21	CP6	15.649
VP06_ERPs_resplocked_armw	1	22	P7	12.226
VP06_ERPs_resplocked_armw	1	23	P3	18.545
VP06_ERPs_resplocked_armw	1	24	Pz	18.147
VP06_ERPs_resplocked_armw	1	25	P4	18.047
VP06_ERPs_resplocked_armw	1	26	P8	3.108
VP06_ERPs_resplocked_armw	1	27	POz	18.886
VP06_ERPs_resplocked_armw	1	28	O1	17.902
VP06_ERPs_resplocked_armw	1	29	Oz	17.516
VP06_ERPs_resplocked_armw	1	30	O2	18.029
VP06_ERPs_resplocked_armw	1	31	AF7	22.184
VP06_ERPs_resplocked_armw	1	32	AF3	17.146
VP06_ERPs_resplocked_armw	1	33	AF4	22.477
VP06_ERPs_resplocked_armw	1	34	AF8	-3.527
VP06_ERPs_resplocked_armw	1	35	F5	15.915
VP06_ERPs_resplocked_armw	1	36	F1	17.866
VP06_ERPs_resplocked_armw	1	37	F2	18.833
VP06_ERPs_resplocked_armw	1	38	F6	15.588
VP06_ERPs_resplocked_armw	1	39	FC3	17.568
VP06_ERPs_resplocked_armw	1	40	FCz	16.472
VP06_ERPs_resplocked_armw	1	41	FC4	20.48
VP06_ERPs_resplocked_armw	1	42	C5	19.599
VP06_ERPs_resplocked_armw	1	43	C1	18.788
VP06_ERPs_resplocked_armw	1	44	C2	19.847
VP06_ERPs_resplocked_armw	1	45	C6	17.549
VP06_ERPs_resplocked_armw	1	46	CP3	19.665
VP06_ERPs_resplocked_armw	1	47	CPz	17.436
VP06_ERPs_resplocked_armw	1	48	CP4	20.148
VP06_ERPs_resplocked_armw	1	49	P5	18.254
VP06_ERPs_resplocked_armw	1	50	P1	18.577
VP06_ERPs_resplocked_armw	1	51	P2	18.317
VP06_ERPs_resplocked_armw	1	52	P6	15.256
VP06_ERPs_resplocked_armw	1	53	PO5	18.393
VP06_ERPs_resplocked_armw	1	54	PO3	18.247
VP06_ERPs_resplocked_armw	1	55	PO4	18.119
VP06_ERPs_resplocked_armw	1	56	PO6	18.244
VP06_ERPs_resplocked_armw	1	57	FT7	5.839
VP06_ERPs_resplocked_armw	1	58	FT8	19.961
VP06_ERPs_resplocked_armw	1	59	TP7	10.382
VP06_ERPs_resplocked_armw	1	60	TP8	11.982
VP06_ERPs_resplocked_armw	1	61	PO7	18.12
VP06_ERPs_resplocked_armw	1	62	PO8	17.95
VP06_ERPs_resplocked_armw	2	1	Fp1	17.095
VP06_ERPs_resplocked_armw	2	2	Fpz	-1.853
VP06_ERPs_resplocked_armw	2	3	Fp2	5.15
VP06_ERPs_resplocked_armw	2	4	F7	6.01
VP06_ERPs_resplocked_armw	2	5	F3	18.408
VP06_ERPs_resplocked_armw	2	6	Fz	30.487
VP06_ERPs_resplocked_armw	2	7	F4	27.236
VP06_ERPs_resplocked_armw	2	8	F8	-3.174
VP06_ERPs_resplocked_armw	2	9	FC5	8.644
VP06_ERPs_resplocked_armw	2	10	FC1	29.961
VP06_ERPs_resplocked_armw	2	11	FC2	27.873
VP06_ERPs_resplocked_armw	2	12	FC6	16.002
VP06_ERPs_resplocked_armw	2	13	T7	12.113
VP06_ERPs_resplocked_armw	2	14	C3	29.823
VP06_ERPs_resplocked_armw	2	15	Cz	30.093
VP06_ERPs_resplocked_armw	2	16	C4	31.81
VP06_ERPs_resplocked_armw	2	17	T8	1.857
VP06_ERPs_resplocked_armw	2	18	CP5	23.825
VP06_ERPs_resplocked_armw	2	19	CP1	26.949
VP06_ERPs_resplocked_armw	2	20	CP2	27.559
VP06_ERPs_resplocked_armw	2	21	CP6	11.73
VP06_ERPs_resplocked_armw	2	22	P7	8.977
VP06_ERPs_resplocked_armw	2	23	P3	26.869
VP06_ERPs_resplocked_armw	2	24	Pz	27.237
VP06_ERPs_resplocked_armw	2	25	P4	23.489
VP06_ERPs_resplocked_armw	2	26	P8	-0.641
VP06_ERPs_resplocked_armw	2	27	POz	25.098
VP06_ERPs_resplocked_armw	2	28	O1	24.079
VP06_ERPs_resplocked_armw	2	29	Oz	24.043
VP06_ERPs_resplocked_armw	2	30	O2	23.471
VP06_ERPs_resplocked_armw	2	31	AF7	43.151
VP06_ERPs_resplocked_armw	2	32	AF3	18.458
VP06_ERPs_resplocked_armw	2	33	AF4	26.166
VP06_ERPs_resplocked_armw	2	34	AF8	9.331
VP06_ERPs_resplocked_armw	2	35	F5	15.934
VP06_ERPs_resplocked_armw	2	36	F1	28.67
VP06_ERPs_resplocked_armw	2	37	F2	27.367
VP06_ERPs_resplocked_armw	2	38	F6	21.236
VP06_ERPs_resplocked_armw	2	39	FC3	27.176
VP06_ERPs_resplocked_armw	2	40	FCz	28.299
VP06_ERPs_resplocked_armw	2	41	FC4	19.691
VP06_ERPs_resplocked_armw	2	42	C5	15.416
VP06_ERPs_resplocked_armw	2	43	C1	29.385
VP06_ERPs_resplocked_armw	2	44	C2	30.57
VP06_ERPs_resplocked_armw	2	45	C6	15.716
VP06_ERPs_resplocked_armw	2	46	CP3	28.212
VP06_ERPs_resplocked_armw	2	47	CPz	27.03
VP06_ERPs_resplocked_armw	2	48	CP4	29.766
VP06_ERPs_resplocked_armw	2	49	P5	24.488
VP06_ERPs_resplocked_armw	2	50	P1	26.734
VP06_ERPs_resplocked_armw	2	51	P2	27.522
VP06_ERPs_resplocked_armw	2	52	P6	17.516
VP06_ERPs_resplocked_armw	2	53	PO5	25.436
VP06_ERPs_resplocked_armw	2	54	PO3	25.433
VP06_ERPs_resplocked_armw	2	55	PO4	23.786
VP06_ERPs_resplocked_armw	2	56	PO6	23.673
VP06_ERPs_resplocked_armw	2	57	FT7	-12.929
VP06_ERPs_resplocked_armw	2	58	FT8	12.452
VP06_ERPs_resplocked_armw	2	59	TP7	2.15
VP06_ERPs_resplocked_armw	2	60	TP8	2.027
VP06_ERPs_resplocked_armw	2	61	PO7	25.34
VP06_ERPs_resplocked_armw	2	62	PO8	23.398
VP06_ERPs_resplocked_armw	4	1	Fp1	17.238
VP06_ERPs_resplocked_armw	4	2	Fpz	-7.557
VP06_ERPs_resplocked_armw	4	3	Fp2	-14.507
VP06_ERPs_resplocked_armw	4	4	F7	2.014
VP06_ERPs_resplocked_armw	4	5	F3	29.333
VP06_ERPs_resplocked_armw	4	6	Fz	48.014
VP06_ERPs_resplocked_armw	4	7	F4	40.154
VP06_ERPs_resplocked_armw	4	8	F8	-8.867
VP06_ERPs_resplocked_armw	4	9	FC5	15.762
VP06_ERPs_resplocked_armw	4	10	FC1	48.295
VP06_ERPs_resplocked_armw	4	11	FC2	41.632
VP06_ERPs_resplocked_armw	4	12	FC6	24.79
VP06_ERPs_resplocked_armw	4	13	T7	19.757
VP06_ERPs_resplocked_armw	4	14	C3	50.766
VP06_ERPs_resplocked_armw	4	15	Cz	50.018
VP06_ERPs_resplocked_armw	4	16	C4	46.868
VP06_ERPs_resplocked_armw	4	17	T8	-1.478
VP06_ERPs_resplocked_armw	4	18	CP5	37.533
VP06_ERPs_resplocked_armw	4	19	CP1	47.758
VP06_ERPs_resplocked_armw	4	20	CP2	48.989
VP06_ERPs_resplocked_armw	4	21	CP6	27.352
VP06_ERPs_resplocked_armw	4	22	P7	18.658
VP06_ERPs_resplocked_armw	4	23	P3	47.835
VP06_ERPs_resplocked_armw	4	24	Pz	49.174
VP06_ERPs_resplocked_armw	4	25	P4	41.846
VP06_ERPs_resplocked_armw	4	26	P8	0.977
VP06_ERPs_resplocked_armw	4	27	POz	48.507
VP06_ERPs_resplocked_armw	4	28	O1	42.03
VP06_ERPs_resplocked_armw	4	29	Oz	40.931
VP06_ERPs_resplocked_armw	4	30	O2	41.52
VP06_ERPs_resplocked_armw	4	31	AF7	59.873
VP06_ERPs_resplocked_armw	4	32	AF3	29.82
VP06_ERPs_resplocked_armw	4	33	AF4	32.879
VP06_ERPs_resplocked_armw	4	34	AF8	1.503
VP06_ERPs_resplocked_armw	4	35	F5	25.971
VP06_ERPs_resplocked_armw	4	36	F1	45.474
VP06_ERPs_resplocked_armw	4	37	F2	40.381
VP06_ERPs_resplocked_armw	4	38	F6	30.275
VP06_ERPs_resplocked_armw	4	39	FC3	47.144
VP06_ERPs_resplocked_armw	4	40	FCz	45.753
VP06_ERPs_resplocked_armw	4	41	FC4	31.911
VP06_ERPs_resplocked_armw	4	42	C5	20.091
VP06_ERPs_resplocked_armw	4	43	C1	47.215
VP06_ERPs_resplocked_armw	4	44	C2	51.779
VP06_ERPs_resplocked_armw	4	45	C6	23.927
VP06_ERPs_resplocked_armw	4	46	CP3	46.917
VP06_ERPs_resplocked_armw	4	47	CPz	47.985
VP06_ERPs_resplocked_armw	4	48	CP4	52.286
VP06_ERPs_resplocked_armw	4	49	P5	44.484
VP06_ERPs_resplocked_armw	4	50	P1	47.613
VP06_ERPs_resplocked_armw	4	51	P2	49.567
VP06_ERPs_resplocked_armw	4	52	P6	37.677
VP06_ERPs_resplocked_armw	4	53	PO5	44.576
VP06_ERPs_resplocked_armw	4	54	PO3	44.262
VP06_ERPs_resplocked_armw	4	55	PO4	41.877
VP06_ERPs_resplocked_armw	4	56	PO6	41.831
VP06_ERPs_resplocked_armw	4	57	FT7	-21.253
VP06_ERPs_resplocked_armw	4	58	FT8	14.222
VP06_ERPs_resplocked_armw	4	59	TP7	3.858
VP06_ERPs_resplocked_armw	4	60	TP8	-1.686
VP06_ERPs_resplocked_armw	4	61	PO7	44.11
VP06_ERPs_resplocked_armw	4	62	PO8	41.401
VP06_ERPs_resplocked_armw	5	1	Fp1	11.665
VP06_ERPs_resplocked_armw	5	2	Fpz	8.552
VP06_ERPs_resplocked_armw	5	3	Fp2	10.213
VP06_ERPs_resplocked_armw	5	4	F7	4.523
VP06_ERPs_resplocked_armw	5	5	F3	4.72
VP06_ERPs_resplocked_armw	5	6	Fz	4.533
VP06_ERPs_resplocked_armw	5	7	F4	4.653
VP06_ERPs_resplocked_armw	5	8	F8	6.861
VP06_ERPs_resplocked_armw	5	9	FC5	2.627
VP06_ERPs_resplocked_armw	5	10	FC1	4.586
VP06_ERPs_resplocked_armw	5	11	FC2	5.07
VP06_ERPs_resplocked_armw	5	12	FC6	8.105
VP06_ERPs_resplocked_armw	5	13	T7	2.793
VP06_ERPs_resplocked_armw	5	14	C3	7.927
VP06_ERPs_resplocked_armw	5	15	Cz	6.19
VP06_ERPs_resplocked_armw	5	16	C4	5.884
VP06_ERPs_resplocked_armw	5	17	T8	-0.087
VP06_ERPs_resplocked_armw	5	18	CP5	4.026
VP06_ERPs_resplocked_armw	5	19	CP1	2.205
VP06_ERPs_resplocked_armw	5	20	CP2	3.035
VP06_ERPs_resplocked_armw	5	21	CP6	2.658
VP06_ERPs_resplocked_armw	5	22	P7	1.148
VP06_ERPs_resplocked_armw	5	23	P3	3.226
VP06_ERPs_resplocked_armw	5	24	Pz	3.047
VP06_ERPs_resplocked_armw	5	25	P4	2.711
VP06_ERPs_resplocked_armw	5	26	P8	-3.567
VP06_ERPs_resplocked_armw	5	27	POz	4.412
VP06_ERPs_resplocked_armw	5	28	O1	4.909
VP06_ERPs_resplocked_armw	5	29	Oz	2.307
VP06_ERPs_resplocked_armw	5	30	O2	2.831
VP06_ERPs_resplocked_armw	5	31	AF7	11.144
VP06_ERPs_resplocked_armw	5	32	AF3	5.031
VP06_ERPs_resplocked_armw	5	33	AF4	6.606
VP06_ERPs_resplocked_armw	5	34	AF8	5.24
VP06_ERPs_resplocked_armw	5	35	F5	5.197
VP06_ERPs_resplocked_armw	5	36	F1	4.885
VP06_ERPs_resplocked_armw	5	37	F2	4.626
VP06_ERPs_resplocked_armw	5	38	F6	10.653
VP06_ERPs_resplocked_armw	5	39	FC3	4.952
VP06_ERPs_resplocked_armw	5	40	FCz	3.45
VP06_ERPs_resplocked_armw	5	41	FC4	9.075
VP06_ERPs_resplocked_armw	5	42	C5	2.394
VP06_ERPs_resplocked_armw	5	43	C1	3.159
VP06_ERPs_resplocked_armw	5	44	C2	8.646
VP06_ERPs_resplocked_armw	5	45	C6	4.229
VP06_ERPs_resplocked_armw	5	46	CP3	3.83
VP06_ERPs_resplocked_armw	5	47	CPz	2.407
VP06_ERPs_resplocked_armw	5	48	CP4	6.205
VP06_ERPs_resplocked_armw	5	49	P5	4.725
VP06_ERPs_resplocked_armw	5	50	P1	3.237
VP06_ERPs_resplocked_armw	5	51	P2	3.347
VP06_ERPs_resplocked_armw	5	52	P6	0.782
VP06_ERPs_resplocked_armw	5	53	PO5	3.762
VP06_ERPs_resplocked_armw	5	54	PO3	3.416
VP06_ERPs_resplocked_armw	5	55	PO4	2.759
VP06_ERPs_resplocked_armw	5	56	PO6	2.778
VP06_ERPs_resplocked_armw	5	57	FT7	2.143
VP06_ERPs_resplocked_armw	5	58	FT8	9.691
VP06_ERPs_resplocked_armw	5	59	TP7	-1.882
VP06_ERPs_resplocked_armw	5	60	TP8	0.277
VP06_ERPs_resplocked_armw	5	61	PO7	3.47
VP06_ERPs_resplocked_armw	5	62	PO8	2.655
VP07_ERPs_resplocked_armw	1	1	Fp1	-7.65
VP07_ERPs_resplocked_armw	1	2	Fpz	-2.553
VP07_ERPs_resplocked_armw	1	3	Fp2	-22.505
VP07_ERPs_resplocked_armw	1	4	F7	-8.52
VP07_ERPs_resplocked_armw	1	5	F3	-8.955
VP07_ERPs_resplocked_armw	1	6	Fz	-8.095
VP07_ERPs_resplocked_armw	1	7	F4	-10.014
VP07_ERPs_resplocked_armw	1	8	F8	-14.954
VP07_ERPs_resplocked_armw	1	9	FC5	-8.098
VP07_ERPs_resplocked_armw	1	10	FC1	-7.842
VP07_ERPs_resplocked_armw	1	11	FC2	-10.238
VP07_ERPs_resplocked_armw	1	12	FC6	-8.678
VP07_ERPs_resplocked_armw	1	13	T7	-3.978
VP07_ERPs_resplocked_armw	1	14	C3	-5.734
VP07_ERPs_resplocked_armw	1	15	Cz	-8.47
VP07_ERPs_resplocked_armw	1	16	C4	-4.162
VP07_ERPs_resplocked_armw	1	17	T8	-9.064
VP07_ERPs_resplocked_armw	1	18	CP5	-2.512
VP07_ERPs_resplocked_armw	1	19	CP1	-6.095
VP07_ERPs_resplocked_armw	1	20	CP2	-6.999
VP07_ERPs_resplocked_armw	1	21	CP6	-6.812
VP07_ERPs_resplocked_armw	1	22	P7	-4.718
VP07_ERPs_resplocked_armw	1	23	P3	-3.816
VP07_ERPs_resplocked_armw	1	24	Pz	-6.326
VP07_ERPs_resplocked_armw	1	25	P4	-7.257
VP07_ERPs_resplocked_armw	1	26	P8	-7.255
VP07_ERPs_resplocked_armw	1	27	POz	-6.554
VP07_ERPs_resplocked_armw	1	28	O1	-3.424
VP07_ERPs_resplocked_armw	1	29	Oz	-7.469
VP07_ERPs_resplocked_armw	1	30	O2	-6.242
VP07_ERPs_resplocked_armw	1	31	AF7	-5.791
VP07_ERPs_resplocked_armw	1	32	AF3	-11.223
VP07_ERPs_resplocked_armw	1	33	AF4	-7.475
VP07_ERPs_resplocked_armw	1	34	AF8	-8.254
VP07_ERPs_resplocked_armw	1	35	F5	-5.864
VP07_ERPs_resplocked_armw	1	36	F1	-8.413
VP07_ERPs_resplocked_armw	1	37	F2	-9.83
VP07_ERPs_resplocked_armw	1	38	F6	-9.735
VP07_ERPs_resplocked_armw	1	39	FC3	-9.574
VP07_ERPs_resplocked_armw	1	40	FCz	-9.855
VP07_ERPs_resplocked_armw	1	41	FC4	-9.953
VP07_ERPs_resplocked_armw	1	42	C5	-3.389
VP07_ERPs_resplocked_armw	1	43	C1	-9.04
VP07_ERPs_resplocked_armw	1	44	C2	-5.044
VP07_ERPs_resplocked_armw	1	45	C6	-5.221
VP07_ERPs_resplocked_armw	1	46	CP3	-2.444
VP07_ERPs_resplocked_armw	1	47	CPz	-5.149
VP07_ERPs_resplocked_armw	1	48	CP4	-6.304
VP07_ERPs_resplocked_armw	1	49	P5	-4.595
VP07_ERPs_resplocked_armw	1	50	P1	-4.176
VP07_ERPs_resplocked_armw	1	51	P2	-5.17
VP07_ERPs_resplocked_armw	1	52	P6	-11.913
VP07_ERPs_resplocked_armw	1	53	PO5	-3.754
VP07_ERPs_resplocked_armw	1	54	PO3	-4.009
VP07_ERPs_resplocked_armw	1	55	PO4	-7.97
VP07_ERPs_resplocked_armw	1	56	PO6	-8.08
VP07_ERPs_resplocked_armw	1	57	FT7	-4.692
VP07_ERPs_resplocked_armw	1	58	FT8	-11.903
VP07_ERPs_resplocked_armw	1	59	TP7	-7.459
VP07_ERPs_resplocked_armw	1	60	TP8	-4.763
VP07_ERPs_resplocked_armw	1	61	PO7	-4.519
VP07_ERPs_resplocked_armw	1	62	PO8	-8.076
VP07_ERPs_resplocked_armw	2	1	Fp1	-1.474
VP07_ERPs_resplocked_armw	2	2	Fpz	4.113
VP07_ERPs_resplocked_armw	2	3	Fp2	-24.78
VP07_ERPs_resplocked_armw	2	4	F7	3.867
VP07_ERPs_resplocked_armw	2	5	F3	-6.962
VP07_ERPs_resplocked_armw	2	6	Fz	-4.051
VP07_ERPs_resplocked_armw	2	7	F4	-6.477
VP07_ERPs_resplocked_armw	2	8	F8	-2.547
VP07_ERPs_resplocked_armw	2	9	FC5	-16.623
VP07_ERPs_resplocked_armw	2	10	FC1	-10.625
VP07_ERPs_resplocked_armw	2	11	FC2	-8.23
VP07_ERPs_resplocked_armw	2	12	FC6	-11.432
VP07_ERPs_resplocked_armw	2	13	T7	-4.389
VP07_ERPs_resplocked_armw	2	14	C3	-11.69
VP07_ERPs_resplocked_armw	2	15	Cz	-11.368
VP07_ERPs_resplocked_armw	2	16	C4	-5.723
VP07_ERPs_resplocked_armw	2	17	T8	-7.468
VP07_ERPs_resplocked_armw	2	18	CP5	-4.138
VP07_ERPs_resplocked_armw	2	19	CP1	-9.3
VP07_ERPs_resplocked_armw	2	20	CP2	-14.003
VP07_ERPs_resplocked_armw	2	21	CP6	-13.415
VP07_ERPs_resplocked_armw	2	22	P7	-8.691
VP07_ERPs_resplocked_armw	2	23	P3	-8.751
VP07_ERPs_resplocked_armw	2	24	Pz	-12.239
VP07_ERPs_resplocked_armw	2	25	P4	-15.873
VP07_ERPs_resplocked_armw	2	26	P8	-15.451
VP07_ERPs_resplocked_armw	2	27	POz	-17.888
VP07_ERPs_resplocked_armw	2	28	O1	-8.823
VP07_ERPs_resplocked_armw	2	29	Oz	-9.295
VP07_ERPs_resplocked_armw	2	30	O2	-14.621
VP07_ERPs_resplocked_armw	2	31	AF7	-10.666
VP07_ERPs_resplocked_armw	2	32	AF3	-1.247
VP07_ERPs_resplocked_armw	2	33	AF4	-3.03
VP07_ERPs_resplocked_armw	2	34	AF8	-6.718
VP07_ERPs_resplocked_armw	2	35	F5	-8.445
VP07_ERPs_resplocked_armw	2	36	F1	-6.166
VP07_ERPs_resplocked_armw	2	37	F2	-7.561
VP07_ERPs_resplocked_armw	2	38	F6	-6.097
VP07_ERPs_resplocked_armw	2	39	FC3	-9.564
VP07_ERPs_resplocked_armw	2	40	FCz	-12.023
VP07_ERPs_resplocked_armw	2	41	FC4	-7.953
VP07_ERPs_resplocked_armw	2	42	C5	-6.28
VP07_ERPs_resplocked_armw	2	43	C1	-18.067
VP07_ERPs_resplocked_armw	2	44	C2	-10.239
VP07_ERPs_resplocked_armw	2	45	C6	-9.188
VP07_ERPs_resplocked_armw	2	46	CP3	-5.096
VP07_ERPs_resplocked_armw	2	47	CPz	-12.094
VP07_ERPs_resplocked_armw	2	48	CP4	-10.757
VP07_ERPs_resplocked_armw	2	49	P5	-8.061
VP07_ERPs_resplocked_armw	2	50	P1	-9.258
VP07_ERPs_resplocked_armw	2	51	P2	-11.227
VP07_ERPs_resplocked_armw	2	52	P6	-18.403
VP07_ERPs_resplocked_armw	2	53	PO5	-8.679
VP07_ERPs_resplocked_armw	2	54	PO3	-8.977
VP07_ERPs_resplocked_armw	2	55	PO4	-17.381
VP07_ERPs_resplocked_armw	2	56	PO6	-17.7
VP07_ERPs_resplocked_armw	2	57	FT7	-0.113
VP07_ERPs_resplocked_armw	2	58	FT8	-7.008
VP07_ERPs_resplocked_armw	2	59	TP7	-4.517
VP07_ERPs_resplocked_armw	2	60	TP8	-8.148
VP07_ERPs_resplocked_armw	2	61	PO7	-9.481
VP07_ERPs_resplocked_armw	2	62	PO8	-17.912
VP07_ERPs_resplocked_armw	4	1	Fp1	1.417
VP07_ERPs_resplocked_armw	4	2	Fpz	8.583
VP07_ERPs_resplocked_armw	4	3	Fp2	2.944
VP07_ERPs_resplocked_armw	4	4	F7	-7.926
VP07_ERPs_resplocked_armw	4	5	F3	2.572
VP07_ERPs_resplocked_armw	4	6	Fz	3.391
VP07_ERPs_resplocked_armw	4	7	F4	18.36
VP07_ERPs_resplocked_armw	4	8	F8	13.029
VP07_ERPs_resplocked_armw	4	9	FC5	8.894
VP07_ERPs_resplocked_armw	4	10	FC1	8.244
VP07_ERPs_resplocked_armw	4	11	FC2	15.759
VP07_ERPs_resplocked_armw	4	12	FC6	15.885
VP07_ERPs_resplocked_armw	4	13	T7	10.598
VP07_ERPs_resplocked_armw	4	14	C3	10.477
VP07_ERPs_resplocked_armw	4	15	Cz	7.307
VP07_ERPs_resplocked_armw	4	16	C4	16.423
VP07_ERPs_resplocked_armw	4	17	T8	10.23
VP07_ERPs_resplocked_armw	4	18	CP5	13.304
VP07_ERPs_resplocked_armw	4	19	CP1	10.57
VP07_ERPs_resplocked_armw	4	20	CP2	10.75
VP07_ERPs_resplocked_armw	4	21	CP6	13.795
VP07_ERPs_resplocked_armw	4	22	P7	16.422
VP07_ERPs_resplocked_armw	4	23	P3	12.994
VP07_ERPs_resplocked_armw	4	24	Pz	9.717
VP07_ERPs_resplocked_armw	4	25	P4	11.595
VP07_ERPs_resplocked_armw	4	26	P8	15.752
VP07_ERPs_resplocked_armw	4	27	POz	10.33
VP07_ERPs_resplocked_armw	4	28	O1	12.462
VP07_ERPs_resplocked_armw	4	29	Oz	16.034
VP07_ERPs_resplocked_armw	4	30	O2	16.033
VP07_ERPs_resplocked_armw	4	31	AF7	14.297
VP07_ERPs_resplocked_armw	4	32	AF3	-2.97
VP07_ERPs_resplocked_armw	4	33	AF4	16.397
VP07_ERPs_resplocked_armw	4	34	AF8	30.948
VP07_ERPs_resplocked_armw	4	35	F5	8.346
VP07_ERPs_resplocked_armw	4	36	F1	3.265
VP07_ERPs_resplocked_armw	4	37	F2	16.318
VP07_ERPs_resplocked_armw	4	38	F6	18.623
VP07_ERPs_resplocked_armw	4	39	FC3	6.882
VP07_ERPs_resplocked_armw	4	40	FCz	3.15
VP07_ERPs_resplocked_armw	4	41	FC4	16.102
VP07_ERPs_resplocked_armw	4	42	C5	11.13
VP07_ERPs_resplocked_armw	4	43	C1	7.18
VP07_ERPs_resplocked_armw	4	44	C2	10.322
VP07_ERPs_resplocked_armw	4	45	C6	21.276
VP07_ERPs_resplocked_armw	4	46	CP3	12.76
VP07_ERPs_resplocked_armw	4	47	CPz	10.124
VP07_ERPs_resplocked_armw	4	48	CP4	13.446
VP07_ERPs_resplocked_armw	4	49	P5	16.54
VP07_ERPs_resplocked_armw	4	50	P1	12.495
VP07_ERPs_resplocked_armw	4	51	P2	15.537
VP07_ERPs_resplocked_armw	4	52	P6	20.133
VP07_ERPs_resplocked_armw	4	53	PO5	13.879
VP07_ERPs_resplocked_armw	4	54	PO3	13.635
VP07_ERPs_resplocked_armw	4	55	PO4	20.344
VP07_ERPs_resplocked_armw	4	56	PO6	20.182
VP07_ERPs_resplocked_armw	4	57	FT7	10.981
VP07_ERPs_resplocked_armw	4	58	FT8	12.32
VP07_ERPs_resplocked_armw	4	59	TP7	12.845
VP07_ERPs_resplocked_armw	4	60	TP8	19.711
VP07_ERPs_resplocked_armw	4	61	PO7	13.283
VP07_ERPs_resplocked_armw	4	62	PO8	20.143
VP07_ERPs_resplocked_armw	5	1	Fp1	14.062
VP07_ERPs_resplocked_armw	5	2	Fpz	1.686
VP07_ERPs_resplocked_armw	5	3	Fp2	-10.239
VP07_ERPs_resplocked_armw	5	4	F7	-1.717
VP07_ERPs_resplocked_armw	5	5	F3	-3.709
VP07_ERPs_resplocked_armw	5	6	Fz	-2.987
VP07_ERPs_resplocked_armw	5	7	F4	1.136
VP07_ERPs_resplocked_armw	5	8	F8	10.387
VP07_ERPs_resplocked_armw	5	9	FC5	-7.06
VP07_ERPs_resplocked_armw	5	10	FC1	-3.394
VP07_ERPs_resplocked_armw	5	11	FC2	-2.335
VP07_ERPs_resplocked_armw	5	12	FC6	-5.974
VP07_ERPs_resplocked_armw	5	13	T7	0.047
VP07_ERPs_resplocked_armw	5	14	C3	-2.83
VP07_ERPs_resplocked_armw	5	15	Cz	-6.338
VP07_ERPs_resplocked_armw	5	16	C4	1.828
VP07_ERPs_resplocked_armw	5	17	T8	-0.048
VP07_ERPs_resplocked_armw	5	18	CP5	1.98
VP07_ERPs_resplocked_armw	5	19	CP1	-3.504
VP07_ERPs_resplocked_armw	5	20	CP2	-2.39
VP07_ERPs_resplocked_armw	5	21	CP6	-2.778
VP07_ERPs_resplocked_armw	5	22	P7	0.239
VP07_ERPs_resplocked_armw	5	23	P3	-1.659
VP07_ERPs_resplocked_armw	5	24	Pz	-4.896
VP07_ERPs_resplocked_armw	5	25	P4	-3.615
VP07_ERPs_resplocked_armw	5	26	P8	-9.369
VP07_ERPs_resplocked_armw	5	27	POz	-4.892
VP07_ERPs_resplocked_armw	5	28	O1	-0.736
VP07_ERPs_resplocked_armw	5	29	Oz	-1.018
VP07_ERPs_resplocked_armw	5	30	O2	-0.663
VP07_ERPs_resplocked_armw	5	31	AF7	-7.187
VP07_ERPs_resplocked_armw	5	32	AF3	3.977
VP07_ERPs_resplocked_armw	5	33	AF4	2.583
VP07_ERPs_resplocked_armw	5	34	AF8	4.979
VP07_ERPs_resplocked_armw	5	35	F5	-8.879
VP07_ERPs_resplocked_armw	5	36	F1	-3.166
VP07_ERPs_resplocked_armw	5	37	F2	-1.506
VP07_ERPs_resplocked_armw	5	38	F6	1.848
VP07_ERPs_resplocked_armw	5	39	FC3	-5.506
VP07_ERPs_resplocked_armw	5	40	FCz	-5.404
VP07_ERPs_resplocked_armw	5	41	FC4	-1.916
VP07_ERPs_resplocked_armw	5	42	C5	-0.425
VP07_ERPs_resplocked_armw	5	43	C1	-6.697
VP07_ERPs_resplocked_armw	5	44	C2	-2.058
VP07_ERPs_resplocked_armw	5	45	C6	1.17
VP07_ERPs_resplocked_armw	5	46	CP3	-0.177
VP07_ERPs_resplocked_armw	5	47	CPz	-5.344
VP07_ERPs_resplocked_armw	5	48	CP4	-3.834
VP07_ERPs_resplocked_armw	5	49	P5	0.866
VP07_ERPs_resplocked_armw	5	50	P1	-1.945
VP07_ERPs_resplocked_armw	5	51	P2	-1.199
VP07_ERPs_resplocked_armw	5	52	P6	-3.412
VP07_ERPs_resplocked_armw	5	53	PO5	1.114
VP07_ERPs_resplocked_armw	5	54	PO3	0.812
VP07_ERPs_resplocked_armw	5	55	PO4	-2.013
VP07_ERPs_resplocked_armw	5	56	PO6	-2.238
VP07_ERPs_resplocked_armw	5	57	FT7	-1.13
VP07_ERPs_resplocked_armw	5	58	FT8	1.064
VP07_ERPs_resplocked_armw	5	59	TP7	-0.626
VP07_ERPs_resplocked_armw	5	60	TP8	1.206
VP07_ERPs_resplocked_armw	5	61	PO7	0.468
VP07_ERPs_resplocked_armw	5	62	PO8	-2.32
VP08_ERPs_resplocked_armw	1	1	Fp1	-6.108
VP08_ERPs_resplocked_armw	1	2	Fpz	-5.835
VP08_ERPs_resplocked_armw	1	3	Fp2	-10.001
VP08_ERPs_resplocked_armw	1	4	F7	-2.226
VP08_ERPs_resplocked_armw	1	5	F3	-8.313
VP08_ERPs_resplocked_armw	1	6	Fz	-8.112
VP08_ERPs_resplocked_armw	1	7	F4	-10.246
VP08_ERPs_resplocked_armw	1	8	F8	-7.699
VP08_ERPs_resplocked_armw	1	9	FC5	-2.585
VP08_ERPs_resplocked_armw	1	10	FC1	-10.504
VP08_ERPs_resplocked_armw	1	11	FC2	-10.37
VP08_ERPs_resplocked_armw	1	12	FC6	-5.552
VP08_ERPs_resplocked_armw	1	13	T7	-3.39
VP08_ERPs_resplocked_armw	1	14	C3	-8.741
VP08_ERPs_resplocked_armw	1	15	Cz	-10.905
VP08_ERPs_resplocked_armw	1	16	C4	-9.277
VP08_ERPs_resplocked_armw	1	17	T8	-2.248
VP08_ERPs_resplocked_armw	1	18	CP5	-2.987
VP08_ERPs_resplocked_armw	1	19	CP1	-10.83
VP08_ERPs_resplocked_armw	1	20	CP2	-10.239
VP08_ERPs_resplocked_armw	1	21	CP6	-3.857
VP08_ERPs_resplocked_armw	1	22	P7	-4.328
VP08_ERPs_resplocked_armw	1	23	P3	-7.448
VP08_ERPs_resplocked_armw	1	24	Pz	-11.196
VP08_ERPs_resplocked_armw	1	25	P4	-6.89
VP08_ERPs_resplocked_armw	1	26	P8	-3.017
VP08_ERPs_resplocked_armw	1	27	POz	-6.127
VP08_ERPs_resplocked_armw	1	28	O1	-3.829
VP08_ERPs_resplocked_armw	1	29	Oz	-4.065
VP08_ERPs_resplocked_armw	1	30	O2	-4.511
VP08_ERPs_resplocked_armw	1	31	AF7	-0.448
VP08_ERPs_resplocked_armw	1	32	AF3	-4.259
VP08_ERPs_resplocked_armw	1	33	AF4	-8.514
VP08_ERPs_resplocked_armw	1	34	AF8	-5.193
VP08_ERPs_resplocked_armw	1	35	F5	-7.865
VP08_ERPs_resplocked_armw	1	36	F1	-7.95
VP08_ERPs_resplocked_armw	1	37	F2	-10.449
VP08_ERPs_resplocked_armw	1	38	F6	-8.267
VP08_ERPs_resplocked_armw	1	39	FC3	-9.625
VP08_ERPs_resplocked_armw	1	40	FCz	-10.221
VP08_ERPs_resplocked_armw	1	41	FC4	-10.433
VP08_ERPs_resplocked_armw	1	42	C5	-3.565
VP08_ERPs_resplocked_armw	1	43	C1	-11.568
VP08_ERPs_resplocked_armw	1	44	C2	-10.653
VP08_ERPs_resplocked_armw	1	45	C6	-4.479
VP08_ERPs_resplocked_armw	1	46	CP3	-7.071
VP08_ERPs_resplocked_armw	1	47	CPz	-10.862
VP08_ERPs_resplocked_armw	1	48	CP4	-6.848
VP08_ERPs_resplocked_armw	1	49	P5	-7.601
VP08_ERPs_resplocked_armw	1	50	P1	-6.901
VP08_ERPs_resplocked_armw	1	51	P2	-7.832
VP08_ERPs_resplocked_armw	1	52	P6	-3.057
VP08_ERPs_resplocked_armw	1	53	PO5	-3.927
VP08_ERPs_resplocked_armw	1	54	PO3	-4.593
VP08_ERPs_resplocked_armw	1	55	PO4	-4.694
VP08_ERPs_resplocked_armw	1	56	PO6	-4.467
VP08_ERPs_resplocked_armw	1	57	FT7	-2.671
VP08_ERPs_resplocked_armw	1	58	FT8	-5.811
VP08_ERPs_resplocked_armw	1	59	TP7	-5.267
VP08_ERPs_resplocked_armw	1	60	TP8	0.363
VP08_ERPs_resplocked_armw	1	61	PO7	-4.122
VP08_ERPs_resplocked_armw	1	62	PO8	-4.429
VP08_ERPs_resplocked_armw	2	1	Fp1	-0.832
VP08_ERPs_resplocked_armw	2	2	Fpz	-3.732
VP08_ERPs_resplocked_armw	2	3	Fp2	-4.66
VP08_ERPs_resplocked_armw	2	4	F7	4.595
VP08_ERPs_resplocked_armw	2	5	F3	-9.438
VP08_ERPs_resplocked_armw	2	6	Fz	-9.412
VP08_ERPs_resplocked_armw	2	7	F4	-12.14
VP08_ERPs_resplocked_armw	2	8	F8	-7.904
VP08_ERPs_resplocked_armw	2	9	FC5	-3.982
VP08_ERPs_resplocked_armw	2	10	FC1	-12.561
VP08_ERPs_resplocked_armw	2	11	FC2	-12.529
VP08_ERPs_resplocked_armw	2	12	FC6	-6.588
VP08_ERPs_resplocked_armw	2	13	T7	-3.543
VP08_ERPs_resplocked_armw	2	14	C3	-10.591
VP08_ERPs_resplocked_armw	2	15	Cz	-14.74
VP08_ERPs_resplocked_armw	2	16	C4	-6.97
VP08_ERPs_resplocked_armw	2	17	T8	-3.246
VP08_ERPs_resplocked_armw	2	18	CP5	-4.988
VP08_ERPs_resplocked_armw	2	19	CP1	-12.907
VP08_ERPs_resplocked_armw	2	20	CP2	-13.811
VP08_ERPs_resplocked_armw	2	21	CP6	-4.581
VP08_ERPs_resplocked_armw	2	22	P7	-6.36
VP08_ERPs_resplocked_armw	2	23	P3	-7.625
VP08_ERPs_resplocked_armw	2	24	Pz	-12.93
VP08_ERPs_resplocked_armw	2	25	P4	-9.1
VP08_ERPs_resplocked_armw	2	26	P8	-5.046
VP08_ERPs_resplocked_armw	2	27	POz	-8.973
VP08_ERPs_resplocked_armw	2	28	O1	-5.255
VP08_ERPs_resplocked_armw	2	29	Oz	-6.596
VP08_ERPs_resplocked_armw	2	30	O2	-6.609
VP08_ERPs_resplocked_armw	2	31	AF7	1.399
VP08_ERPs_resplocked_armw	2	32	AF3	-5.507
VP08_ERPs_resplocked_armw	2	33	AF4	-7.797
VP08_ERPs_resplocked_armw	2	34	AF8	-8.908
VP08_ERPs_resplocked_armw	2	35	F5	-9.286
VP08_ERPs_resplocked_armw	2	36	F1	-9.482
VP08_ERPs_resplocked_armw	2	37	F2	-12.199
VP08_ERPs_resplocked_armw	2	38	F6	-7.747
VP08_ERPs_resplocked_armw	2	39	FC3	-10.988
VP08_ERPs_resplocked_armw	2	40	FCz	-12.505
VP08_ERPs_resplocked_armw	2	41	FC4	-12.435
VP08_ERPs_resplocked_armw	2	42	C5	-3.658
VP08_ERPs_resplocked_armw	2	43	C1	-14.726
VP08_ERPs_resplocked_armw	2	44	C2	-14.505
VP08_ERPs_resplocked_armw	2	45	C6	-5.784
VP08_ERPs_resplocked_armw	2	46	CP3	-10.039
VP08_ERPs_resplocked_armw	2	47	CPz	-15.699
VP08_ERPs_resplocked_armw	2	48	CP4	-10.367
VP08_ERPs_resplocked_armw	2	49	P5	-7.682
VP08_ERPs_resplocked_armw	2	50	P1	-10.261
VP08_ERPs_resplocked_armw	2	51	P2	-10.645
VP08_ERPs_resplocked_armw	2	52	P6	-5.271
VP08_ERPs_resplocked_armw	2	53	PO5	-5.31
VP08_ERPs_resplocked_armw	2	54	PO3	-5.737
VP08_ERPs_resplocked_armw	2	55	PO4	-6.631
VP08_ERPs_resplocked_armw	2	56	PO6	-6.603
VP08_ERPs_resplocked_armw	2	57	FT7	-3.914
VP08_ERPs_resplocked_armw	2	58	FT8	-10.299
VP08_ERPs_resplocked_armw	2	59	TP7	-3.534
VP08_ERPs_resplocked_armw	2	60	TP8	-4.386
VP08_ERPs_resplocked_armw	2	61	PO7	-5.646
VP08_ERPs_resplocked_armw	2	62	PO8	-6.539
VP08_ERPs_resplocked_armw	4	1	Fp1	-3.41
VP08_ERPs_resplocked_armw	4	2	Fpz	-4.616
VP08_ERPs_resplocked_armw	4	3	Fp2	-10.375
VP08_ERPs_resplocked_armw	4	4	F7	-1.966
VP08_ERPs_resplocked_armw	4	5	F3	-8.911
VP08_ERPs_resplocked_armw	4	6	Fz	-9.134
VP08_ERPs_resplocked_armw	4	7	F4	-10.845
VP08_ERPs_resplocked_armw	4	8	F8	-3.408
VP08_ERPs_resplocked_armw	4	9	FC5	-1.642
VP08_ERPs_resplocked_armw	4	10	FC1	-10.971
VP08_ERPs_resplocked_armw	4	11	FC2	-11.11
VP08_ERPs_resplocked_armw	4	12	FC6	-3.393
VP08_ERPs_resplocked_armw	4	13	T7	-1.036
VP08_ERPs_resplocked_armw	4	14	C3	-6.56
VP08_ERPs_resplocked_armw	4	15	Cz	-11.227
VP08_ERPs_resplocked_armw	4	16	C4	-5.271
VP08_ERPs_resplocked_armw	4	17	T8	0.458
VP08_ERPs_resplocked_armw	4	18	CP5	-0.217
VP08_ERPs_resplocked_armw	4	19	CP1	-9.716
VP08_ERPs_resplocked_armw	4	20	CP2	-7.42
VP08_ERPs_resplocked_armw	4	21	CP6	-4.024
VP08_ERPs_resplocked_armw	4	22	P7	-4.262
VP08_ERPs_resplocked_armw	4	23	P3	-6.456
VP08_ERPs_resplocked_armw	4	24	Pz	-7.593
VP08_ERPs_resplocked_armw	4	25	P4	-4.008
VP08_ERPs_resplocked_armw	4	26	P8	-3.605
VP08_ERPs_resplocked_armw	4	27	POz	-5.417
VP08_ERPs_resplocked_armw	4	28	O1	-4.88
VP08_ERPs_resplocked_armw	4	29	Oz	-3.31
VP08_ERPs_resplocked_armw	4	30	O2	-4.502
VP08_ERPs_resplocked_armw	4	31	AF7	-2.677
VP08_ERPs_resplocked_armw	4	32	AF3	-6.516
VP08_ERPs_resplocked_armw	4	33	AF4	-6.554
VP08_ERPs_resplocked_armw	4	34	AF8	-7.913
VP08_ERPs_resplocked_armw	4	35	F5	-8.872
VP08_ERPs_resplocked_armw	4	36	F1	-9.016
VP08_ERPs_resplocked_armw	4	37	F2	-10.67
VP08_ERPs_resplocked_armw	4	38	F6	-6.377
VP08_ERPs_resplocked_armw	4	39	FC3	-8.594
VP08_ERPs_resplocked_armw	4	40	FCz	-11.077
VP08_ERPs_resplocked_armw	4	41	FC4	-10.799
VP08_ERPs_resplocked_armw	4	42	C5	-2.777
VP08_ERPs_resplocked_armw	4	43	C1	-11.805
VP08_ERPs_resplocked_armw	4	44	C2	-11.237
VP08_ERPs_resplocked_armw	4	45	C6	-4.747
VP08_ERPs_resplocked_armw	4	46	CP3	-7.961
VP08_ERPs_resplocked_armw	4	47	CPz	-9.872
VP08_ERPs_resplocked_armw	4	48	CP4	-3.086
VP08_ERPs_resplocked_armw	4	49	P5	-6.336
VP08_ERPs_resplocked_armw	4	50	P1	-10.535
VP08_ERPs_resplocked_armw	4	51	P2	-6.499
VP08_ERPs_resplocked_armw	4	52	P6	-3.476
VP08_ERPs_resplocked_armw	4	53	PO5	-4.898
VP08_ERPs_resplocked_armw	4	54	PO3	-4.537
VP08_ERPs_resplocked_armw	4	55	PO4	-4.479
VP08_ERPs_resplocked_armw	4	56	PO6	-4.565
VP08_ERPs_resplocked_armw	4	57	FT7	-1.737
VP08_ERPs_resplocked_armw	4	58	FT8	-2.839
VP08_ERPs_resplocked_armw	4	59	TP7	-1.605
VP08_ERPs_resplocked_armw	4	60	TP8	-3.494
VP08_ERPs_resplocked_armw	4	61	PO7	-4.701
VP08_ERPs_resplocked_armw	4	62	PO8	-4.666
VP08_ERPs_resplocked_armw	5	1	Fp1	-1.029
VP08_ERPs_resplocked_armw	5	2	Fpz	-3.53
VP08_ERPs_resplocked_armw	5	3	Fp2	-8.53
VP08_ERPs_resplocked_armw	5	4	F7	1.108
VP08_ERPs_resplocked_armw	5	5	F3	-6.527
VP08_ERPs_resplocked_armw	5	6	Fz	-6.482
VP08_ERPs_resplocked_armw	5	7	F4	-9.05
VP08_ERPs_resplocked_armw	5	8	F8	-4.442
VP08_ERPs_resplocked_armw	5	9	FC5	-0.694
VP08_ERPs_resplocked_armw	5	10	FC1	-9.32
VP08_ERPs_resplocked_armw	5	11	FC2	-9.215
VP08_ERPs_resplocked_armw	5	12	FC6	-1.722
VP08_ERPs_resplocked_armw	5	13	T7	0.313
VP08_ERPs_resplocked_armw	5	14	C3	-5.777
VP08_ERPs_resplocked_armw	5	15	Cz	-9.572
VP08_ERPs_resplocked_armw	5	16	C4	-2.49
VP08_ERPs_resplocked_armw	5	17	T8	1.225
VP08_ERPs_resplocked_armw	5	18	CP5	-0.976
VP08_ERPs_resplocked_armw	5	19	CP1	-7.23
VP08_ERPs_resplocked_armw	5	20	CP2	-7.576
VP08_ERPs_resplocked_armw	5	21	CP6	0.418
VP08_ERPs_resplocked_armw	5	22	P7	-1.948
VP08_ERPs_resplocked_armw	5	23	P3	-4.177
VP08_ERPs_resplocked_armw	5	24	Pz	-7.79
VP08_ERPs_resplocked_armw	5	25	P4	-3.005
VP08_ERPs_resplocked_armw	5	26	P8	-0.657
VP08_ERPs_resplocked_armw	5	27	POz	-4.704
VP08_ERPs_resplocked_armw	5	28	O1	-3.204
VP08_ERPs_resplocked_armw	5	29	Oz	-4.193
VP08_ERPs_resplocked_armw	5	30	O2	-2.516
VP08_ERPs_resplocked_armw	5	31	AF7	-3.291
VP08_ERPs_resplocked_armw	5	32	AF3	-5.665
VP08_ERPs_resplocked_armw	5	33	AF4	-5.185
VP08_ERPs_resplocked_armw	5	34	AF8	-4.507
VP08_ERPs_resplocked_armw	5	35	F5	-6.384
VP08_ERPs_resplocked_armw	5	36	F1	-6.466
VP08_ERPs_resplocked_armw	5	37	F2	-9.012
VP08_ERPs_resplocked_armw	5	38	F6	-5.068
VP08_ERPs_resplocked_armw	5	39	FC3	-6.068
VP08_ERPs_resplocked_armw	5	40	FCz	-9.14
VP08_ERPs_resplocked_armw	5	41	FC4	-9.075
VP08_ERPs_resplocked_armw	5	42	C5	0.518
VP08_ERPs_resplocked_armw	5	43	C1	-9.495
VP08_ERPs_resplocked_armw	5	44	C2	-9.411
VP08_ERPs_resplocked_armw	5	45	C6	0.742
VP08_ERPs_resplocked_armw	5	46	CP3	-4.036
VP08_ERPs_resplocked_armw	5	47	CPz	-9.236
VP08_ERPs_resplocked_armw	5	48	CP4	-2.97
VP08_ERPs_resplocked_armw	5	49	P5	-4.271
VP08_ERPs_resplocked_armw	5	50	P1	-6.296
VP08_ERPs_resplocked_armw	5	51	P2	-4.35
VP08_ERPs_resplocked_armw	5	52	P6	-0.619
VP08_ERPs_resplocked_armw	5	53	PO5	-3.214
VP08_ERPs_resplocked_armw	5	54	PO3	-3.712
VP08_ERPs_resplocked_armw	5	55	PO4	-2.485
VP08_ERPs_resplocked_armw	5	56	PO6	-2.348
VP08_ERPs_resplocked_armw	5	57	FT7	-0.594
VP08_ERPs_resplocked_armw	5	58	FT8	-0.994
VP08_ERPs_resplocked_armw	5	59	TP7	0.672
VP08_ERPs_resplocked_armw	5	60	TP8	0.777
VP08_ERPs_resplocked_armw	5	61	PO7	-3.445
VP08_ERPs_resplocked_armw	5	62	PO8	-2.338
VP09_ERPs_resplocked_armw	1	1	Fp1	3.977
VP09_ERPs_resplocked_armw	1	2	Fpz	5.494
VP09_ERPs_resplocked_armw	1	3	Fp2	5.062
VP09_ERPs_resplocked_armw	1	4	F7	-1.994
VP09_ERPs_resplocked_armw	1	5	F3	-7.598
VP09_ERPs_resplocked_armw	1	6	Fz	-7.38
VP09_ERPs_resplocked_armw	1	7	F4	-6.982
VP09_ERPs_resplocked_armw	1	8	F8	1.479
VP09_ERPs_resplocked_armw	1	9	FC5	-8.348
VP09_ERPs_resplocked_armw	1	10	FC1	-10.997
VP09_ERPs_resplocked_armw	1	11	FC2	-10.625
VP09_ERPs_resplocked_armw	1	12	FC6	-2.914
VP09_ERPs_resplocked_armw	1	13	T7	-2.243
VP09_ERPs_resplocked_armw	1	14	C3	-12.621
VP09_ERPs_resplocked_armw	1	15	Cz	-13.672
VP09_ERPs_resplocked_armw	1	16	C4	-8.136
VP09_ERPs_resplocked_armw	1	17	T8	0.039
VP09_ERPs_resplocked_armw	1	18	CP5	-6.181
VP09_ERPs_resplocked_armw	1	19	CP1	-12.507
VP09_ERPs_resplocked_armw	1	20	CP2	-10.998
VP09_ERPs_resplocked_armw	1	21	CP6	-2.587
VP09_ERPs_resplocked_armw	1	22	P7	-7.84
VP09_ERPs_resplocked_armw	1	23	P3	-8.11
VP09_ERPs_resplocked_armw	1	24	Pz	-9.777
VP09_ERPs_resplocked_armw	1	25	P4	-9.001
VP09_ERPs_resplocked_armw	1	26	P8	-8.708
VP09_ERPs_resplocked_armw	1	27	POz	-9.67
VP09_ERPs_resplocked_armw	1	28	O1	-7.873
VP09_ERPs_resplocked_armw	1	29	Oz	-6.213
VP09_ERPs_resplocked_armw	1	30	O2	-8.871
VP09_ERPs_resplocked_armw	1	31	AF7	-1.738
VP09_ERPs_resplocked_armw	1	32	AF3	-1.647
VP09_ERPs_resplocked_armw	1	33	AF4	0.686
VP09_ERPs_resplocked_armw	1	34	AF8	1.156
VP09_ERPs_resplocked_armw	1	35	F5	-1.701
VP09_ERPs_resplocked_armw	1	36	F1	-7.384
VP09_ERPs_resplocked_armw	1	37	F2	-7.067
VP09_ERPs_resplocked_armw	1	38	F6	1.106
VP09_ERPs_resplocked_armw	1	39	FC3	-10.291
VP09_ERPs_resplocked_armw	1	40	FCz	-10.831
VP09_ERPs_resplocked_armw	1	41	FC4	-10.592
VP09_ERPs_resplocked_armw	1	42	C5	-8.399
VP09_ERPs_resplocked_armw	1	43	C1	-13.781
VP09_ERPs_resplocked_armw	1	44	C2	-13.346
VP09_ERPs_resplocked_armw	1	45	C6	-0.114
VP09_ERPs_resplocked_armw	1	46	CP3	-12.915
VP09_ERPs_resplocked_armw	1	47	CPz	-13.058
VP09_ERPs_resplocked_armw	1	48	CP4	-9.009
VP09_ERPs_resplocked_armw	1	49	P5	-7.867
VP09_ERPs_resplocked_armw	1	50	P1	-9.703
VP09_ERPs_resplocked_armw	1	51	P2	-8.821
VP09_ERPs_resplocked_armw	1	52	P6	-9.021
VP09_ERPs_resplocked_armw	1	53	PO5	-6.433
VP09_ERPs_resplocked_armw	1	54	PO3	-7.647
VP09_ERPs_resplocked_armw	1	55	PO4	-9.283
VP09_ERPs_resplocked_armw	1	56	PO6	-8.655
VP09_ERPs_resplocked_armw	1	57	FT7	-2.556
VP09_ERPs_resplocked_armw	1	58	FT8	-0.831
VP09_ERPs_resplocked_armw	1	59	TP7	-4.582
VP09_ERPs_resplocked_armw	1	60	TP8	-1.993
VP09_ERPs_resplocked_armw	1	61	PO7	-6.555
VP09_ERPs_resplocked_armw	1	62	PO8	-8.54
VP09_ERPs_resplocked_armw	2	1	Fp1	2.565
VP09_ERPs_resplocked_armw	2	2	Fpz	4.854
VP09_ERPs_resplocked_armw	2	3	Fp2	3.639
VP09_ERPs_resplocked_armw	2	4	F7	-2.097
VP09_ERPs_resplocked_armw	2	5	F3	-6.859
VP09_ERPs_resplocked_armw	2	6	Fz	-6.687
VP09_ERPs_resplocked_armw	2	7	F4	-6.62
VP09_ERPs_resplocked_armw	2	8	F8	1.618
VP09_ERPs_resplocked_armw	2	9	FC5	-7.061
VP09_ERPs_resplocked_armw	2	10	FC1	-12.349
VP09_ERPs_resplocked_armw	2	11	FC2	-12.302
VP09_ERPs_resplocked_armw	2	12	FC6	-6.027
VP09_ERPs_resplocked_armw	2	13	T7	-5.134
VP09_ERPs_resplocked_armw	2	14	C3	-12.24
VP09_ERPs_resplocked_armw	2	15	Cz	-15.008
VP09_ERPs_resplocked_armw	2	16	C4	-12.232
VP09_ERPs_resplocked_armw	2	17	T8	-1.957
VP09_ERPs_resplocked_armw	2	18	CP5	-7.583
VP09_ERPs_resplocked_armw	2	19	CP1	-14.494
VP09_ERPs_resplocked_armw	2	20	CP2	-13.712
VP09_ERPs_resplocked_armw	2	21	CP6	-7.171
VP09_ERPs_resplocked_armw	2	22	P7	-9.27
VP09_ERPs_resplocked_armw	2	23	P3	-9.438
VP09_ERPs_resplocked_armw	2	24	Pz	-12.453
VP09_ERPs_resplocked_armw	2	25	P4	-11.663
VP09_ERPs_resplocked_armw	2	26	P8	-11.466
VP09_ERPs_resplocked_armw	2	27	POz	-12.512
VP09_ERPs_resplocked_armw	2	28	O1	-10.514
VP09_ERPs_resplocked_armw	2	29	Oz	-11.595
VP09_ERPs_resplocked_armw	2	30	O2	-11.572
VP09_ERPs_resplocked_armw	2	31	AF7	-0.217
VP09_ERPs_resplocked_armw	2	32	AF3	-3.418
VP09_ERPs_resplocked_armw	2	33	AF4	-0.915
VP09_ERPs_resplocked_armw	2	34	AF8	3.509
VP09_ERPs_resplocked_armw	2	35	F5	-2.061
VP09_ERPs_resplocked_armw	2	36	F1	-6.777
VP09_ERPs_resplocked_armw	2	37	F2	-6.549
VP09_ERPs_resplocked_armw	2	38	F6	-0.719
VP09_ERPs_resplocked_armw	2	39	FC3	-10.105
VP09_ERPs_resplocked_armw	2	40	FCz	-12.19
VP09_ERPs_resplocked_armw	2	41	FC4	-12.147
VP09_ERPs_resplocked_armw	2	42	C5	-7.196
VP09_ERPs_resplocked_armw	2	43	C1	-14.794
VP09_ERPs_resplocked_armw	2	44	C2	-14.655
VP09_ERPs_resplocked_armw	2	45	C6	-2.029
VP09_ERPs_resplocked_armw	2	46	CP3	-12.064
VP09_ERPs_resplocked_armw	2	47	CPz	-15.382
VP09_ERPs_resplocked_armw	2	48	CP4	-11.676
VP09_ERPs_resplocked_armw	2	49	P5	-9.385
VP09_ERPs_resplocked_armw	2	50	P1	-12.001
VP09_ERPs_resplocked_armw	2	51	P2	-11.554
VP09_ERPs_resplocked_armw	2	52	P6	-11.545
VP09_ERPs_resplocked_armw	2	53	PO5	-9.59
VP09_ERPs_resplocked_armw	2	54	PO3	-12.039
VP09_ERPs_resplocked_armw	2	55	PO4	-11.504
VP09_ERPs_resplocked_armw	2	56	PO6	-11.517
VP09_ERPs_resplocked_armw	2	57	FT7	-0.308
VP09_ERPs_resplocked_armw	2	58	FT8	-2.235
VP09_ERPs_resplocked_armw	2	59	TP7	-5.002
VP09_ERPs_resplocked_armw	2	60	TP8	-5.957
VP09_ERPs_resplocked_armw	2	61	PO7	-9.632
VP09_ERPs_resplocked_armw	2	62	PO8	-11.425
VP09_ERPs_resplocked_armw	4	1	Fp1	1.002
VP09_ERPs_resplocked_armw	4	2	Fpz	0.499
VP09_ERPs_resplocked_armw	4	3	Fp2	3.7
VP09_ERPs_resplocked_armw	4	4	F7	-2.375
VP09_ERPs_resplocked_armw	4	5	F3	-6.173
VP09_ERPs_resplocked_armw	4	6	Fz	-6.007
VP09_ERPs_resplocked_armw	4	7	F4	-5.802
VP09_ERPs_resplocked_armw	4	8	F8	0.02
VP09_ERPs_resplocked_armw	4	9	FC5	-6.646
VP09_ERPs_resplocked_armw	4	10	FC1	-10.745
VP09_ERPs_resplocked_armw	4	11	FC2	-10.716
VP09_ERPs_resplocked_armw	4	12	FC6	-6.174
VP09_ERPs_resplocked_armw	4	13	T7	-3.518
VP09_ERPs_resplocked_armw	4	14	C3	-13.066
VP09_ERPs_resplocked_armw	4	15	Cz	-13.118
VP09_ERPs_resplocked_armw	4	16	C4	-9.113
VP09_ERPs_resplocked_armw	4	17	T8	-1.603
VP09_ERPs_resplocked_armw	4	18	CP5	-8.151
VP09_ERPs_resplocked_armw	4	19	CP1	-13.136
VP09_ERPs_resplocked_armw	4	20	CP2	-12.302
VP09_ERPs_resplocked_armw	4	21	CP6	-6.04
VP09_ERPs_resplocked_armw	4	22	P7	-8.577
VP09_ERPs_resplocked_armw	4	23	P3	-8.824
VP09_ERPs_resplocked_armw	4	24	Pz	-12.585
VP09_ERPs_resplocked_armw	4	25	P4	-11.279
VP09_ERPs_resplocked_armw	4	26	P8	-11.22
VP09_ERPs_resplocked_armw	4	27	POz	-12.527
VP09_ERPs_resplocked_armw	4	28	O1	-9.548
VP09_ERPs_resplocked_armw	4	29	Oz	-9.318
VP09_ERPs_resplocked_armw	4	30	O2	-11.161
VP09_ERPs_resplocked_armw	4	31	AF7	-1.063
VP09_ERPs_resplocked_armw	4	32	AF3	-3.658
VP09_ERPs_resplocked_armw	4	33	AF4	-0.214
VP09_ERPs_resplocked_armw	4	34	AF8	1.565
VP09_ERPs_resplocked_armw	4	35	F5	-2.296
VP09_ERPs_resplocked_armw	4	36	F1	-6.057
VP09_ERPs_resplocked_armw	4	37	F2	-5.857
VP09_ERPs_resplocked_armw	4	38	F6	-0.041
VP09_ERPs_resplocked_armw	4	39	FC3	-10.563
VP09_ERPs_resplocked_armw	4	40	FCz	-10.648
VP09_ERPs_resplocked_armw	4	41	FC4	-10.638
VP09_ERPs_resplocked_armw	4	42	C5	-6.778
VP09_ERPs_resplocked_armw	4	43	C1	-13.794
VP09_ERPs_resplocked_armw	4	44	C2	-12.903
VP09_ERPs_resplocked_armw	4	45	C6	-1.439
VP09_ERPs_resplocked_armw	4	46	CP3	-13.341
VP09_ERPs_resplocked_armw	4	47	CPz	-14.259
VP09_ERPs_resplocked_armw	4	48	CP4	-11.22
VP09_ERPs_resplocked_armw	4	49	P5	-8.594
VP09_ERPs_resplocked_armw	4	50	P1	-12.485
VP09_ERPs_resplocked_armw	4	51	P2	-11.234
VP09_ERPs_resplocked_armw	4	52	P6	-11.326
VP09_ERPs_resplocked_armw	4	53	PO5	-9.762
VP09_ERPs_resplocked_armw	4	54	PO3	-11.318
VP09_ERPs_resplocked_armw	4	55	PO4	-11.468
VP09_ERPs_resplocked_armw	4	56	PO6	-11.157
VP09_ERPs_resplocked_armw	4	57	FT7	-2.637
VP09_ERPs_resplocked_armw	4	58	FT8	-1.9
VP09_ERPs_resplocked_armw	4	59	TP7	-5.482
VP09_ERPs_resplocked_armw	4	60	TP8	-4.305
VP09_ERPs_resplocked_armw	4	61	PO7	-9.697
VP09_ERPs_resplocked_armw	4	62	PO8	-11.087
VP09_ERPs_resplocked_armw	5	1	Fp1	-7.902
VP09_ERPs_resplocked_armw	5	2	Fpz	-4.3
VP09_ERPs_resplocked_armw	5	3	Fp2	-2.345
VP09_ERPs_resplocked_armw	5	4	F7	-7.87
VP09_ERPs_resplocked_armw	5	5	F3	-12.066
VP09_ERPs_resplocked_armw	5	6	Fz	-12.07
VP09_ERPs_resplocked_armw	5	7	F4	-11.536
VP09_ERPs_resplocked_armw	5	8	F8	-4.351
VP09_ERPs_resplocked_armw	5	9	FC5	-10.816
VP09_ERPs_resplocked_armw	5	10	FC1	-15.899
VP09_ERPs_resplocked_armw	5	11	FC2	-15.704
VP09_ERPs_resplocked_armw	5	12	FC6	-6.646
VP09_ERPs_resplocked_armw	5	13	T7	-6.546
VP09_ERPs_resplocked_armw	5	14	C3	-15.922
VP09_ERPs_resplocked_armw	5	15	Cz	-17.83
VP09_ERPs_resplocked_armw	5	16	C4	-13.474
VP09_ERPs_resplocked_armw	5	17	T8	-4.439
VP09_ERPs_resplocked_armw	5	18	CP5	-10.553
VP09_ERPs_resplocked_armw	5	19	CP1	-17.626
VP09_ERPs_resplocked_armw	5	20	CP2	-15.457
VP09_ERPs_resplocked_armw	5	21	CP6	-8.53
VP09_ERPs_resplocked_armw	5	22	P7	-11.527
VP09_ERPs_resplocked_armw	5	23	P3	-11.658
VP09_ERPs_resplocked_armw	5	24	Pz	-14.12
VP09_ERPs_resplocked_armw	5	25	P4	-11.926
VP09_ERPs_resplocked_armw	5	26	P8	-11.918
VP09_ERPs_resplocked_armw	5	27	POz	-14.246
VP09_ERPs_resplocked_armw	5	28	O1	-10.039
VP09_ERPs_resplocked_armw	5	29	Oz	-10.621
VP09_ERPs_resplocked_armw	5	30	O2	-12.031
VP09_ERPs_resplocked_armw	5	31	AF7	-8.498
VP09_ERPs_resplocked_armw	5	32	AF3	-9.447
VP09_ERPs_resplocked_armw	5	33	AF4	-4.972
VP09_ERPs_resplocked_armw	5	34	AF8	1.24
VP09_ERPs_resplocked_armw	5	35	F5	-7.787
VP09_ERPs_resplocked_armw	5	36	F1	-12.01
VP09_ERPs_resplocked_armw	5	37	F2	-11.518
VP09_ERPs_resplocked_armw	5	38	F6	-4.76
VP09_ERPs_resplocked_armw	5	39	FC3	-13.916
VP09_ERPs_resplocked_armw	5	40	FCz	-15.767
VP09_ERPs_resplocked_armw	5	41	FC4	-15.759
VP09_ERPs_resplocked_armw	5	42	C5	-10.937
VP09_ERPs_resplocked_armw	5	43	C1	-18.392
VP09_ERPs_resplocked_armw	5	44	C2	-17.464
VP09_ERPs_resplocked_armw	5	45	C6	-4.169
VP09_ERPs_resplocked_armw	5	46	CP3	-15.969
VP09_ERPs_resplocked_armw	5	47	CPz	-16.801
VP09_ERPs_resplocked_armw	5	48	CP4	-12.079
VP09_ERPs_resplocked_armw	5	49	P5	-11.522
VP09_ERPs_resplocked_armw	5	50	P1	-14.63
VP09_ERPs_resplocked_armw	5	51	P2	-11.989
VP09_ERPs_resplocked_armw	5	52	P6	-11.796
VP09_ERPs_resplocked_armw	5	53	PO5	-9.782
VP09_ERPs_resplocked_armw	5	54	PO3	-12.522
VP09_ERPs_resplocked_armw	5	55	PO4	-12.006
VP09_ERPs_resplocked_armw	5	56	PO6	-11.907
VP09_ERPs_resplocked_armw	5	57	FT7	-6.669
VP09_ERPs_resplocked_armw	5	58	FT8	-4.425
VP09_ERPs_resplocked_armw	5	59	TP7	-7.165
VP09_ERPs_resplocked_armw	5	60	TP8	-6.563
VP09_ERPs_resplocked_armw	5	61	PO7	-9.811
VP09_ERPs_resplocked_armw	5	62	PO8	-11.871
VP10_ERPs_resplocked_armw	1	1	Fp1	-5.267
VP10_ERPs_resplocked_armw	1	2	Fpz	-7.13
VP10_ERPs_resplocked_armw	1	3	Fp2	-7.129
VP10_ERPs_resplocked_armw	1	4	F7	-5.226
VP10_ERPs_resplocked_armw	1	5	F3	-10.378
VP10_ERPs_resplocked_armw	1	6	Fz	-10.401
VP10_ERPs_resplocked_armw	1	7	F4	-8.022
VP10_ERPs_resplocked_armw	1	8	F8	-0.444
VP10_ERPs_resplocked_armw	1	9	FC5	-6.212
VP10_ERPs_resplocked_armw	1	10	FC1	-11.427
VP10_ERPs_resplocked_armw	1	11	FC2	-8.704
VP10_ERPs_resplocked_armw	1	12	FC6	-4.132
VP10_ERPs_resplocked_armw	1	13	T7	-2.228
VP10_ERPs_resplocked_armw	1	14	C3	-9.541
VP10_ERPs_resplocked_armw	1	15	Cz	-9.359
[truncated: 4,449 more rows]
