# Supplementary material for: Action Priority: Early Neurophysiological Interaction of Conceptual and Motor Representations
Source: PLoS One. 2016 Dec 14;11(12):e0165882. doi: 10.1371/journal.pone.0165882 (PMC5156427; doi:10.1371/journal.pone.0165882)
Supplement: S23 Dataset — (DAT) [file pone.0165882.s023.dat]

ERPset	bin	chindex	chlabel	value
VP01_ERPs_resplocked_armw	1	1	Fp1	0.818
VP01_ERPs_resplocked_armw	1	2	Fpz	0.523
VP01_ERPs_resplocked_armw	1	3	Fp2	0.539
VP01_ERPs_resplocked_armw	1	4	F7	-0.185
VP01_ERPs_resplocked_armw	1	5	F3	-0.326
VP01_ERPs_resplocked_armw	1	6	Fz	-1.141
VP01_ERPs_resplocked_armw	1	7	F4	-1.592
VP01_ERPs_resplocked_armw	1	8	F8	-1.307
VP01_ERPs_resplocked_armw	1	9	FC5	-1.798
VP01_ERPs_resplocked_armw	1	10	FC1	-1.652
VP01_ERPs_resplocked_armw	1	11	FC2	-3.206
VP01_ERPs_resplocked_armw	1	12	FC6	-3.702
VP01_ERPs_resplocked_armw	1	13	T7	-1.796
VP01_ERPs_resplocked_armw	1	14	C3	-2.235
VP01_ERPs_resplocked_armw	1	15	Cz	-3.284
VP01_ERPs_resplocked_armw	1	16	C4	-2.951
VP01_ERPs_resplocked_armw	1	17	T8	-0.584
VP01_ERPs_resplocked_armw	1	18	CP5	-1.121
VP01_ERPs_resplocked_armw	1	19	CP1	-2.485
VP01_ERPs_resplocked_armw	1	20	CP2	-2.195
VP01_ERPs_resplocked_armw	1	21	CP6	1.043
VP01_ERPs_resplocked_armw	1	22	P7	-0.543
VP01_ERPs_resplocked_armw	1	23	P3	-1.926
VP01_ERPs_resplocked_armw	1	24	Pz	-1.963
VP01_ERPs_resplocked_armw	1	25	P4	-0.407
VP01_ERPs_resplocked_armw	1	26	P8	2.779
VP01_ERPs_resplocked_armw	1	27	POz	1.226
VP01_ERPs_resplocked_armw	1	28	O1	1.033
VP01_ERPs_resplocked_armw	1	29	Oz	2.4
VP01_ERPs_resplocked_armw	1	30	O2	2.254
VP01_ERPs_resplocked_armw	1	31	AF7	0.991
VP01_ERPs_resplocked_armw	1	32	AF3	-0.085
VP01_ERPs_resplocked_armw	1	33	AF4	-0.795
VP01_ERPs_resplocked_armw	1	34	AF8	-0.565
VP01_ERPs_resplocked_armw	1	35	F5	-0.623
VP01_ERPs_resplocked_armw	1	36	F1	-0.315
VP01_ERPs_resplocked_armw	1	37	F2	-2.398
VP01_ERPs_resplocked_armw	1	38	F6	-2.177
VP01_ERPs_resplocked_armw	1	39	FC3	-0.738
VP01_ERPs_resplocked_armw	1	40	FCz	-2.681
VP01_ERPs_resplocked_armw	1	41	FC4	-2.812
VP01_ERPs_resplocked_armw	1	42	C5	-1.276
VP01_ERPs_resplocked_armw	1	43	C1	-1.913
VP01_ERPs_resplocked_armw	1	44	C2	-3.421
VP01_ERPs_resplocked_armw	1	45	C6	-0.049
VP01_ERPs_resplocked_armw	1	46	CP3	-1.539
VP01_ERPs_resplocked_armw	1	47	CPz	-2.691
VP01_ERPs_resplocked_armw	1	48	CP4	-0.902
VP01_ERPs_resplocked_armw	1	49	P5	-0.813
VP01_ERPs_resplocked_armw	1	50	P1	-1.88
VP01_ERPs_resplocked_armw	1	51	P2	-0.395
VP01_ERPs_resplocked_armw	1	52	P6	1.689
VP01_ERPs_resplocked_armw	1	53	PO5	0.854
VP01_ERPs_resplocked_armw	1	54	PO3	0.823
VP01_ERPs_resplocked_armw	1	55	PO4	1.75
VP01_ERPs_resplocked_armw	1	56	PO6	2.058
VP01_ERPs_resplocked_armw	1	57	FT7	-1.45
VP01_ERPs_resplocked_armw	1	58	FT8	-0.317
VP01_ERPs_resplocked_armw	1	59	TP7	-1.797
VP01_ERPs_resplocked_armw	1	60	TP8	2.159
VP01_ERPs_resplocked_armw	1	61	PO7	0.89
VP01_ERPs_resplocked_armw	1	62	PO8	2.105
VP01_ERPs_resplocked_armw	2	1	Fp1	-0.908
VP01_ERPs_resplocked_armw	2	2	Fpz	-0.9
VP01_ERPs_resplocked_armw	2	3	Fp2	-1.105
VP01_ERPs_resplocked_armw	2	4	F7	-0.303
VP01_ERPs_resplocked_armw	2	5	F3	-1.945
VP01_ERPs_resplocked_armw	2	6	Fz	-2.434
VP01_ERPs_resplocked_armw	2	7	F4	-3.396
VP01_ERPs_resplocked_armw	2	8	F8	-3.483
VP01_ERPs_resplocked_armw	2	9	FC5	-1.473
VP01_ERPs_resplocked_armw	2	10	FC1	-3.345
VP01_ERPs_resplocked_armw	2	11	FC2	-4.365
VP01_ERPs_resplocked_armw	2	12	FC6	-3.396
VP01_ERPs_resplocked_armw	2	13	T7	-3.347
VP01_ERPs_resplocked_armw	2	14	C3	-3.16
VP01_ERPs_resplocked_armw	2	15	Cz	-5.439
VP01_ERPs_resplocked_armw	2	16	C4	-5.542
VP01_ERPs_resplocked_armw	2	17	T8	-2.612
VP01_ERPs_resplocked_armw	2	18	CP5	-1.593
VP01_ERPs_resplocked_armw	2	19	CP1	-3.633
VP01_ERPs_resplocked_armw	2	20	CP2	-2.892
VP01_ERPs_resplocked_armw	2	21	CP6	-1.85
VP01_ERPs_resplocked_armw	2	22	P7	-2.735
VP01_ERPs_resplocked_armw	2	23	P3	-2.772
VP01_ERPs_resplocked_armw	2	24	Pz	-3.457
VP01_ERPs_resplocked_armw	2	25	P4	-2.549
VP01_ERPs_resplocked_armw	2	26	P8	-1.314
VP01_ERPs_resplocked_armw	2	27	POz	-1.064
VP01_ERPs_resplocked_armw	2	28	O1	-0.512
VP01_ERPs_resplocked_armw	2	29	Oz	-0.709
VP01_ERPs_resplocked_armw	2	30	O2	-0.137
VP01_ERPs_resplocked_armw	2	31	AF7	-0.365
VP01_ERPs_resplocked_armw	2	32	AF3	-1.573
VP01_ERPs_resplocked_armw	2	33	AF4	-2.789
VP01_ERPs_resplocked_armw	2	34	AF8	-2.17
VP01_ERPs_resplocked_armw	2	35	F5	-1.118
VP01_ERPs_resplocked_armw	2	36	F1	-1.868
VP01_ERPs_resplocked_armw	2	37	F2	-3.153
VP01_ERPs_resplocked_armw	2	38	F6	-2.375
VP01_ERPs_resplocked_armw	2	39	FC3	-2.297
VP01_ERPs_resplocked_armw	2	40	FCz	-4.647
VP01_ERPs_resplocked_armw	2	41	FC4	-4.323
VP01_ERPs_resplocked_armw	2	42	C5	-2.035
VP01_ERPs_resplocked_armw	2	43	C1	-4.045
VP01_ERPs_resplocked_armw	2	44	C2	-3.568
VP01_ERPs_resplocked_armw	2	45	C6	-2.76
VP01_ERPs_resplocked_armw	2	46	CP3	-1.218
VP01_ERPs_resplocked_armw	2	47	CPz	-4.363
VP01_ERPs_resplocked_armw	2	48	CP4	-2.366
VP01_ERPs_resplocked_armw	2	49	P5	-1.974
VP01_ERPs_resplocked_armw	2	50	P1	-2.77
VP01_ERPs_resplocked_armw	2	51	P2	-2.899
VP01_ERPs_resplocked_armw	2	52	P6	-1.567
VP01_ERPs_resplocked_armw	2	53	PO5	-0.967
VP01_ERPs_resplocked_armw	2	54	PO3	-0.941
VP01_ERPs_resplocked_armw	2	55	PO4	-0.14
VP01_ERPs_resplocked_armw	2	56	PO6	-0.145
VP01_ERPs_resplocked_armw	2	57	FT7	-2.122
VP01_ERPs_resplocked_armw	2	58	FT8	-2.93
VP01_ERPs_resplocked_armw	2	59	TP7	-3.373
VP01_ERPs_resplocked_armw	2	60	TP8	-1.711
VP01_ERPs_resplocked_armw	2	61	PO7	-0.969
VP01_ERPs_resplocked_armw	2	62	PO8	-0.156
VP01_ERPs_resplocked_armw	4	1	Fp1	0.69
VP01_ERPs_resplocked_armw	4	2	Fpz	-0.167
VP01_ERPs_resplocked_armw	4	3	Fp2	-0.5
VP01_ERPs_resplocked_armw	4	4	F7	-0.05
VP01_ERPs_resplocked_armw	4	5	F3	0.323
VP01_ERPs_resplocked_armw	4	6	Fz	0.828
VP01_ERPs_resplocked_armw	4	7	F4	-0.857
VP01_ERPs_resplocked_armw	4	8	F8	-0.492
VP01_ERPs_resplocked_armw	4	9	FC5	-1.302
VP01_ERPs_resplocked_armw	4	10	FC1	-0.111
VP01_ERPs_resplocked_armw	4	11	FC2	-0.952
VP01_ERPs_resplocked_armw	4	12	FC6	-0.83
VP01_ERPs_resplocked_armw	4	13	T7	0.295
VP01_ERPs_resplocked_armw	4	14	C3	0.738
VP01_ERPs_resplocked_armw	4	15	Cz	-2.355
VP01_ERPs_resplocked_armw	4	16	C4	-1.064
VP01_ERPs_resplocked_armw	4	17	T8	0.241
VP01_ERPs_resplocked_armw	4	18	CP5	1.518
VP01_ERPs_resplocked_armw	4	19	CP1	-1.289
VP01_ERPs_resplocked_armw	4	20	CP2	-0.935
VP01_ERPs_resplocked_armw	4	21	CP6	-0.049
VP01_ERPs_resplocked_armw	4	22	P7	1.143
VP01_ERPs_resplocked_armw	4	23	P3	-1.617
VP01_ERPs_resplocked_armw	4	24	Pz	-2.372
VP01_ERPs_resplocked_armw	4	25	P4	0.656
VP01_ERPs_resplocked_armw	4	26	P8	2.971
VP01_ERPs_resplocked_armw	4	27	POz	-0.23
VP01_ERPs_resplocked_armw	4	28	O1	1.5
VP01_ERPs_resplocked_armw	4	29	Oz	0.383
VP01_ERPs_resplocked_armw	4	30	O2	0.584
VP01_ERPs_resplocked_armw	4	31	AF7	1.304
VP01_ERPs_resplocked_armw	4	32	AF3	0.55
VP01_ERPs_resplocked_armw	4	33	AF4	0.545
VP01_ERPs_resplocked_armw	4	34	AF8	0.85
VP01_ERPs_resplocked_armw	4	35	F5	2.193
VP01_ERPs_resplocked_armw	4	36	F1	0.352
VP01_ERPs_resplocked_armw	4	37	F2	-0.433
VP01_ERPs_resplocked_armw	4	38	F6	0.141
VP01_ERPs_resplocked_armw	4	39	FC3	0.336
VP01_ERPs_resplocked_armw	4	40	FCz	-0.088
VP01_ERPs_resplocked_armw	4	41	FC4	0.451
VP01_ERPs_resplocked_armw	4	42	C5	0.543
VP01_ERPs_resplocked_armw	4	43	C1	0.172
VP01_ERPs_resplocked_armw	4	44	C2	-0.359
VP01_ERPs_resplocked_armw	4	45	C6	-0.222
VP01_ERPs_resplocked_armw	4	46	CP3	-0.085
VP01_ERPs_resplocked_armw	4	47	CPz	-2.186
VP01_ERPs_resplocked_armw	4	48	CP4	-0.263
VP01_ERPs_resplocked_armw	4	49	P5	0.327
VP01_ERPs_resplocked_armw	4	50	P1	-1.586
VP01_ERPs_resplocked_armw	4	51	P2	-1.049
VP01_ERPs_resplocked_armw	4	52	P6	1.162
VP01_ERPs_resplocked_armw	4	53	PO5	-0.543
VP01_ERPs_resplocked_armw	4	54	PO3	-0.58
VP01_ERPs_resplocked_armw	4	55	PO4	0.498
VP01_ERPs_resplocked_armw	4	56	PO6	0.689
VP01_ERPs_resplocked_armw	4	57	FT7	-0.408
VP01_ERPs_resplocked_armw	4	58	FT8	0.027
VP01_ERPs_resplocked_armw	4	59	TP7	0.265
VP01_ERPs_resplocked_armw	4	60	TP8	0.276
VP01_ERPs_resplocked_armw	4	61	PO7	-0.572
VP01_ERPs_resplocked_armw	4	62	PO8	0.655
VP01_ERPs_resplocked_armw	5	1	Fp1	1.243
VP01_ERPs_resplocked_armw	5	2	Fpz	-0.617
VP01_ERPs_resplocked_armw	5	3	Fp2	-0.267
VP01_ERPs_resplocked_armw	5	4	F7	1.024
VP01_ERPs_resplocked_armw	5	5	F3	-1.299
VP01_ERPs_resplocked_armw	5	6	Fz	-0.891
VP01_ERPs_resplocked_armw	5	7	F4	-1.62
VP01_ERPs_resplocked_armw	5	8	F8	-0.209
VP01_ERPs_resplocked_armw	5	9	FC5	-1.265
VP01_ERPs_resplocked_armw	5	10	FC1	-1.695
VP01_ERPs_resplocked_armw	5	11	FC2	-3.219
VP01_ERPs_resplocked_armw	5	12	FC6	0.038
VP01_ERPs_resplocked_armw	5	13	T7	1.593
VP01_ERPs_resplocked_armw	5	14	C3	-0.183
VP01_ERPs_resplocked_armw	5	15	Cz	-2.338
VP01_ERPs_resplocked_armw	5	16	C4	-2.086
VP01_ERPs_resplocked_armw	5	17	T8	1.218
VP01_ERPs_resplocked_armw	5	18	CP5	-1.735
VP01_ERPs_resplocked_armw	5	19	CP1	-0.663
VP01_ERPs_resplocked_armw	5	20	CP2	-1.625
VP01_ERPs_resplocked_armw	5	21	CP6	0.222
VP01_ERPs_resplocked_armw	5	22	P7	0.872
VP01_ERPs_resplocked_armw	5	23	P3	-0.636
VP01_ERPs_resplocked_armw	5	24	Pz	-2.479
VP01_ERPs_resplocked_armw	5	25	P4	0.79
VP01_ERPs_resplocked_armw	5	26	P8	4.443
VP01_ERPs_resplocked_armw	5	27	POz	-0.13
VP01_ERPs_resplocked_armw	5	28	O1	2.249
VP01_ERPs_resplocked_armw	5	29	Oz	1.641
VP01_ERPs_resplocked_armw	5	30	O2	0.962
VP01_ERPs_resplocked_armw	5	31	AF7	0.911
VP01_ERPs_resplocked_armw	5	32	AF3	-1.267
VP01_ERPs_resplocked_armw	5	33	AF4	-1.142
VP01_ERPs_resplocked_armw	5	34	AF8	0.135
VP01_ERPs_resplocked_armw	5	35	F5	-1.168
VP01_ERPs_resplocked_armw	5	36	F1	-1.388
VP01_ERPs_resplocked_armw	5	37	F2	-2.064
VP01_ERPs_resplocked_armw	5	38	F6	-0.881
VP01_ERPs_resplocked_armw	5	39	FC3	-1.921
VP01_ERPs_resplocked_armw	5	40	FCz	-2.058
VP01_ERPs_resplocked_armw	5	41	FC4	-2.288
VP01_ERPs_resplocked_armw	5	42	C5	0.478
VP01_ERPs_resplocked_armw	5	43	C1	-0.832
VP01_ERPs_resplocked_armw	5	44	C2	-2.729
VP01_ERPs_resplocked_armw	5	45	C6	0.417
VP01_ERPs_resplocked_armw	5	46	CP3	-1.337
VP01_ERPs_resplocked_armw	5	47	CPz	-1.071
VP01_ERPs_resplocked_armw	5	48	CP4	-0.768
VP01_ERPs_resplocked_armw	5	49	P5	-0.025
VP01_ERPs_resplocked_armw	5	50	P1	-0.639
VP01_ERPs_resplocked_armw	5	51	P2	-0.283
VP01_ERPs_resplocked_armw	5	52	P6	1.118
VP01_ERPs_resplocked_armw	5	53	PO5	-0.28
VP01_ERPs_resplocked_armw	5	54	PO3	-0.501
VP01_ERPs_resplocked_armw	5	55	PO4	0.792
VP01_ERPs_resplocked_armw	5	56	PO6	0.892
VP01_ERPs_resplocked_armw	5	57	FT7	0.048
VP01_ERPs_resplocked_armw	5	58	FT8	0.411
VP01_ERPs_resplocked_armw	5	59	TP7	1.423
VP01_ERPs_resplocked_armw	5	60	TP8	1.806
VP01_ERPs_resplocked_armw	5	61	PO7	-0.343
VP01_ERPs_resplocked_armw	5	62	PO8	0.886
VP02_ERPs_resplocked_armw	1	1	Fp1	-3.15
VP02_ERPs_resplocked_armw	1	2	Fpz	-2.458
VP02_ERPs_resplocked_armw	1	3	Fp2	-1.914
VP02_ERPs_resplocked_armw	1	4	F7	-2.095
VP02_ERPs_resplocked_armw	1	5	F3	-2.171
VP02_ERPs_resplocked_armw	1	6	Fz	-2.129
VP02_ERPs_resplocked_armw	1	7	F4	-1.9
VP02_ERPs_resplocked_armw	1	8	F8	-1.005
VP02_ERPs_resplocked_armw	1	9	FC5	-0.952
VP02_ERPs_resplocked_armw	1	10	FC1	-2.026
VP02_ERPs_resplocked_armw	1	11	FC2	-0.661
VP02_ERPs_resplocked_armw	1	12	FC6	0.239
VP02_ERPs_resplocked_armw	1	13	T7	-1.412
VP02_ERPs_resplocked_armw	1	14	C3	-0.38
VP02_ERPs_resplocked_armw	1	15	Cz	-1.891
VP02_ERPs_resplocked_armw	1	16	C4	0.239
VP02_ERPs_resplocked_armw	1	17	T8	0.001
VP02_ERPs_resplocked_armw	1	18	CP5	4.288
VP02_ERPs_resplocked_armw	1	19	CP1	-0.821
VP02_ERPs_resplocked_armw	1	20	CP2	0.763
VP02_ERPs_resplocked_armw	1	21	CP6	2.295
VP02_ERPs_resplocked_armw	1	22	P7	3.588
VP02_ERPs_resplocked_armw	1	23	P3	1.179
VP02_ERPs_resplocked_armw	1	24	Pz	0.697
VP02_ERPs_resplocked_armw	1	25	P4	3.062
VP02_ERPs_resplocked_armw	1	26	P8	5.146
VP02_ERPs_resplocked_armw	1	27	POz	1.953
VP02_ERPs_resplocked_armw	1	28	O1	5.005
VP02_ERPs_resplocked_armw	1	29	Oz	3.505
VP02_ERPs_resplocked_armw	1	30	O2	4.309
VP02_ERPs_resplocked_armw	1	31	AF7	-1.601
VP02_ERPs_resplocked_armw	1	32	AF3	-2.094
VP02_ERPs_resplocked_armw	1	33	AF4	-2.27
VP02_ERPs_resplocked_armw	1	34	AF8	-1.293
VP02_ERPs_resplocked_armw	1	35	F5	-2.121
VP02_ERPs_resplocked_armw	1	36	F1	-2.085
VP02_ERPs_resplocked_armw	1	37	F2	-1.2
VP02_ERPs_resplocked_armw	1	38	F6	-1.374
VP02_ERPs_resplocked_armw	1	39	FC3	-1.547
VP02_ERPs_resplocked_armw	1	40	FCz	-2.171
VP02_ERPs_resplocked_armw	1	41	FC4	-0.223
VP02_ERPs_resplocked_armw	1	42	C5	-0.054
VP02_ERPs_resplocked_armw	1	43	C1	-1.634
VP02_ERPs_resplocked_armw	1	44	C2	-0.353
VP02_ERPs_resplocked_armw	1	45	C6	-1.356
VP02_ERPs_resplocked_armw	1	46	CP3	0.872
VP02_ERPs_resplocked_armw	1	47	CPz	-0.99
VP02_ERPs_resplocked_armw	1	48	CP4	1.6
VP02_ERPs_resplocked_armw	1	49	P5	3.377
VP02_ERPs_resplocked_armw	1	50	P1	2.156
VP02_ERPs_resplocked_armw	1	51	P2	1.933
VP02_ERPs_resplocked_armw	1	52	P6	4.375
VP02_ERPs_resplocked_armw	1	53	PO5	5.294
VP02_ERPs_resplocked_armw	1	54	PO3	3.134
VP02_ERPs_resplocked_armw	1	55	PO4	3.116
VP02_ERPs_resplocked_armw	1	56	PO6	4.894
VP02_ERPs_resplocked_armw	1	57	FT7	-2.696
VP02_ERPs_resplocked_armw	1	58	FT8	0.305
VP02_ERPs_resplocked_armw	1	59	TP7	-0.438
VP02_ERPs_resplocked_armw	1	60	TP8	2.944
VP02_ERPs_resplocked_armw	1	61	PO7	5.245
VP02_ERPs_resplocked_armw	1	62	PO8	4.874
VP02_ERPs_resplocked_armw	2	1	Fp1	-0.385
VP02_ERPs_resplocked_armw	2	2	Fpz	-0.715
VP02_ERPs_resplocked_armw	2	3	Fp2	-0.804
VP02_ERPs_resplocked_armw	2	4	F7	0.692
VP02_ERPs_resplocked_armw	2	5	F3	-1.918
VP02_ERPs_resplocked_armw	2	6	Fz	-1.785
VP02_ERPs_resplocked_armw	2	7	F4	-0.942
VP02_ERPs_resplocked_armw	2	8	F8	1.306
VP02_ERPs_resplocked_armw	2	9	FC5	-2.608
VP02_ERPs_resplocked_armw	2	10	FC1	-3.338
VP02_ERPs_resplocked_armw	2	11	FC2	-2.861
VP02_ERPs_resplocked_armw	2	12	FC6	-0.733
VP02_ERPs_resplocked_armw	2	13	T7	-2.249
VP02_ERPs_resplocked_armw	2	14	C3	-2.375
VP02_ERPs_resplocked_armw	2	15	Cz	-4.977
VP02_ERPs_resplocked_armw	2	16	C4	-0.942
VP02_ERPs_resplocked_armw	2	17	T8	0.616
VP02_ERPs_resplocked_armw	2	18	CP5	-0.172
VP02_ERPs_resplocked_armw	2	19	CP1	-3.736
VP02_ERPs_resplocked_armw	2	20	CP2	-2.09
VP02_ERPs_resplocked_armw	2	21	CP6	1.279
VP02_ERPs_resplocked_armw	2	22	P7	-0.455
VP02_ERPs_resplocked_armw	2	23	P3	-1.006
VP02_ERPs_resplocked_armw	2	24	Pz	-2.782
VP02_ERPs_resplocked_armw	2	25	P4	-0.188
VP02_ERPs_resplocked_armw	2	26	P8	3.559
VP02_ERPs_resplocked_armw	2	27	POz	-0.191
VP02_ERPs_resplocked_armw	2	28	O1	2.152
VP02_ERPs_resplocked_armw	2	29	Oz	0.328
VP02_ERPs_resplocked_armw	2	30	O2	0.653
VP02_ERPs_resplocked_armw	2	31	AF7	-0.623
VP02_ERPs_resplocked_armw	2	32	AF3	-1.843
VP02_ERPs_resplocked_armw	2	33	AF4	-0.07
VP02_ERPs_resplocked_armw	2	34	AF8	1.82
VP02_ERPs_resplocked_armw	2	35	F5	-2.142
VP02_ERPs_resplocked_armw	2	36	F1	-1.885
VP02_ERPs_resplocked_armw	2	37	F2	-1.445
VP02_ERPs_resplocked_armw	2	38	F6	0.926
VP02_ERPs_resplocked_armw	2	39	FC3	-3.105
VP02_ERPs_resplocked_armw	2	40	FCz	-3.492
VP02_ERPs_resplocked_armw	2	41	FC4	-1.457
VP02_ERPs_resplocked_armw	2	42	C5	-2.271
VP02_ERPs_resplocked_armw	2	43	C1	-4.322
VP02_ERPs_resplocked_armw	2	44	C2	-2.713
VP02_ERPs_resplocked_armw	2	45	C6	-0.991
VP02_ERPs_resplocked_armw	2	46	CP3	-1.993
VP02_ERPs_resplocked_armw	2	47	CPz	-3.854
VP02_ERPs_resplocked_armw	2	48	CP4	-1.58
VP02_ERPs_resplocked_armw	2	49	P5	0.291
VP02_ERPs_resplocked_armw	2	50	P1	-1.765
VP02_ERPs_resplocked_armw	2	51	P2	-1.375
VP02_ERPs_resplocked_armw	2	52	P6	2.551
VP02_ERPs_resplocked_armw	2	53	PO5	1.354
VP02_ERPs_resplocked_armw	2	54	PO3	-0.315
VP02_ERPs_resplocked_armw	2	55	PO4	-0.079
VP02_ERPs_resplocked_armw	2	56	PO6	2.61
VP02_ERPs_resplocked_armw	2	57	FT7	-1.381
VP02_ERPs_resplocked_armw	2	58	FT8	-0.798
VP02_ERPs_resplocked_armw	2	59	TP7	-1.287
VP02_ERPs_resplocked_armw	2	60	TP8	0.754
VP02_ERPs_resplocked_armw	2	61	PO7	1.189
VP02_ERPs_resplocked_armw	2	62	PO8	2.481
VP02_ERPs_resplocked_armw	4	1	Fp1	-4.272
VP02_ERPs_resplocked_armw	4	2	Fpz	-4.528
VP02_ERPs_resplocked_armw	4	3	Fp2	-4.494
VP02_ERPs_resplocked_armw	4	4	F7	-3.433
VP02_ERPs_resplocked_armw	4	5	F3	-3.463
VP02_ERPs_resplocked_armw	4	6	Fz	-3.818
VP02_ERPs_resplocked_armw	4	7	F4	-4.093
VP02_ERPs_resplocked_armw	4	8	F8	-2.701
VP02_ERPs_resplocked_armw	4	9	FC5	-2.418
VP02_ERPs_resplocked_armw	4	10	FC1	-3.595
VP02_ERPs_resplocked_armw	4	11	FC2	-2.074
VP02_ERPs_resplocked_armw	4	12	FC6	-1.914
VP02_ERPs_resplocked_armw	4	13	T7	-1.278
VP02_ERPs_resplocked_armw	4	14	C3	-1.903
VP02_ERPs_resplocked_armw	4	15	Cz	-3.335
VP02_ERPs_resplocked_armw	4	16	C4	1.195
VP02_ERPs_resplocked_armw	4	17	T8	-0.535
VP02_ERPs_resplocked_armw	4	18	CP5	1.477
VP02_ERPs_resplocked_armw	4	19	CP1	-1.214
VP02_ERPs_resplocked_armw	4	20	CP2	0.74
VP02_ERPs_resplocked_armw	4	21	CP6	1.819
VP02_ERPs_resplocked_armw	4	22	P7	1.545
VP02_ERPs_resplocked_armw	4	23	P3	1.469
VP02_ERPs_resplocked_armw	4	24	Pz	0.52
VP02_ERPs_resplocked_armw	4	25	P4	3.205
VP02_ERPs_resplocked_armw	4	26	P8	3.244
VP02_ERPs_resplocked_armw	4	27	POz	2.139
VP02_ERPs_resplocked_armw	4	28	O1	3.805
VP02_ERPs_resplocked_armw	4	29	Oz	3.053
VP02_ERPs_resplocked_armw	4	30	O2	2.46
VP02_ERPs_resplocked_armw	4	31	AF7	-2.74
VP02_ERPs_resplocked_armw	4	32	AF3	-3.486
VP02_ERPs_resplocked_armw	4	33	AF4	-3.776
VP02_ERPs_resplocked_armw	4	34	AF8	-3.925
VP02_ERPs_resplocked_armw	4	35	F5	-3.55
VP02_ERPs_resplocked_armw	4	36	F1	-3.503
VP02_ERPs_resplocked_armw	4	37	F2	-3.093
VP02_ERPs_resplocked_armw	4	38	F6	-3.222
VP02_ERPs_resplocked_armw	4	39	FC3	-3.097
VP02_ERPs_resplocked_armw	4	40	FCz	-3.504
VP02_ERPs_resplocked_armw	4	41	FC4	-2.117
VP02_ERPs_resplocked_armw	4	42	C5	-0.505
VP02_ERPs_resplocked_armw	4	43	C1	-3.195
VP02_ERPs_resplocked_armw	4	44	C2	-1.349
VP02_ERPs_resplocked_armw	4	45	C6	-0.328
VP02_ERPs_resplocked_armw	4	46	CP3	0.193
VP02_ERPs_resplocked_armw	4	47	CPz	-1.351
VP02_ERPs_resplocked_armw	4	48	CP4	0.792
VP02_ERPs_resplocked_armw	4	49	P5	2.55
VP02_ERPs_resplocked_armw	4	50	P1	0.66
VP02_ERPs_resplocked_armw	4	51	P2	1.552
VP02_ERPs_resplocked_armw	4	52	P6	4.043
VP02_ERPs_resplocked_armw	4	53	PO5	4.066
VP02_ERPs_resplocked_armw	4	54	PO3	1.97
VP02_ERPs_resplocked_armw	4	55	PO4	3.38
VP02_ERPs_resplocked_armw	4	56	PO6	4.269
VP02_ERPs_resplocked_armw	4	57	FT7	-1.096
VP02_ERPs_resplocked_armw	4	58	FT8	-1.309
VP02_ERPs_resplocked_armw	4	59	TP7	-0.153
VP02_ERPs_resplocked_armw	4	60	TP8	0.206
VP02_ERPs_resplocked_armw	4	61	PO7	3.917
VP02_ERPs_resplocked_armw	4	62	PO8	4.129
VP02_ERPs_resplocked_armw	5	1	Fp1	-1.584
VP02_ERPs_resplocked_armw	5	2	Fpz	-1.757
VP02_ERPs_resplocked_armw	5	3	Fp2	-2.445
VP02_ERPs_resplocked_armw	5	4	F7	-0.29
VP02_ERPs_resplocked_armw	5	5	F3	-0.699
VP02_ERPs_resplocked_armw	5	6	Fz	-0.981
VP02_ERPs_resplocked_armw	5	7	F4	-0.606
VP02_ERPs_resplocked_armw	5	8	F8	-0.573
VP02_ERPs_resplocked_armw	5	9	FC5	0.797
VP02_ERPs_resplocked_armw	5	10	FC1	-0.65
VP02_ERPs_resplocked_armw	5	11	FC2	-0.784
VP02_ERPs_resplocked_armw	5	12	FC6	-1.053
VP02_ERPs_resplocked_armw	5	13	T7	0.344
VP02_ERPs_resplocked_armw	5	14	C3	-0.164
VP02_ERPs_resplocked_armw	5	15	Cz	-1.825
VP02_ERPs_resplocked_armw	5	16	C4	-1.109
VP02_ERPs_resplocked_armw	5	17	T8	0.381
VP02_ERPs_resplocked_armw	5	18	CP5	1.285
VP02_ERPs_resplocked_armw	5	19	CP1	-0.661
VP02_ERPs_resplocked_armw	5	20	CP2	-0.187
VP02_ERPs_resplocked_armw	5	21	CP6	0.362
VP02_ERPs_resplocked_armw	5	22	P7	1.793
VP02_ERPs_resplocked_armw	5	23	P3	0.502
VP02_ERPs_resplocked_armw	5	24	Pz	0.282
VP02_ERPs_resplocked_armw	5	25	P4	1.524
VP02_ERPs_resplocked_armw	5	26	P8	3.779
VP02_ERPs_resplocked_armw	5	27	POz	0.816
VP02_ERPs_resplocked_armw	5	28	O1	3.741
VP02_ERPs_resplocked_armw	5	29	Oz	1.164
VP02_ERPs_resplocked_armw	5	30	O2	1.361
VP02_ERPs_resplocked_armw	5	31	AF7	-0.25
VP02_ERPs_resplocked_armw	5	32	AF3	-0.701
VP02_ERPs_resplocked_armw	5	33	AF4	-1.483
VP02_ERPs_resplocked_armw	5	34	AF8	-1.326
VP02_ERPs_resplocked_armw	5	35	F5	-0.64
VP02_ERPs_resplocked_armw	5	36	F1	-0.706
VP02_ERPs_resplocked_armw	5	37	F2	-0.245
VP02_ERPs_resplocked_armw	5	38	F6	0.703
VP02_ERPs_resplocked_armw	5	39	FC3	-0.256
VP02_ERPs_resplocked_armw	5	40	FCz	-1.066
VP02_ERPs_resplocked_armw	5	41	FC4	-1.182
VP02_ERPs_resplocked_armw	5	42	C5	-1.189
VP02_ERPs_resplocked_armw	5	43	C1	-1.235
VP02_ERPs_resplocked_armw	5	44	C2	-0.792
VP02_ERPs_resplocked_armw	5	45	C6	-1.291
VP02_ERPs_resplocked_armw	5	46	CP3	0.96
VP02_ERPs_resplocked_armw	5	47	CPz	-0.7
VP02_ERPs_resplocked_armw	5	48	CP4	0.399
VP02_ERPs_resplocked_armw	5	49	P5	1.885
VP02_ERPs_resplocked_armw	5	50	P1	0.176
VP02_ERPs_resplocked_armw	5	51	P2	-0.04
VP02_ERPs_resplocked_armw	5	52	P6	2.827
VP02_ERPs_resplocked_armw	5	53	PO5	2.792
VP02_ERPs_resplocked_armw	5	54	PO3	1.481
VP02_ERPs_resplocked_armw	5	55	PO4	1.51
VP02_ERPs_resplocked_armw	5	56	PO6	2.77
VP02_ERPs_resplocked_armw	5	57	FT7	-2.638
VP02_ERPs_resplocked_armw	5	58	FT8	-0.277
VP02_ERPs_resplocked_armw	5	59	TP7	1.039
VP02_ERPs_resplocked_armw	5	60	TP8	1.532
VP02_ERPs_resplocked_armw	5	61	PO7	2.812
VP02_ERPs_resplocked_armw	5	62	PO8	2.791
VP04_ERPs_resplocked_armw	1	1	Fp1	-4.345
VP04_ERPs_resplocked_armw	1	2	Fpz	-5.771
VP04_ERPs_resplocked_armw	1	3	Fp2	-6.509
VP04_ERPs_resplocked_armw	1	4	F7	-4.395
VP04_ERPs_resplocked_armw	1	5	F3	-7.132
VP04_ERPs_resplocked_armw	1	6	Fz	-7.222
VP04_ERPs_resplocked_armw	1	7	F4	-6.804
VP04_ERPs_resplocked_armw	1	8	F8	-4.817
VP04_ERPs_resplocked_armw	1	9	FC5	-4.621
VP04_ERPs_resplocked_armw	1	10	FC1	-6.876
VP04_ERPs_resplocked_armw	1	11	FC2	-6.528
VP04_ERPs_resplocked_armw	1	12	FC6	-3.65
VP04_ERPs_resplocked_armw	1	13	T7	-1.809
VP04_ERPs_resplocked_armw	1	14	C3	-5.423
VP04_ERPs_resplocked_armw	1	15	Cz	-6.677
VP04_ERPs_resplocked_armw	1	16	C4	-6.331
VP04_ERPs_resplocked_armw	1	17	T8	-2.671
VP04_ERPs_resplocked_armw	1	18	CP5	-1.073
VP04_ERPs_resplocked_armw	1	19	CP1	-0.361
VP04_ERPs_resplocked_armw	1	20	CP2	-2.829
VP04_ERPs_resplocked_armw	1	21	CP6	-2.857
VP04_ERPs_resplocked_armw	1	22	P7	0.42
VP04_ERPs_resplocked_armw	1	23	P3	0.232
VP04_ERPs_resplocked_armw	1	24	Pz	-3.985
VP04_ERPs_resplocked_armw	1	25	P4	-2.789
VP04_ERPs_resplocked_armw	1	26	P8	-2.871
VP04_ERPs_resplocked_armw	1	27	POz	-4.089
VP04_ERPs_resplocked_armw	1	28	O1	0.418
VP04_ERPs_resplocked_armw	1	29	Oz	0.159
VP04_ERPs_resplocked_armw	1	30	O2	-2.718
VP04_ERPs_resplocked_armw	1	31	AF7	-3.395
VP04_ERPs_resplocked_armw	1	32	AF3	-6.861
VP04_ERPs_resplocked_armw	1	33	AF4	-6.595
VP04_ERPs_resplocked_armw	1	34	AF8	-5.283
VP04_ERPs_resplocked_armw	1	35	F5	-7.034
VP04_ERPs_resplocked_armw	1	36	F1	-7.152
VP04_ERPs_resplocked_armw	1	37	F2	-6.837
VP04_ERPs_resplocked_armw	1	38	F6	-4.81
VP04_ERPs_resplocked_armw	1	39	FC3	-6.984
VP04_ERPs_resplocked_armw	1	40	FCz	-6.492
VP04_ERPs_resplocked_armw	1	41	FC4	-6.368
VP04_ERPs_resplocked_armw	1	42	C5	-3.911
VP04_ERPs_resplocked_armw	1	43	C1	-5.905
VP04_ERPs_resplocked_armw	1	44	C2	-5.597
VP04_ERPs_resplocked_armw	1	45	C6	-2.805
VP04_ERPs_resplocked_armw	1	46	CP3	-2.623
VP04_ERPs_resplocked_armw	1	47	CPz	-3.999
VP04_ERPs_resplocked_armw	1	48	CP4	-6.202
VP04_ERPs_resplocked_armw	1	49	P5	0.069
VP04_ERPs_resplocked_armw	1	50	P1	-0.31
VP04_ERPs_resplocked_armw	1	51	P2	-2.753
VP04_ERPs_resplocked_armw	1	52	P6	-2.742
VP04_ERPs_resplocked_armw	1	53	PO5	0.39
VP04_ERPs_resplocked_armw	1	54	PO3	0.421
VP04_ERPs_resplocked_armw	1	55	PO4	-2.817
VP04_ERPs_resplocked_armw	1	56	PO6	-2.84
VP04_ERPs_resplocked_armw	1	57	FT7	-0.794
VP04_ERPs_resplocked_armw	1	58	FT8	-4.658
VP04_ERPs_resplocked_armw	1	59	TP7	0.469
VP04_ERPs_resplocked_armw	1	60	TP8	-2.696
VP04_ERPs_resplocked_armw	1	61	PO7	0.387
VP04_ERPs_resplocked_armw	1	62	PO8	-2.79
VP04_ERPs_resplocked_armw	2	1	Fp1	-4.667
VP04_ERPs_resplocked_armw	2	2	Fpz	-6.191
VP04_ERPs_resplocked_armw	2	3	Fp2	-5.597
VP04_ERPs_resplocked_armw	2	4	F7	-4.609
VP04_ERPs_resplocked_armw	2	5	F3	-9.708
VP04_ERPs_resplocked_armw	2	6	Fz	-9.698
VP04_ERPs_resplocked_armw	2	7	F4	-8.246
VP04_ERPs_resplocked_armw	2	8	F8	-5.456
VP04_ERPs_resplocked_armw	2	9	FC5	-6.204
VP04_ERPs_resplocked_armw	2	10	FC1	-9.705
VP04_ERPs_resplocked_armw	2	11	FC2	-9.608
VP04_ERPs_resplocked_armw	2	12	FC6	-4.863
VP04_ERPs_resplocked_armw	2	13	T7	-4.798
VP04_ERPs_resplocked_armw	2	14	C3	-7.354
VP04_ERPs_resplocked_armw	2	15	Cz	-10.812
VP04_ERPs_resplocked_armw	2	16	C4	-9.426
VP04_ERPs_resplocked_armw	2	17	T8	-4.188
VP04_ERPs_resplocked_armw	2	18	CP5	-4.971
VP04_ERPs_resplocked_armw	2	19	CP1	-5.29
VP04_ERPs_resplocked_armw	2	20	CP2	-5.053
VP04_ERPs_resplocked_armw	2	21	CP6	-4.883
VP04_ERPs_resplocked_armw	2	22	P7	-2.12
VP04_ERPs_resplocked_armw	2	23	P3	-4.503
VP04_ERPs_resplocked_armw	2	24	Pz	-7.563
VP04_ERPs_resplocked_armw	2	25	P4	-4.949
VP04_ERPs_resplocked_armw	2	26	P8	-5.077
VP04_ERPs_resplocked_armw	2	27	POz	-7.673
VP04_ERPs_resplocked_armw	2	28	O1	-3.353
VP04_ERPs_resplocked_armw	2	29	Oz	-3.987
VP04_ERPs_resplocked_armw	2	30	O2	-4.919
VP04_ERPs_resplocked_armw	2	31	AF7	-2.77
VP04_ERPs_resplocked_armw	2	32	AF3	-6.535
VP04_ERPs_resplocked_armw	2	33	AF4	-6.46
VP04_ERPs_resplocked_armw	2	34	AF8	-3.602
VP04_ERPs_resplocked_armw	2	35	F5	-9.573
VP04_ERPs_resplocked_armw	2	36	F1	-9.808
VP04_ERPs_resplocked_armw	2	37	F2	-8.096
VP04_ERPs_resplocked_armw	2	38	F6	-5.482
VP04_ERPs_resplocked_armw	2	39	FC3	-8.907
VP04_ERPs_resplocked_armw	2	40	FCz	-9.518
VP04_ERPs_resplocked_armw	2	41	FC4	-9.463
VP04_ERPs_resplocked_armw	2	42	C5	-6.407
VP04_ERPs_resplocked_armw	2	43	C1	-9.355
VP04_ERPs_resplocked_armw	2	44	C2	-9.689
VP04_ERPs_resplocked_armw	2	45	C6	-5.087
VP04_ERPs_resplocked_armw	2	46	CP3	-5.75
VP04_ERPs_resplocked_armw	2	47	CPz	-7.599
VP04_ERPs_resplocked_armw	2	48	CP4	-9.348
VP04_ERPs_resplocked_armw	2	49	P5	-1.582
VP04_ERPs_resplocked_armw	2	50	P1	-5.25
VP04_ERPs_resplocked_armw	2	51	P2	-5.026
VP04_ERPs_resplocked_armw	2	52	P6	-4.899
VP04_ERPs_resplocked_armw	2	53	PO5	-1.858
VP04_ERPs_resplocked_armw	2	54	PO3	-1.877
VP04_ERPs_resplocked_armw	2	55	PO4	-4.903
VP04_ERPs_resplocked_armw	2	56	PO6	-5.049
VP04_ERPs_resplocked_armw	2	57	FT7	-2.848
VP04_ERPs_resplocked_armw	2	58	FT8	-5.364
VP04_ERPs_resplocked_armw	2	59	TP7	-3.712
VP04_ERPs_resplocked_armw	2	60	TP8	-4.908
VP04_ERPs_resplocked_armw	2	61	PO7	-1.909
VP04_ERPs_resplocked_armw	2	62	PO8	-5.135
VP04_ERPs_resplocked_armw	4	1	Fp1	-1.15
VP04_ERPs_resplocked_armw	4	2	Fpz	0.031
VP04_ERPs_resplocked_armw	4	3	Fp2	-2.075
VP04_ERPs_resplocked_armw	4	4	F7	6.994
VP04_ERPs_resplocked_armw	4	5	F3	2.136
VP04_ERPs_resplocked_armw	4	6	Fz	2.179
VP04_ERPs_resplocked_armw	4	7	F4	2.632
VP04_ERPs_resplocked_armw	4	8	F8	4.294
VP04_ERPs_resplocked_armw	4	9	FC5	4.969
VP04_ERPs_resplocked_armw	4	10	FC1	4.898
VP04_ERPs_resplocked_armw	4	11	FC2	5.273
VP04_ERPs_resplocked_armw	4	12	FC6	5.088
VP04_ERPs_resplocked_armw	4	13	T7	4.492
VP04_ERPs_resplocked_armw	4	14	C3	8.002
VP04_ERPs_resplocked_armw	4	15	Cz	5.605
VP04_ERPs_resplocked_armw	4	16	C4	5.31
VP04_ERPs_resplocked_armw	4	17	T8	5.211
VP04_ERPs_resplocked_armw	4	18	CP5	6.548
VP04_ERPs_resplocked_armw	4	19	CP1	9.553
VP04_ERPs_resplocked_armw	4	20	CP2	7.955
VP04_ERPs_resplocked_armw	4	21	CP6	7.853
VP04_ERPs_resplocked_armw	4	22	P7	10.081
VP04_ERPs_resplocked_armw	4	23	P3	10.256
VP04_ERPs_resplocked_armw	4	24	Pz	8.598
VP04_ERPs_resplocked_armw	4	25	P4	7.893
VP04_ERPs_resplocked_armw	4	26	P8	7.605
VP04_ERPs_resplocked_armw	4	27	POz	8.651
VP04_ERPs_resplocked_armw	4	28	O1	8.429
VP04_ERPs_resplocked_armw	4	29	Oz	9.37
VP04_ERPs_resplocked_armw	4	30	O2	7.793
VP04_ERPs_resplocked_armw	4	31	AF7	-3.847
VP04_ERPs_resplocked_armw	4	32	AF3	-4.208
VP04_ERPs_resplocked_armw	4	33	AF4	0.079
VP04_ERPs_resplocked_armw	4	34	AF8	-0.243
VP04_ERPs_resplocked_armw	4	35	F5	2.139
VP04_ERPs_resplocked_armw	4	36	F1	2.079
VP04_ERPs_resplocked_armw	4	37	F2	2.9
VP04_ERPs_resplocked_armw	4	38	F6	4.095
VP04_ERPs_resplocked_armw	4	39	FC3	2.886
VP04_ERPs_resplocked_armw	4	40	FCz	5.364
VP04_ERPs_resplocked_armw	4	41	FC4	5.334
VP04_ERPs_resplocked_armw	4	42	C5	7.118
VP04_ERPs_resplocked_armw	4	43	C1	6.642
VP04_ERPs_resplocked_armw	4	44	C2	7.739
VP04_ERPs_resplocked_armw	4	45	C6	7.63
VP04_ERPs_resplocked_armw	4	46	CP3	10.833
VP04_ERPs_resplocked_armw	4	47	CPz	8.765
VP04_ERPs_resplocked_armw	4	48	CP4	5.432
VP04_ERPs_resplocked_armw	4	49	P5	10.089
VP04_ERPs_resplocked_armw	4	50	P1	9.717
VP04_ERPs_resplocked_armw	4	51	P2	7.833
VP04_ERPs_resplocked_armw	4	52	P6	7.808
VP04_ERPs_resplocked_armw	4	53	PO5	10.149
VP04_ERPs_resplocked_armw	4	54	PO3	10.091
VP04_ERPs_resplocked_armw	4	55	PO4	7.893
VP04_ERPs_resplocked_armw	4	56	PO6	7.676
VP04_ERPs_resplocked_armw	4	57	FT7	3.448
VP04_ERPs_resplocked_armw	4	58	FT8	4.472
VP04_ERPs_resplocked_armw	4	59	TP7	11.146
VP04_ERPs_resplocked_armw	4	60	TP8	7.792
VP04_ERPs_resplocked_armw	4	61	PO7	10.091
VP04_ERPs_resplocked_armw	4	62	PO8	7.718
VP04_ERPs_resplocked_armw	5	1	Fp1	2.082
VP04_ERPs_resplocked_armw	5	2	Fpz	4.61
VP04_ERPs_resplocked_armw	5	3	Fp2	1.006
VP04_ERPs_resplocked_armw	5	4	F7	11.389
VP04_ERPs_resplocked_armw	5	5	F3	4.472
VP04_ERPs_resplocked_armw	5	6	Fz	4.555
VP04_ERPs_resplocked_armw	5	7	F4	3.349
VP04_ERPs_resplocked_armw	5	8	F8	5.671
VP04_ERPs_resplocked_armw	5	9	FC5	4.634
VP04_ERPs_resplocked_armw	5	10	FC1	6.633
VP04_ERPs_resplocked_armw	5	11	FC2	6.551
VP04_ERPs_resplocked_armw	5	12	FC6	5.518
VP04_ERPs_resplocked_armw	5	13	T7	3.478
VP04_ERPs_resplocked_armw	5	14	C3	7.627
VP04_ERPs_resplocked_armw	5	15	Cz	7.246
VP04_ERPs_resplocked_armw	5	16	C4	6.599
VP04_ERPs_resplocked_armw	5	17	T8	7.179
VP04_ERPs_resplocked_armw	5	18	CP5	9.371
VP04_ERPs_resplocked_armw	5	19	CP1	11.141
VP04_ERPs_resplocked_armw	5	20	CP2	8.777
VP04_ERPs_resplocked_armw	5	21	CP6	8.779
VP04_ERPs_resplocked_armw	5	22	P7	10.599
VP04_ERPs_resplocked_armw	5	23	P3	11.915
VP04_ERPs_resplocked_armw	5	24	Pz	9.141
VP04_ERPs_resplocked_armw	5	25	P4	8.776
VP04_ERPs_resplocked_armw	5	26	P8	8.709
VP04_ERPs_resplocked_armw	5	27	POz	9.205
VP04_ERPs_resplocked_armw	5	28	O1	10.033
VP04_ERPs_resplocked_armw	5	29	Oz	11.039
VP04_ERPs_resplocked_armw	5	30	O2	8.77
VP04_ERPs_resplocked_armw	5	31	AF7	-0.813
VP04_ERPs_resplocked_armw	5	32	AF3	-2.274
VP04_ERPs_resplocked_armw	5	33	AF4	3.125
VP04_ERPs_resplocked_armw	5	34	AF8	1.123
VP04_ERPs_resplocked_armw	5	35	F5	4.305
VP04_ERPs_resplocked_armw	5	36	F1	4.457
VP04_ERPs_resplocked_armw	5	37	F2	3.361
VP04_ERPs_resplocked_armw	5	38	F6	5.662
VP04_ERPs_resplocked_armw	5	39	FC3	5.462
VP04_ERPs_resplocked_armw	5	40	FCz	6.6
VP04_ERPs_resplocked_armw	5	41	FC4	6.473
VP04_ERPs_resplocked_armw	5	42	C5	6.454
VP04_ERPs_resplocked_armw	5	43	C1	8.138
VP04_ERPs_resplocked_armw	5	44	C2	7.456
VP04_ERPs_resplocked_armw	5	45	C6	8.623
VP04_ERPs_resplocked_armw	5	46	CP3	10.305
VP04_ERPs_resplocked_armw	5	47	CPz	9.139
VP04_ERPs_resplocked_armw	5	48	CP4	6.759
VP04_ERPs_resplocked_armw	5	49	P5	10.328
VP04_ERPs_resplocked_armw	5	50	P1	11.155
VP04_ERPs_resplocked_armw	5	51	P2	8.761
VP04_ERPs_resplocked_armw	5	52	P6	8.683
VP04_ERPs_resplocked_armw	5	53	PO5	10.582
VP04_ERPs_resplocked_armw	5	54	PO3	10.489
VP04_ERPs_resplocked_armw	5	55	PO4	8.762
VP04_ERPs_resplocked_armw	5	56	PO6	8.781
VP04_ERPs_resplocked_armw	5	57	FT7	11.503
VP04_ERPs_resplocked_armw	5	58	FT8	6.055
VP04_ERPs_resplocked_armw	5	59	TP7	9.323
VP04_ERPs_resplocked_armw	5	60	TP8	8.717
VP04_ERPs_resplocked_armw	5	61	PO7	10.498
VP04_ERPs_resplocked_armw	5	62	PO8	8.771
VP05_ERPs_resplocked_armw	1	1	Fp1	-0.83
VP05_ERPs_resplocked_armw	1	2	Fpz	-2.444
VP05_ERPs_resplocked_armw	1	3	Fp2	-3.324
VP05_ERPs_resplocked_armw	1	4	F7	1.037
VP05_ERPs_resplocked_armw	1	5	F3	-0.201
VP05_ERPs_resplocked_armw	1	6	Fz	-1.194
VP05_ERPs_resplocked_armw	1	7	F4	-0.373
VP05_ERPs_resplocked_armw	1	8	F8	-3.233
VP05_ERPs_resplocked_armw	1	9	FC5	3.371
VP05_ERPs_resplocked_armw	1	10	FC1	-0.977
VP05_ERPs_resplocked_armw	1	11	FC2	-1.116
VP05_ERPs_resplocked_armw	1	12	FC6	1.16
VP05_ERPs_resplocked_armw	1	13	T7	3.272
VP05_ERPs_resplocked_armw	1	14	C3	2.892
VP05_ERPs_resplocked_armw	1	15	Cz	1.5
VP05_ERPs_resplocked_armw	1	16	C4	2.502
VP05_ERPs_resplocked_armw	1	17	T8	2.358
VP05_ERPs_resplocked_armw	1	18	CP5	3.491
VP05_ERPs_resplocked_armw	1	19	CP1	4.101
VP05_ERPs_resplocked_armw	1	20	CP2	2.439
VP05_ERPs_resplocked_armw	1	21	CP6	0.422
VP05_ERPs_resplocked_armw	1	22	P7	2.675
VP05_ERPs_resplocked_armw	1	23	P3	4.324
VP05_ERPs_resplocked_armw	1	24	Pz	3.662
VP05_ERPs_resplocked_armw	1	25	P4	3.746
VP05_ERPs_resplocked_armw	1	26	P8	1.7
VP05_ERPs_resplocked_armw	1	27	POz	2.934
VP05_ERPs_resplocked_armw	1	28	O1	2.984
VP05_ERPs_resplocked_armw	1	29	Oz	5.771
VP05_ERPs_resplocked_armw	1	30	O2	4.122
VP05_ERPs_resplocked_armw	1	31	AF7	-0.917
VP05_ERPs_resplocked_armw	1	32	AF3	0.137
VP05_ERPs_resplocked_armw	1	33	AF4	-1.584
VP05_ERPs_resplocked_armw	1	34	AF8	-2.501
VP05_ERPs_resplocked_armw	1	35	F5	2.197
VP05_ERPs_resplocked_armw	1	36	F1	-0.366
VP05_ERPs_resplocked_armw	1	37	F2	-0.603
VP05_ERPs_resplocked_armw	1	38	F6	-0.291
VP05_ERPs_resplocked_armw	1	39	FC3	1.693
VP05_ERPs_resplocked_armw	1	40	FCz	-1.187
VP05_ERPs_resplocked_armw	1	41	FC4	0.404
VP05_ERPs_resplocked_armw	1	42	C5	3.667
VP05_ERPs_resplocked_armw	1	43	C1	1.543
VP05_ERPs_resplocked_armw	1	44	C2	-0.937
VP05_ERPs_resplocked_armw	1	45	C6	0.856
VP05_ERPs_resplocked_armw	1	46	CP3	4.196
VP05_ERPs_resplocked_armw	1	47	CPz	3.502
VP05_ERPs_resplocked_armw	1	48	CP4	2.222
VP05_ERPs_resplocked_armw	1	49	P5	2.965
VP05_ERPs_resplocked_armw	1	50	P1	3.936
VP05_ERPs_resplocked_armw	1	51	P2	5.647
VP05_ERPs_resplocked_armw	1	52	P6	3.879
VP05_ERPs_resplocked_armw	1	53	PO5	2.65
VP05_ERPs_resplocked_armw	1	54	PO3	2.448
VP05_ERPs_resplocked_armw	1	55	PO4	4.714
VP05_ERPs_resplocked_armw	1	56	PO6	4.132
VP05_ERPs_resplocked_armw	1	57	FT7	0.839
VP05_ERPs_resplocked_armw	1	58	FT8	-3.556
VP05_ERPs_resplocked_armw	1	59	TP7	3.329
VP05_ERPs_resplocked_armw	1	60	TP8	1.176
VP05_ERPs_resplocked_armw	1	61	PO7	2.6
VP05_ERPs_resplocked_armw	1	62	PO8	4.071
VP05_ERPs_resplocked_armw	2	1	Fp1	3.361
VP05_ERPs_resplocked_armw	2	2	Fpz	13.093
VP05_ERPs_resplocked_armw	2	3	Fp2	10.585
VP05_ERPs_resplocked_armw	2	4	F7	0.868
VP05_ERPs_resplocked_armw	2	5	F3	-0.456
VP05_ERPs_resplocked_armw	2	6	Fz	-1.378
VP05_ERPs_resplocked_armw	2	7	F4	0.982
VP05_ERPs_resplocked_armw	2	8	F8	0.846
VP05_ERPs_resplocked_armw	2	9	FC5	3.023
VP05_ERPs_resplocked_armw	2	10	FC1	-0.815
VP05_ERPs_resplocked_armw	2	11	FC2	-0.243
VP05_ERPs_resplocked_armw	2	12	FC6	-0.115
VP05_ERPs_resplocked_armw	2	13	T7	2.539
VP05_ERPs_resplocked_armw	2	14	C3	3.927
VP05_ERPs_resplocked_armw	2	15	Cz	2.501
VP05_ERPs_resplocked_armw	2	16	C4	1.872
VP05_ERPs_resplocked_armw	2	17	T8	0.815
VP05_ERPs_resplocked_armw	2	18	CP5	2.625
VP05_ERPs_resplocked_armw	2	19	CP1	3.478
VP05_ERPs_resplocked_armw	2	20	CP2	3.411
VP05_ERPs_resplocked_armw	2	21	CP6	1.259
VP05_ERPs_resplocked_armw	2	22	P7	5.999
VP05_ERPs_resplocked_armw	2	23	P3	5.02
VP05_ERPs_resplocked_armw	2	24	Pz	2.385
VP05_ERPs_resplocked_armw	2	25	P4	3.477
VP05_ERPs_resplocked_armw	2	26	P8	2.718
VP05_ERPs_resplocked_armw	2	27	POz	2.257
VP05_ERPs_resplocked_armw	2	28	O1	4.007
VP05_ERPs_resplocked_armw	2	29	Oz	2.937
VP05_ERPs_resplocked_armw	2	30	O2	3.342
VP05_ERPs_resplocked_armw	2	31	AF7	2.707
VP05_ERPs_resplocked_armw	2	32	AF3	1.057
VP05_ERPs_resplocked_armw	2	33	AF4	0.893
VP05_ERPs_resplocked_armw	2	34	AF8	-0.097
VP05_ERPs_resplocked_armw	2	35	F5	-0.845
VP05_ERPs_resplocked_armw	2	36	F1	-0.482
VP05_ERPs_resplocked_armw	2	37	F2	0.889
VP05_ERPs_resplocked_armw	2	38	F6	1.059
VP05_ERPs_resplocked_armw	2	39	FC3	-0.5
VP05_ERPs_resplocked_armw	2	40	FCz	-0.217
VP05_ERPs_resplocked_armw	2	41	FC4	1.237
VP05_ERPs_resplocked_armw	2	42	C5	2.156
VP05_ERPs_resplocked_armw	2	43	C1	2.319
VP05_ERPs_resplocked_armw	2	44	C2	-0.106
VP05_ERPs_resplocked_armw	2	45	C6	1.368
VP05_ERPs_resplocked_armw	2	46	CP3	4.071
VP05_ERPs_resplocked_armw	2	47	CPz	2.598
VP05_ERPs_resplocked_armw	2	48	CP4	1.831
VP05_ERPs_resplocked_armw	2	49	P5	4.957
VP05_ERPs_resplocked_armw	2	50	P1	3.387
VP05_ERPs_resplocked_armw	2	51	P2	3.295
VP05_ERPs_resplocked_armw	2	52	P6	3.301
VP05_ERPs_resplocked_armw	2	53	PO5	4.938
VP05_ERPs_resplocked_armw	2	54	PO3	4.948
VP05_ERPs_resplocked_armw	2	55	PO4	3.301
VP05_ERPs_resplocked_armw	2	56	PO6	3.268
VP05_ERPs_resplocked_armw	2	57	FT7	0.844
VP05_ERPs_resplocked_armw	2	58	FT8	0.963
VP05_ERPs_resplocked_armw	2	59	TP7	2.586
VP05_ERPs_resplocked_armw	2	60	TP8	2.363
VP05_ERPs_resplocked_armw	2	61	PO7	4.967
VP05_ERPs_resplocked_armw	2	62	PO8	3.401
VP05_ERPs_resplocked_armw	4	1	Fp1	5.698
VP05_ERPs_resplocked_armw	4	2	Fpz	4.501
VP05_ERPs_resplocked_armw	4	3	Fp2	5.246
VP05_ERPs_resplocked_armw	4	4	F7	3.4
VP05_ERPs_resplocked_armw	4	5	F3	3.976
VP05_ERPs_resplocked_armw	4	6	Fz	3.776
VP05_ERPs_resplocked_armw	4	7	F4	2.658
VP05_ERPs_resplocked_armw	4	8	F8	4.217
VP05_ERPs_resplocked_armw	4	9	FC5	4.944
VP05_ERPs_resplocked_armw	4	10	FC1	3.996
VP05_ERPs_resplocked_armw	4	11	FC2	4.357
VP05_ERPs_resplocked_armw	4	12	FC6	3.396
VP05_ERPs_resplocked_armw	4	13	T7	5.744
VP05_ERPs_resplocked_armw	4	14	C3	5.812
VP05_ERPs_resplocked_armw	4	15	Cz	5.622
VP05_ERPs_resplocked_armw	4	16	C4	6.327
VP05_ERPs_resplocked_armw	4	17	T8	4.663
VP05_ERPs_resplocked_armw	4	18	CP5	5.122
VP05_ERPs_resplocked_armw	4	19	CP1	6.975
VP05_ERPs_resplocked_armw	4	20	CP2	6.912
VP05_ERPs_resplocked_armw	4	21	CP6	4.611
VP05_ERPs_resplocked_armw	4	22	P7	3.752
VP05_ERPs_resplocked_armw	4	23	P3	6.087
VP05_ERPs_resplocked_armw	4	24	Pz	6.756
VP05_ERPs_resplocked_armw	4	25	P4	7.694
VP05_ERPs_resplocked_armw	4	26	P8	7.151
VP05_ERPs_resplocked_armw	4	27	POz	8.578
VP05_ERPs_resplocked_armw	4	28	O1	6.325
VP05_ERPs_resplocked_armw	4	29	Oz	5.877
VP05_ERPs_resplocked_armw	4	30	O2	7.727
VP05_ERPs_resplocked_armw	4	31	AF7	5.178
VP05_ERPs_resplocked_armw	4	32	AF3	3.507
VP05_ERPs_resplocked_armw	4	33	AF4	1.515
VP05_ERPs_resplocked_armw	4	34	AF8	1.907
VP05_ERPs_resplocked_armw	4	35	F5	3.979
VP05_ERPs_resplocked_armw	4	36	F1	3.886
VP05_ERPs_resplocked_armw	4	37	F2	2.86
VP05_ERPs_resplocked_armw	4	38	F6	2.821
VP05_ERPs_resplocked_armw	4	39	FC3	5.185
VP05_ERPs_resplocked_armw	4	40	FCz	4.44
VP05_ERPs_resplocked_armw	4	41	FC4	2.22
VP05_ERPs_resplocked_armw	4	42	C5	4.609
VP05_ERPs_resplocked_armw	4	43	C1	5.639
VP05_ERPs_resplocked_armw	4	44	C2	4.369
VP05_ERPs_resplocked_armw	4	45	C6	4.649
VP05_ERPs_resplocked_armw	4	46	CP3	7.535
VP05_ERPs_resplocked_armw	4	47	CPz	6.638
VP05_ERPs_resplocked_armw	4	48	CP4	6.488
VP05_ERPs_resplocked_armw	4	49	P5	5.292
VP05_ERPs_resplocked_armw	4	50	P1	6.855
VP05_ERPs_resplocked_armw	4	51	P2	7.569
VP05_ERPs_resplocked_armw	4	52	P6	7.713
VP05_ERPs_resplocked_armw	4	53	PO5	7.993
VP05_ERPs_resplocked_armw	4	54	PO3	7.935
VP05_ERPs_resplocked_armw	4	55	PO4	7.764
VP05_ERPs_resplocked_armw	4	56	PO6	7.841
VP05_ERPs_resplocked_armw	4	57	FT7	3.274
VP05_ERPs_resplocked_armw	4	58	FT8	4.192
VP05_ERPs_resplocked_armw	4	59	TP7	5.653
VP05_ERPs_resplocked_armw	4	60	TP8	6.499
VP05_ERPs_resplocked_armw	4	61	PO7	7.962
VP05_ERPs_resplocked_armw	4	62	PO8	7.807
VP05_ERPs_resplocked_armw	5	1	Fp1	5.916
VP05_ERPs_resplocked_armw	5	2	Fpz	4.215
VP05_ERPs_resplocked_armw	5	3	Fp2	6.348
VP05_ERPs_resplocked_armw	5	4	F7	4.841
VP05_ERPs_resplocked_armw	5	5	F3	3.243
VP05_ERPs_resplocked_armw	5	6	Fz	2.926
VP05_ERPs_resplocked_armw	5	7	F4	3.402
VP05_ERPs_resplocked_armw	5	8	F8	1.338
VP05_ERPs_resplocked_armw	5	9	FC5	5.169
VP05_ERPs_resplocked_armw	5	10	FC1	4.417
VP05_ERPs_resplocked_armw	5	11	FC2	4.519
VP05_ERPs_resplocked_armw	5	12	FC6	3.389
VP05_ERPs_resplocked_armw	5	13	T7	4.102
VP05_ERPs_resplocked_armw	5	14	C3	4.793
VP05_ERPs_resplocked_armw	5	15	Cz	5.155
VP05_ERPs_resplocked_armw	5	16	C4	4.379
VP05_ERPs_resplocked_armw	5	17	T8	3.153
VP05_ERPs_resplocked_armw	5	18	CP5	4.205
VP05_ERPs_resplocked_armw	5	19	CP1	5.037
VP05_ERPs_resplocked_armw	5	20	CP2	4.941
VP05_ERPs_resplocked_armw	5	21	CP6	2.428
VP05_ERPs_resplocked_armw	5	22	P7	3.254
VP05_ERPs_resplocked_armw	5	23	P3	4.402
VP05_ERPs_resplocked_armw	5	24	Pz	4.658
VP05_ERPs_resplocked_armw	5	25	P4	4.263
VP05_ERPs_resplocked_armw	5	26	P8	3.478
VP05_ERPs_resplocked_armw	5	27	POz	5.68
VP05_ERPs_resplocked_armw	5	28	O1	2.502
VP05_ERPs_resplocked_armw	5	29	Oz	2.734
VP05_ERPs_resplocked_armw	5	30	O2	4.21
VP05_ERPs_resplocked_armw	5	31	AF7	5.54
VP05_ERPs_resplocked_armw	5	32	AF3	3.909
VP05_ERPs_resplocked_armw	5	33	AF4	2.197
VP05_ERPs_resplocked_armw	5	34	AF8	4.297
VP05_ERPs_resplocked_armw	5	35	F5	5.085
VP05_ERPs_resplocked_armw	5	36	F1	3.227
VP05_ERPs_resplocked_armw	5	37	F2	3.463
VP05_ERPs_resplocked_armw	5	38	F6	3.355
VP05_ERPs_resplocked_armw	5	39	FC3	4.648
VP05_ERPs_resplocked_armw	5	40	FCz	4.448
VP05_ERPs_resplocked_armw	5	41	FC4	2.733
VP05_ERPs_resplocked_armw	5	42	C5	5.084
VP05_ERPs_resplocked_armw	5	43	C1	5.188
VP05_ERPs_resplocked_armw	5	44	C2	4.449
VP05_ERPs_resplocked_armw	5	45	C6	2.376
VP05_ERPs_resplocked_armw	5	46	CP3	5.498
VP05_ERPs_resplocked_armw	5	47	CPz	4.661
VP05_ERPs_resplocked_armw	5	48	CP4	4.375
VP05_ERPs_resplocked_armw	5	49	P5	3.809
VP05_ERPs_resplocked_armw	5	50	P1	5.109
VP05_ERPs_resplocked_armw	5	51	P2	5.047
VP05_ERPs_resplocked_armw	5	52	P6	4.27
VP05_ERPs_resplocked_armw	5	53	PO5	4.711
VP05_ERPs_resplocked_armw	5	54	PO3	4.63
VP05_ERPs_resplocked_armw	5	55	PO4	5.484
VP05_ERPs_resplocked_armw	5	56	PO6	4.269
VP05_ERPs_resplocked_armw	5	57	FT7	4.718
VP05_ERPs_resplocked_armw	5	58	FT8	1.207
VP05_ERPs_resplocked_armw	5	59	TP7	4.034
VP05_ERPs_resplocked_armw	5	60	TP8	3.32
VP05_ERPs_resplocked_armw	5	61	PO7	4.677
VP05_ERPs_resplocked_armw	5	62	PO8	4.24
VP06_ERPs_resplocked_armw	1	1	Fp1	0.197
VP06_ERPs_resplocked_armw	1	2	Fpz	-3.043
VP06_ERPs_resplocked_armw	1	3	Fp2	-3.61
VP06_ERPs_resplocked_armw	1	4	F7	0.895
VP06_ERPs_resplocked_armw	1	5	F3	0.536
VP06_ERPs_resplocked_armw	1	6	Fz	0.936
VP06_ERPs_resplocked_armw	1	7	F4	0.778
VP06_ERPs_resplocked_armw	1	8	F8	-1.95
VP06_ERPs_resplocked_armw	1	9	FC5	0.126
VP06_ERPs_resplocked_armw	1	10	FC1	0.247
VP06_ERPs_resplocked_armw	1	11	FC2	0.702
VP06_ERPs_resplocked_armw	1	12	FC6	0.963
VP06_ERPs_resplocked_armw	1	13	T7	1.678
VP06_ERPs_resplocked_armw	1	14	C3	1.312
VP06_ERPs_resplocked_armw	1	15	Cz	-0.181
VP06_ERPs_resplocked_armw	1	16	C4	0.309
VP06_ERPs_resplocked_armw	1	17	T8	0.019
VP06_ERPs_resplocked_armw	1	18	CP5	0.975
VP06_ERPs_resplocked_armw	1	19	CP1	-0.322
VP06_ERPs_resplocked_armw	1	20	CP2	-0.065
VP06_ERPs_resplocked_armw	1	21	CP6	1.144
VP06_ERPs_resplocked_armw	1	22	P7	-1.318
VP06_ERPs_resplocked_armw	1	23	P3	0.548
VP06_ERPs_resplocked_armw	1	24	Pz	0.843
VP06_ERPs_resplocked_armw	1	25	P4	1.107
VP06_ERPs_resplocked_armw	1	26	P8	-1.603
VP06_ERPs_resplocked_armw	1	27	POz	1.09
VP06_ERPs_resplocked_armw	1	28	O1	1.331
VP06_ERPs_resplocked_armw	1	29	Oz	0.587
VP06_ERPs_resplocked_armw	1	30	O2	1.205
VP06_ERPs_resplocked_armw	1	31	AF7	-0.003
VP06_ERPs_resplocked_armw	1	32	AF3	0.592
VP06_ERPs_resplocked_armw	1	33	AF4	1.96
VP06_ERPs_resplocked_armw	1	34	AF8	-4.26
VP06_ERPs_resplocked_armw	1	35	F5	-0.205
VP06_ERPs_resplocked_armw	1	36	F1	0.893
VP06_ERPs_resplocked_armw	1	37	F2	0.785
VP06_ERPs_resplocked_armw	1	38	F6	-1.267
VP06_ERPs_resplocked_armw	1	39	FC3	0.692
VP06_ERPs_resplocked_armw	1	40	FCz	-0.242
VP06_ERPs_resplocked_armw	1	41	FC4	0.913
VP06_ERPs_resplocked_armw	1	42	C5	1.708
VP06_ERPs_resplocked_armw	1	43	C1	-0.596
VP06_ERPs_resplocked_armw	1	44	C2	0.143
VP06_ERPs_resplocked_armw	1	45	C6	1.505
VP06_ERPs_resplocked_armw	1	46	CP3	0.374
VP06_ERPs_resplocked_armw	1	47	CPz	-0.265
VP06_ERPs_resplocked_armw	1	48	CP4	0.692
VP06_ERPs_resplocked_armw	1	49	P5	0.368
VP06_ERPs_resplocked_armw	1	50	P1	0.677
VP06_ERPs_resplocked_armw	1	51	P2	0.741
VP06_ERPs_resplocked_armw	1	52	P6	1.201
VP06_ERPs_resplocked_armw	1	53	PO5	1.098
VP06_ERPs_resplocked_armw	1	54	PO3	1.096
VP06_ERPs_resplocked_armw	1	55	PO4	1.083
VP06_ERPs_resplocked_armw	1	56	PO6	1.132
VP06_ERPs_resplocked_armw	1	57	FT7	0.742
VP06_ERPs_resplocked_armw	1	58	FT8	0.706
VP06_ERPs_resplocked_armw	1	59	TP7	-0.046
VP06_ERPs_resplocked_armw	1	60	TP8	0.101
VP06_ERPs_resplocked_armw	1	61	PO7	1.096
VP06_ERPs_resplocked_armw	1	62	PO8	1.115
VP06_ERPs_resplocked_armw	2	1	Fp1	2.085
VP06_ERPs_resplocked_armw	2	2	Fpz	-0.143
VP06_ERPs_resplocked_armw	2	3	Fp2	0.526
VP06_ERPs_resplocked_armw	2	4	F7	0.894
VP06_ERPs_resplocked_armw	2	5	F3	0.256
VP06_ERPs_resplocked_armw	2	6	Fz	0.213
VP06_ERPs_resplocked_armw	2	7	F4	0.11
VP06_ERPs_resplocked_armw	2	8	F8	-2.349
VP06_ERPs_resplocked_armw	2	9	FC5	1.257
VP06_ERPs_resplocked_armw	2	10	FC1	-0.079
VP06_ERPs_resplocked_armw	2	11	FC2	0.068
VP06_ERPs_resplocked_armw	2	12	FC6	0.094
VP06_ERPs_resplocked_armw	2	13	T7	-0.197
VP06_ERPs_resplocked_armw	2	14	C3	-0.578
VP06_ERPs_resplocked_armw	2	15	Cz	-1.203
VP06_ERPs_resplocked_armw	2	16	C4	0.025
VP06_ERPs_resplocked_armw	2	17	T8	-1.071
VP06_ERPs_resplocked_armw	2	18	CP5	0.205
VP06_ERPs_resplocked_armw	2	19	CP1	-1.83
VP06_ERPs_resplocked_armw	2	20	CP2	-0.592
VP06_ERPs_resplocked_armw	2	21	CP6	-0.181
VP06_ERPs_resplocked_armw	2	22	P7	0.021
VP06_ERPs_resplocked_armw	2	23	P3	-0.664
VP06_ERPs_resplocked_armw	2	24	Pz	-0.262
VP06_ERPs_resplocked_armw	2	25	P4	0.077
VP06_ERPs_resplocked_armw	2	26	P8	-1.051
VP06_ERPs_resplocked_armw	2	27	POz	0.06
VP06_ERPs_resplocked_armw	2	28	O1	0.561
VP06_ERPs_resplocked_armw	2	29	Oz	0.645
VP06_ERPs_resplocked_armw	2	30	O2	0.166
VP06_ERPs_resplocked_armw	2	31	AF7	3.752
VP06_ERPs_resplocked_armw	2	32	AF3	0.252
VP06_ERPs_resplocked_armw	2	33	AF4	0.499
VP06_ERPs_resplocked_armw	2	34	AF8	-1.245
VP06_ERPs_resplocked_armw	2	35	F5	1.188
VP06_ERPs_resplocked_armw	2	36	F1	0.516
VP06_ERPs_resplocked_armw	2	37	F2	-0.003
VP06_ERPs_resplocked_armw	2	38	F6	1.884
VP06_ERPs_resplocked_armw	2	39	FC3	0.089
VP06_ERPs_resplocked_armw	2	40	FCz	-1.395
VP06_ERPs_resplocked_armw	2	41	FC4	0.384
VP06_ERPs_resplocked_armw	2	42	C5	-0.653
VP06_ERPs_resplocked_armw	2	43	C1	-1.974
VP06_ERPs_resplocked_armw	2	44	C2	-0.569
VP06_ERPs_resplocked_armw	2	45	C6	-0.491
VP06_ERPs_resplocked_armw	2	46	CP3	-1.492
VP06_ERPs_resplocked_armw	2	47	CPz	-1.664
VP06_ERPs_resplocked_armw	2	48	CP4	0.249
VP06_ERPs_resplocked_armw	2	49	P5	-0.569
VP06_ERPs_resplocked_armw	2	50	P1	-0.68
VP06_ERPs_resplocked_armw	2	51	P2	-0.265
VP06_ERPs_resplocked_armw	2	52	P6	-0.023
VP06_ERPs_resplocked_armw	2	53	PO5	0.377
VP06_ERPs_resplocked_armw	2	54	PO3	0.343
VP06_ERPs_resplocked_armw	2	55	PO4	0.081
VP06_ERPs_resplocked_armw	2	56	PO6	0.194
VP06_ERPs_resplocked_armw	2	57	FT7	-1.359
VP06_ERPs_resplocked_armw	2	58	FT8	-0.533
VP06_ERPs_resplocked_armw	2	59	TP7	-1.306
VP06_ERPs_resplocked_armw	2	60	TP8	-0.984
VP06_ERPs_resplocked_armw	2	61	PO7	0.38
VP06_ERPs_resplocked_armw	2	62	PO8	0.033
VP06_ERPs_resplocked_armw	4	1	Fp1	10.242
VP06_ERPs_resplocked_armw	4	2	Fpz	-0.399
VP06_ERPs_resplocked_armw	4	3	Fp2	-1.599
VP06_ERPs_resplocked_armw	4	4	F7	1.895
VP06_ERPs_resplocked_armw	4	5	F3	8.06
VP06_ERPs_resplocked_armw	4	6	Fz	10.981
VP06_ERPs_resplocked_armw	4	7	F4	8.528
VP06_ERPs_resplocked_armw	4	8	F8	1.576
VP06_ERPs_resplocked_armw	4	9	FC5	4.274
VP06_ERPs_resplocked_armw	4	10	FC1	12.839
VP06_ERPs_resplocked_armw	4	11	FC2	9.073
VP06_ERPs_resplocked_armw	4	12	FC6	5.005
VP06_ERPs_resplocked_armw	4	13	T7	4.016
VP06_ERPs_resplocked_armw	4	14	C3	14.002
VP06_ERPs_resplocked_armw	4	15	Cz	12.331
VP06_ERPs_resplocked_armw	4	16	C4	11.011
VP06_ERPs_resplocked_armw	4	17	T8	0.254
VP06_ERPs_resplocked_armw	4	18	CP5	11.003
VP06_ERPs_resplocked_armw	4	19	CP1	13.341
VP06_ERPs_resplocked_armw	4	20	CP2	12.62
VP06_ERPs_resplocked_armw	4	21	CP6	7.91
VP06_ERPs_resplocked_armw	4	22	P7	7.649
VP06_ERPs_resplocked_armw	4	23	P3	14.208
VP06_ERPs_resplocked_armw	4	24	Pz	14.65
VP06_ERPs_resplocked_armw	4	25	P4	14.603
VP06_ERPs_resplocked_armw	4	26	P8	2.842
VP06_ERPs_resplocked_armw	4	27	POz	15.23
VP06_ERPs_resplocked_armw	4	28	O1	14.856
VP06_ERPs_resplocked_armw	4	29	Oz	15.424
VP06_ERPs_resplocked_armw	4	30	O2	14.676
VP06_ERPs_resplocked_armw	4	31	AF7	24.006
VP06_ERPs_resplocked_armw	4	32	AF3	8.257
VP06_ERPs_resplocked_armw	4	33	AF4	7.96
VP06_ERPs_resplocked_armw	4	34	AF8	3.961
VP06_ERPs_resplocked_armw	4	35	F5	11.403
VP06_ERPs_resplocked_armw	4	36	F1	10.939
VP06_ERPs_resplocked_armw	4	37	F2	8.699
VP06_ERPs_resplocked_armw	4	38	F6	11.424
VP06_ERPs_resplocked_armw	4	39	FC3	12.644
VP06_ERPs_resplocked_armw	4	40	FCz	11.004
VP06_ERPs_resplocked_armw	4	41	FC4	6.549
VP06_ERPs_resplocked_armw	4	42	C5	5.176
VP06_ERPs_resplocked_armw	4	43	C1	13.218
VP06_ERPs_resplocked_armw	4	44	C2	12.53
VP06_ERPs_resplocked_armw	4	45	C6	4.854
VP06_ERPs_resplocked_armw	4	46	CP3	13.96
VP06_ERPs_resplocked_armw	4	47	CPz	13.349
VP06_ERPs_resplocked_armw	4	48	CP4	13.26
VP06_ERPs_resplocked_armw	4	49	P5	14.885
VP06_ERPs_resplocked_armw	4	50	P1	14.291
VP06_ERPs_resplocked_armw	4	51	P2	14.9
VP06_ERPs_resplocked_armw	4	52	P6	10.997
VP06_ERPs_resplocked_armw	4	53	PO5	15.609
VP06_ERPs_resplocked_armw	4	54	PO3	15.407
VP06_ERPs_resplocked_armw	4	55	PO4	14.788
VP06_ERPs_resplocked_armw	4	56	PO6	14.707
VP06_ERPs_resplocked_armw	4	57	FT7	-9.817
VP06_ERPs_resplocked_armw	4	58	FT8	5.754
VP06_ERPs_resplocked_armw	4	59	TP7	2.445
VP06_ERPs_resplocked_armw	4	60	TP8	0.308
VP06_ERPs_resplocked_armw	4	61	PO7	15.336
VP06_ERPs_resplocked_armw	4	62	PO8	14.648
VP06_ERPs_resplocked_armw	5	1	Fp1	10.377
VP06_ERPs_resplocked_armw	5	2	Fpz	2.283
VP06_ERPs_resplocked_armw	5	3	Fp2	7.423
VP06_ERPs_resplocked_armw	5	4	F7	5.578
VP06_ERPs_resplocked_armw	5	5	F3	7.567
VP06_ERPs_resplocked_armw	5	6	Fz	8.779
VP06_ERPs_resplocked_armw	5	7	F4	8.178
VP06_ERPs_resplocked_armw	5	8	F8	9.934
VP06_ERPs_resplocked_armw	5	9	FC5	4.087
VP06_ERPs_resplocked_armw	5	10	FC1	8.708
VP06_ERPs_resplocked_armw	5	11	FC2	8.287
VP06_ERPs_resplocked_armw	5	12	FC6	7.428
VP06_ERPs_resplocked_armw	5	13	T7	2.624
VP06_ERPs_resplocked_armw	5	14	C3	10.584
VP06_ERPs_resplocked_armw	5	15	Cz	9.145
VP06_ERPs_resplocked_armw	5	16	C4	8.464
VP06_ERPs_resplocked_armw	5	17	T8	3.378
VP06_ERPs_resplocked_armw	5	18	CP5	8.305
VP06_ERPs_resplocked_armw	5	19	CP1	8.863
VP06_ERPs_resplocked_armw	5	20	CP2	9.186
VP06_ERPs_resplocked_armw	5	21	CP6	6.592
VP06_ERPs_resplocked_armw	5	22	P7	2.713
VP06_ERPs_resplocked_armw	5	23	P3	9.318
VP06_ERPs_resplocked_armw	5	24	Pz	9.909
VP06_ERPs_resplocked_armw	5	25	P4	9.062
VP06_ERPs_resplocked_armw	5	26	P8	1.367
VP06_ERPs_resplocked_armw	5	27	POz	10.862
VP06_ERPs_resplocked_armw	5	28	O1	8.447
VP06_ERPs_resplocked_armw	5	29	Oz	9.185
VP06_ERPs_resplocked_armw	5	30	O2	9.052
VP06_ERPs_resplocked_armw	5	31	AF7	18.009
VP06_ERPs_resplocked_armw	5	32	AF3	7.824
VP06_ERPs_resplocked_armw	5	33	AF4	9.012
VP06_ERPs_resplocked_armw	5	34	AF8	7.347
VP06_ERPs_resplocked_armw	5	35	F5	8.471
VP06_ERPs_resplocked_armw	5	36	F1	8.765
VP06_ERPs_resplocked_armw	5	37	F2	8.222
VP06_ERPs_resplocked_armw	5	38	F6	11.558
VP06_ERPs_resplocked_armw	5	39	FC3	9.634
VP06_ERPs_resplocked_armw	5	40	FCz	8.576
VP06_ERPs_resplocked_armw	5	41	FC4	8.094
VP06_ERPs_resplocked_armw	5	42	C5	6.019
VP06_ERPs_resplocked_armw	5	43	C1	9.2
VP06_ERPs_resplocked_armw	5	44	C2	9.736
VP06_ERPs_resplocked_armw	5	45	C6	7.083
VP06_ERPs_resplocked_armw	5	46	CP3	9.7
VP06_ERPs_resplocked_armw	5	47	CPz	8.835
VP06_ERPs_resplocked_armw	5	48	CP4	9.827
VP06_ERPs_resplocked_armw	5	49	P5	7.864
VP06_ERPs_resplocked_armw	5	50	P1	9.302
VP06_ERPs_resplocked_armw	5	51	P2	10.11
VP06_ERPs_resplocked_armw	5	52	P6	6.762
VP06_ERPs_resplocked_armw	5	53	PO5	8.889
VP06_ERPs_resplocked_armw	5	54	PO3	8.943
VP06_ERPs_resplocked_armw	5	55	PO4	9.115
VP06_ERPs_resplocked_armw	5	56	PO6	9.105
VP06_ERPs_resplocked_armw	5	57	FT7	-1.669
VP06_ERPs_resplocked_armw	5	58	FT8	8.928
VP06_ERPs_resplocked_armw	5	59	TP7	1.271
VP06_ERPs_resplocked_armw	5	60	TP8	3.525
VP06_ERPs_resplocked_armw	5	61	PO7	8.856
VP06_ERPs_resplocked_armw	5	62	PO8	9.06
VP07_ERPs_resplocked_armw	1	1	Fp1	-5.918
VP07_ERPs_resplocked_armw	1	2	Fpz	-2.013
VP07_ERPs_resplocked_armw	1	3	Fp2	-9.281
VP07_ERPs_resplocked_armw	1	4	F7	1.971
VP07_ERPs_resplocked_armw	1	5	F3	-1.968
VP07_ERPs_resplocked_armw	1	6	Fz	-3.283
VP07_ERPs_resplocked_armw	1	7	F4	-7.655
VP07_ERPs_resplocked_armw	1	8	F8	-8.613
VP07_ERPs_resplocked_armw	1	9	FC5	-5.558
VP07_ERPs_resplocked_armw	1	10	FC1	-4.639
VP07_ERPs_resplocked_armw	1	11	FC2	-7.982
VP07_ERPs_resplocked_armw	1	12	FC6	-7.407
VP07_ERPs_resplocked_armw	1	13	T7	-4.633
VP07_ERPs_resplocked_armw	1	14	C3	-6.197
VP07_ERPs_resplocked_armw	1	15	Cz	-6.715
VP07_ERPs_resplocked_armw	1	16	C4	-6.298
VP07_ERPs_resplocked_armw	1	17	T8	-8.317
VP07_ERPs_resplocked_armw	1	18	CP5	-5.635
VP07_ERPs_resplocked_armw	1	19	CP1	-5.55
VP07_ERPs_resplocked_armw	1	20	CP2	-3.923
VP07_ERPs_resplocked_armw	1	21	CP6	-7.723
VP07_ERPs_resplocked_armw	1	22	P7	-6.992
VP07_ERPs_resplocked_armw	1	23	P3	-4.036
VP07_ERPs_resplocked_armw	1	24	Pz	-4.263
VP07_ERPs_resplocked_armw	1	25	P4	-5.23
VP07_ERPs_resplocked_armw	1	26	P8	-5.908
VP07_ERPs_resplocked_armw	1	27	POz	-3.416
VP07_ERPs_resplocked_armw	1	28	O1	-4.989
VP07_ERPs_resplocked_armw	1	29	Oz	-5.077
VP07_ERPs_resplocked_armw	1	30	O2	-7.542
VP07_ERPs_resplocked_armw	1	31	AF7	-4.24
VP07_ERPs_resplocked_armw	1	32	AF3	-1.824
VP07_ERPs_resplocked_armw	1	33	AF4	-7.34
VP07_ERPs_resplocked_armw	1	34	AF8	-15.128
VP07_ERPs_resplocked_armw	1	35	F5	-1.215
VP07_ERPs_resplocked_armw	1	36	F1	-2.118
VP07_ERPs_resplocked_armw	1	37	F2	-8.04
VP07_ERPs_resplocked_armw	1	38	F6	-7.601
VP07_ERPs_resplocked_armw	1	39	FC3	-1.78
VP07_ERPs_resplocked_armw	1	40	FCz	-6.56
VP07_ERPs_resplocked_armw	1	41	FC4	-7.985
VP07_ERPs_resplocked_armw	1	42	C5	-5.015
VP07_ERPs_resplocked_armw	1	43	C1	-6.872
VP07_ERPs_resplocked_armw	1	44	C2	-6.025
VP07_ERPs_resplocked_armw	1	45	C6	-8.098
VP07_ERPs_resplocked_armw	1	46	CP3	-4.987
VP07_ERPs_resplocked_armw	1	47	CPz	-3.429
VP07_ERPs_resplocked_armw	1	48	CP4	-6.036
VP07_ERPs_resplocked_armw	1	49	P5	-6.966
VP07_ERPs_resplocked_armw	1	50	P1	-3.964
VP07_ERPs_resplocked_armw	1	51	P2	-3.992
VP07_ERPs_resplocked_armw	1	52	P6	-7.835
VP07_ERPs_resplocked_armw	1	53	PO5	-4.907
VP07_ERPs_resplocked_armw	1	54	PO3	-4.966
VP07_ERPs_resplocked_armw	1	55	PO4	-6.126
VP07_ERPs_resplocked_armw	1	56	PO6	-6.358
VP07_ERPs_resplocked_armw	1	57	FT7	-4.166
VP07_ERPs_resplocked_armw	1	58	FT8	-8.475
VP07_ERPs_resplocked_armw	1	59	TP7	-5.671
VP07_ERPs_resplocked_armw	1	60	TP8	-8.175
VP07_ERPs_resplocked_armw	1	61	PO7	-5.03
VP07_ERPs_resplocked_armw	1	62	PO8	-6.23
VP07_ERPs_resplocked_armw	2	1	Fp1	-2.66
VP07_ERPs_resplocked_armw	2	2	Fpz	-0.584
VP07_ERPs_resplocked_armw	2	3	Fp2	-11.971
VP07_ERPs_resplocked_armw	2	4	F7	8.218
VP07_ERPs_resplocked_armw	2	5	F3	-2.476
VP07_ERPs_resplocked_armw	2	6	Fz	-2.25
VP07_ERPs_resplocked_armw	2	7	F4	-6.945
VP07_ERPs_resplocked_armw	2	8	F8	-0.856
VP07_ERPs_resplocked_armw	2	9	FC5	-8.056
VP07_ERPs_resplocked_armw	2	10	FC1	-6.542
VP07_ERPs_resplocked_armw	2	11	FC2	-7.546
VP07_ERPs_resplocked_armw	2	12	FC6	-8.618
VP07_ERPs_resplocked_armw	2	13	T7	-5.394
VP07_ERPs_resplocked_armw	2	14	C3	-7.861
VP07_ERPs_resplocked_armw	2	15	Cz	-7.751
VP07_ERPs_resplocked_armw	2	16	C4	-6.022
VP07_ERPs_resplocked_armw	2	17	T8	-4.218
VP07_ERPs_resplocked_armw	2	18	CP5	-5.881
VP07_ERPs_resplocked_armw	2	19	CP1	-2.943
VP07_ERPs_resplocked_armw	2	20	CP2	-7.541
VP07_ERPs_resplocked_armw	2	21	CP6	-8.823
VP07_ERPs_resplocked_armw	2	22	P7	-9.1
VP07_ERPs_resplocked_armw	2	23	P3	-6.648
VP07_ERPs_resplocked_armw	2	24	Pz	-5
VP07_ERPs_resplocked_armw	2	25	P4	-7.223
VP07_ERPs_resplocked_armw	2	26	P8	-8.759
VP07_ERPs_resplocked_armw	2	27	POz	-5.193
VP07_ERPs_resplocked_armw	2	28	O1	-5.405
VP07_ERPs_resplocked_armw	2	29	Oz	-3.662
VP07_ERPs_resplocked_armw	2	30	O2	-6.262
VP07_ERPs_resplocked_armw	2	31	AF7	-6.694
VP07_ERPs_resplocked_armw	2	32	AF3	3.722
VP07_ERPs_resplocked_armw	2	33	AF4	-6.244
VP07_ERPs_resplocked_armw	2	34	AF8	-15.019
VP07_ERPs_resplocked_armw	2	35	F5	-2.098
VP07_ERPs_resplocked_armw	2	36	F1	-2.28
VP07_ERPs_resplocked_armw	2	37	F2	-7.303
VP07_ERPs_resplocked_armw	2	38	F6	-6.868
VP07_ERPs_resplocked_armw	2	39	FC3	-5.091
VP07_ERPs_resplocked_armw	2	40	FCz	-6.147
VP07_ERPs_resplocked_armw	2	41	FC4	-7.29
VP07_ERPs_resplocked_armw	2	42	C5	-4.666
VP07_ERPs_resplocked_armw	2	43	C1	-10.585
VP07_ERPs_resplocked_armw	2	44	C2	-6.283
VP07_ERPs_resplocked_armw	2	45	C6	-8.56
VP07_ERPs_resplocked_armw	2	46	CP3	-4.941
VP07_ERPs_resplocked_armw	2	47	CPz	-4.172
VP07_ERPs_resplocked_armw	2	48	CP4	-7.942
VP07_ERPs_resplocked_armw	2	49	P5	-8.848
VP07_ERPs_resplocked_armw	2	50	P1	-6.976
VP07_ERPs_resplocked_armw	2	51	P2	-3.977
VP07_ERPs_resplocked_armw	2	52	P6	-10.487
VP07_ERPs_resplocked_armw	2	53	PO5	-5.551
VP07_ERPs_resplocked_armw	2	54	PO3	-5.806
VP07_ERPs_resplocked_armw	2	55	PO4	-8.016
VP07_ERPs_resplocked_armw	2	56	PO6	-8.117
VP07_ERPs_resplocked_armw	2	57	FT7	-4.158
VP07_ERPs_resplocked_armw	2	58	FT8	-4.98
VP07_ERPs_resplocked_armw	2	59	TP7	-6.682
VP07_ERPs_resplocked_armw	2	60	TP8	-9.186
VP07_ERPs_resplocked_armw	2	61	PO7	-5.839
VP07_ERPs_resplocked_armw	2	62	PO8	-8.412
VP07_ERPs_resplocked_armw	4	1	Fp1	2.465
VP07_ERPs_resplocked_armw	4	2	Fpz	8.084
VP07_ERPs_resplocked_armw	4	3	Fp2	13.329
VP07_ERPs_resplocked_armw	4	4	F7	-5.823
VP07_ERPs_resplocked_armw	4	5	F3	3.121
VP07_ERPs_resplocked_armw	4	6	Fz	3.358
VP07_ERPs_resplocked_armw	4	7	F4	12.461
VP07_ERPs_resplocked_armw	4	8	F8	3.612
VP07_ERPs_resplocked_armw	4	9	FC5	10.609
VP07_ERPs_resplocked_armw	4	10	FC1	8.32
VP07_ERPs_resplocked_armw	4	11	FC2	11.786
VP07_ERPs_resplocked_armw	4	12	FC6	13.263
VP07_ERPs_resplocked_armw	4	13	T7	10.026
VP07_ERPs_resplocked_armw	4	14	C3	12.074
VP07_ERPs_resplocked_armw	4	15	Cz	8.358
VP07_ERPs_resplocked_armw	4	16	C4	12.971
VP07_ERPs_resplocked_armw	4	17	T8	7.539
VP07_ERPs_resplocked_armw	4	18	CP5	11.913
VP07_ERPs_resplocked_armw	4	19	CP1	11.436
VP07_ERPs_resplocked_armw	4	20	CP2	11.662
VP07_ERPs_resplocked_armw	4	21	CP6	14.346
VP07_ERPs_resplocked_armw	4	22	P7	14.871
VP07_ERPs_resplocked_armw	4	23	P3	13.45
VP07_ERPs_resplocked_armw	4	24	Pz	12.402
VP07_ERPs_resplocked_armw	4	25	P4	14.269
VP07_ERPs_resplocked_armw	4	26	P8	16.431
VP07_ERPs_resplocked_armw	4	27	POz	15.186
VP07_ERPs_resplocked_armw	4	28	O1	14.65
VP07_ERPs_resplocked_armw	4	29	Oz	15.471
VP07_ERPs_resplocked_armw	4	30	O2	15.873
VP07_ERPs_resplocked_armw	4	31	AF7	12.056
VP07_ERPs_resplocked_armw	4	32	AF3	-1.355
VP07_ERPs_resplocked_armw	4	33	AF4	11.679
VP07_ERPs_resplocked_armw	4	34	AF8	23.2
VP07_ERPs_resplocked_armw	4	35	F5	7.319
VP07_ERPs_resplocked_armw	4	36	F1	3.247
VP07_ERPs_resplocked_armw	4	37	F2	11.949
VP07_ERPs_resplocked_armw	4	38	F6	12.583
VP07_ERPs_resplocked_armw	4	39	FC3	9.14
VP07_ERPs_resplocked_armw	4	40	FCz	5.04
VP07_ERPs_resplocked_armw	4	41	FC4	11.772
VP07_ERPs_resplocked_armw	4	42	C5	9.492
VP07_ERPs_resplocked_armw	4	43	C1	10.105
VP07_ERPs_resplocked_armw	4	44	C2	10.847
VP07_ERPs_resplocked_armw	4	45	C6	15.432
VP07_ERPs_resplocked_armw	4	46	CP3	12.716
VP07_ERPs_resplocked_armw	4	47	CPz	11.198
VP07_ERPs_resplocked_armw	4	48	CP4	14.031
VP07_ERPs_resplocked_armw	4	49	P5	14.814
VP07_ERPs_resplocked_armw	4	50	P1	13.38
VP07_ERPs_resplocked_armw	4	51	P2	15.454
VP07_ERPs_resplocked_armw	4	52	P6	18.893
VP07_ERPs_resplocked_armw	4	53	PO5	14.773
VP07_ERPs_resplocked_armw	4	54	PO3	14.685
VP07_ERPs_resplocked_armw	4	55	PO4	19.888
VP07_ERPs_resplocked_armw	4	56	PO6	19.828
VP07_ERPs_resplocked_armw	4	57	FT7	8.943
VP07_ERPs_resplocked_armw	4	58	FT8	8.799
VP07_ERPs_resplocked_armw	4	59	TP7	10.216
VP07_ERPs_resplocked_armw	4	60	TP8	13.701
VP07_ERPs_resplocked_armw	4	61	PO7	14.639
VP07_ERPs_resplocked_armw	4	62	PO8	19.844
VP07_ERPs_resplocked_armw	5	1	Fp1	3.777
VP07_ERPs_resplocked_armw	5	2	Fpz	8.09
VP07_ERPs_resplocked_armw	5	3	Fp2	8.464
VP07_ERPs_resplocked_armw	5	4	F7	-7.014
VP07_ERPs_resplocked_armw	5	5	F3	3.941
VP07_ERPs_resplocked_armw	5	6	Fz	4.791
VP07_ERPs_resplocked_armw	5	7	F4	11.337
VP07_ERPs_resplocked_armw	5	8	F8	3.484
VP07_ERPs_resplocked_armw	5	9	FC5	8.167
VP07_ERPs_resplocked_armw	5	10	FC1	9.374
VP07_ERPs_resplocked_armw	5	11	FC2	10.925
VP07_ERPs_resplocked_armw	5	12	FC6	11.989
VP07_ERPs_resplocked_armw	5	13	T7	7.366
VP07_ERPs_resplocked_armw	5	14	C3	12.151
VP07_ERPs_resplocked_armw	5	15	Cz	9.287
VP07_ERPs_resplocked_armw	5	16	C4	13.267
VP07_ERPs_resplocked_armw	5	17	T8	5.775
VP07_ERPs_resplocked_armw	5	18	CP5	11.758
VP07_ERPs_resplocked_armw	5	19	CP1	11.566
VP07_ERPs_resplocked_armw	5	20	CP2	13.437
VP07_ERPs_resplocked_armw	5	21	CP6	14.129
VP07_ERPs_resplocked_armw	5	22	P7	12.617
VP07_ERPs_resplocked_armw	5	23	P3	12.397
VP07_ERPs_resplocked_armw	5	24	Pz	13.012
VP07_ERPs_resplocked_armw	5	25	P4	14.085
VP07_ERPs_resplocked_armw	5	26	P8	12.569
VP07_ERPs_resplocked_armw	5	27	POz	15.163
VP07_ERPs_resplocked_armw	5	28	O1	13.443
VP07_ERPs_resplocked_armw	5	29	Oz	13.725
VP07_ERPs_resplocked_armw	5	30	O2	15.136
VP07_ERPs_resplocked_armw	5	31	AF7	7.859
VP07_ERPs_resplocked_armw	5	32	AF3	-1.301
VP07_ERPs_resplocked_armw	5	33	AF4	10.799
VP07_ERPs_resplocked_armw	5	34	AF8	17.388
VP07_ERPs_resplocked_armw	5	35	F5	3.171
VP07_ERPs_resplocked_armw	5	36	F1	4.203
VP07_ERPs_resplocked_armw	5	37	F2	11.054
VP07_ERPs_resplocked_armw	5	38	F6	11.533
VP07_ERPs_resplocked_armw	5	39	FC3	7.014
VP07_ERPs_resplocked_armw	5	40	FCz	6.568
VP07_ERPs_resplocked_armw	5	41	FC4	11.065
VP07_ERPs_resplocked_armw	5	42	C5	8.226
VP07_ERPs_resplocked_armw	5	43	C1	11.77
VP07_ERPs_resplocked_armw	5	44	C2	11.359
VP07_ERPs_resplocked_armw	5	45	C6	13.288
VP07_ERPs_resplocked_armw	5	46	CP3	12.953
VP07_ERPs_resplocked_armw	5	47	CPz	12.398
VP07_ERPs_resplocked_armw	5	48	CP4	14.568
VP07_ERPs_resplocked_armw	5	49	P5	12.746
VP07_ERPs_resplocked_armw	5	50	P1	12.3
VP07_ERPs_resplocked_armw	5	51	P2	15.947
VP07_ERPs_resplocked_armw	5	52	P6	17.587
VP07_ERPs_resplocked_armw	5	53	PO5	13.978
VP07_ERPs_resplocked_armw	5	54	PO3	13.887
VP07_ERPs_resplocked_armw	5	55	PO4	18.417
VP07_ERPs_resplocked_armw	5	56	PO6	18.37
VP07_ERPs_resplocked_armw	5	57	FT7	7.077
VP07_ERPs_resplocked_armw	5	58	FT8	7.177
VP07_ERPs_resplocked_armw	5	59	TP7	6.668
VP07_ERPs_resplocked_armw	5	60	TP8	11.227
VP07_ERPs_resplocked_armw	5	61	PO7	13.875
VP07_ERPs_resplocked_armw	5	62	PO8	18.448
VP08_ERPs_resplocked_armw	1	1	Fp1	2.137
VP08_ERPs_resplocked_armw	1	2	Fpz	1.24
VP08_ERPs_resplocked_armw	1	3	Fp2	0.499
VP08_ERPs_resplocked_armw	1	4	F7	3.16
VP08_ERPs_resplocked_armw	1	5	F3	-3.533
VP08_ERPs_resplocked_armw	1	6	Fz	-3.652
VP08_ERPs_resplocked_armw	1	7	F4	-5.655
VP08_ERPs_resplocked_armw	1	8	F8	-3.488
VP08_ERPs_resplocked_armw	1	9	FC5	-0.709
VP08_ERPs_resplocked_armw	1	10	FC1	-5.705
VP08_ERPs_resplocked_armw	1	11	FC2	-5.738
VP08_ERPs_resplocked_armw	1	12	FC6	-4.299
VP08_ERPs_resplocked_armw	1	13	T7	-0.259
VP08_ERPs_resplocked_armw	1	14	C3	-4.662
VP08_ERPs_resplocked_armw	1	15	Cz	-6.396
VP08_ERPs_resplocked_armw	1	16	C4	-5.783
VP08_ERPs_resplocked_armw	1	17	T8	-1.591
VP08_ERPs_resplocked_armw	1	18	CP5	-2.39
VP08_ERPs_resplocked_armw	1	19	CP1	-5.679
VP08_ERPs_resplocked_armw	1	20	CP2	-5.069
VP08_ERPs_resplocked_armw	1	21	CP6	-2.287
VP08_ERPs_resplocked_armw	1	22	P7	-3.986
VP08_ERPs_resplocked_armw	1	23	P3	-4.713
VP08_ERPs_resplocked_armw	1	24	Pz	-4.997
VP08_ERPs_resplocked_armw	1	25	P4	-3.621
VP08_ERPs_resplocked_armw	1	26	P8	-2.13
VP08_ERPs_resplocked_armw	1	27	POz	-4.385
VP08_ERPs_resplocked_armw	1	28	O1	-3.989
VP08_ERPs_resplocked_armw	1	29	Oz	-4.142
VP08_ERPs_resplocked_armw	1	30	O2	-2.48
VP08_ERPs_resplocked_armw	1	31	AF7	3.989
VP08_ERPs_resplocked_armw	1	32	AF3	-0.806
VP08_ERPs_resplocked_armw	1	33	AF4	-4.092
VP08_ERPs_resplocked_armw	1	34	AF8	-0.697
VP08_ERPs_resplocked_armw	1	35	F5	-3.581
VP08_ERPs_resplocked_armw	1	36	F1	-3.708
VP08_ERPs_resplocked_armw	1	37	F2	-5.756
VP08_ERPs_resplocked_armw	1	38	F6	-4.19
VP08_ERPs_resplocked_armw	1	39	FC3	-5.16
VP08_ERPs_resplocked_armw	1	40	FCz	-5.708
VP08_ERPs_resplocked_armw	1	41	FC4	-5.81
VP08_ERPs_resplocked_armw	1	42	C5	-2.347
VP08_ERPs_resplocked_armw	1	43	C1	-6.739
VP08_ERPs_resplocked_armw	1	44	C2	-6.398
VP08_ERPs_resplocked_armw	1	45	C6	-2.961
VP08_ERPs_resplocked_armw	1	46	CP3	-4.727
VP08_ERPs_resplocked_armw	1	47	CPz	-5.19
VP08_ERPs_resplocked_armw	1	48	CP4	-3.482
VP08_ERPs_resplocked_armw	1	49	P5	-4.822
VP08_ERPs_resplocked_armw	1	50	P1	-4.463
VP08_ERPs_resplocked_armw	1	51	P2	-4.287
VP08_ERPs_resplocked_armw	1	52	P6	-2.143
VP08_ERPs_resplocked_armw	1	53	PO5	-3.987
VP08_ERPs_resplocked_armw	1	54	PO3	-3.986
VP08_ERPs_resplocked_armw	1	55	PO4	-2.604
VP08_ERPs_resplocked_armw	1	56	PO6	-2.44
VP08_ERPs_resplocked_armw	1	57	FT7	-0.566
VP08_ERPs_resplocked_armw	1	58	FT8	-2.544
VP08_ERPs_resplocked_armw	1	59	TP7	-1.062
VP08_ERPs_resplocked_armw	1	60	TP8	-2.402
VP08_ERPs_resplocked_armw	1	61	PO7	-3.972
VP08_ERPs_resplocked_armw	1	62	PO8	-2.525
VP08_ERPs_resplocked_armw	2	1	Fp1	3.453
VP08_ERPs_resplocked_armw	2	2	Fpz	1.384
VP08_ERPs_resplocked_armw	2	3	Fp2	-1.98
VP08_ERPs_resplocked_armw	2	4	F7	2.35
VP08_ERPs_resplocked_armw	2	5	F3	-1.932
VP08_ERPs_resplocked_armw	2	6	Fz	-1.935
VP08_ERPs_resplocked_armw	2	7	F4	-2.898
VP08_ERPs_resplocked_armw	2	8	F8	-0.57
VP08_ERPs_resplocked_armw	2	9	FC5	-0.029
VP08_ERPs_resplocked_armw	2	10	FC1	-2.992
VP08_ERPs_resplocked_armw	2	11	FC2	-2.926
VP08_ERPs_resplocked_armw	2	12	FC6	-1.475
VP08_ERPs_resplocked_armw	2	13	T7	-0.294
VP08_ERPs_resplocked_armw	2	14	C3	-2.236
VP08_ERPs_resplocked_armw	2	15	Cz	-3.465
VP08_ERPs_resplocked_armw	2	16	C4	-1.868
VP08_ERPs_resplocked_armw	2	17	T8	-1.608
VP08_ERPs_resplocked_armw	2	18	CP5	-0.441
VP08_ERPs_resplocked_armw	2	19	CP1	-2.328
VP08_ERPs_resplocked_armw	2	20	CP2	-1.871
VP08_ERPs_resplocked_armw	2	21	CP6	0.391
VP08_ERPs_resplocked_armw	2	22	P7	0.707
VP08_ERPs_resplocked_armw	2	23	P3	-0.183
VP08_ERPs_resplocked_armw	2	24	Pz	-1.006
VP08_ERPs_resplocked_armw	2	25	P4	0.681
VP08_ERPs_resplocked_armw	2	26	P8	0.497
VP08_ERPs_resplocked_armw	2	27	POz	-0.118
VP08_ERPs_resplocked_armw	2	28	O1	1.411
VP08_ERPs_resplocked_armw	2	29	Oz	1.944
VP08_ERPs_resplocked_armw	2	30	O2	1.71
VP08_ERPs_resplocked_armw	2	31	AF7	2.995
VP08_ERPs_resplocked_armw	2	32	AF3	-0.228
VP08_ERPs_resplocked_armw	2	33	AF4	-1.37
VP08_ERPs_resplocked_armw	2	34	AF8	-1.777
VP08_ERPs_resplocked_armw	2	35	F5	-1.868
VP08_ERPs_resplocked_armw	2	36	F1	-1.925
VP08_ERPs_resplocked_armw	2	37	F2	-2.848
VP08_ERPs_resplocked_armw	2	38	F6	-1.266
VP08_ERPs_resplocked_armw	2	39	FC3	-2.616
VP08_ERPs_resplocked_armw	2	40	FCz	-2.966
VP08_ERPs_resplocked_armw	2	41	FC4	-2.919
VP08_ERPs_resplocked_armw	2	42	C5	-0.294
VP08_ERPs_resplocked_armw	2	43	C1	-2.986
VP08_ERPs_resplocked_armw	2	44	C2	-3.357
VP08_ERPs_resplocked_armw	2	45	C6	-2.646
VP08_ERPs_resplocked_armw	2	46	CP3	-1.583
VP08_ERPs_resplocked_armw	2	47	CPz	-2.335
VP08_ERPs_resplocked_armw	2	48	CP4	-1.378
VP08_ERPs_resplocked_armw	2	49	P5	-0.196
VP08_ERPs_resplocked_armw	2	50	P1	-0.808
VP08_ERPs_resplocked_armw	2	51	P2	-0.341
VP08_ERPs_resplocked_armw	2	52	P6	0.564
VP08_ERPs_resplocked_armw	2	53	PO5	1.389
VP08_ERPs_resplocked_armw	2	54	PO3	1.202
VP08_ERPs_resplocked_armw	2	55	PO4	1.606
VP08_ERPs_resplocked_armw	2	56	PO6	1.634
VP08_ERPs_resplocked_armw	2	57	FT7	0.039
VP08_ERPs_resplocked_armw	2	58	FT8	-2.573
VP08_ERPs_resplocked_armw	2	59	TP7	-0.241
VP08_ERPs_resplocked_armw	2	60	TP8	0.221
VP08_ERPs_resplocked_armw	2	61	PO7	1.396
VP08_ERPs_resplocked_armw	2	62	PO8	1.641
VP08_ERPs_resplocked_armw	4	1	Fp1	0.724
VP08_ERPs_resplocked_armw	4	2	Fpz	1.944
VP08_ERPs_resplocked_armw	4	3	Fp2	-0.924
VP08_ERPs_resplocked_armw	4	4	F7	1.759
VP08_ERPs_resplocked_armw	4	5	F3	1.214
VP08_ERPs_resplocked_armw	4	6	Fz	1.111
VP08_ERPs_resplocked_armw	4	7	F4	0.996
VP08_ERPs_resplocked_armw	4	8	F8	1.686
VP08_ERPs_resplocked_armw	4	9	FC5	1.853
VP08_ERPs_resplocked_armw	4	10	FC1	0.99
VP08_ERPs_resplocked_armw	4	11	FC2	1.041
VP08_ERPs_resplocked_armw	4	12	FC6	1.83
VP08_ERPs_resplocked_armw	4	13	T7	0.832
VP08_ERPs_resplocked_armw	4	14	C3	1.39
VP08_ERPs_resplocked_armw	4	15	Cz	1.07
VP08_ERPs_resplocked_armw	4	16	C4	1.641
VP08_ERPs_resplocked_armw	4	17	T8	1.571
VP08_ERPs_resplocked_armw	4	18	CP5	1.524
VP08_ERPs_resplocked_armw	4	19	CP1	1.238
VP08_ERPs_resplocked_armw	4	20	CP2	2.375
VP08_ERPs_resplocked_armw	4	21	CP6	2.516
VP08_ERPs_resplocked_armw	4	22	P7	1.024
VP08_ERPs_resplocked_armw	4	23	P3	1.697
VP08_ERPs_resplocked_armw	4	24	Pz	2.39
VP08_ERPs_resplocked_armw	4	25	P4	3.396
VP08_ERPs_resplocked_armw	4	26	P8	3.766
VP08_ERPs_resplocked_armw	4	27	POz	2.973
VP08_ERPs_resplocked_armw	4	28	O1	2.9
VP08_ERPs_resplocked_armw	4	29	Oz	3.319
VP08_ERPs_resplocked_armw	4	30	O2	4.138
VP08_ERPs_resplocked_armw	4	31	AF7	1.725
VP08_ERPs_resplocked_armw	4	32	AF3	2.145
VP08_ERPs_resplocked_armw	4	33	AF4	1.424
VP08_ERPs_resplocked_armw	4	34	AF8	1.066
VP08_ERPs_resplocked_armw	4	35	F5	1.218
VP08_ERPs_resplocked_armw	4	36	F1	1.206
VP08_ERPs_resplocked_armw	4	37	F2	0.971
VP08_ERPs_resplocked_armw	4	38	F6	1.409
VP08_ERPs_resplocked_armw	4	39	FC3	1.203
VP08_ERPs_resplocked_armw	4	40	FCz	1.009
VP08_ERPs_resplocked_armw	4	41	FC4	1.029
VP08_ERPs_resplocked_armw	4	42	C5	1.007
VP08_ERPs_resplocked_armw	4	43	C1	1.309
VP08_ERPs_resplocked_armw	4	44	C2	1.046
VP08_ERPs_resplocked_armw	4	45	C6	1.294
VP08_ERPs_resplocked_armw	4	46	CP3	1.344
VP08_ERPs_resplocked_armw	4	47	CPz	1.686
VP08_ERPs_resplocked_armw	4	48	CP4	3.218
VP08_ERPs_resplocked_armw	4	49	P5	1.801
VP08_ERPs_resplocked_armw	4	50	P1	2.429
VP08_ERPs_resplocked_armw	4	51	P2	2.939
VP08_ERPs_resplocked_armw	4	52	P6	3.721
VP08_ERPs_resplocked_armw	4	53	PO5	2.9
VP08_ERPs_resplocked_armw	4	54	PO3	2.894
VP08_ERPs_resplocked_armw	4	55	PO4	4.025
VP08_ERPs_resplocked_armw	4	56	PO6	4.054
VP08_ERPs_resplocked_armw	4	57	FT7	1.87
VP08_ERPs_resplocked_armw	4	58	FT8	1.301
VP08_ERPs_resplocked_armw	4	59	TP7	0.056
VP08_ERPs_resplocked_armw	4	60	TP8	1.543
VP08_ERPs_resplocked_armw	4	61	PO7	2.958
VP08_ERPs_resplocked_armw	4	62	PO8	4.044
VP08_ERPs_resplocked_armw	5	1	Fp1	2.823
VP08_ERPs_resplocked_armw	5	2	Fpz	2.528
VP08_ERPs_resplocked_armw	5	3	Fp2	0.687
VP08_ERPs_resplocked_armw	5	4	F7	0.041
VP08_ERPs_resplocked_armw	5	5	F3	0.148
VP08_ERPs_resplocked_armw	5	6	Fz	0.121
VP08_ERPs_resplocked_armw	5	7	F4	-0.785
VP08_ERPs_resplocked_armw	5	8	F8	0.268
VP08_ERPs_resplocked_armw	5	9	FC5	0.633
VP08_ERPs_resplocked_armw	5	10	FC1	-0.745
VP08_ERPs_resplocked_armw	5	11	FC2	-0.711
VP08_ERPs_resplocked_armw	5	12	FC6	-0.009
VP08_ERPs_resplocked_armw	5	13	T7	0.608
VP08_ERPs_resplocked_armw	5	14	C3	0.454
VP08_ERPs_resplocked_armw	5	15	Cz	-0.232
VP08_ERPs_resplocked_armw	5	16	C4	0.835
VP08_ERPs_resplocked_armw	5	17	T8	0.583
VP08_ERPs_resplocked_armw	5	18	CP5	1.357
VP08_ERPs_resplocked_armw	5	19	CP1	-0.163
VP08_ERPs_resplocked_armw	5	20	CP2	0.577
VP08_ERPs_resplocked_armw	5	21	CP6	2.955
VP08_ERPs_resplocked_armw	5	22	P7	2.828
VP08_ERPs_resplocked_armw	5	23	P3	1.757
VP08_ERPs_resplocked_armw	5	24	Pz	1.78
VP08_ERPs_resplocked_armw	5	25	P4	3.409
VP08_ERPs_resplocked_armw	5	26	P8	4.013
VP08_ERPs_resplocked_armw	5	27	POz	2.726
VP08_ERPs_resplocked_armw	5	28	O1	3.178
VP08_ERPs_resplocked_armw	5	29	Oz	3.298
VP08_ERPs_resplocked_armw	5	30	O2	4.438
VP08_ERPs_resplocked_armw	5	31	AF7	2.611
VP08_ERPs_resplocked_armw	5	32	AF3	1.171
VP08_ERPs_resplocked_armw	5	33	AF4	0.073
VP08_ERPs_resplocked_armw	5	34	AF8	0.394
VP08_ERPs_resplocked_armw	5	35	F5	0.226
VP08_ERPs_resplocked_armw	5	36	F1	0.088
VP08_ERPs_resplocked_armw	5	37	F2	-0.678
VP08_ERPs_resplocked_armw	5	38	F6	0.022
VP08_ERPs_resplocked_armw	5	39	FC3	0.434
VP08_ERPs_resplocked_armw	5	40	FCz	-0.683
VP08_ERPs_resplocked_armw	5	41	FC4	-0.793
VP08_ERPs_resplocked_armw	5	42	C5	0.347
VP08_ERPs_resplocked_armw	5	43	C1	-0.11
VP08_ERPs_resplocked_armw	5	44	C2	-0.351
VP08_ERPs_resplocked_armw	5	45	C6	0.824
VP08_ERPs_resplocked_armw	5	46	CP3	0.895
VP08_ERPs_resplocked_armw	5	47	CPz	0.07
VP08_ERPs_resplocked_armw	5	48	CP4	1.142
VP08_ERPs_resplocked_armw	5	49	P5	1.786
VP08_ERPs_resplocked_armw	5	50	P1	1.373
VP08_ERPs_resplocked_armw	5	51	P2	1.736
VP08_ERPs_resplocked_armw	5	52	P6	3.868
VP08_ERPs_resplocked_armw	5	53	PO5	3.189
VP08_ERPs_resplocked_armw	5	54	PO3	3.025
VP08_ERPs_resplocked_armw	5	55	PO4	4.37
VP08_ERPs_resplocked_armw	5	56	PO6	4.326
VP08_ERPs_resplocked_armw	5	57	FT7	0.607
VP08_ERPs_resplocked_armw	5	58	FT8	-0.218
VP08_ERPs_resplocked_armw	5	59	TP7	0.66
VP08_ERPs_resplocked_armw	5	60	TP8	1.722
VP08_ERPs_resplocked_armw	5	61	PO7	3.079
VP08_ERPs_resplocked_armw	5	62	PO8	4.374
VP09_ERPs_resplocked_armw	1	1	Fp1	2.975
VP09_ERPs_resplocked_armw	1	2	Fpz	3.815
VP09_ERPs_resplocked_armw	1	3	Fp2	3.522
VP09_ERPs_resplocked_armw	1	4	F7	3.021
VP09_ERPs_resplocked_armw	1	5	F3	3.134
VP09_ERPs_resplocked_armw	1	6	Fz	3.203
VP09_ERPs_resplocked_armw	1	7	F4	3.384
VP09_ERPs_resplocked_armw	1	8	F8	4.412
VP09_ERPs_resplocked_armw	1	9	FC5	1.039
VP09_ERPs_resplocked_armw	1	10	FC1	3.605
VP09_ERPs_resplocked_armw	1	11	FC2	3.497
VP09_ERPs_resplocked_armw	1	12	FC6	3.274
VP09_ERPs_resplocked_armw	1	13	T7	2.44
VP09_ERPs_resplocked_armw	1	14	C3	1.956
VP09_ERPs_resplocked_armw	1	15	Cz	3.766
VP09_ERPs_resplocked_armw	1	16	C4	3.553
VP09_ERPs_resplocked_armw	1	17	T8	2.997
VP09_ERPs_resplocked_armw	1	18	CP5	0.53
VP09_ERPs_resplocked_armw	1	19	CP1	2.393
VP09_ERPs_resplocked_armw	1	20	CP2	3.197
VP09_ERPs_resplocked_armw	1	21	CP6	1.369
VP09_ERPs_resplocked_armw	1	22	P7	0.458
VP09_ERPs_resplocked_armw	1	23	P3	0.605
VP09_ERPs_resplocked_armw	1	24	Pz	2.835
VP09_ERPs_resplocked_armw	1	25	P4	2.096
VP09_ERPs_resplocked_armw	1	26	P8	1.966
VP09_ERPs_resplocked_armw	1	27	POz	2.814
VP09_ERPs_resplocked_armw	1	28	O1	1.474
VP09_ERPs_resplocked_armw	1	29	Oz	1.725
VP09_ERPs_resplocked_armw	1	30	O2	1.978
VP09_ERPs_resplocked_armw	1	31	AF7	3.932
VP09_ERPs_resplocked_armw	1	32	AF3	3.105
VP09_ERPs_resplocked_armw	1	33	AF4	4.527
VP09_ERPs_resplocked_armw	1	34	AF8	2.641
VP09_ERPs_resplocked_armw	1	35	F5	2.978
VP09_ERPs_resplocked_armw	1	36	F1	3.2
VP09_ERPs_resplocked_armw	1	37	F2	3.376
VP09_ERPs_resplocked_armw	1	38	F6	4.527
VP09_ERPs_resplocked_armw	1	39	FC3	2.215
VP09_ERPs_resplocked_armw	1	40	FCz	3.512
VP09_ERPs_resplocked_armw	1	41	FC4	3.586
VP09_ERPs_resplocked_armw	1	42	C5	1.113
VP09_ERPs_resplocked_armw	1	43	C1	2.711
VP09_ERPs_resplocked_armw	1	44	C2	3.764
VP09_ERPs_resplocked_armw	1	45	C6	2.897
VP09_ERPs_resplocked_armw	1	46	CP3	1.963
VP09_ERPs_resplocked_armw	1	47	CPz	2.725
VP09_ERPs_resplocked_armw	1	48	CP4	2.09
VP09_ERPs_resplocked_armw	1	49	P5	0.547
VP09_ERPs_resplocked_armw	1	50	P1	2.382
VP09_ERPs_resplocked_armw	1	51	P2	2.064
VP09_ERPs_resplocked_armw	1	52	P6	1.957
VP09_ERPs_resplocked_armw	1	53	PO5	0.473
VP09_ERPs_resplocked_armw	1	54	PO3	1.647
VP09_ERPs_resplocked_armw	1	55	PO4	2.077
VP09_ERPs_resplocked_armw	1	56	PO6	1.99
VP09_ERPs_resplocked_armw	1	57	FT7	1.941
VP09_ERPs_resplocked_armw	1	58	FT8	3.375
VP09_ERPs_resplocked_armw	1	59	TP7	0.806
VP09_ERPs_resplocked_armw	1	60	TP8	1.383
VP09_ERPs_resplocked_armw	1	61	PO7	0.515
VP09_ERPs_resplocked_armw	1	62	PO8	1.962
VP09_ERPs_resplocked_armw	2	1	Fp1	0.415
VP09_ERPs_resplocked_armw	2	2	Fpz	1.667
VP09_ERPs_resplocked_armw	2	3	Fp2	0.751
VP09_ERPs_resplocked_armw	2	4	F7	2.389
VP09_ERPs_resplocked_armw	2	5	F3	3.022
VP09_ERPs_resplocked_armw	2	6	Fz	2.921
VP09_ERPs_resplocked_armw	2	7	F4	2.932
VP09_ERPs_resplocked_armw	2	8	F8	0.446
VP09_ERPs_resplocked_armw	2	9	FC5	2.303
VP09_ERPs_resplocked_armw	2	10	FC1	3.341
VP09_ERPs_resplocked_armw	2	11	FC2	3.3
VP09_ERPs_resplocked_armw	2	12	FC6	1.508
VP09_ERPs_resplocked_armw	2	13	T7	0.783
VP09_ERPs_resplocked_armw	2	14	C3	2.678
VP09_ERPs_resplocked_armw	2	15	Cz	2.907
VP09_ERPs_resplocked_armw	2	16	C4	2.48
VP09_ERPs_resplocked_armw	2	17	T8	0.447
VP09_ERPs_resplocked_armw	2	18	CP5	1.938
VP09_ERPs_resplocked_armw	2	19	CP1	2.948
VP09_ERPs_resplocked_armw	2	20	CP2	3.051
VP09_ERPs_resplocked_armw	2	21	CP6	1.65
VP09_ERPs_resplocked_armw	2	22	P7	2.398
VP09_ERPs_resplocked_armw	2	23	P3	2.504
VP09_ERPs_resplocked_armw	2	24	Pz	3.194
VP09_ERPs_resplocked_armw	2	25	P4	2.992
VP09_ERPs_resplocked_armw	2	26	P8	2.86
VP09_ERPs_resplocked_armw	2	27	POz	3.163
VP09_ERPs_resplocked_armw	2	28	O1	3.721
VP09_ERPs_resplocked_armw	2	29	Oz	4.074
VP09_ERPs_resplocked_armw	2	30	O2	2.979
VP09_ERPs_resplocked_armw	2	31	AF7	2.413
VP09_ERPs_resplocked_armw	2	32	AF3	2.17
VP09_ERPs_resplocked_armw	2	33	AF4	1.719
VP09_ERPs_resplocked_armw	2	34	AF8	-0.583
VP09_ERPs_resplocked_armw	2	35	F5	2.272
VP09_ERPs_resplocked_armw	2	36	F1	2.883
VP09_ERPs_resplocked_armw	2	37	F2	2.933
VP09_ERPs_resplocked_armw	2	38	F6	1.582
VP09_ERPs_resplocked_armw	2	39	FC3	3.441
VP09_ERPs_resplocked_armw	2	40	FCz	3.243
VP09_ERPs_resplocked_armw	2	41	FC4	3.257
VP09_ERPs_resplocked_armw	2	42	C5	2.341
VP09_ERPs_resplocked_armw	2	43	C1	3.039
VP09_ERPs_resplocked_armw	2	44	C2	2.935
VP09_ERPs_resplocked_armw	2	45	C6	0.473
VP09_ERPs_resplocked_armw	2	46	CP3	2.789
VP09_ERPs_resplocked_armw	2	47	CPz	3.022
VP09_ERPs_resplocked_armw	2	48	CP4	2.825
VP09_ERPs_resplocked_armw	2	49	P5	2.376
VP09_ERPs_resplocked_armw	2	50	P1	3.039
VP09_ERPs_resplocked_armw	2	51	P2	2.869
VP09_ERPs_resplocked_armw	2	52	P6	2.918
VP09_ERPs_resplocked_armw	2	53	PO5	2.669
VP09_ERPs_resplocked_armw	2	54	PO3	3.21
VP09_ERPs_resplocked_armw	2	55	PO4	2.998
VP09_ERPs_resplocked_armw	2	56	PO6	2.847
VP09_ERPs_resplocked_armw	2	57	FT7	2.228
VP09_ERPs_resplocked_armw	2	58	FT8	0.636
VP09_ERPs_resplocked_armw	2	59	TP7	1.881
VP09_ERPs_resplocked_armw	2	60	TP8	1.328
VP09_ERPs_resplocked_armw	2	61	PO7	2.712
VP09_ERPs_resplocked_armw	2	62	PO8	2.866
VP09_ERPs_resplocked_armw	4	1	Fp1	1.616
VP09_ERPs_resplocked_armw	4	2	Fpz	1.203
VP09_ERPs_resplocked_armw	4	3	Fp2	0.87
VP09_ERPs_resplocked_armw	4	4	F7	0.914
VP09_ERPs_resplocked_armw	4	5	F3	1.602
VP09_ERPs_resplocked_armw	4	6	Fz	1.628
VP09_ERPs_resplocked_armw	4	7	F4	1.682
VP09_ERPs_resplocked_armw	4	8	F8	-0.156
VP09_ERPs_resplocked_armw	4	9	FC5	1.428
VP09_ERPs_resplocked_armw	4	10	FC1	2.01
VP09_ERPs_resplocked_armw	4	11	FC2	1.995
VP09_ERPs_resplocked_armw	4	12	FC6	1.503
VP09_ERPs_resplocked_armw	4	13	T7	0.341
VP09_ERPs_resplocked_armw	4	14	C3	1.376
VP09_ERPs_resplocked_armw	4	15	Cz	1.973
VP09_ERPs_resplocked_armw	4	16	C4	1.989
VP09_ERPs_resplocked_armw	4	17	T8	0.767
VP09_ERPs_resplocked_armw	4	18	CP5	0.361
VP09_ERPs_resplocked_armw	4	19	CP1	2.232
VP09_ERPs_resplocked_armw	4	20	CP2	1.783
VP09_ERPs_resplocked_armw	4	21	CP6	0.913
VP09_ERPs_resplocked_armw	4	22	P7	0.06
VP09_ERPs_resplocked_armw	4	23	P3	-0.011
VP09_ERPs_resplocked_armw	4	24	Pz	0.521
VP09_ERPs_resplocked_armw	4	25	P4	1.453
VP09_ERPs_resplocked_armw	4	26	P8	1.435
VP09_ERPs_resplocked_armw	4	27	POz	0.527
VP09_ERPs_resplocked_armw	4	28	O1	0.365
VP09_ERPs_resplocked_armw	4	29	Oz	0.123
VP09_ERPs_resplocked_armw	4	30	O2	1.343
VP09_ERPs_resplocked_armw	4	31	AF7	0.533
VP09_ERPs_resplocked_armw	4	32	AF3	0.517
VP09_ERPs_resplocked_armw	4	33	AF4	0.796
VP09_ERPs_resplocked_armw	4	34	AF8	-0.704
VP09_ERPs_resplocked_armw	4	35	F5	0.898
VP09_ERPs_resplocked_armw	4	36	F1	1.581
VP09_ERPs_resplocked_armw	4	37	F2	1.712
VP09_ERPs_resplocked_armw	4	38	F6	0.788
VP09_ERPs_resplocked_armw	4	39	FC3	1.561
VP09_ERPs_resplocked_armw	4	40	FCz	1.996
VP09_ERPs_resplocked_armw	4	41	FC4	1.969
VP09_ERPs_resplocked_armw	4	42	C5	1.293
VP09_ERPs_resplocked_armw	4	43	C1	2.103
VP09_ERPs_resplocked_armw	4	44	C2	1.921
VP09_ERPs_resplocked_armw	4	45	C6	0.67
VP09_ERPs_resplocked_armw	4	46	CP3	1.297
VP09_ERPs_resplocked_armw	4	47	CPz	1.507
VP09_ERPs_resplocked_armw	4	48	CP4	1.511
VP09_ERPs_resplocked_armw	4	49	P5	-0.014
VP09_ERPs_resplocked_armw	4	50	P1	0.914
VP09_ERPs_resplocked_armw	4	51	P2	1.428
VP09_ERPs_resplocked_armw	4	52	P6	1.428
VP09_ERPs_resplocked_armw	4	53	PO5	-0.191
VP09_ERPs_resplocked_armw	4	54	PO3	0.651
VP09_ERPs_resplocked_armw	4	55	PO4	1.433
VP09_ERPs_resplocked_armw	4	56	PO6	1.36
VP09_ERPs_resplocked_armw	4	57	FT7	0.043
VP09_ERPs_resplocked_armw	4	58	FT8	0.772
VP09_ERPs_resplocked_armw	4	59	TP7	-0.404
VP09_ERPs_resplocked_armw	4	60	TP8	0.429
VP09_ERPs_resplocked_armw	4	61	PO7	-0.111
VP09_ERPs_resplocked_armw	4	62	PO8	1.357
VP09_ERPs_resplocked_armw	5	1	Fp1	0.777
VP09_ERPs_resplocked_armw	5	2	Fpz	1.218
VP09_ERPs_resplocked_armw	5	3	Fp2	1.646
VP09_ERPs_resplocked_armw	5	4	F7	0.213
VP09_ERPs_resplocked_armw	5	5	F3	0.928
VP09_ERPs_resplocked_armw	5	6	Fz	0.952
VP09_ERPs_resplocked_armw	5	7	F4	0.902
VP09_ERPs_resplocked_armw	5	8	F8	0.133
VP09_ERPs_resplocked_armw	5	9	FC5	0.618
VP09_ERPs_resplocked_armw	5	10	FC1	1.193
VP09_ERPs_resplocked_armw	5	11	FC2	1.151
VP09_ERPs_resplocked_armw	5	12	FC6	1.247
VP09_ERPs_resplocked_armw	5	13	T7	-0.399
VP09_ERPs_resplocked_armw	5	14	C3	0.48
VP09_ERPs_resplocked_armw	5	15	Cz	0.594
VP09_ERPs_resplocked_armw	5	16	C4	1.828
VP09_ERPs_resplocked_armw	5	17	T8	0.641
VP09_ERPs_resplocked_armw	5	18	CP5	-0.606
VP09_ERPs_resplocked_armw	5	19	CP1	1.088
VP09_ERPs_resplocked_armw	5	20	CP2	1.418
VP09_ERPs_resplocked_armw	5	21	CP6	0.709
VP09_ERPs_resplocked_armw	5	22	P7	0.304
VP09_ERPs_resplocked_armw	5	23	P3	0.313
VP09_ERPs_resplocked_armw	5	24	Pz	1.009
VP09_ERPs_resplocked_armw	5	25	P4	1.348
VP09_ERPs_resplocked_armw	5	26	P8	1.284
VP09_ERPs_resplocked_armw	5	27	POz	1.1
VP09_ERPs_resplocked_armw	5	28	O1	1.741
VP09_ERPs_resplocked_armw	5	29	Oz	1.801
VP09_ERPs_resplocked_armw	5	30	O2	1.275
VP09_ERPs_resplocked_armw	5	31	AF7	1.198
VP09_ERPs_resplocked_armw	5	32	AF3	0.057
VP09_ERPs_resplocked_armw	5	33	AF4	0.735
VP09_ERPs_resplocked_armw	5	34	AF8	-0.786
VP09_ERPs_resplocked_armw	5	35	F5	0.149
VP09_ERPs_resplocked_armw	5	36	F1	0.906
VP09_ERPs_resplocked_armw	5	37	F2	0.996
VP09_ERPs_resplocked_armw	5	38	F6	0.677
VP09_ERPs_resplocked_armw	5	39	FC3	0.848
VP09_ERPs_resplocked_armw	5	40	FCz	1.123
VP09_ERPs_resplocked_armw	5	41	FC4	1.193
VP09_ERPs_resplocked_armw	5	42	C5	0.435
VP09_ERPs_resplocked_armw	5	43	C1	0.707
VP09_ERPs_resplocked_armw	5	44	C2	0.6
VP09_ERPs_resplocked_armw	5	45	C6	0.606
VP09_ERPs_resplocked_armw	5	46	CP3	0.39
VP09_ERPs_resplocked_armw	5	47	CPz	1.007
VP09_ERPs_resplocked_armw	5	48	CP4	1.443
VP09_ERPs_resplocked_armw	5	49	P5	0.25
VP09_ERPs_resplocked_armw	5	50	P1	0.833
VP09_ERPs_resplocked_armw	5	51	P2	1.352
VP09_ERPs_resplocked_armw	5	52	P6	1.302
VP09_ERPs_resplocked_armw	5	53	PO5	0.863
VP09_ERPs_resplocked_armw	5	54	PO3	1.187
VP09_ERPs_resplocked_armw	5	55	PO4	1.423
VP09_ERPs_resplocked_armw	5	56	PO6	1.288
VP09_ERPs_resplocked_armw	5	57	FT7	0.25
VP09_ERPs_resplocked_armw	5	58	FT8	0.996
VP09_ERPs_resplocked_armw	5	59	TP7	-0.091
VP09_ERPs_resplocked_armw	5	60	TP8	0.717
VP09_ERPs_resplocked_armw	5	61	PO7	0.964
VP09_ERPs_resplocked_armw	5	62	PO8	1.237
VP10_ERPs_resplocked_armw	1	1	Fp1	-1.796
VP10_ERPs_resplocked_armw	1	2	Fpz	-1.329
VP10_ERPs_resplocked_armw	1	3	Fp2	-0.88
VP10_ERPs_resplocked_armw	1	4	F7	-2.779
VP10_ERPs_resplocked_armw	1	5	F3	-0.523
VP10_ERPs_resplocked_armw	1	6	Fz	-0.627
VP10_ERPs_resplocked_armw	1	7	F4	-0.644
VP10_ERPs_resplocked_armw	1	8	F8	-0.664
VP10_ERPs_resplocked_armw	1	9	FC5	-0.919
VP10_ERPs_resplocked_armw	1	10	FC1	-0.414
VP10_ERPs_resplocked_armw	1	11	FC2	0.114
VP10_ERPs_resplocked_armw	1	12	FC6	0.412
VP10_ERPs_resplocked_armw	1	13	T7	-0.7
VP10_ERPs_resplocked_armw	1	14	C3	0.427
VP10_ERPs_resplocked_armw	1	15	Cz	-0.355
[truncated: 4,449 more rows]
