# Supplementary material for: Action Priority: Early Neurophysiological Interaction of Conceptual and Motor Representations
Source: PLoS One. 2016 Dec 14;11(12):e0165882. doi: 10.1371/journal.pone.0165882 (PMC5156427; doi:10.1371/journal.pone.0165882)
Supplement: S24 Dataset — (DAT) [file pone.0165882.s024.dat]

ERPset	bin	chindex	chlabel	value
VP01_ERPs_resplocked_armw	1	1	Fp1	1.257
VP01_ERPs_resplocked_armw	1	2	Fpz	-1.155
VP01_ERPs_resplocked_armw	1	3	Fp2	1.691
VP01_ERPs_resplocked_armw	1	4	F7	2.51
VP01_ERPs_resplocked_armw	1	5	F3	3.601
VP01_ERPs_resplocked_armw	1	6	Fz	0.23
VP01_ERPs_resplocked_armw	1	7	F4	5.217
VP01_ERPs_resplocked_armw	1	8	F8	5.178
VP01_ERPs_resplocked_armw	1	9	FC5	3.603
VP01_ERPs_resplocked_armw	1	10	FC1	0.201
VP01_ERPs_resplocked_armw	1	11	FC2	-0.384
VP01_ERPs_resplocked_armw	1	12	FC6	6.442
VP01_ERPs_resplocked_armw	1	13	T7	3.491
VP01_ERPs_resplocked_armw	1	14	C3	2.974
VP01_ERPs_resplocked_armw	1	15	Cz	-0.74
VP01_ERPs_resplocked_armw	1	16	C4	4.641
VP01_ERPs_resplocked_armw	1	17	T8	7.739
VP01_ERPs_resplocked_armw	1	18	CP5	6.965
VP01_ERPs_resplocked_armw	1	19	CP1	3.976
VP01_ERPs_resplocked_armw	1	20	CP2	3.722
VP01_ERPs_resplocked_armw	1	21	CP6	11.011
VP01_ERPs_resplocked_armw	1	22	P7	4.058
VP01_ERPs_resplocked_armw	1	23	P3	4.569
VP01_ERPs_resplocked_armw	1	24	Pz	6.763
VP01_ERPs_resplocked_armw	1	25	P4	6.145
VP01_ERPs_resplocked_armw	1	26	P8	6.589
VP01_ERPs_resplocked_armw	1	27	POz	7.812
VP01_ERPs_resplocked_armw	1	28	O1	4.764
VP01_ERPs_resplocked_armw	1	29	Oz	10.106
VP01_ERPs_resplocked_armw	1	30	O2	6.455
VP01_ERPs_resplocked_armw	1	31	AF7	1.879
VP01_ERPs_resplocked_armw	1	32	AF3	4.565
VP01_ERPs_resplocked_armw	1	33	AF4	4.357
VP01_ERPs_resplocked_armw	1	34	AF8	4.382
VP01_ERPs_resplocked_armw	1	35	F5	2.441
VP01_ERPs_resplocked_armw	1	36	F1	3.756
VP01_ERPs_resplocked_armw	1	37	F2	2.433
VP01_ERPs_resplocked_armw	1	38	F6	4.587
VP01_ERPs_resplocked_armw	1	39	FC3	3.236
VP01_ERPs_resplocked_armw	1	40	FCz	0.563
VP01_ERPs_resplocked_armw	1	41	FC4	8.197
VP01_ERPs_resplocked_armw	1	42	C5	10.793
VP01_ERPs_resplocked_armw	1	43	C1	4.971
VP01_ERPs_resplocked_armw	1	44	C2	-1.946
VP01_ERPs_resplocked_armw	1	45	C6	5.13
VP01_ERPs_resplocked_armw	1	46	CP3	7.289
VP01_ERPs_resplocked_armw	1	47	CPz	4.19
VP01_ERPs_resplocked_armw	1	48	CP4	8.898
VP01_ERPs_resplocked_armw	1	49	P5	7.927
VP01_ERPs_resplocked_armw	1	50	P1	4.857
VP01_ERPs_resplocked_armw	1	51	P2	5.008
VP01_ERPs_resplocked_armw	1	52	P6	7.237
VP01_ERPs_resplocked_armw	1	53	PO5	9.207
VP01_ERPs_resplocked_armw	1	54	PO3	9.217
VP01_ERPs_resplocked_armw	1	55	PO4	6.745
VP01_ERPs_resplocked_armw	1	56	PO6	6.495
VP01_ERPs_resplocked_armw	1	57	FT7	3.362
VP01_ERPs_resplocked_armw	1	58	FT8	8.032
VP01_ERPs_resplocked_armw	1	59	TP7	3.459
VP01_ERPs_resplocked_armw	1	60	TP8	7.019
VP01_ERPs_resplocked_armw	1	61	PO7	8.978
VP01_ERPs_resplocked_armw	1	62	PO8	6.555
VP01_ERPs_resplocked_armw	2	1	Fp1	-4.769
VP01_ERPs_resplocked_armw	2	2	Fpz	-8.48
VP01_ERPs_resplocked_armw	2	3	Fp2	-5.409
VP01_ERPs_resplocked_armw	2	4	F7	-1.931
VP01_ERPs_resplocked_armw	2	5	F3	-5.977
VP01_ERPs_resplocked_armw	2	6	Fz	-5.608
VP01_ERPs_resplocked_armw	2	7	F4	-4.082
VP01_ERPs_resplocked_armw	2	8	F8	1.778
VP01_ERPs_resplocked_armw	2	9	FC5	0.038
VP01_ERPs_resplocked_armw	2	10	FC1	-10.888
VP01_ERPs_resplocked_armw	2	11	FC2	-7.104
VP01_ERPs_resplocked_armw	2	12	FC6	-0.432
VP01_ERPs_resplocked_armw	2	13	T7	2.96
VP01_ERPs_resplocked_armw	2	14	C3	-10.179
VP01_ERPs_resplocked_armw	2	15	Cz	-6.565
VP01_ERPs_resplocked_armw	2	16	C4	-2.769
VP01_ERPs_resplocked_armw	2	17	T8	2.769
VP01_ERPs_resplocked_armw	2	18	CP5	-0.49
VP01_ERPs_resplocked_armw	2	19	CP1	-3.026
VP01_ERPs_resplocked_armw	2	20	CP2	-1.627
VP01_ERPs_resplocked_armw	2	21	CP6	3.193
VP01_ERPs_resplocked_armw	2	22	P7	0.449
VP01_ERPs_resplocked_armw	2	23	P3	1.011
VP01_ERPs_resplocked_armw	2	24	Pz	1.797
VP01_ERPs_resplocked_armw	2	25	P4	0.852
VP01_ERPs_resplocked_armw	2	26	P8	1.586
VP01_ERPs_resplocked_armw	2	27	POz	0.992
VP01_ERPs_resplocked_armw	2	28	O1	2.663
VP01_ERPs_resplocked_armw	2	29	Oz	3.34
VP01_ERPs_resplocked_armw	2	30	O2	1.835
VP01_ERPs_resplocked_armw	2	31	AF7	-1.255
VP01_ERPs_resplocked_armw	2	32	AF3	-4.229
VP01_ERPs_resplocked_armw	2	33	AF4	-1.716
VP01_ERPs_resplocked_armw	2	34	AF8	-1.999
VP01_ERPs_resplocked_armw	2	35	F5	-2.735
VP01_ERPs_resplocked_armw	2	36	F1	-6.132
VP01_ERPs_resplocked_armw	2	37	F2	-3.335
VP01_ERPs_resplocked_armw	2	38	F6	2.653
VP01_ERPs_resplocked_armw	2	39	FC3	-6.855
VP01_ERPs_resplocked_armw	2	40	FCz	-9.663
VP01_ERPs_resplocked_armw	2	41	FC4	1.647
VP01_ERPs_resplocked_armw	2	42	C5	-3.276
VP01_ERPs_resplocked_armw	2	43	C1	-10.088
VP01_ERPs_resplocked_armw	2	44	C2	-6.633
VP01_ERPs_resplocked_armw	2	45	C6	-2.369
VP01_ERPs_resplocked_armw	2	46	CP3	-2.137
VP01_ERPs_resplocked_armw	2	47	CPz	-0.961
VP01_ERPs_resplocked_armw	2	48	CP4	1.239
VP01_ERPs_resplocked_armw	2	49	P5	2.655
VP01_ERPs_resplocked_armw	2	50	P1	1.241
VP01_ERPs_resplocked_armw	2	51	P2	-0.126
VP01_ERPs_resplocked_armw	2	52	P6	0.942
VP01_ERPs_resplocked_armw	2	53	PO5	4.182
VP01_ERPs_resplocked_armw	2	54	PO3	3.973
VP01_ERPs_resplocked_armw	2	55	PO4	3.088
VP01_ERPs_resplocked_armw	2	56	PO6	2.781
VP01_ERPs_resplocked_armw	2	57	FT7	-1.447
VP01_ERPs_resplocked_armw	2	58	FT8	0.541
VP01_ERPs_resplocked_armw	2	59	TP7	2.817
VP01_ERPs_resplocked_armw	2	60	TP8	2.094
VP01_ERPs_resplocked_armw	2	61	PO7	3.908
VP01_ERPs_resplocked_armw	2	62	PO8	2.727
VP01_ERPs_resplocked_armw	4	1	Fp1	-5.437
VP01_ERPs_resplocked_armw	4	2	Fpz	-4.212
VP01_ERPs_resplocked_armw	4	3	Fp2	-1.146
VP01_ERPs_resplocked_armw	4	4	F7	-3.745
VP01_ERPs_resplocked_armw	4	5	F3	1.015
VP01_ERPs_resplocked_armw	4	6	Fz	0.5
VP01_ERPs_resplocked_armw	4	7	F4	2.225
VP01_ERPs_resplocked_armw	4	8	F8	3.931
VP01_ERPs_resplocked_armw	4	9	FC5	4.746
VP01_ERPs_resplocked_armw	4	10	FC1	4.422
VP01_ERPs_resplocked_armw	4	11	FC2	2.764
VP01_ERPs_resplocked_armw	4	12	FC6	-2.438
VP01_ERPs_resplocked_armw	4	13	T7	6.125
VP01_ERPs_resplocked_armw	4	14	C3	1.083
VP01_ERPs_resplocked_armw	4	15	Cz	-2.32
VP01_ERPs_resplocked_armw	4	16	C4	4.881
VP01_ERPs_resplocked_armw	4	17	T8	4.062
VP01_ERPs_resplocked_armw	4	18	CP5	9.899
VP01_ERPs_resplocked_armw	4	19	CP1	-0.458
VP01_ERPs_resplocked_armw	4	20	CP2	3.1
VP01_ERPs_resplocked_armw	4	21	CP6	5.289
VP01_ERPs_resplocked_armw	4	22	P7	9.48
VP01_ERPs_resplocked_armw	4	23	P3	4.587
VP01_ERPs_resplocked_armw	4	24	Pz	5.127
VP01_ERPs_resplocked_armw	4	25	P4	6.506
VP01_ERPs_resplocked_armw	4	26	P8	7.379
VP01_ERPs_resplocked_armw	4	27	POz	7.46
VP01_ERPs_resplocked_armw	4	28	O1	5.706
VP01_ERPs_resplocked_armw	4	29	Oz	9.961
VP01_ERPs_resplocked_armw	4	30	O2	9.368
VP01_ERPs_resplocked_armw	4	31	AF7	-1.531
VP01_ERPs_resplocked_armw	4	32	AF3	2.574
VP01_ERPs_resplocked_armw	4	33	AF4	3.129
VP01_ERPs_resplocked_armw	4	34	AF8	3.905
VP01_ERPs_resplocked_armw	4	35	F5	3.755
VP01_ERPs_resplocked_armw	4	36	F1	0.954
VP01_ERPs_resplocked_armw	4	37	F2	2.342
VP01_ERPs_resplocked_armw	4	38	F6	0.718
VP01_ERPs_resplocked_armw	4	39	FC3	3.704
VP01_ERPs_resplocked_armw	4	40	FCz	2.566
VP01_ERPs_resplocked_armw	4	41	FC4	9.521
VP01_ERPs_resplocked_armw	4	42	C5	6.662
VP01_ERPs_resplocked_armw	4	43	C1	1.014
VP01_ERPs_resplocked_armw	4	44	C2	2.072
VP01_ERPs_resplocked_armw	4	45	C6	0.892
VP01_ERPs_resplocked_armw	4	46	CP3	4.436
VP01_ERPs_resplocked_armw	4	47	CPz	-0.367
VP01_ERPs_resplocked_armw	4	48	CP4	7.149
VP01_ERPs_resplocked_armw	4	49	P5	5.983
VP01_ERPs_resplocked_armw	4	50	P1	4.395
VP01_ERPs_resplocked_armw	4	51	P2	1.909
VP01_ERPs_resplocked_armw	4	52	P6	6.905
VP01_ERPs_resplocked_armw	4	53	PO5	12.884
VP01_ERPs_resplocked_armw	4	54	PO3	12.524
VP01_ERPs_resplocked_armw	4	55	PO4	10.106
VP01_ERPs_resplocked_armw	4	56	PO6	9.268
VP01_ERPs_resplocked_armw	4	57	FT7	-1.784
VP01_ERPs_resplocked_armw	4	58	FT8	7.097
VP01_ERPs_resplocked_armw	4	59	TP7	5.79
VP01_ERPs_resplocked_armw	4	60	TP8	7.792
VP01_ERPs_resplocked_armw	4	61	PO7	12.317
VP01_ERPs_resplocked_armw	4	62	PO8	9.452
VP01_ERPs_resplocked_armw	5	1	Fp1	-0.242
VP01_ERPs_resplocked_armw	5	2	Fpz	-0.28
VP01_ERPs_resplocked_armw	5	3	Fp2	1.962
VP01_ERPs_resplocked_armw	5	4	F7	0.727
VP01_ERPs_resplocked_armw	5	5	F3	-0.779
VP01_ERPs_resplocked_armw	5	6	Fz	-2.172
VP01_ERPs_resplocked_armw	5	7	F4	2.883
VP01_ERPs_resplocked_armw	5	8	F8	5.907
VP01_ERPs_resplocked_armw	5	9	FC5	6.59
VP01_ERPs_resplocked_armw	5	10	FC1	0.438
VP01_ERPs_resplocked_armw	5	11	FC2	-1.67
VP01_ERPs_resplocked_armw	5	12	FC6	3.15
VP01_ERPs_resplocked_armw	5	13	T7	5.934
VP01_ERPs_resplocked_armw	5	14	C3	-1.967
VP01_ERPs_resplocked_armw	5	15	Cz	-6.557
VP01_ERPs_resplocked_armw	5	16	C4	-1.361
VP01_ERPs_resplocked_armw	5	17	T8	5.518
VP01_ERPs_resplocked_armw	5	18	CP5	5.489
VP01_ERPs_resplocked_armw	5	19	CP1	-0.53
VP01_ERPs_resplocked_armw	5	20	CP2	0.468
VP01_ERPs_resplocked_armw	5	21	CP6	6.819
VP01_ERPs_resplocked_armw	5	22	P7	11.319
VP01_ERPs_resplocked_armw	5	23	P3	6.208
VP01_ERPs_resplocked_armw	5	24	Pz	3.361
VP01_ERPs_resplocked_armw	5	25	P4	4.188
VP01_ERPs_resplocked_armw	5	26	P8	5.346
VP01_ERPs_resplocked_armw	5	27	POz	9.348
VP01_ERPs_resplocked_armw	5	28	O1	7.243
VP01_ERPs_resplocked_armw	5	29	Oz	10.322
VP01_ERPs_resplocked_armw	5	30	O2	8.436
VP01_ERPs_resplocked_armw	5	31	AF7	0.417
VP01_ERPs_resplocked_armw	5	32	AF3	-0.614
VP01_ERPs_resplocked_armw	5	33	AF4	2.001
VP01_ERPs_resplocked_armw	5	34	AF8	3.667
VP01_ERPs_resplocked_armw	5	35	F5	3.385
VP01_ERPs_resplocked_armw	5	36	F1	-0.719
VP01_ERPs_resplocked_armw	5	37	F2	1.036
VP01_ERPs_resplocked_armw	5	38	F6	4.728
VP01_ERPs_resplocked_armw	5	39	FC3	3.067
VP01_ERPs_resplocked_armw	5	40	FCz	-5.089
VP01_ERPs_resplocked_armw	5	41	FC4	6.396
VP01_ERPs_resplocked_armw	5	42	C5	6.693
VP01_ERPs_resplocked_armw	5	43	C1	-4.376
VP01_ERPs_resplocked_armw	5	44	C2	-2.141
VP01_ERPs_resplocked_armw	5	45	C6	2.754
VP01_ERPs_resplocked_armw	5	46	CP3	2.298
VP01_ERPs_resplocked_armw	5	47	CPz	-1.555
VP01_ERPs_resplocked_armw	5	48	CP4	7.368
VP01_ERPs_resplocked_armw	5	49	P5	9.213
VP01_ERPs_resplocked_armw	5	50	P1	6.174
VP01_ERPs_resplocked_armw	5	51	P2	1.967
VP01_ERPs_resplocked_armw	5	52	P6	5.972
VP01_ERPs_resplocked_armw	5	53	PO5	19.073
VP01_ERPs_resplocked_armw	5	54	PO3	18.896
VP01_ERPs_resplocked_armw	5	55	PO4	8.007
VP01_ERPs_resplocked_armw	5	56	PO6	7.579
VP01_ERPs_resplocked_armw	5	57	FT7	2.577
VP01_ERPs_resplocked_armw	5	58	FT8	10.54
VP01_ERPs_resplocked_armw	5	59	TP7	5.965
VP01_ERPs_resplocked_armw	5	60	TP8	9.152
VP01_ERPs_resplocked_armw	5	61	PO7	19.021
VP01_ERPs_resplocked_armw	5	62	PO8	7.632
VP02_ERPs_resplocked_armw	1	1	Fp1	-1.448
VP02_ERPs_resplocked_armw	1	2	Fpz	-0.3
VP02_ERPs_resplocked_armw	1	3	Fp2	0.021
VP02_ERPs_resplocked_armw	1	4	F7	-3.667
VP02_ERPs_resplocked_armw	1	5	F3	-3.251
VP02_ERPs_resplocked_armw	1	6	Fz	-3.395
VP02_ERPs_resplocked_armw	1	7	F4	-4.936
VP02_ERPs_resplocked_armw	1	8	F8	-4.61
VP02_ERPs_resplocked_armw	1	9	FC5	-0.221
VP02_ERPs_resplocked_armw	1	10	FC1	-3.76
VP02_ERPs_resplocked_armw	1	11	FC2	-1.282
VP02_ERPs_resplocked_armw	1	12	FC6	-3.566
VP02_ERPs_resplocked_armw	1	13	T7	0.521
VP02_ERPs_resplocked_armw	1	14	C3	-0.72
VP02_ERPs_resplocked_armw	1	15	Cz	-0.3
VP02_ERPs_resplocked_armw	1	16	C4	0.384
VP02_ERPs_resplocked_armw	1	17	T8	-4.356
VP02_ERPs_resplocked_armw	1	18	CP5	3.122
VP02_ERPs_resplocked_armw	1	19	CP1	-2.589
VP02_ERPs_resplocked_armw	1	20	CP2	-1.468
VP02_ERPs_resplocked_armw	1	21	CP6	-4.586
VP02_ERPs_resplocked_armw	1	22	P7	-1.579
VP02_ERPs_resplocked_armw	1	23	P3	-2.367
VP02_ERPs_resplocked_armw	1	24	Pz	-4.066
VP02_ERPs_resplocked_armw	1	25	P4	-6.402
VP02_ERPs_resplocked_armw	1	26	P8	-6.017
VP02_ERPs_resplocked_armw	1	27	POz	-8.296
VP02_ERPs_resplocked_armw	1	28	O1	-4.126
VP02_ERPs_resplocked_armw	1	29	Oz	-10.962
VP02_ERPs_resplocked_armw	1	30	O2	-10.447
VP02_ERPs_resplocked_armw	1	31	AF7	3.261
VP02_ERPs_resplocked_armw	1	32	AF3	-3.213
VP02_ERPs_resplocked_armw	1	33	AF4	-5.119
VP02_ERPs_resplocked_armw	1	34	AF8	-1.492
VP02_ERPs_resplocked_armw	1	35	F5	-3.163
VP02_ERPs_resplocked_armw	1	36	F1	-3.114
VP02_ERPs_resplocked_armw	1	37	F2	-5.128
VP02_ERPs_resplocked_armw	1	38	F6	-4.274
VP02_ERPs_resplocked_armw	1	39	FC3	-0.694
VP02_ERPs_resplocked_armw	1	40	FCz	-3.969
VP02_ERPs_resplocked_armw	1	41	FC4	-0.901
VP02_ERPs_resplocked_armw	1	42	C5	1.931
VP02_ERPs_resplocked_armw	1	43	C1	-3.359
VP02_ERPs_resplocked_armw	1	44	C2	-1.427
VP02_ERPs_resplocked_armw	1	45	C6	-5.675
VP02_ERPs_resplocked_armw	1	46	CP3	-0.554
VP02_ERPs_resplocked_armw	1	47	CPz	-2.91
VP02_ERPs_resplocked_armw	1	48	CP4	-1.228
VP02_ERPs_resplocked_armw	1	49	P5	-3.677
VP02_ERPs_resplocked_armw	1	50	P1	-3.606
VP02_ERPs_resplocked_armw	1	51	P2	-3.747
VP02_ERPs_resplocked_armw	1	52	P6	-7.071
VP02_ERPs_resplocked_armw	1	53	PO5	-3.299
VP02_ERPs_resplocked_armw	1	54	PO3	-7.326
VP02_ERPs_resplocked_armw	1	55	PO4	-6.545
VP02_ERPs_resplocked_armw	1	56	PO6	-8.495
VP02_ERPs_resplocked_armw	1	57	FT7	2.165
VP02_ERPs_resplocked_armw	1	58	FT8	-1.574
VP02_ERPs_resplocked_armw	1	59	TP7	-1.812
VP02_ERPs_resplocked_armw	1	60	TP8	-7.527
VP02_ERPs_resplocked_armw	1	61	PO7	-3.182
VP02_ERPs_resplocked_armw	1	62	PO8	-8.488
VP02_ERPs_resplocked_armw	2	1	Fp1	-6.409
VP02_ERPs_resplocked_armw	2	2	Fpz	-7.539
VP02_ERPs_resplocked_armw	2	3	Fp2	-7.144
VP02_ERPs_resplocked_armw	2	4	F7	8.306
VP02_ERPs_resplocked_armw	2	5	F3	-2.354
VP02_ERPs_resplocked_armw	2	6	Fz	-6.338
VP02_ERPs_resplocked_armw	2	7	F4	0.607
VP02_ERPs_resplocked_armw	2	8	F8	1.552
VP02_ERPs_resplocked_armw	2	9	FC5	-3.041
VP02_ERPs_resplocked_armw	2	10	FC1	-6.738
VP02_ERPs_resplocked_armw	2	11	FC2	-2.741
VP02_ERPs_resplocked_armw	2	12	FC6	2.571
VP02_ERPs_resplocked_armw	2	13	T7	10.277
VP02_ERPs_resplocked_armw	2	14	C3	-1.461
VP02_ERPs_resplocked_armw	2	15	Cz	-2.259
VP02_ERPs_resplocked_armw	2	16	C4	0.032
VP02_ERPs_resplocked_armw	2	17	T8	1.586
VP02_ERPs_resplocked_armw	2	18	CP5	1.875
VP02_ERPs_resplocked_armw	2	19	CP1	-2.62
VP02_ERPs_resplocked_armw	2	20	CP2	-3.472
VP02_ERPs_resplocked_armw	2	21	CP6	-1.55
VP02_ERPs_resplocked_armw	2	22	P7	-3.937
VP02_ERPs_resplocked_armw	2	23	P3	-6.146
VP02_ERPs_resplocked_armw	2	24	Pz	-6.647
VP02_ERPs_resplocked_armw	2	25	P4	-8.901
VP02_ERPs_resplocked_armw	2	26	P8	-7.57
VP02_ERPs_resplocked_armw	2	27	POz	-8.906
VP02_ERPs_resplocked_armw	2	28	O1	-6.136
VP02_ERPs_resplocked_armw	2	29	Oz	-0.834
VP02_ERPs_resplocked_armw	2	30	O2	-6.838
VP02_ERPs_resplocked_armw	2	31	AF7	-4.184
VP02_ERPs_resplocked_armw	2	32	AF3	-2.488
VP02_ERPs_resplocked_armw	2	33	AF4	2.016
VP02_ERPs_resplocked_armw	2	34	AF8	0.555
VP02_ERPs_resplocked_armw	2	35	F5	-2.624
VP02_ERPs_resplocked_armw	2	36	F1	-2.468
VP02_ERPs_resplocked_armw	2	37	F2	-2.285
VP02_ERPs_resplocked_armw	2	38	F6	1.138
VP02_ERPs_resplocked_armw	2	39	FC3	-2.622
VP02_ERPs_resplocked_armw	2	40	FCz	-3.609
VP02_ERPs_resplocked_armw	2	41	FC4	2.219
VP02_ERPs_resplocked_armw	2	42	C5	3.045
VP02_ERPs_resplocked_armw	2	43	C1	-5.158
VP02_ERPs_resplocked_armw	2	44	C2	-1.959
VP02_ERPs_resplocked_armw	2	45	C6	3.382
VP02_ERPs_resplocked_armw	2	46	CP3	-1.574
VP02_ERPs_resplocked_armw	2	47	CPz	-2.697
VP02_ERPs_resplocked_armw	2	48	CP4	-3.609
VP02_ERPs_resplocked_armw	2	49	P5	-2.352
VP02_ERPs_resplocked_armw	2	50	P1	-6.162
VP02_ERPs_resplocked_armw	2	51	P2	-4.801
VP02_ERPs_resplocked_armw	2	52	P6	-3.519
VP02_ERPs_resplocked_armw	2	53	PO5	-4.352
VP02_ERPs_resplocked_armw	2	54	PO3	-10.684
VP02_ERPs_resplocked_armw	2	55	PO4	-8.747
VP02_ERPs_resplocked_armw	2	56	PO6	-9.161
VP02_ERPs_resplocked_armw	2	57	FT7	9.874
VP02_ERPs_resplocked_armw	2	58	FT8	-1.724
VP02_ERPs_resplocked_armw	2	59	TP7	4.147
VP02_ERPs_resplocked_armw	2	60	TP8	-5.799
VP02_ERPs_resplocked_armw	2	61	PO7	-4.334
VP02_ERPs_resplocked_armw	2	62	PO8	-9.237
VP02_ERPs_resplocked_armw	4	1	Fp1	-1.072
VP02_ERPs_resplocked_armw	4	2	Fpz	-1.015
VP02_ERPs_resplocked_armw	4	3	Fp2	-1.805
VP02_ERPs_resplocked_armw	4	4	F7	-3.402
VP02_ERPs_resplocked_armw	4	5	F3	-1.509
VP02_ERPs_resplocked_armw	4	6	Fz	-0.95
VP02_ERPs_resplocked_armw	4	7	F4	-1.423
VP02_ERPs_resplocked_armw	4	8	F8	-0.872
VP02_ERPs_resplocked_armw	4	9	FC5	3.066
VP02_ERPs_resplocked_armw	4	10	FC1	0.902
VP02_ERPs_resplocked_armw	4	11	FC2	4.658
VP02_ERPs_resplocked_armw	4	12	FC6	-0.219
VP02_ERPs_resplocked_armw	4	13	T7	3.941
VP02_ERPs_resplocked_armw	4	14	C3	3.213
VP02_ERPs_resplocked_armw	4	15	Cz	3.463
VP02_ERPs_resplocked_armw	4	16	C4	3.897
VP02_ERPs_resplocked_armw	4	17	T8	-1.746
VP02_ERPs_resplocked_armw	4	18	CP5	3.297
VP02_ERPs_resplocked_armw	4	19	CP1	1.805
VP02_ERPs_resplocked_armw	4	20	CP2	3.298
VP02_ERPs_resplocked_armw	4	21	CP6	2.158
VP02_ERPs_resplocked_armw	4	22	P7	1.518
VP02_ERPs_resplocked_armw	4	23	P3	2.222
VP02_ERPs_resplocked_armw	4	24	Pz	2.735
VP02_ERPs_resplocked_armw	4	25	P4	-0.203
VP02_ERPs_resplocked_armw	4	26	P8	0.019
VP02_ERPs_resplocked_armw	4	27	POz	-1.036
VP02_ERPs_resplocked_armw	4	28	O1	-2.778
VP02_ERPs_resplocked_armw	4	29	Oz	-6.809
VP02_ERPs_resplocked_armw	4	30	O2	-6.783
VP02_ERPs_resplocked_armw	4	31	AF7	-1.373
VP02_ERPs_resplocked_armw	4	32	AF3	-1.645
VP02_ERPs_resplocked_armw	4	33	AF4	-2.414
VP02_ERPs_resplocked_armw	4	34	AF8	-4.239
VP02_ERPs_resplocked_armw	4	35	F5	-1.629
VP02_ERPs_resplocked_armw	4	36	F1	-1.577
VP02_ERPs_resplocked_armw	4	37	F2	0.548
VP02_ERPs_resplocked_armw	4	38	F6	-2.604
VP02_ERPs_resplocked_armw	4	39	FC3	2.049
VP02_ERPs_resplocked_armw	4	40	FCz	1.431
VP02_ERPs_resplocked_armw	4	41	FC4	1.621
VP02_ERPs_resplocked_armw	4	42	C5	5.597
VP02_ERPs_resplocked_armw	4	43	C1	1.164
VP02_ERPs_resplocked_armw	4	44	C2	4.782
VP02_ERPs_resplocked_armw	4	45	C6	-0.642
VP02_ERPs_resplocked_armw	4	46	CP3	3.843
VP02_ERPs_resplocked_armw	4	47	CPz	1.757
VP02_ERPs_resplocked_armw	4	48	CP4	3.039
VP02_ERPs_resplocked_armw	4	49	P5	0.17
VP02_ERPs_resplocked_armw	4	50	P1	1.606
VP02_ERPs_resplocked_armw	4	51	P2	1.844
VP02_ERPs_resplocked_armw	4	52	P6	-3.255
VP02_ERPs_resplocked_armw	4	53	PO5	-0.826
VP02_ERPs_resplocked_armw	4	54	PO3	-2.553
VP02_ERPs_resplocked_armw	4	55	PO4	-0.275
VP02_ERPs_resplocked_armw	4	56	PO6	-1.309
VP02_ERPs_resplocked_armw	4	57	FT7	2.755
VP02_ERPs_resplocked_armw	4	58	FT8	2.533
VP02_ERPs_resplocked_armw	4	59	TP7	2.923
VP02_ERPs_resplocked_armw	4	60	TP8	-3.461
VP02_ERPs_resplocked_armw	4	61	PO7	-0.905
VP02_ERPs_resplocked_armw	4	62	PO8	-1.489
VP02_ERPs_resplocked_armw	5	1	Fp1	-6.514
VP02_ERPs_resplocked_armw	5	2	Fpz	-5.875
VP02_ERPs_resplocked_armw	5	3	Fp2	-4.979
VP02_ERPs_resplocked_armw	5	4	F7	3.669
VP02_ERPs_resplocked_armw	5	5	F3	-0.683
VP02_ERPs_resplocked_armw	5	6	Fz	-2.898
VP02_ERPs_resplocked_armw	5	7	F4	1.668
VP02_ERPs_resplocked_armw	5	8	F8	2.921
VP02_ERPs_resplocked_armw	5	9	FC5	2.906
VP02_ERPs_resplocked_armw	5	10	FC1	-0.198
VP02_ERPs_resplocked_armw	5	11	FC2	2.965
VP02_ERPs_resplocked_armw	5	12	FC6	2.749
VP02_ERPs_resplocked_armw	5	13	T7	7.469
VP02_ERPs_resplocked_armw	5	14	C3	1.391
VP02_ERPs_resplocked_armw	5	15	Cz	2.621
VP02_ERPs_resplocked_armw	5	16	C4	2.574
VP02_ERPs_resplocked_armw	5	17	T8	2.563
VP02_ERPs_resplocked_armw	5	18	CP5	5.999
VP02_ERPs_resplocked_armw	5	19	CP1	1.543
VP02_ERPs_resplocked_armw	5	20	CP2	2.714
VP02_ERPs_resplocked_armw	5	21	CP6	0.815
VP02_ERPs_resplocked_armw	5	22	P7	-1.441
VP02_ERPs_resplocked_armw	5	23	P3	-0.336
VP02_ERPs_resplocked_armw	5	24	Pz	-0.298
VP02_ERPs_resplocked_armw	5	25	P4	-2.109
VP02_ERPs_resplocked_armw	5	26	P8	-2.485
VP02_ERPs_resplocked_armw	5	27	POz	-1.249
VP02_ERPs_resplocked_armw	5	28	O1	-2.79
VP02_ERPs_resplocked_armw	5	29	Oz	2.291
VP02_ERPs_resplocked_armw	5	30	O2	-3.073
VP02_ERPs_resplocked_armw	5	31	AF7	-2.456
VP02_ERPs_resplocked_armw	5	32	AF3	-0.7
VP02_ERPs_resplocked_armw	5	33	AF4	-0.238
VP02_ERPs_resplocked_armw	5	34	AF8	-1.454
VP02_ERPs_resplocked_armw	5	35	F5	-0.739
VP02_ERPs_resplocked_armw	5	36	F1	-0.602
VP02_ERPs_resplocked_armw	5	37	F2	0.877
VP02_ERPs_resplocked_armw	5	38	F6	5.78
VP02_ERPs_resplocked_armw	5	39	FC3	0.123
VP02_ERPs_resplocked_armw	5	40	FCz	0.028
VP02_ERPs_resplocked_armw	5	41	FC4	5.643
VP02_ERPs_resplocked_armw	5	42	C5	2.956
VP02_ERPs_resplocked_armw	5	43	C1	0.058
VP02_ERPs_resplocked_armw	5	44	C2	3.552
VP02_ERPs_resplocked_armw	5	45	C6	2.438
VP02_ERPs_resplocked_armw	5	46	CP3	2.472
VP02_ERPs_resplocked_armw	5	47	CPz	1.369
VP02_ERPs_resplocked_armw	5	48	CP4	1.283
VP02_ERPs_resplocked_armw	5	49	P5	-0.843
VP02_ERPs_resplocked_armw	5	50	P1	0.508
VP02_ERPs_resplocked_armw	5	51	P2	-0.973
VP02_ERPs_resplocked_armw	5	52	P6	-2.337
VP02_ERPs_resplocked_armw	5	53	PO5	-2.55
VP02_ERPs_resplocked_armw	5	54	PO3	-4.928
VP02_ERPs_resplocked_armw	5	55	PO4	-1.897
VP02_ERPs_resplocked_armw	5	56	PO6	-3.023
VP02_ERPs_resplocked_armw	5	57	FT7	6.388
VP02_ERPs_resplocked_armw	5	58	FT8	1.601
VP02_ERPs_resplocked_armw	5	59	TP7	2.756
VP02_ERPs_resplocked_armw	5	60	TP8	-1.977
VP02_ERPs_resplocked_armw	5	61	PO7	-2.817
VP02_ERPs_resplocked_armw	5	62	PO8	-3.33
VP04_ERPs_resplocked_armw	1	1	Fp1	12.51
VP04_ERPs_resplocked_armw	1	2	Fpz	15.015
VP04_ERPs_resplocked_armw	1	3	Fp2	6.433
VP04_ERPs_resplocked_armw	1	4	F7	21.812
VP04_ERPs_resplocked_armw	1	5	F3	19.297
VP04_ERPs_resplocked_armw	1	6	Fz	19.097
VP04_ERPs_resplocked_armw	1	7	F4	20.348
VP04_ERPs_resplocked_armw	1	8	F8	17.832
VP04_ERPs_resplocked_armw	1	9	FC5	20.722
VP04_ERPs_resplocked_armw	1	10	FC1	21.895
VP04_ERPs_resplocked_armw	1	11	FC2	22.489
VP04_ERPs_resplocked_armw	1	12	FC6	18.852
VP04_ERPs_resplocked_armw	1	13	T7	15.278
VP04_ERPs_resplocked_armw	1	14	C3	22.526
VP04_ERPs_resplocked_armw	1	15	Cz	20.864
VP04_ERPs_resplocked_armw	1	16	C4	22.965
VP04_ERPs_resplocked_armw	1	17	T8	16.337
VP04_ERPs_resplocked_armw	1	18	CP5	18.62
VP04_ERPs_resplocked_armw	1	19	CP1	21.6
VP04_ERPs_resplocked_armw	1	20	CP2	19.635
VP04_ERPs_resplocked_armw	1	21	CP6	19.632
VP04_ERPs_resplocked_armw	1	22	P7	15.896
VP04_ERPs_resplocked_armw	1	23	P3	21.667
VP04_ERPs_resplocked_armw	1	24	Pz	20.522
VP04_ERPs_resplocked_armw	1	25	P4	19.699
VP04_ERPs_resplocked_armw	1	26	P8	19.313
VP04_ERPs_resplocked_armw	1	27	POz	20.58
VP04_ERPs_resplocked_armw	1	28	O1	18.35
VP04_ERPs_resplocked_armw	1	29	Oz	18.218
VP04_ERPs_resplocked_armw	1	30	O2	19.37
VP04_ERPs_resplocked_armw	1	31	AF7	11.567
VP04_ERPs_resplocked_armw	1	32	AF3	10.686
VP04_ERPs_resplocked_armw	1	33	AF4	15.383
VP04_ERPs_resplocked_armw	1	34	AF8	6.986
VP04_ERPs_resplocked_armw	1	35	F5	19.279
VP04_ERPs_resplocked_armw	1	36	F1	19.371
VP04_ERPs_resplocked_armw	1	37	F2	20.313
VP04_ERPs_resplocked_armw	1	38	F6	17.734
VP04_ERPs_resplocked_armw	1	39	FC3	18.43
VP04_ERPs_resplocked_armw	1	40	FCz	22.413
VP04_ERPs_resplocked_armw	1	41	FC4	22.996
VP04_ERPs_resplocked_armw	1	42	C5	16.072
VP04_ERPs_resplocked_armw	1	43	C1	21.493
VP04_ERPs_resplocked_armw	1	44	C2	22.299
VP04_ERPs_resplocked_armw	1	45	C6	19.252
VP04_ERPs_resplocked_armw	1	46	CP3	20.055
VP04_ERPs_resplocked_armw	1	47	CPz	20.898
VP04_ERPs_resplocked_armw	1	48	CP4	23.181
VP04_ERPs_resplocked_armw	1	49	P5	15.574
VP04_ERPs_resplocked_armw	1	50	P1	21.701
VP04_ERPs_resplocked_armw	1	51	P2	19.384
VP04_ERPs_resplocked_armw	1	52	P6	19.762
VP04_ERPs_resplocked_armw	1	53	PO5	15.951
VP04_ERPs_resplocked_armw	1	54	PO3	15.955
VP04_ERPs_resplocked_armw	1	55	PO4	19.517
VP04_ERPs_resplocked_armw	1	56	PO6	19.35
VP04_ERPs_resplocked_armw	1	57	FT7	27.826
VP04_ERPs_resplocked_armw	1	58	FT8	18.185
VP04_ERPs_resplocked_armw	1	59	TP7	19.586
VP04_ERPs_resplocked_armw	1	60	TP8	19.53
VP04_ERPs_resplocked_armw	1	61	PO7	15.916
VP04_ERPs_resplocked_armw	1	62	PO8	19.271
VP04_ERPs_resplocked_armw	2	1	Fp1	3.403
VP04_ERPs_resplocked_armw	2	2	Fpz	6.15
VP04_ERPs_resplocked_armw	2	3	Fp2	-1.486
VP04_ERPs_resplocked_armw	2	4	F7	18.567
VP04_ERPs_resplocked_armw	2	5	F3	15.697
VP04_ERPs_resplocked_armw	2	6	Fz	15.77
VP04_ERPs_resplocked_armw	2	7	F4	12.852
VP04_ERPs_resplocked_armw	2	8	F8	9.597
VP04_ERPs_resplocked_armw	2	9	FC5	14.123
VP04_ERPs_resplocked_armw	2	10	FC1	16.847
VP04_ERPs_resplocked_armw	2	11	FC2	16.554
VP04_ERPs_resplocked_armw	2	12	FC6	13.873
VP04_ERPs_resplocked_armw	2	13	T7	10.064
VP04_ERPs_resplocked_armw	2	14	C3	17.474
VP04_ERPs_resplocked_armw	2	15	Cz	14.832
VP04_ERPs_resplocked_armw	2	16	C4	17.407
VP04_ERPs_resplocked_armw	2	17	T8	12.361
VP04_ERPs_resplocked_armw	2	18	CP5	14.757
VP04_ERPs_resplocked_armw	2	19	CP1	12.436
VP04_ERPs_resplocked_armw	2	20	CP2	14.097
VP04_ERPs_resplocked_armw	2	21	CP6	13.94
VP04_ERPs_resplocked_armw	2	22	P7	11.887
VP04_ERPs_resplocked_armw	2	23	P3	11.916
VP04_ERPs_resplocked_armw	2	24	Pz	14.974
VP04_ERPs_resplocked_armw	2	25	P4	13.904
VP04_ERPs_resplocked_armw	2	26	P8	14.11
VP04_ERPs_resplocked_armw	2	27	POz	14.888
VP04_ERPs_resplocked_armw	2	28	O1	10.098
VP04_ERPs_resplocked_armw	2	29	Oz	12.599
VP04_ERPs_resplocked_armw	2	30	O2	14.045
VP04_ERPs_resplocked_armw	2	31	AF7	3.759
VP04_ERPs_resplocked_armw	2	32	AF3	3.881
VP04_ERPs_resplocked_armw	2	33	AF4	9.587
VP04_ERPs_resplocked_armw	2	34	AF8	7.676
VP04_ERPs_resplocked_armw	2	35	F5	15.644
VP04_ERPs_resplocked_armw	2	36	F1	15.835
VP04_ERPs_resplocked_armw	2	37	F2	12.797
VP04_ERPs_resplocked_armw	2	38	F6	9.04
VP04_ERPs_resplocked_armw	2	39	FC3	15.269
VP04_ERPs_resplocked_armw	2	40	FCz	16.467
VP04_ERPs_resplocked_armw	2	41	FC4	17.46
VP04_ERPs_resplocked_armw	2	42	C5	16.63
VP04_ERPs_resplocked_armw	2	43	C1	16.006
VP04_ERPs_resplocked_armw	2	44	C2	17.157
VP04_ERPs_resplocked_armw	2	45	C6	13.967
VP04_ERPs_resplocked_armw	2	46	CP3	16.369
VP04_ERPs_resplocked_armw	2	47	CPz	14.961
VP04_ERPs_resplocked_armw	2	48	CP4	17.514
VP04_ERPs_resplocked_armw	2	49	P5	12.37
VP04_ERPs_resplocked_armw	2	50	P1	12.308
VP04_ERPs_resplocked_armw	2	51	P2	13.969
VP04_ERPs_resplocked_armw	2	52	P6	13.816
VP04_ERPs_resplocked_armw	2	53	PO5	11.955
VP04_ERPs_resplocked_armw	2	54	PO3	12.059
VP04_ERPs_resplocked_armw	2	55	PO4	13.796
VP04_ERPs_resplocked_armw	2	56	PO6	14.057
VP04_ERPs_resplocked_armw	2	57	FT7	31.036
VP04_ERPs_resplocked_armw	2	58	FT8	9.827
VP04_ERPs_resplocked_armw	2	59	TP7	10.409
VP04_ERPs_resplocked_armw	2	60	TP8	14.139
VP04_ERPs_resplocked_armw	2	61	PO7	11.957
VP04_ERPs_resplocked_armw	2	62	PO8	13.976
VP04_ERPs_resplocked_armw	4	1	Fp1	7.875
VP04_ERPs_resplocked_armw	4	2	Fpz	7.132
VP04_ERPs_resplocked_armw	4	3	Fp2	2.546
VP04_ERPs_resplocked_armw	4	4	F7	13.809
VP04_ERPs_resplocked_armw	4	5	F3	13.707
VP04_ERPs_resplocked_armw	4	6	Fz	13.648
VP04_ERPs_resplocked_armw	4	7	F4	16.366
VP04_ERPs_resplocked_armw	4	8	F8	12.493
VP04_ERPs_resplocked_armw	4	9	FC5	11.418
VP04_ERPs_resplocked_armw	4	10	FC1	18.446
VP04_ERPs_resplocked_armw	4	11	FC2	19.393
VP04_ERPs_resplocked_armw	4	12	FC6	14.05
VP04_ERPs_resplocked_armw	4	13	T7	6.859
VP04_ERPs_resplocked_armw	4	14	C3	20.714
VP04_ERPs_resplocked_armw	4	15	Cz	20.138
VP04_ERPs_resplocked_armw	4	16	C4	19.485
VP04_ERPs_resplocked_armw	4	17	T8	10.079
VP04_ERPs_resplocked_armw	4	18	CP5	10.78
VP04_ERPs_resplocked_armw	4	19	CP1	17.553
VP04_ERPs_resplocked_armw	4	20	CP2	15.452
VP04_ERPs_resplocked_armw	4	21	CP6	15.266
VP04_ERPs_resplocked_armw	4	22	P7	10.46
VP04_ERPs_resplocked_armw	4	23	P3	16.688
VP04_ERPs_resplocked_armw	4	24	Pz	19.855
VP04_ERPs_resplocked_armw	4	25	P4	15.205
VP04_ERPs_resplocked_armw	4	26	P8	14.349
VP04_ERPs_resplocked_armw	4	27	POz	19.83
VP04_ERPs_resplocked_armw	4	28	O1	12.89
VP04_ERPs_resplocked_armw	4	29	Oz	16.808
VP04_ERPs_resplocked_armw	4	30	O2	14.926
VP04_ERPs_resplocked_armw	4	31	AF7	0.479
VP04_ERPs_resplocked_armw	4	32	AF3	-0.35
VP04_ERPs_resplocked_armw	4	33	AF4	11.665
VP04_ERPs_resplocked_armw	4	34	AF8	5.752
VP04_ERPs_resplocked_armw	4	35	F5	13.547
VP04_ERPs_resplocked_armw	4	36	F1	13.75
VP04_ERPs_resplocked_armw	4	37	F2	17.089
VP04_ERPs_resplocked_armw	4	38	F6	12.025
VP04_ERPs_resplocked_armw	4	39	FC3	15.982
VP04_ERPs_resplocked_armw	4	40	FCz	19.62
VP04_ERPs_resplocked_armw	4	41	FC4	19.719
VP04_ERPs_resplocked_armw	4	42	C5	17.512
VP04_ERPs_resplocked_armw	4	43	C1	21.011
VP04_ERPs_resplocked_armw	4	44	C2	21.323
VP04_ERPs_resplocked_armw	4	45	C6	14.189
VP04_ERPs_resplocked_armw	4	46	CP3	20.693
VP04_ERPs_resplocked_armw	4	47	CPz	20.399
VP04_ERPs_resplocked_armw	4	48	CP4	19.658
VP04_ERPs_resplocked_armw	4	49	P5	10.078
VP04_ERPs_resplocked_armw	4	50	P1	17.915
VP04_ERPs_resplocked_armw	4	51	P2	14.828
VP04_ERPs_resplocked_armw	4	52	P6	15.051
VP04_ERPs_resplocked_armw	4	53	PO5	10.346
VP04_ERPs_resplocked_armw	4	54	PO3	10.44
VP04_ERPs_resplocked_armw	4	55	PO4	15.179
VP04_ERPs_resplocked_armw	4	56	PO6	14.614
VP04_ERPs_resplocked_armw	4	57	FT7	5.862
VP04_ERPs_resplocked_armw	4	58	FT8	13.116
VP04_ERPs_resplocked_armw	4	59	TP7	18.701
VP04_ERPs_resplocked_armw	4	60	TP8	15.011
VP04_ERPs_resplocked_armw	4	61	PO7	10.522
VP04_ERPs_resplocked_armw	4	62	PO8	14.599
VP04_ERPs_resplocked_armw	5	1	Fp1	16.077
VP04_ERPs_resplocked_armw	5	2	Fpz	19.701
VP04_ERPs_resplocked_armw	5	3	Fp2	12.871
VP04_ERPs_resplocked_armw	5	4	F7	26.415
VP04_ERPs_resplocked_armw	5	5	F3	29.477
VP04_ERPs_resplocked_armw	5	6	Fz	29.535
VP04_ERPs_resplocked_armw	5	7	F4	27.053
VP04_ERPs_resplocked_armw	5	8	F8	23.279
VP04_ERPs_resplocked_armw	5	9	FC5	20.026
VP04_ERPs_resplocked_armw	5	10	FC1	32.054
VP04_ERPs_resplocked_armw	5	11	FC2	31.651
VP04_ERPs_resplocked_armw	5	12	FC6	22.187
VP04_ERPs_resplocked_armw	5	13	T7	10.925
VP04_ERPs_resplocked_armw	5	14	C3	30.014
VP04_ERPs_resplocked_armw	5	15	Cz	34.367
VP04_ERPs_resplocked_armw	5	16	C4	31.581
VP04_ERPs_resplocked_armw	5	17	T8	24.621
VP04_ERPs_resplocked_armw	5	18	CP5	18.486
VP04_ERPs_resplocked_armw	5	19	CP1	29.161
VP04_ERPs_resplocked_armw	5	20	CP2	25.579
VP04_ERPs_resplocked_armw	5	21	CP6	25.324
VP04_ERPs_resplocked_armw	5	22	P7	15.137
VP04_ERPs_resplocked_armw	5	23	P3	27.508
VP04_ERPs_resplocked_armw	5	24	Pz	30.534
VP04_ERPs_resplocked_armw	5	25	P4	25.433
VP04_ERPs_resplocked_armw	5	26	P8	24.952
VP04_ERPs_resplocked_armw	5	27	POz	30.665
VP04_ERPs_resplocked_armw	5	28	O1	20.311
VP04_ERPs_resplocked_armw	5	29	Oz	27.759
VP04_ERPs_resplocked_armw	5	30	O2	25.401
VP04_ERPs_resplocked_armw	5	31	AF7	3.799
VP04_ERPs_resplocked_armw	5	32	AF3	11.375
VP04_ERPs_resplocked_armw	5	33	AF4	24.298
VP04_ERPs_resplocked_armw	5	34	AF8	12.316
VP04_ERPs_resplocked_armw	5	35	F5	28.675
VP04_ERPs_resplocked_armw	5	36	F1	29.572
VP04_ERPs_resplocked_armw	5	37	F2	27.289
VP04_ERPs_resplocked_armw	5	38	F6	23.024
VP04_ERPs_resplocked_armw	5	39	FC3	27.74
VP04_ERPs_resplocked_armw	5	40	FCz	31.773
VP04_ERPs_resplocked_armw	5	41	FC4	31.877
VP04_ERPs_resplocked_armw	5	42	C5	23.646
VP04_ERPs_resplocked_armw	5	43	C1	30.907
VP04_ERPs_resplocked_armw	5	44	C2	31.244
VP04_ERPs_resplocked_armw	5	45	C6	24.849
VP04_ERPs_resplocked_armw	5	46	CP3	28.783
VP04_ERPs_resplocked_armw	5	47	CPz	30.685
VP04_ERPs_resplocked_armw	5	48	CP4	31.575
VP04_ERPs_resplocked_armw	5	49	P5	14.355
VP04_ERPs_resplocked_armw	5	50	P1	29.126
VP04_ERPs_resplocked_armw	5	51	P2	25.432
VP04_ERPs_resplocked_armw	5	52	P6	25.084
VP04_ERPs_resplocked_armw	5	53	PO5	15.137
VP04_ERPs_resplocked_armw	5	54	PO3	15.04
VP04_ERPs_resplocked_armw	5	55	PO4	25.597
VP04_ERPs_resplocked_armw	5	56	PO6	25.172
VP04_ERPs_resplocked_armw	5	57	FT7	30.48
VP04_ERPs_resplocked_armw	5	58	FT8	23.792
VP04_ERPs_resplocked_armw	5	59	TP7	24.211
VP04_ERPs_resplocked_armw	5	60	TP8	25.242
VP04_ERPs_resplocked_armw	5	61	PO7	15.258
VP04_ERPs_resplocked_armw	5	62	PO8	25.149
VP05_ERPs_resplocked_armw	1	1	Fp1	7.325
VP05_ERPs_resplocked_armw	1	2	Fpz	-3.816
VP05_ERPs_resplocked_armw	1	3	Fp2	-4.053
VP05_ERPs_resplocked_armw	1	4	F7	12.872
VP05_ERPs_resplocked_armw	1	5	F3	-1.511
VP05_ERPs_resplocked_armw	1	6	Fz	-2.22
VP05_ERPs_resplocked_armw	1	7	F4	0.621
VP05_ERPs_resplocked_armw	1	8	F8	4.401
VP05_ERPs_resplocked_armw	1	9	FC5	3.599
VP05_ERPs_resplocked_armw	1	10	FC1	-7.273
VP05_ERPs_resplocked_armw	1	11	FC2	-6.43
VP05_ERPs_resplocked_armw	1	12	FC6	2.278
VP05_ERPs_resplocked_armw	1	13	T7	-1.213
VP05_ERPs_resplocked_armw	1	14	C3	-4.913
VP05_ERPs_resplocked_armw	1	15	Cz	-6.372
VP05_ERPs_resplocked_armw	1	16	C4	-0.902
VP05_ERPs_resplocked_armw	1	17	T8	3.778
VP05_ERPs_resplocked_armw	1	18	CP5	-1.216
VP05_ERPs_resplocked_armw	1	19	CP1	-3.359
VP05_ERPs_resplocked_armw	1	20	CP2	-3.785
VP05_ERPs_resplocked_armw	1	21	CP6	1.149
VP05_ERPs_resplocked_armw	1	22	P7	-2.82
VP05_ERPs_resplocked_armw	1	23	P3	-8.683
VP05_ERPs_resplocked_armw	1	24	Pz	-6.4
VP05_ERPs_resplocked_armw	1	25	P4	-4.315
VP05_ERPs_resplocked_armw	1	26	P8	-0.747
VP05_ERPs_resplocked_armw	1	27	POz	-9.519
VP05_ERPs_resplocked_armw	1	28	O1	-7.053
VP05_ERPs_resplocked_armw	1	29	Oz	-0.615
VP05_ERPs_resplocked_armw	1	30	O2	-4.459
VP05_ERPs_resplocked_armw	1	31	AF7	7.294
VP05_ERPs_resplocked_armw	1	32	AF3	5.387
VP05_ERPs_resplocked_armw	1	33	AF4	0.259
VP05_ERPs_resplocked_armw	1	34	AF8	8.877
VP05_ERPs_resplocked_armw	1	35	F5	4.929
VP05_ERPs_resplocked_armw	1	36	F1	-1.193
VP05_ERPs_resplocked_armw	1	37	F2	0.529
VP05_ERPs_resplocked_armw	1	38	F6	0.712
VP05_ERPs_resplocked_armw	1	39	FC3	-3.321
VP05_ERPs_resplocked_armw	1	40	FCz	-6.559
VP05_ERPs_resplocked_armw	1	41	FC4	3.852
VP05_ERPs_resplocked_armw	1	42	C5	3.811
VP05_ERPs_resplocked_armw	1	43	C1	-6.275
VP05_ERPs_resplocked_armw	1	44	C2	-6.579
VP05_ERPs_resplocked_armw	1	45	C6	0.873
VP05_ERPs_resplocked_armw	1	46	CP3	-4.479
VP05_ERPs_resplocked_armw	1	47	CPz	-5.989
VP05_ERPs_resplocked_armw	1	48	CP4	-0.93
VP05_ERPs_resplocked_armw	1	49	P5	-3.776
VP05_ERPs_resplocked_armw	1	50	P1	-3.106
VP05_ERPs_resplocked_armw	1	51	P2	-5.76
VP05_ERPs_resplocked_armw	1	52	P6	-4.369
VP05_ERPs_resplocked_armw	1	53	PO5	-8.968
VP05_ERPs_resplocked_armw	1	54	PO3	-8.88
VP05_ERPs_resplocked_armw	1	55	PO4	-6.569
VP05_ERPs_resplocked_armw	1	56	PO6	-4.507
VP05_ERPs_resplocked_armw	1	57	FT7	12.975
VP05_ERPs_resplocked_armw	1	58	FT8	4.699
VP05_ERPs_resplocked_armw	1	59	TP7	-1.084
VP05_ERPs_resplocked_armw	1	60	TP8	-0.359
VP05_ERPs_resplocked_armw	1	61	PO7	-8.771
VP05_ERPs_resplocked_armw	1	62	PO8	-4.528
VP05_ERPs_resplocked_armw	2	1	Fp1	26.94
VP05_ERPs_resplocked_armw	2	2	Fpz	47.142
VP05_ERPs_resplocked_armw	2	3	Fp2	40.535
VP05_ERPs_resplocked_armw	2	4	F7	17.781
VP05_ERPs_resplocked_armw	2	5	F3	4.566
VP05_ERPs_resplocked_armw	2	6	Fz	2.873
VP05_ERPs_resplocked_armw	2	7	F4	6.781
VP05_ERPs_resplocked_armw	2	8	F8	18.034
VP05_ERPs_resplocked_armw	2	9	FC5	12.241
VP05_ERPs_resplocked_armw	2	10	FC1	-3.213
VP05_ERPs_resplocked_armw	2	11	FC2	2.561
VP05_ERPs_resplocked_armw	2	12	FC6	5.554
VP05_ERPs_resplocked_armw	2	13	T7	7.159
VP05_ERPs_resplocked_armw	2	14	C3	5.557
VP05_ERPs_resplocked_armw	2	15	Cz	1.443
VP05_ERPs_resplocked_armw	2	16	C4	5.578
VP05_ERPs_resplocked_armw	2	17	T8	14.155
VP05_ERPs_resplocked_armw	2	18	CP5	6.684
VP05_ERPs_resplocked_armw	2	19	CP1	3.891
VP05_ERPs_resplocked_armw	2	20	CP2	4.094
VP05_ERPs_resplocked_armw	2	21	CP6	8.096
VP05_ERPs_resplocked_armw	2	22	P7	7.754
VP05_ERPs_resplocked_armw	2	23	P3	1.713
VP05_ERPs_resplocked_armw	2	24	Pz	-2.528
VP05_ERPs_resplocked_armw	2	25	P4	4.765
VP05_ERPs_resplocked_armw	2	26	P8	7.307
VP05_ERPs_resplocked_armw	2	27	POz	-2.716
VP05_ERPs_resplocked_armw	2	28	O1	2.11
VP05_ERPs_resplocked_armw	2	29	Oz	8.402
VP05_ERPs_resplocked_armw	2	30	O2	4.817
VP05_ERPs_resplocked_armw	2	31	AF7	27.417
VP05_ERPs_resplocked_armw	2	32	AF3	12.03
VP05_ERPs_resplocked_armw	2	33	AF4	6.568
VP05_ERPs_resplocked_armw	2	34	AF8	11.72
VP05_ERPs_resplocked_armw	2	35	F5	7.15
VP05_ERPs_resplocked_armw	2	36	F1	4.586
VP05_ERPs_resplocked_armw	2	37	F2	6.538
VP05_ERPs_resplocked_armw	2	38	F6	6.49
VP05_ERPs_resplocked_armw	2	39	FC3	-0.91
VP05_ERPs_resplocked_armw	2	40	FCz	2.494
VP05_ERPs_resplocked_armw	2	41	FC4	4.175
VP05_ERPs_resplocked_armw	2	42	C5	10.054
VP05_ERPs_resplocked_armw	2	43	C1	1.181
VP05_ERPs_resplocked_armw	2	44	C2	2.244
VP05_ERPs_resplocked_armw	2	45	C6	7.496
VP05_ERPs_resplocked_armw	2	46	CP3	2.618
VP05_ERPs_resplocked_armw	2	47	CPz	-1.746
VP05_ERPs_resplocked_armw	2	48	CP4	5.508
VP05_ERPs_resplocked_armw	2	49	P5	5.068
VP05_ERPs_resplocked_armw	2	50	P1	3.888
VP05_ERPs_resplocked_armw	2	51	P2	0.622
VP05_ERPs_resplocked_armw	2	52	P6	4.79
VP05_ERPs_resplocked_armw	2	53	PO5	-1.496
VP05_ERPs_resplocked_armw	2	54	PO3	-0.879
VP05_ERPs_resplocked_armw	2	55	PO4	2.851
VP05_ERPs_resplocked_armw	2	56	PO6	4.52
VP05_ERPs_resplocked_armw	2	57	FT7	18.147
VP05_ERPs_resplocked_armw	2	58	FT8	18.766
VP05_ERPs_resplocked_armw	2	59	TP7	7.562
VP05_ERPs_resplocked_armw	2	60	TP8	6.898
VP05_ERPs_resplocked_armw	2	61	PO7	-1.192
VP05_ERPs_resplocked_armw	2	62	PO8	4.462
VP05_ERPs_resplocked_armw	4	1	Fp1	-7.231
VP05_ERPs_resplocked_armw	4	2	Fpz	-22.585
VP05_ERPs_resplocked_armw	4	3	Fp2	-21.397
VP05_ERPs_resplocked_armw	4	4	F7	-8.066
VP05_ERPs_resplocked_armw	4	5	F3	-22.088
VP05_ERPs_resplocked_armw	4	6	Fz	-22.082
VP05_ERPs_resplocked_armw	4	7	F4	-17.814
VP05_ERPs_resplocked_armw	4	8	F8	0.511
VP05_ERPs_resplocked_armw	4	9	FC5	-11.207
VP05_ERPs_resplocked_armw	4	10	FC1	-21.744
VP05_ERPs_resplocked_armw	4	11	FC2	-18.923
VP05_ERPs_resplocked_armw	4	12	FC6	-11.151
VP05_ERPs_resplocked_armw	4	13	T7	-9.732
VP05_ERPs_resplocked_armw	4	14	C3	-14.205
VP05_ERPs_resplocked_armw	4	15	Cz	-18.133
VP05_ERPs_resplocked_armw	4	16	C4	-9.653
VP05_ERPs_resplocked_armw	4	17	T8	-6.9
VP05_ERPs_resplocked_armw	4	18	CP5	-10.26
VP05_ERPs_resplocked_armw	4	19	CP1	-14.712
VP05_ERPs_resplocked_armw	4	20	CP2	-12.846
VP05_ERPs_resplocked_armw	4	21	CP6	-9.46
VP05_ERPs_resplocked_armw	4	22	P7	-10.644
VP05_ERPs_resplocked_armw	4	23	P3	-16.593
VP05_ERPs_resplocked_armw	4	24	Pz	-14.716
VP05_ERPs_resplocked_armw	4	25	P4	-8.778
VP05_ERPs_resplocked_armw	4	26	P8	-6.675
VP05_ERPs_resplocked_armw	4	27	POz	-15.762
VP05_ERPs_resplocked_armw	4	28	O1	-12.02
VP05_ERPs_resplocked_armw	4	29	Oz	-11.05
VP05_ERPs_resplocked_armw	4	30	O2	-8.724
VP05_ERPs_resplocked_armw	4	31	AF7	-4.598
VP05_ERPs_resplocked_armw	4	32	AF3	-20.27
VP05_ERPs_resplocked_armw	4	33	AF4	-19.654
VP05_ERPs_resplocked_armw	4	34	AF8	-12.081
VP05_ERPs_resplocked_armw	4	35	F5	-16.781
VP05_ERPs_resplocked_armw	4	36	F1	-21.959
VP05_ERPs_resplocked_armw	4	37	F2	-17.815
VP05_ERPs_resplocked_armw	4	38	F6	-17.883
VP05_ERPs_resplocked_armw	4	39	FC3	-18.293
VP05_ERPs_resplocked_armw	4	40	FCz	-18.947
VP05_ERPs_resplocked_armw	4	41	FC4	-17.971
VP05_ERPs_resplocked_armw	4	42	C5	-10.805
VP05_ERPs_resplocked_armw	4	43	C1	-18.256
VP05_ERPs_resplocked_armw	4	44	C2	-19.177
VP05_ERPs_resplocked_armw	4	45	C6	-9.628
VP05_ERPs_resplocked_armw	4	46	CP3	-15.264
VP05_ERPs_resplocked_armw	4	47	CPz	-14.638
VP05_ERPs_resplocked_armw	4	48	CP4	-9.297
VP05_ERPs_resplocked_armw	4	49	P5	-14.323
VP05_ERPs_resplocked_armw	4	50	P1	-14.936
VP05_ERPs_resplocked_armw	4	51	P2	-12.414
VP05_ERPs_resplocked_armw	4	52	P6	-8.608
VP05_ERPs_resplocked_armw	4	53	PO5	-13.791
VP05_ERPs_resplocked_armw	4	54	PO3	-13.9
VP05_ERPs_resplocked_armw	4	55	PO4	-11.352
VP05_ERPs_resplocked_armw	4	56	PO6	-8.733
VP05_ERPs_resplocked_armw	4	57	FT7	-7.931
VP05_ERPs_resplocked_armw	4	58	FT8	0.455
VP05_ERPs_resplocked_armw	4	59	TP7	-9.658
VP05_ERPs_resplocked_armw	4	60	TP8	-7.005
VP05_ERPs_resplocked_armw	4	61	PO7	-13.783
VP05_ERPs_resplocked_armw	4	62	PO8	-8.8
VP05_ERPs_resplocked_armw	5	1	Fp1	-3.097
VP05_ERPs_resplocked_armw	5	2	Fpz	-3.35
VP05_ERPs_resplocked_armw	5	3	Fp2	-2.336
VP05_ERPs_resplocked_armw	5	4	F7	-3.954
VP05_ERPs_resplocked_armw	5	5	F3	-10.88
VP05_ERPs_resplocked_armw	5	6	Fz	-10.81
VP05_ERPs_resplocked_armw	5	7	F4	-6.031
VP05_ERPs_resplocked_armw	5	8	F8	-2.948
VP05_ERPs_resplocked_armw	5	9	FC5	-4.535
VP05_ERPs_resplocked_armw	5	10	FC1	-9.429
VP05_ERPs_resplocked_armw	5	11	FC2	-9.27
VP05_ERPs_resplocked_armw	5	12	FC6	-3.246
VP05_ERPs_resplocked_armw	5	13	T7	-7.668
VP05_ERPs_resplocked_armw	5	14	C3	-10.003
VP05_ERPs_resplocked_armw	5	15	Cz	-10.801
VP05_ERPs_resplocked_armw	5	16	C4	-2.938
VP05_ERPs_resplocked_armw	5	17	T8	-1.27
VP05_ERPs_resplocked_armw	5	18	CP5	-7.72
VP05_ERPs_resplocked_armw	5	19	CP1	-6.534
VP05_ERPs_resplocked_armw	5	20	CP2	-6.197
VP05_ERPs_resplocked_armw	5	21	CP6	-1.975
VP05_ERPs_resplocked_armw	5	22	P7	-9.1
VP05_ERPs_resplocked_armw	5	23	P3	-7.862
VP05_ERPs_resplocked_armw	5	24	Pz	-9.127
VP05_ERPs_resplocked_armw	5	25	P4	-1.999
VP05_ERPs_resplocked_armw	5	26	P8	-1.213
VP05_ERPs_resplocked_armw	5	27	POz	-8.282
VP05_ERPs_resplocked_armw	5	28	O1	-9.349
VP05_ERPs_resplocked_armw	5	29	Oz	-7.214
VP05_ERPs_resplocked_armw	5	30	O2	-2.165
VP05_ERPs_resplocked_armw	5	31	AF7	-2.88
VP05_ERPs_resplocked_armw	5	32	AF3	-7.201
VP05_ERPs_resplocked_armw	5	33	AF4	-8.174
VP05_ERPs_resplocked_armw	5	34	AF8	-6.098
VP05_ERPs_resplocked_armw	5	35	F5	-7.489
VP05_ERPs_resplocked_armw	5	36	F1	-10.8
VP05_ERPs_resplocked_armw	5	37	F2	-5.833
VP05_ERPs_resplocked_armw	5	38	F6	-6.287
VP05_ERPs_resplocked_armw	5	39	FC3	-11.443
VP05_ERPs_resplocked_armw	5	40	FCz	-9.153
VP05_ERPs_resplocked_armw	5	41	FC4	-4.66
VP05_ERPs_resplocked_armw	5	42	C5	-5.116
VP05_ERPs_resplocked_armw	5	43	C1	-10.929
VP05_ERPs_resplocked_armw	5	44	C2	-9.577
VP05_ERPs_resplocked_armw	5	45	C6	-2.387
VP05_ERPs_resplocked_armw	5	46	CP3	-10.628
VP05_ERPs_resplocked_armw	5	47	CPz	-8.797
VP05_ERPs_resplocked_armw	5	48	CP4	-2.622
VP05_ERPs_resplocked_armw	5	49	P5	-8.365
VP05_ERPs_resplocked_armw	5	50	P1	-6.379
VP05_ERPs_resplocked_armw	5	51	P2	-3.723
VP05_ERPs_resplocked_armw	5	52	P6	-2.089
VP05_ERPs_resplocked_armw	5	53	PO5	-12.109
VP05_ERPs_resplocked_armw	5	54	PO3	-11.671
VP05_ERPs_resplocked_armw	5	55	PO4	-2.365
VP05_ERPs_resplocked_armw	5	56	PO6	-2.317
VP05_ERPs_resplocked_armw	5	57	FT7	-3.73
VP05_ERPs_resplocked_armw	5	58	FT8	-2.64
VP05_ERPs_resplocked_armw	5	59	TP7	-7.508
VP05_ERPs_resplocked_armw	5	60	TP8	-1.416
VP05_ERPs_resplocked_armw	5	61	PO7	-11.857
VP05_ERPs_resplocked_armw	5	62	PO8	-2.316
VP06_ERPs_resplocked_armw	1	1	Fp1	19.45
VP06_ERPs_resplocked_armw	1	2	Fpz	0.11
VP06_ERPs_resplocked_armw	1	3	Fp2	1.979
VP06_ERPs_resplocked_armw	1	4	F7	12.773
VP06_ERPs_resplocked_armw	1	5	F3	18.327
VP06_ERPs_resplocked_armw	1	6	Fz	19.667
VP06_ERPs_resplocked_armw	1	7	F4	20.254
VP06_ERPs_resplocked_armw	1	8	F8	17.059
VP06_ERPs_resplocked_armw	1	9	FC5	20.209
VP06_ERPs_resplocked_armw	1	10	FC1	21.696
VP06_ERPs_resplocked_armw	1	11	FC2	20.302
VP06_ERPs_resplocked_armw	1	12	FC6	22.513
VP06_ERPs_resplocked_armw	1	13	T7	12.244
VP06_ERPs_resplocked_armw	1	14	C3	23.111
VP06_ERPs_resplocked_armw	1	15	Cz	21.635
VP06_ERPs_resplocked_armw	1	16	C4	21.955
VP06_ERPs_resplocked_armw	1	17	T8	12.383
VP06_ERPs_resplocked_armw	1	18	CP5	24.28
VP06_ERPs_resplocked_armw	1	19	CP1	19.284
VP06_ERPs_resplocked_armw	1	20	CP2	19.4
VP06_ERPs_resplocked_armw	1	21	CP6	16.297
VP06_ERPs_resplocked_armw	1	22	P7	13.018
VP06_ERPs_resplocked_armw	1	23	P3	20.508
VP06_ERPs_resplocked_armw	1	24	Pz	20.404
VP06_ERPs_resplocked_armw	1	25	P4	19.707
VP06_ERPs_resplocked_armw	1	26	P8	3.627
VP06_ERPs_resplocked_armw	1	27	POz	21.137
VP06_ERPs_resplocked_armw	1	28	O1	19.63
VP06_ERPs_resplocked_armw	1	29	Oz	19.398
VP06_ERPs_resplocked_armw	1	30	O2	19.687
VP06_ERPs_resplocked_armw	1	31	AF7	24.258
VP06_ERPs_resplocked_armw	1	32	AF3	18.843
VP06_ERPs_resplocked_armw	1	33	AF4	24.039
VP06_ERPs_resplocked_armw	1	34	AF8	-1.912
VP06_ERPs_resplocked_armw	1	35	F5	17.645
VP06_ERPs_resplocked_armw	1	36	F1	19.767
VP06_ERPs_resplocked_armw	1	37	F2	20.224
VP06_ERPs_resplocked_armw	1	38	F6	18.3
VP06_ERPs_resplocked_armw	1	39	FC3	19.548
VP06_ERPs_resplocked_armw	1	40	FCz	18.588
VP06_ERPs_resplocked_armw	1	41	FC4	22.346
VP06_ERPs_resplocked_armw	1	42	C5	21.112
VP06_ERPs_resplocked_armw	1	43	C1	21.444
VP06_ERPs_resplocked_armw	1	44	C2	21.721
VP06_ERPs_resplocked_armw	1	45	C6	18.46
VP06_ERPs_resplocked_armw	1	46	CP3	21.758
VP06_ERPs_resplocked_armw	1	47	CPz	19.637
VP06_ERPs_resplocked_armw	1	48	CP4	21.867
VP06_ERPs_resplocked_armw	1	49	P5	19.687
VP06_ERPs_resplocked_armw	1	50	P1	20.638
VP06_ERPs_resplocked_armw	1	51	P2	20.605
VP06_ERPs_resplocked_armw	1	52	P6	16.35
VP06_ERPs_resplocked_armw	1	53	PO5	20.393
VP06_ERPs_resplocked_armw	1	54	PO3	20.289
VP06_ERPs_resplocked_armw	1	55	PO4	19.756
VP06_ERPs_resplocked_armw	1	56	PO6	19.867
VP06_ERPs_resplocked_armw	1	57	FT7	6.443
VP06_ERPs_resplocked_armw	1	58	FT8	21.871
VP06_ERPs_resplocked_armw	1	59	TP7	10.947
VP06_ERPs_resplocked_armw	1	60	TP8	12.575
VP06_ERPs_resplocked_armw	1	61	PO7	20.062
VP06_ERPs_resplocked_armw	1	62	PO8	19.593
VP06_ERPs_resplocked_armw	2	1	Fp1	20.295
VP06_ERPs_resplocked_armw	2	2	Fpz	1.559
VP06_ERPs_resplocked_armw	2	3	Fp2	9.894
VP06_ERPs_resplocked_armw	2	4	F7	8.289
VP06_ERPs_resplocked_armw	2	5	F3	18.904
VP06_ERPs_resplocked_armw	2	6	Fz	30.969
VP06_ERPs_resplocked_armw	2	7	F4	27.661
VP06_ERPs_resplocked_armw	2	8	F8	0.703
VP06_ERPs_resplocked_armw	2	9	FC5	8.402
VP06_ERPs_resplocked_armw	2	10	FC1	30.231
VP06_ERPs_resplocked_armw	2	11	FC2	28.298
VP06_ERPs_resplocked_armw	2	12	FC6	16.886
VP06_ERPs_resplocked_armw	2	13	T7	12.27
VP06_ERPs_resplocked_armw	2	14	C3	30.123
VP06_ERPs_resplocked_armw	2	15	Cz	30.052
VP06_ERPs_resplocked_armw	2	16	C4	31.687
VP06_ERPs_resplocked_armw	2	17	T8	2.395
VP06_ERPs_resplocked_armw	2	18	CP5	23.339
VP06_ERPs_resplocked_armw	2	19	CP1	27.178
VP06_ERPs_resplocked_armw	2	20	CP2	27.684
VP06_ERPs_resplocked_armw	2	21	CP6	11.642
VP06_ERPs_resplocked_armw	2	22	P7	8.361
VP06_ERPs_resplocked_armw	2	23	P3	26.594
VP06_ERPs_resplocked_armw	2	24	Pz	27.536
VP06_ERPs_resplocked_armw	2	25	P4	24.037
VP06_ERPs_resplocked_armw	2	26	P8	-0.387
VP06_ERPs_resplocked_armw	2	27	POz	25.527
VP06_ERPs_resplocked_armw	2	28	O1	23.862
VP06_ERPs_resplocked_armw	2	29	Oz	24.164
VP06_ERPs_resplocked_armw	2	30	O2	23.946
VP06_ERPs_resplocked_armw	2	31	AF7	46.498
VP06_ERPs_resplocked_armw	2	32	AF3	19.008
VP06_ERPs_resplocked_armw	2	33	AF4	27.471
VP06_ERPs_resplocked_armw	2	34	AF8	14.465
VP06_ERPs_resplocked_armw	2	35	F5	17.778
VP06_ERPs_resplocked_armw	2	36	F1	29.435
VP06_ERPs_resplocked_armw	2	37	F2	27.763
VP06_ERPs_resplocked_armw	2	38	F6	24.659
VP06_ERPs_resplocked_armw	2	39	FC3	27.237
VP06_ERPs_resplocked_armw	2	40	FCz	28.49
VP06_ERPs_resplocked_armw	2	41	FC4	20.547
VP06_ERPs_resplocked_armw	2	42	C5	14.954
VP06_ERPs_resplocked_armw	2	43	C1	29.504
VP06_ERPs_resplocked_armw	2	44	C2	30.83
VP06_ERPs_resplocked_armw	2	45	C6	16.215
VP06_ERPs_resplocked_armw	2	46	CP3	28.266
VP06_ERPs_resplocked_armw	2	47	CPz	27.354
VP06_ERPs_resplocked_armw	2	48	CP4	30.096
VP06_ERPs_resplocked_armw	2	49	P5	24.344
VP06_ERPs_resplocked_armw	2	50	P1	26.527
VP06_ERPs_resplocked_armw	2	51	P2	27.838
VP06_ERPs_resplocked_armw	2	52	P6	17.263
VP06_ERPs_resplocked_armw	2	53	PO5	25.346
VP06_ERPs_resplocked_armw	2	54	PO3	25.329
VP06_ERPs_resplocked_armw	2	55	PO4	24.267
VP06_ERPs_resplocked_armw	2	56	PO6	24.179
VP06_ERPs_resplocked_armw	2	57	FT7	-10.955
VP06_ERPs_resplocked_armw	2	58	FT8	14.722
VP06_ERPs_resplocked_armw	2	59	TP7	1.844
VP06_ERPs_resplocked_armw	2	60	TP8	2.725
VP06_ERPs_resplocked_armw	2	61	PO7	25.275
VP06_ERPs_resplocked_armw	2	62	PO8	23.864
VP06_ERPs_resplocked_armw	4	1	Fp1	18.985
VP06_ERPs_resplocked_armw	4	2	Fpz	-5.672
VP06_ERPs_resplocked_armw	4	3	Fp2	-12.773
VP06_ERPs_resplocked_armw	4	4	F7	2.134
VP06_ERPs_resplocked_armw	4	5	F3	29.548
VP06_ERPs_resplocked_armw	4	6	Fz	48.852
VP06_ERPs_resplocked_armw	4	7	F4	39.898
VP06_ERPs_resplocked_armw	4	8	F8	-9.079
VP06_ERPs_resplocked_armw	4	9	FC5	13.064
VP06_ERPs_resplocked_armw	4	10	FC1	49.214
VP06_ERPs_resplocked_armw	4	11	FC2	41.406
VP06_ERPs_resplocked_armw	4	12	FC6	23.528
VP06_ERPs_resplocked_armw	4	13	T7	17.548
VP06_ERPs_resplocked_armw	4	14	C3	50.715
VP06_ERPs_resplocked_armw	4	15	Cz	49.961
VP06_ERPs_resplocked_armw	4	16	C4	46.174
VP06_ERPs_resplocked_armw	4	17	T8	-3.097
VP06_ERPs_resplocked_armw	4	18	CP5	35.034
VP06_ERPs_resplocked_armw	4	19	CP1	47.226
VP06_ERPs_resplocked_armw	4	20	CP2	48.854
VP06_ERPs_resplocked_armw	4	21	CP6	25.571
VP06_ERPs_resplocked_armw	4	22	P7	16.689
VP06_ERPs_resplocked_armw	4	23	P3	46.806
VP06_ERPs_resplocked_armw	4	24	Pz	49.071
VP06_ERPs_resplocked_armw	4	25	P4	41.596
VP06_ERPs_resplocked_armw	4	26	P8	-1.329
VP06_ERPs_resplocked_armw	4	27	POz	48.054
VP06_ERPs_resplocked_armw	4	28	O1	41.517
VP06_ERPs_resplocked_armw	4	29	Oz	40.84
VP06_ERPs_resplocked_armw	4	30	O2	41.178
VP06_ERPs_resplocked_armw	4	31	AF7	61.411
VP06_ERPs_resplocked_armw	4	32	AF3	29.993
VP06_ERPs_resplocked_armw	4	33	AF4	32.713
VP06_ERPs_resplocked_armw	4	34	AF8	1.968
VP06_ERPs_resplocked_armw	4	35	F5	25.624
VP06_ERPs_resplocked_armw	4	36	F1	45.859
VP06_ERPs_resplocked_armw	4	37	F2	40.046
VP06_ERPs_resplocked_armw	4	38	F6	29.518
VP06_ERPs_resplocked_armw	4	39	FC3	47.581
VP06_ERPs_resplocked_armw	4	40	FCz	45.722
VP06_ERPs_resplocked_armw	4	41	FC4	31.042
VP06_ERPs_resplocked_armw	4	42	C5	16.996
VP06_ERPs_resplocked_armw	4	43	C1	47.446
VP06_ERPs_resplocked_armw	4	44	C2	52.214
VP06_ERPs_resplocked_armw	4	45	C6	22.307
VP06_ERPs_resplocked_armw	4	46	CP3	45.915
VP06_ERPs_resplocked_armw	4	47	CPz	47.686
VP06_ERPs_resplocked_armw	4	48	CP4	51.992
VP06_ERPs_resplocked_armw	4	49	P5	42.999
VP06_ERPs_resplocked_armw	4	50	P1	46.537
VP06_ERPs_resplocked_armw	4	51	P2	49.397
VP06_ERPs_resplocked_armw	4	52	P6	36.699
VP06_ERPs_resplocked_armw	4	53	PO5	43.671
VP06_ERPs_resplocked_armw	4	54	PO3	43.536
VP06_ERPs_resplocked_armw	4	55	PO4	41.655
VP06_ERPs_resplocked_armw	4	56	PO6	41.615
VP06_ERPs_resplocked_armw	4	57	FT7	-23.012
VP06_ERPs_resplocked_armw	4	58	FT8	14.196
VP06_ERPs_resplocked_armw	4	59	TP7	1.621
VP06_ERPs_resplocked_armw	4	60	TP8	-3.168
VP06_ERPs_resplocked_armw	4	61	PO7	43.339
VP06_ERPs_resplocked_armw	4	62	PO8	41.112
VP06_ERPs_resplocked_armw	5	1	Fp1	12.637
VP06_ERPs_resplocked_armw	5	2	Fpz	9.879
VP06_ERPs_resplocked_armw	5	3	Fp2	10.788
VP06_ERPs_resplocked_armw	5	4	F7	5.088
VP06_ERPs_resplocked_armw	5	5	F3	6.196
VP06_ERPs_resplocked_armw	5	6	Fz	6.796
VP06_ERPs_resplocked_armw	5	7	F4	6.969
VP06_ERPs_resplocked_armw	5	8	F8	8.569
VP06_ERPs_resplocked_armw	5	9	FC5	2.989
VP06_ERPs_resplocked_armw	5	10	FC1	7.202
VP06_ERPs_resplocked_armw	5	11	FC2	7.461
VP06_ERPs_resplocked_armw	5	12	FC6	9.994
VP06_ERPs_resplocked_armw	5	13	T7	2.491
VP06_ERPs_resplocked_armw	5	14	C3	9.637
VP06_ERPs_resplocked_armw	5	15	Cz	9.182
VP06_ERPs_resplocked_armw	5	16	C4	7.926
VP06_ERPs_resplocked_armw	5	17	T8	0.746
VP06_ERPs_resplocked_armw	5	18	CP5	3.772
VP06_ERPs_resplocked_armw	5	19	CP1	4.596
VP06_ERPs_resplocked_armw	5	20	CP2	5.305
VP06_ERPs_resplocked_armw	5	21	CP6	4.503
VP06_ERPs_resplocked_armw	5	22	P7	0.704
VP06_ERPs_resplocked_armw	5	23	P3	4.496
VP06_ERPs_resplocked_armw	5	24	Pz	5.155
VP06_ERPs_resplocked_armw	5	25	P4	4.286
VP06_ERPs_resplocked_armw	5	26	P8	-2.258
VP06_ERPs_resplocked_armw	5	27	POz	5.868
VP06_ERPs_resplocked_armw	5	28	O1	5.83
VP06_ERPs_resplocked_armw	5	29	Oz	3.789
VP06_ERPs_resplocked_armw	5	30	O2	4.488
VP06_ERPs_resplocked_armw	5	31	AF7	11.885
VP06_ERPs_resplocked_armw	5	32	AF3	6.57
VP06_ERPs_resplocked_armw	5	33	AF4	8.882
VP06_ERPs_resplocked_armw	5	34	AF8	5.457
VP06_ERPs_resplocked_armw	5	35	F5	5.541
VP06_ERPs_resplocked_armw	5	36	F1	6.965
VP06_ERPs_resplocked_armw	5	37	F2	7.128
VP06_ERPs_resplocked_armw	5	38	F6	12.508
VP06_ERPs_resplocked_armw	5	39	FC3	6.562
VP06_ERPs_resplocked_armw	5	40	FCz	6.298
VP06_ERPs_resplocked_armw	5	41	FC4	11.024
VP06_ERPs_resplocked_armw	5	42	C5	1.727
VP06_ERPs_resplocked_armw	5	43	C1	5.625
VP06_ERPs_resplocked_armw	5	44	C2	11.702
VP06_ERPs_resplocked_armw	5	45	C6	6.027
VP06_ERPs_resplocked_armw	5	46	CP3	5.397
VP06_ERPs_resplocked_armw	5	47	CPz	4.753
VP06_ERPs_resplocked_armw	5	48	CP4	8.84
VP06_ERPs_resplocked_armw	5	49	P5	5.048
VP06_ERPs_resplocked_armw	5	50	P1	4.529
VP06_ERPs_resplocked_armw	5	51	P2	5.564
VP06_ERPs_resplocked_armw	5	52	P6	2.813
VP06_ERPs_resplocked_armw	5	53	PO5	4.756
VP06_ERPs_resplocked_armw	5	54	PO3	4.559
VP06_ERPs_resplocked_armw	5	55	PO4	4.397
VP06_ERPs_resplocked_armw	5	56	PO6	4.502
VP06_ERPs_resplocked_armw	5	57	FT7	2.839
VP06_ERPs_resplocked_armw	5	58	FT8	11.054
VP06_ERPs_resplocked_armw	5	59	TP7	-2.745
VP06_ERPs_resplocked_armw	5	60	TP8	1.201
VP06_ERPs_resplocked_armw	5	61	PO7	4.514
VP06_ERPs_resplocked_armw	5	62	PO8	4.385
VP07_ERPs_resplocked_armw	1	1	Fp1	-4.089
VP07_ERPs_resplocked_armw	1	2	Fpz	-2.422
VP07_ERPs_resplocked_armw	1	3	Fp2	-16.703
VP07_ERPs_resplocked_armw	1	4	F7	-10.628
VP07_ERPs_resplocked_armw	1	5	F3	-8.428
VP07_ERPs_resplocked_armw	1	6	Fz	-7.492
VP07_ERPs_resplocked_armw	1	7	F4	-7.684
VP07_ERPs_resplocked_armw	1	8	F8	-13.874
VP07_ERPs_resplocked_armw	1	9	FC5	-6.528
VP07_ERPs_resplocked_armw	1	10	FC1	-6.166
VP07_ERPs_resplocked_armw	1	11	FC2	-8.35
VP07_ERPs_resplocked_armw	1	12	FC6	-7.055
VP07_ERPs_resplocked_armw	1	13	T7	-2.503
VP07_ERPs_resplocked_armw	1	14	C3	-4.645
VP07_ERPs_resplocked_armw	1	15	Cz	-6.634
VP07_ERPs_resplocked_armw	1	16	C4	-2.365
VP07_ERPs_resplocked_armw	1	17	T8	-7.466
VP07_ERPs_resplocked_armw	1	18	CP5	-1.32
VP07_ERPs_resplocked_armw	1	19	CP1	-5.363
VP07_ERPs_resplocked_armw	1	20	CP2	-6.196
VP07_ERPs_resplocked_armw	1	21	CP6	-5.755
VP07_ERPs_resplocked_armw	1	22	P7	-1.979
VP07_ERPs_resplocked_armw	1	23	P3	-2.416
VP07_ERPs_resplocked_armw	1	24	Pz	-4.879
VP07_ERPs_resplocked_armw	1	25	P4	-6.804
VP07_ERPs_resplocked_armw	1	26	P8	-4.521
VP07_ERPs_resplocked_armw	1	27	POz	-6.177
VP07_ERPs_resplocked_armw	1	28	O1	-2.478
VP07_ERPs_resplocked_armw	1	29	Oz	-6.935
VP07_ERPs_resplocked_armw	1	30	O2	-4.444
VP07_ERPs_resplocked_armw	1	31	AF7	-0.822
VP07_ERPs_resplocked_armw	1	32	AF3	-11.149
VP07_ERPs_resplocked_armw	1	33	AF4	-4.762
VP07_ERPs_resplocked_armw	1	34	AF8	0.671
VP07_ERPs_resplocked_armw	1	35	F5	-3.414
VP07_ERPs_resplocked_armw	1	36	F1	-7.862
VP07_ERPs_resplocked_armw	1	37	F2	-7.906
VP07_ERPs_resplocked_armw	1	38	F6	-7.408
VP07_ERPs_resplocked_armw	1	39	FC3	-9.697
VP07_ERPs_resplocked_armw	1	40	FCz	-8.202
VP07_ERPs_resplocked_armw	1	41	FC4	-8.122
VP07_ERPs_resplocked_armw	1	42	C5	-3
VP07_ERPs_resplocked_armw	1	43	C1	-7.636
VP07_ERPs_resplocked_armw	1	44	C2	-4.578
VP07_ERPs_resplocked_armw	1	45	C6	-3.193
VP07_ERPs_resplocked_armw	1	46	CP3	-1.926
VP07_ERPs_resplocked_armw	1	47	CPz	-3.634
VP07_ERPs_resplocked_armw	1	48	CP4	-4.969
VP07_ERPs_resplocked_armw	1	49	P5	-1.868
VP07_ERPs_resplocked_armw	1	50	P1	-2.895
VP07_ERPs_resplocked_armw	1	51	P2	-4.499
VP07_ERPs_resplocked_armw	1	52	P6	-8.974
VP07_ERPs_resplocked_armw	1	53	PO5	-2.663
VP07_ERPs_resplocked_armw	1	54	PO3	-2.918
VP07_ERPs_resplocked_armw	1	55	PO4	-5.058
VP07_ERPs_resplocked_armw	1	56	PO6	-5.046
VP07_ERPs_resplocked_armw	1	57	FT7	-3.109
VP07_ERPs_resplocked_armw	1	58	FT8	-10.983
VP07_ERPs_resplocked_armw	1	59	TP7	-5.487
VP07_ERPs_resplocked_armw	1	60	TP8	-1.591
VP07_ERPs_resplocked_armw	1	61	PO7	-3.341
VP07_ERPs_resplocked_armw	1	62	PO8	-5.095
VP07_ERPs_resplocked_armw	2	1	Fp1	0.629
VP07_ERPs_resplocked_armw	2	2	Fpz	6.043
VP07_ERPs_resplocked_armw	2	3	Fp2	-15.959
VP07_ERPs_resplocked_armw	2	4	F7	-2.19
VP07_ERPs_resplocked_armw	2	5	F3	-2.722
VP07_ERPs_resplocked_armw	2	6	Fz	0.745
VP07_ERPs_resplocked_armw	2	7	F4	1.526
VP07_ERPs_resplocked_armw	2	8	F8	-0.712
VP07_ERPs_resplocked_armw	2	9	FC5	-11.896
VP07_ERPs_resplocked_armw	2	10	FC1	-2.78
VP07_ERPs_resplocked_armw	2	11	FC2	-0.19
VP07_ERPs_resplocked_armw	2	12	FC6	-5.593
VP07_ERPs_resplocked_armw	2	13	T7	1.872
VP07_ERPs_resplocked_armw	2	14	C3	-5.153
VP07_ERPs_resplocked_armw	2	15	Cz	-3.58
VP07_ERPs_resplocked_armw	2	16	C4	1.781
VP07_ERPs_resplocked_armw	2	17	T8	-2.896
VP07_ERPs_resplocked_armw	2	18	CP5	2.374
VP07_ERPs_resplocked_armw	2	19	CP1	-2.925
VP07_ERPs_resplocked_armw	2	20	CP2	-6.506
VP07_ERPs_resplocked_armw	2	21	CP6	-6.363
VP07_ERPs_resplocked_armw	2	22	P7	-0.899
VP07_ERPs_resplocked_armw	2	23	P3	-1.872
VP07_ERPs_resplocked_armw	2	24	Pz	-4.737
VP07_ERPs_resplocked_armw	2	25	P4	-8.768
VP07_ERPs_resplocked_armw	2	26	P8	-8.251
VP07_ERPs_resplocked_armw	2	27	POz	-11.407
VP07_ERPs_resplocked_armw	2	28	O1	-1.968
VP07_ERPs_resplocked_armw	2	29	Oz	-3.463
VP07_ERPs_resplocked_armw	2	30	O2	-6.898
VP07_ERPs_resplocked_armw	2	31	AF7	-5.136
VP07_ERPs_resplocked_armw	2	32	AF3	-1.489
VP07_ERPs_resplocked_armw	2	33	AF4	4.473
VP07_ERPs_resplocked_armw	2	34	AF8	8.579
VP07_ERPs_resplocked_armw	2	35	F5	-6.132
VP07_ERPs_resplocked_armw	2	36	F1	-1.613
VP07_ERPs_resplocked_armw	2	37	F2	0.488
VP07_ERPs_resplocked_armw	2	38	F6	1.808
VP07_ERPs_resplocked_armw	2	39	FC3	-4.075
VP07_ERPs_resplocked_armw	2	40	FCz	-4.152
VP07_ERPs_resplocked_armw	2	41	FC4	0.21
VP07_ERPs_resplocked_armw	2	42	C5	-2.041
VP07_ERPs_resplocked_armw	2	43	C1	-9.802
VP07_ERPs_resplocked_armw	2	44	C2	-2.932
VP07_ERPs_resplocked_armw	2	45	C6	-2.196
VP07_ERPs_resplocked_armw	2	46	CP3	1.267
VP07_ERPs_resplocked_armw	2	47	CPz	-5.556
VP07_ERPs_resplocked_armw	2	48	CP4	-3.526
VP07_ERPs_resplocked_armw	2	49	P5	-0.4
VP07_ERPs_resplocked_armw	2	50	P1	-2.506
VP07_ERPs_resplocked_armw	2	51	P2	-4.042
VP07_ERPs_resplocked_armw	2	52	P6	-9.048
VP07_ERPs_resplocked_armw	2	53	PO5	-1.811
VP07_ERPs_resplocked_armw	2	54	PO3	-2.173
VP07_ERPs_resplocked_armw	2	55	PO4	-7.094
VP07_ERPs_resplocked_armw	2	56	PO6	-7.246
VP07_ERPs_resplocked_armw	2	57	FT7	4.222
VP07_ERPs_resplocked_armw	2	58	FT8	-3.597
VP07_ERPs_resplocked_armw	2	59	TP7	1.012
VP07_ERPs_resplocked_armw	2	60	TP8	-0.768
VP07_ERPs_resplocked_armw	2	61	PO7	-2.688
VP07_ERPs_resplocked_armw	2	62	PO8	-7.591
VP07_ERPs_resplocked_armw	4	1	Fp1	1.165
VP07_ERPs_resplocked_armw	4	2	Fpz	7.99
VP07_ERPs_resplocked_armw	4	3	Fp2	1.13
VP07_ERPs_resplocked_armw	4	4	F7	-9.043
VP07_ERPs_resplocked_armw	4	5	F3	2.055
VP07_ERPs_resplocked_armw	4	6	Fz	3.208
VP07_ERPs_resplocked_armw	4	7	F4	16.311
VP07_ERPs_resplocked_armw	4	8	F8	10.698
VP07_ERPs_resplocked_armw	4	9	FC5	4.153
VP07_ERPs_resplocked_armw	4	10	FC1	6.572
VP07_ERPs_resplocked_armw	4	11	FC2	13.674
VP07_ERPs_resplocked_armw	4	12	FC6	12.196
VP07_ERPs_resplocked_armw	4	13	T7	8.03
VP07_ERPs_resplocked_armw	4	14	C3	6.481
VP07_ERPs_resplocked_armw	4	15	Cz	7.706
VP07_ERPs_resplocked_armw	4	16	C4	13.593
VP07_ERPs_resplocked_armw	4	17	T8	6.985
VP07_ERPs_resplocked_armw	4	18	CP5	9.695
VP07_ERPs_resplocked_armw	4	19	CP1	8.409
VP07_ERPs_resplocked_armw	4	20	CP2	7.689
VP07_ERPs_resplocked_armw	4	21	CP6	8.745
VP07_ERPs_resplocked_armw	4	22	P7	13.503
VP07_ERPs_resplocked_armw	4	23	P3	9.149
VP07_ERPs_resplocked_armw	4	24	Pz	6.487
VP07_ERPs_resplocked_armw	4	25	P4	7.68
VP07_ERPs_resplocked_armw	4	26	P8	12.97
VP07_ERPs_resplocked_armw	4	27	POz	7.214
VP07_ERPs_resplocked_armw	4	28	O1	9.384
VP07_ERPs_resplocked_armw	4	29	Oz	12.91
VP07_ERPs_resplocked_armw	4	30	O2	12.264
VP07_ERPs_resplocked_armw	4	31	AF7	11.918
VP07_ERPs_resplocked_armw	4	32	AF3	-2.732
VP07_ERPs_resplocked_armw	4	33	AF4	14.373
VP07_ERPs_resplocked_armw	4	34	AF8	24.549
VP07_ERPs_resplocked_armw	4	35	F5	7.05
VP07_ERPs_resplocked_armw	4	36	F1	2.792
VP07_ERPs_resplocked_armw	4	37	F2	14.369
VP07_ERPs_resplocked_armw	4	38	F6	16.646
VP07_ERPs_resplocked_armw	4	39	FC3	3.037
VP07_ERPs_resplocked_armw	4	40	FCz	2.728
VP07_ERPs_resplocked_armw	4	41	FC4	14.166
VP07_ERPs_resplocked_armw	4	42	C5	7.529
VP07_ERPs_resplocked_armw	4	43	C1	3.716
VP07_ERPs_resplocked_armw	4	44	C2	8.319
VP07_ERPs_resplocked_armw	4	45	C6	16.948
VP07_ERPs_resplocked_armw	4	46	CP3	9.26
VP07_ERPs_resplocked_armw	4	47	CPz	8.33
VP07_ERPs_resplocked_armw	4	48	CP4	9.198
VP07_ERPs_resplocked_armw	4	49	P5	13.652
VP07_ERPs_resplocked_armw	4	50	P1	8.645
VP07_ERPs_resplocked_armw	4	51	P2	12.905
VP07_ERPs_resplocked_armw	4	52	P6	17.203
VP07_ERPs_resplocked_armw	4	53	PO5	10.826
VP07_ERPs_resplocked_armw	4	54	PO3	10.416
VP07_ERPs_resplocked_armw	4	55	PO4	16.804
VP07_ERPs_resplocked_armw	4	56	PO6	16.653
VP07_ERPs_resplocked_armw	4	57	FT7	7.255
VP07_ERPs_resplocked_armw	4	58	FT8	9.443
VP07_ERPs_resplocked_armw	4	59	TP7	11.239
VP07_ERPs_resplocked_armw	4	60	TP8	16.623
VP07_ERPs_resplocked_armw	4	61	PO7	10.08
VP07_ERPs_resplocked_armw	4	62	PO8	16.476
VP07_ERPs_resplocked_armw	5	1	Fp1	15.559
VP07_ERPs_resplocked_armw	5	2	Fpz	1.687
VP07_ERPs_resplocked_armw	5	3	Fp2	-9.846
VP07_ERPs_resplocked_armw	5	4	F7	-0.017
VP07_ERPs_resplocked_armw	5	5	F3	-2.39
VP07_ERPs_resplocked_armw	5	6	Fz	-1.102
VP07_ERPs_resplocked_armw	5	7	F4	1.241
VP07_ERPs_resplocked_armw	5	8	F8	9.18
VP07_ERPs_resplocked_armw	5	9	FC5	-9.354
VP07_ERPs_resplocked_armw	5	10	FC1	-2.697
VP07_ERPs_resplocked_armw	5	11	FC2	-2.327
VP07_ERPs_resplocked_armw	5	12	FC6	-7.531
VP07_ERPs_resplocked_armw	5	13	T7	-2.211
VP07_ERPs_resplocked_armw	5	14	C3	-4.421
VP07_ERPs_resplocked_armw	5	15	Cz	-5.588
VP07_ERPs_resplocked_armw	5	16	C4	1.054
VP07_ERPs_resplocked_armw	5	17	T8	-2.08
VP07_ERPs_resplocked_armw	5	18	CP5	0.178
VP07_ERPs_resplocked_armw	5	19	CP1	-4.051
VP07_ERPs_resplocked_armw	5	20	CP2	-3.693
VP07_ERPs_resplocked_armw	5	21	CP6	-5.704
VP07_ERPs_resplocked_armw	5	22	P7	-1.505
VP07_ERPs_resplocked_armw	5	23	P3	-2.926
VP07_ERPs_resplocked_armw	5	24	Pz	-5.635
VP07_ERPs_resplocked_armw	5	25	P4	-5.31
VP07_ERPs_resplocked_armw	5	26	P8	-11.984
VP07_ERPs_resplocked_armw	5	27	POz	-6.815
VP07_ERPs_resplocked_armw	5	28	O1	-2.644
VP07_ERPs_resplocked_armw	5	29	Oz	-3.199
VP07_ERPs_resplocked_armw	5	30	O2	-2.885
VP07_ERPs_resplocked_armw	5	31	AF7	-7.723
VP07_ERPs_resplocked_armw	5	32	AF3	6.2
VP07_ERPs_resplocked_armw	5	33	AF4	2.241
VP07_ERPs_resplocked_armw	5	34	AF8	2.764
VP07_ERPs_resplocked_armw	5	35	F5	-8.845
VP07_ERPs_resplocked_armw	5	36	F1	-1.897
VP07_ERPs_resplocked_armw	5	37	F2	-1.422
VP07_ERPs_resplocked_armw	5	38	F6	1.87
VP07_ERPs_resplocked_armw	5	39	FC3	-5.458
VP07_ERPs_resplocked_armw	5	40	FCz	-3.713
VP07_ERPs_resplocked_armw	5	41	FC4	-1.874
VP07_ERPs_resplocked_armw	5	42	C5	-2.308
VP07_ERPs_resplocked_armw	5	43	C1	-7.808
VP07_ERPs_resplocked_armw	5	44	C2	-2.309
VP07_ERPs_resplocked_armw	5	45	C6	-1.359
VP07_ERPs_resplocked_armw	5	46	CP3	-1.248
VP07_ERPs_resplocked_armw	5	47	CPz	-5.695
VP07_ERPs_resplocked_armw	5	48	CP4	-5.015
VP07_ERPs_resplocked_armw	5	49	P5	-0.929
VP07_ERPs_resplocked_armw	5	50	P1	-3.304
VP07_ERPs_resplocked_armw	5	51	P2	-2.759
VP07_ERPs_resplocked_armw	5	52	P6	-5.893
VP07_ERPs_resplocked_armw	5	53	PO5	-0.315
VP07_ERPs_resplocked_armw	5	54	PO3	-0.697
VP07_ERPs_resplocked_armw	5	55	PO4	-3.958
VP07_ERPs_resplocked_armw	5	56	PO6	-4.413
VP07_ERPs_resplocked_armw	5	57	FT7	-3.166
VP07_ERPs_resplocked_armw	5	58	FT8	-1.069
VP07_ERPs_resplocked_armw	5	59	TP7	-1.892
VP07_ERPs_resplocked_armw	5	60	TP8	-0.661
VP07_ERPs_resplocked_armw	5	61	PO7	-1.121
VP07_ERPs_resplocked_armw	5	62	PO8	-4.432
VP08_ERPs_resplocked_armw	1	1	Fp1	-6.995
VP08_ERPs_resplocked_armw	1	2	Fpz	-6.515
VP08_ERPs_resplocked_armw	1	3	Fp2	-10.759
VP08_ERPs_resplocked_armw	1	4	F7	-2.234
VP08_ERPs_resplocked_armw	1	5	F3	-7.744
VP08_ERPs_resplocked_armw	1	6	Fz	-7.571
VP08_ERPs_resplocked_armw	1	7	F4	-9.388
VP08_ERPs_resplocked_armw	1	8	F8	-7.088
VP08_ERPs_resplocked_armw	1	9	FC5	-2.579
VP08_ERPs_resplocked_armw	1	10	FC1	-9.639
VP08_ERPs_resplocked_armw	1	11	FC2	-9.458
VP08_ERPs_resplocked_armw	1	12	FC6	-4.896
VP08_ERPs_resplocked_armw	1	13	T7	-3.35
VP08_ERPs_resplocked_armw	1	14	C3	-9.174
VP08_ERPs_resplocked_armw	1	15	Cz	-9.902
VP08_ERPs_resplocked_armw	1	16	C4	-8.322
VP08_ERPs_resplocked_armw	1	17	T8	-1.247
VP08_ERPs_resplocked_armw	1	18	CP5	-3.816
VP08_ERPs_resplocked_armw	1	19	CP1	-11.36
VP08_ERPs_resplocked_armw	1	20	CP2	-9.841
VP08_ERPs_resplocked_armw	1	21	CP6	-3.457
VP08_ERPs_resplocked_armw	1	22	P7	-5.704
VP08_ERPs_resplocked_armw	1	23	P3	-8.521
VP08_ERPs_resplocked_armw	1	24	Pz	-11.378
VP08_ERPs_resplocked_armw	1	25	P4	-7.697
VP08_ERPs_resplocked_armw	1	26	P8	-4.035
VP08_ERPs_resplocked_armw	1	27	POz	-7.172
VP08_ERPs_resplocked_armw	1	28	O1	-5.577
VP08_ERPs_resplocked_armw	1	29	Oz	-5.787
VP08_ERPs_resplocked_armw	1	30	O2	-5.518
VP08_ERPs_resplocked_armw	1	31	AF7	-0.63
VP08_ERPs_resplocked_armw	1	32	AF3	-4.579
VP08_ERPs_resplocked_armw	1	33	AF4	-8.202
VP08_ERPs_resplocked_armw	1	34	AF8	-4.497
VP08_ERPs_resplocked_armw	1	35	F5	-7.346
VP08_ERPs_resplocked_armw	1	36	F1	-7.369
VP08_ERPs_resplocked_armw	1	37	F2	-9.631
VP08_ERPs_resplocked_armw	1	38	F6	-8.027
VP08_ERPs_resplocked_armw	1	39	FC3	-9.312
VP08_ERPs_resplocked_armw	1	40	FCz	-9.375
VP08_ERPs_resplocked_armw	1	41	FC4	-9.589
VP08_ERPs_resplocked_armw	1	42	C5	-3.533
VP08_ERPs_resplocked_armw	1	43	C1	-11.072
VP08_ERPs_resplocked_armw	1	44	C2	-9.678
VP08_ERPs_resplocked_armw	1	45	C6	-3.833
VP08_ERPs_resplocked_armw	1	46	CP3	-7.754
VP08_ERPs_resplocked_armw	1	47	CPz	-10.47
VP08_ERPs_resplocked_armw	1	48	CP4	-6.961
VP08_ERPs_resplocked_armw	1	49	P5	-8.603
VP08_ERPs_resplocked_armw	1	50	P1	-7.776
VP08_ERPs_resplocked_armw	1	51	P2	-8.253
VP08_ERPs_resplocked_armw	1	52	P6	-3.925
VP08_ERPs_resplocked_armw	1	53	PO5	-5.629
VP08_ERPs_resplocked_armw	1	54	PO3	-6.308
VP08_ERPs_resplocked_armw	1	55	PO4	-5.644
VP08_ERPs_resplocked_armw	1	56	PO6	-5.473
VP08_ERPs_resplocked_armw	1	57	FT7	-2.692
VP08_ERPs_resplocked_armw	1	58	FT8	-4.868
VP08_ERPs_resplocked_armw	1	59	TP7	-5.71
VP08_ERPs_resplocked_armw	1	60	TP8	0.427
VP08_ERPs_resplocked_armw	1	61	PO7	-5.826
VP08_ERPs_resplocked_armw	1	62	PO8	-5.301
VP08_ERPs_resplocked_armw	2	1	Fp1	-1.505
VP08_ERPs_resplocked_armw	2	2	Fpz	-4.326
VP08_ERPs_resplocked_armw	2	3	Fp2	-5.808
VP08_ERPs_resplocked_armw	2	4	F7	4.188
VP08_ERPs_resplocked_armw	2	5	F3	-8.223
VP08_ERPs_resplocked_armw	2	6	Fz	-8.148
VP08_ERPs_resplocked_armw	2	7	F4	-10.4
VP08_ERPs_resplocked_armw	2	8	F8	-8.003
VP08_ERPs_resplocked_armw	2	9	FC5	-3.626
VP08_ERPs_resplocked_armw	2	10	FC1	-10.615
VP08_ERPs_resplocked_armw	2	11	FC2	-10.595
VP08_ERPs_resplocked_armw	2	12	FC6	-5.488
VP08_ERPs_resplocked_armw	2	13	T7	-3.351
VP08_ERPs_resplocked_armw	2	14	C3	-9.812
VP08_ERPs_resplocked_armw	2	15	Cz	-11.229
VP08_ERPs_resplocked_armw	2	16	C4	-4.219
VP08_ERPs_resplocked_armw	2	17	T8	-2.366
VP08_ERPs_resplocked_armw	2	18	CP5	-4.704
VP08_ERPs_resplocked_armw	2	19	CP1	-11.192
VP08_ERPs_resplocked_armw	2	20	CP2	-11.458
VP08_ERPs_resplocked_armw	2	21	CP6	-3.666
VP08_ERPs_resplocked_armw	2	22	P7	-7.273
VP08_ERPs_resplocked_armw	2	23	P3	-7.749
VP08_ERPs_resplocked_armw	2	24	Pz	-12.009
VP08_ERPs_resplocked_armw	2	25	P4	-8.517
VP08_ERPs_resplocked_armw	2	26	P8	-5.041
VP08_ERPs_resplocked_armw	2	27	POz	-8.99
VP08_ERPs_resplocked_armw	2	28	O1	-5.965
VP08_ERPs_resplocked_armw	2	29	Oz	-7.374
VP08_ERPs_resplocked_armw	2	30	O2	-6.895
VP08_ERPs_resplocked_armw	2	31	AF7	0.678
VP08_ERPs_resplocked_armw	2	32	AF3	-6.188
VP08_ERPs_resplocked_armw	2	33	AF4	-7.454
VP08_ERPs_resplocked_armw	2	34	AF8	-8.737
VP08_ERPs_resplocked_armw	2	35	F5	-8.106
VP08_ERPs_resplocked_armw	2	36	F1	-8.263
VP08_ERPs_resplocked_armw	2	37	F2	-10.326
VP08_ERPs_resplocked_armw	2	38	F6	-7.276
VP08_ERPs_resplocked_armw	2	39	FC3	-10.011
VP08_ERPs_resplocked_armw	2	40	FCz	-10.524
VP08_ERPs_resplocked_armw	2	41	FC4	-10.489
VP08_ERPs_resplocked_armw	2	42	C5	-3.758
VP08_ERPs_resplocked_armw	2	43	C1	-12.8
VP08_ERPs_resplocked_armw	2	44	C2	-11.094
VP08_ERPs_resplocked_armw	2	45	C6	-4.17
VP08_ERPs_resplocked_armw	2	46	CP3	-9.469
VP08_ERPs_resplocked_armw	2	47	CPz	-13.717
VP08_ERPs_resplocked_armw	2	48	CP4	-8.071
VP08_ERPs_resplocked_armw	2	49	P5	-7.827
VP08_ERPs_resplocked_armw	2	50	P1	-9.538
VP08_ERPs_resplocked_armw	2	51	P2	-9.176
VP08_ERPs_resplocked_armw	2	52	P6	-5.226
VP08_ERPs_resplocked_armw	2	53	PO5	-6.006
VP08_ERPs_resplocked_armw	2	54	PO3	-6.517
VP08_ERPs_resplocked_armw	2	55	PO4	-7
VP08_ERPs_resplocked_armw	2	56	PO6	-6.874
VP08_ERPs_resplocked_armw	2	57	FT7	-3.627
VP08_ERPs_resplocked_armw	2	58	FT8	-10.543
VP08_ERPs_resplocked_armw	2	59	TP7	-3.451
VP08_ERPs_resplocked_armw	2	60	TP8	-3.617
VP08_ERPs_resplocked_armw	2	61	PO7	-6.429
VP08_ERPs_resplocked_armw	2	62	PO8	-6.796
VP08_ERPs_resplocked_armw	4	1	Fp1	-4.366
VP08_ERPs_resplocked_armw	4	2	Fpz	-4.904
VP08_ERPs_resplocked_armw	4	3	Fp2	-14.051
VP08_ERPs_resplocked_armw	4	4	F7	-2.441
VP08_ERPs_resplocked_armw	4	5	F3	-9.374
VP08_ERPs_resplocked_armw	4	6	Fz	-9.582
VP08_ERPs_resplocked_armw	4	7	F4	-12.414
VP08_ERPs_resplocked_armw	4	8	F8	-5.029
VP08_ERPs_resplocked_armw	4	9	FC5	-2.18
VP08_ERPs_resplocked_armw	4	10	FC1	-12.478
VP08_ERPs_resplocked_armw	4	11	FC2	-12.622
VP08_ERPs_resplocked_armw	4	12	FC6	-4.911
VP08_ERPs_resplocked_armw	4	13	T7	-0.662
VP08_ERPs_resplocked_armw	4	14	C3	-6.676
VP08_ERPs_resplocked_armw	4	15	Cz	-12.182
VP08_ERPs_resplocked_armw	4	16	C4	-6.965
VP08_ERPs_resplocked_armw	4	17	T8	0.812
VP08_ERPs_resplocked_armw	4	18	CP5	-0.141
VP08_ERPs_resplocked_armw	4	19	CP1	-10.472
VP08_ERPs_resplocked_armw	4	20	CP2	-8.453
VP08_ERPs_resplocked_armw	4	21	CP6	-5.026
VP08_ERPs_resplocked_armw	4	22	P7	-4.634
VP08_ERPs_resplocked_armw	4	23	P3	-6.991
VP08_ERPs_resplocked_armw	4	24	Pz	-8.574
VP08_ERPs_resplocked_armw	4	25	P4	-4.945
VP08_ERPs_resplocked_armw	4	26	P8	-3.895
VP08_ERPs_resplocked_armw	4	27	POz	-6.151
VP08_ERPs_resplocked_armw	4	28	O1	-5.762
VP08_ERPs_resplocked_armw	4	29	Oz	-4.123
VP08_ERPs_resplocked_armw	4	30	O2	-5.158
VP08_ERPs_resplocked_armw	4	31	AF7	-3.72
VP08_ERPs_resplocked_armw	4	32	AF3	-6.86
VP08_ERPs_resplocked_armw	4	33	AF4	-8.331
VP08_ERPs_resplocked_armw	4	34	AF8	-8.426
VP08_ERPs_resplocked_armw	4	35	F5	-9.344
VP08_ERPs_resplocked_armw	4	36	F1	-9.515
VP08_ERPs_resplocked_armw	4	37	F2	-12.287
VP08_ERPs_resplocked_armw	4	38	F6	-8.144
VP08_ERPs_resplocked_armw	4	39	FC3	-8.541
VP08_ERPs_resplocked_armw	4	40	FCz	-12.576
VP08_ERPs_resplocked_armw	4	41	FC4	-12.37
VP08_ERPs_resplocked_armw	4	42	C5	-2.498
VP08_ERPs_resplocked_armw	4	43	C1	-12.192
VP08_ERPs_resplocked_armw	4	44	C2	-12.244
VP08_ERPs_resplocked_armw	4	45	C6	-6.264
VP08_ERPs_resplocked_armw	4	46	CP3	-8.676
VP08_ERPs_resplocked_armw	4	47	CPz	-10.865
VP08_ERPs_resplocked_armw	4	48	CP4	-5.011
VP08_ERPs_resplocked_armw	4	49	P5	-6.83
VP08_ERPs_resplocked_armw	4	50	P1	-11.306
VP08_ERPs_resplocked_armw	4	51	P2	-7.673
VP08_ERPs_resplocked_armw	4	52	P6	-3.805
VP08_ERPs_resplocked_armw	4	53	PO5	-5.726
VP08_ERPs_resplocked_armw	4	54	PO3	-5.431
VP08_ERPs_resplocked_armw	4	55	PO4	-5.138
VP08_ERPs_resplocked_armw	4	56	PO6	-5.122
VP08_ERPs_resplocked_armw	4	57	FT7	-2.258
VP08_ERPs_resplocked_armw	4	58	FT8	-2.721
VP08_ERPs_resplocked_armw	4	59	TP7	-1.108
VP08_ERPs_resplocked_armw	4	60	TP8	-3.879
VP08_ERPs_resplocked_armw	4	61	PO7	-5.6
VP08_ERPs_resplocked_armw	4	62	PO8	-5.262
VP08_ERPs_resplocked_armw	5	1	Fp1	-2.092
VP08_ERPs_resplocked_armw	5	2	Fpz	-5.839
VP08_ERPs_resplocked_armw	5	3	Fp2	-11.787
VP08_ERPs_resplocked_armw	5	4	F7	0.566
VP08_ERPs_resplocked_armw	5	5	F3	-7.68
VP08_ERPs_resplocked_armw	5	6	Fz	-7.226
VP08_ERPs_resplocked_armw	5	7	F4	-9.516
VP08_ERPs_resplocked_armw	5	8	F8	-7.075
VP08_ERPs_resplocked_armw	5	9	FC5	-1.236
VP08_ERPs_resplocked_armw	5	10	FC1	-9.825
VP08_ERPs_resplocked_armw	5	11	FC2	-9.613
VP08_ERPs_resplocked_armw	5	12	FC6	-1.684
VP08_ERPs_resplocked_armw	5	13	T7	-0.127
VP08_ERPs_resplocked_armw	5	14	C3	-5.679
VP08_ERPs_resplocked_armw	5	15	Cz	-9.241
VP08_ERPs_resplocked_armw	5	16	C4	-1.837
VP08_ERPs_resplocked_armw	5	17	T8	0.316
VP08_ERPs_resplocked_armw	5	18	CP5	-0.436
VP08_ERPs_resplocked_armw	5	19	CP1	-6.972
VP08_ERPs_resplocked_armw	5	20	CP2	-6.496
VP08_ERPs_resplocked_armw	5	21	CP6	2.058
VP08_ERPs_resplocked_armw	5	22	P7	0.59
VP08_ERPs_resplocked_armw	5	23	P3	-2.367
VP08_ERPs_resplocked_armw	5	24	Pz	-6.785
VP08_ERPs_resplocked_armw	5	25	P4	-1.64
VP08_ERPs_resplocked_armw	5	26	P8	1.031
VP08_ERPs_resplocked_armw	5	27	POz	-2.377
VP08_ERPs_resplocked_armw	5	28	O1	-0.863
VP08_ERPs_resplocked_armw	5	29	Oz	-2.255
VP08_ERPs_resplocked_armw	5	30	O2	-0.184
VP08_ERPs_resplocked_armw	5	31	AF7	-4.622
VP08_ERPs_resplocked_armw	5	32	AF3	-8.306
VP08_ERPs_resplocked_armw	5	33	AF4	-7.382
VP08_ERPs_resplocked_armw	5	34	AF8	-5.648
VP08_ERPs_resplocked_armw	5	35	F5	-7.335
VP08_ERPs_resplocked_armw	5	36	F1	-7.385
VP08_ERPs_resplocked_armw	5	37	F2	-9.506
VP08_ERPs_resplocked_armw	5	38	F6	-6.99
VP08_ERPs_resplocked_armw	5	39	FC3	-6.517
VP08_ERPs_resplocked_armw	5	40	FCz	-9.521
VP08_ERPs_resplocked_armw	5	41	FC4	-9.468
VP08_ERPs_resplocked_armw	5	42	C5	0.95
VP08_ERPs_resplocked_armw	5	43	C1	-8.217
VP08_ERPs_resplocked_armw	5	44	C2	-8.942
VP08_ERPs_resplocked_armw	5	45	C6	-0.083
VP08_ERPs_resplocked_armw	5	46	CP3	-2.92
VP08_ERPs_resplocked_armw	5	47	CPz	-8.727
VP08_ERPs_resplocked_armw	5	48	CP4	-2.944
VP08_ERPs_resplocked_armw	5	49	P5	-2.241
VP08_ERPs_resplocked_armw	5	50	P1	-4.294
VP08_ERPs_resplocked_armw	5	51	P2	-3.014
VP08_ERPs_resplocked_armw	5	52	P6	1.219
VP08_ERPs_resplocked_armw	5	53	PO5	-0.834
VP08_ERPs_resplocked_armw	5	54	PO3	-1.893
VP08_ERPs_resplocked_armw	5	55	PO4	-0.138
VP08_ERPs_resplocked_armw	5	56	PO6	0.123
VP08_ERPs_resplocked_armw	5	57	FT7	-1.142
VP08_ERPs_resplocked_armw	5	58	FT8	-1.835
VP08_ERPs_resplocked_armw	5	59	TP7	1.51
VP08_ERPs_resplocked_armw	5	60	TP8	3.259
VP08_ERPs_resplocked_armw	5	61	PO7	-1.322
VP08_ERPs_resplocked_armw	5	62	PO8	0.271
VP09_ERPs_resplocked_armw	1	1	Fp1	5.219
VP09_ERPs_resplocked_armw	1	2	Fpz	6.214
VP09_ERPs_resplocked_armw	1	3	Fp2	6.705
VP09_ERPs_resplocked_armw	1	4	F7	-0.187
VP09_ERPs_resplocked_armw	1	5	F3	-7.038
VP09_ERPs_resplocked_armw	1	6	Fz	-6.807
VP09_ERPs_resplocked_armw	1	7	F4	-6.377
VP09_ERPs_resplocked_armw	1	8	F8	2.345
VP09_ERPs_resplocked_armw	1	9	FC5	-8.857
VP09_ERPs_resplocked_armw	1	10	FC1	-10.708
VP09_ERPs_resplocked_armw	1	11	FC2	-10.273
VP09_ERPs_resplocked_armw	1	12	FC6	-2.531
VP09_ERPs_resplocked_armw	1	13	T7	-1.779
VP09_ERPs_resplocked_armw	1	14	C3	-12.303
VP09_ERPs_resplocked_armw	1	15	Cz	-12.736
VP09_ERPs_resplocked_armw	1	16	C4	-8.47
VP09_ERPs_resplocked_armw	1	17	T8	-0.06
VP09_ERPs_resplocked_armw	1	18	CP5	-5.671
VP09_ERPs_resplocked_armw	1	19	CP1	-12.608
VP09_ERPs_resplocked_armw	1	20	CP2	-11.516
VP09_ERPs_resplocked_armw	1	21	CP6	-4.715
VP09_ERPs_resplocked_armw	1	22	P7	-7.945
VP09_ERPs_resplocked_armw	1	23	P3	-8.485
VP09_ERPs_resplocked_armw	1	24	Pz	-11.084
VP09_ERPs_resplocked_armw	1	25	P4	-10.936
VP09_ERPs_resplocked_armw	1	26	P8	-10.563
VP09_ERPs_resplocked_armw	1	27	POz	-10.884
VP09_ERPs_resplocked_armw	1	28	O1	-9.319
VP09_ERPs_resplocked_armw	1	29	Oz	-8.68
VP09_ERPs_resplocked_armw	1	30	O2	-10.848
VP09_ERPs_resplocked_armw	1	31	AF7	-0.767
VP09_ERPs_resplocked_armw	1	32	AF3	-1.011
VP09_ERPs_resplocked_armw	1	33	AF4	1.413
VP09_ERPs_resplocked_armw	1	34	AF8	0.914
VP09_ERPs_resplocked_armw	1	35	F5	0.26
VP09_ERPs_resplocked_armw	1	36	F1	-6.684
VP09_ERPs_resplocked_armw	1	37	F2	-6.587
VP09_ERPs_resplocked_armw	1	38	F6	1.779
VP09_ERPs_resplocked_armw	1	39	FC3	-9.397
VP09_ERPs_resplocked_armw	1	40	FCz	-10.587
VP09_ERPs_resplocked_armw	1	41	FC4	-10.213
VP09_ERPs_resplocked_armw	1	42	C5	-8.774
VP09_ERPs_resplocked_armw	1	43	C1	-12.522
VP09_ERPs_resplocked_armw	1	44	C2	-12.278
VP09_ERPs_resplocked_armw	1	45	C6	-0.129
VP09_ERPs_resplocked_armw	1	46	CP3	-12.811
VP09_ERPs_resplocked_armw	1	47	CPz	-13.177
VP09_ERPs_resplocked_armw	1	48	CP4	-10.722
VP09_ERPs_resplocked_armw	1	49	P5	-8.062
VP09_ERPs_resplocked_armw	1	50	P1	-9.539
VP09_ERPs_resplocked_armw	1	51	P2	-10.696
VP09_ERPs_resplocked_armw	1	52	P6	-10.95
VP09_ERPs_resplocked_armw	1	53	PO5	-7.05
VP09_ERPs_resplocked_armw	1	54	PO3	-8.985
VP09_ERPs_resplocked_armw	1	55	PO4	-11.414
VP09_ERPs_resplocked_armw	1	56	PO6	-10.548
VP09_ERPs_resplocked_armw	1	57	FT7	-1.934
VP09_ERPs_resplocked_armw	1	58	FT8	-1.396
VP09_ERPs_resplocked_armw	1	59	TP7	-4.237
VP09_ERPs_resplocked_armw	1	60	TP8	-3.862
VP09_ERPs_resplocked_armw	1	61	PO7	-7.36
VP09_ERPs_resplocked_armw	1	62	PO8	-10.27
VP09_ERPs_resplocked_armw	2	1	Fp1	1.907
VP09_ERPs_resplocked_armw	2	2	Fpz	4.136
VP09_ERPs_resplocked_armw	2	3	Fp2	2.681
VP09_ERPs_resplocked_armw	2	4	F7	-1.159
VP09_ERPs_resplocked_armw	2	5	F3	-5.182
VP09_ERPs_resplocked_armw	2	6	Fz	-5.085
VP09_ERPs_resplocked_armw	2	7	F4	-5.04
VP09_ERPs_resplocked_armw	2	8	F8	1.694
VP09_ERPs_resplocked_armw	2	9	FC5	-6.1
VP09_ERPs_resplocked_armw	2	10	FC1	-10.732
VP09_ERPs_resplocked_armw	2	11	FC2	-10.614
VP09_ERPs_resplocked_armw	2	12	FC6	-5.615
VP09_ERPs_resplocked_armw	2	13	T7	-5.698
VP09_ERPs_resplocked_armw	2	14	C3	-10.126
VP09_ERPs_resplocked_armw	2	15	Cz	-12.834
VP09_ERPs_resplocked_armw	2	16	C4	-10.582
VP09_ERPs_resplocked_armw	2	17	T8	-1.463
VP09_ERPs_resplocked_armw	2	18	CP5	-6.378
VP09_ERPs_resplocked_armw	2	19	CP1	-12.162
VP09_ERPs_resplocked_armw	2	20	CP2	-11.684
VP09_ERPs_resplocked_armw	2	21	CP6	-6.091
VP09_ERPs_resplocked_armw	2	22	P7	-7.893
VP09_ERPs_resplocked_armw	2	23	P3	-7.916
VP09_ERPs_resplocked_armw	2	24	Pz	-10.8
VP09_ERPs_resplocked_armw	2	25	P4	-10.689
VP09_ERPs_resplocked_armw	2	26	P8	-10.536
VP09_ERPs_resplocked_armw	2	27	POz	-10.775
VP09_ERPs_resplocked_armw	2	28	O1	-9.881
VP09_ERPs_resplocked_armw	2	29	Oz	-11.905
VP09_ERPs_resplocked_armw	2	30	O2	-10.714
VP09_ERPs_resplocked_armw	2	31	AF7	-0.079
VP09_ERPs_resplocked_armw	2	32	AF3	-1.816
VP09_ERPs_resplocked_armw	2	33	AF4	-0.922
VP09_ERPs_resplocked_armw	2	34	AF8	3.079
VP09_ERPs_resplocked_armw	2	35	F5	-1.003
VP09_ERPs_resplocked_armw	2	36	F1	-5.107
VP09_ERPs_resplocked_armw	2	37	F2	-4.945
VP09_ERPs_resplocked_armw	2	38	F6	-0.772
VP09_ERPs_resplocked_armw	2	39	FC3	-7.927
VP09_ERPs_resplocked_armw	2	40	FCz	-10.556
VP09_ERPs_resplocked_armw	2	41	FC4	-10.614
VP09_ERPs_resplocked_armw	2	42	C5	-6.385
VP09_ERPs_resplocked_armw	2	43	C1	-11.874
VP09_ERPs_resplocked_armw	2	44	C2	-12.488
VP09_ERPs_resplocked_armw	2	45	C6	-1.543
VP09_ERPs_resplocked_armw	2	46	CP3	-9.952
VP09_ERPs_resplocked_armw	2	47	CPz	-12.908
VP09_ERPs_resplocked_armw	2	48	CP4	-10.628
VP09_ERPs_resplocked_armw	2	49	P5	-7.927
VP09_ERPs_resplocked_armw	2	50	P1	-9.756
VP09_ERPs_resplocked_armw	2	51	P2	-10.554
VP09_ERPs_resplocked_armw	2	52	P6	-10.653
VP09_ERPs_resplocked_armw	2	53	PO5	-8.792
VP09_ERPs_resplocked_armw	2	54	PO3	-10.644
VP09_ERPs_resplocked_armw	2	55	PO4	-10.736
VP09_ERPs_resplocked_armw	2	56	PO6	-10.573
VP09_ERPs_resplocked_armw	2	57	FT7	0.463
VP09_ERPs_resplocked_armw	2	58	FT8	-1.957
VP09_ERPs_resplocked_armw	2	59	TP7	-5.016
VP09_ERPs_resplocked_armw	2	60	TP8	-4.005
VP09_ERPs_resplocked_armw	2	61	PO7	-8.854
VP09_ERPs_resplocked_armw	2	62	PO8	-10.474
VP09_ERPs_resplocked_armw	4	1	Fp1	1.602
VP09_ERPs_resplocked_armw	4	2	Fpz	1.407
VP09_ERPs_resplocked_armw	4	3	Fp2	4.994
VP09_ERPs_resplocked_armw	4	4	F7	-2.125
VP09_ERPs_resplocked_armw	4	5	F3	-6.33
VP09_ERPs_resplocked_armw	4	6	Fz	-6.286
VP09_ERPs_resplocked_armw	4	7	F4	-6.068
VP09_ERPs_resplocked_armw	4	8	F8	-0.011
VP09_ERPs_resplocked_armw	4	9	FC5	-6.886
VP09_ERPs_resplocked_armw	4	10	FC1	-11.272
VP09_ERPs_resplocked_armw	4	11	FC2	-11.134
VP09_ERPs_resplocked_armw	4	12	FC6	-7.67
VP09_ERPs_resplocked_armw	4	13	T7	-3.57
VP09_ERPs_resplocked_armw	4	14	C3	-12.89
VP09_ERPs_resplocked_armw	4	15	Cz	-13.439
VP09_ERPs_resplocked_armw	4	16	C4	-10.321
VP09_ERPs_resplocked_armw	4	17	T8	-3.128
VP09_ERPs_resplocked_armw	4	18	CP5	-8.41
VP09_ERPs_resplocked_armw	4	19	CP1	-12.393
VP09_ERPs_resplocked_armw	4	20	CP2	-13.072
VP09_ERPs_resplocked_armw	4	21	CP6	-8.446
VP09_ERPs_resplocked_armw	4	22	P7	-9.189
VP09_ERPs_resplocked_armw	4	23	P3	-9.384
VP09_ERPs_resplocked_armw	4	24	Pz	-14.178
VP09_ERPs_resplocked_armw	4	25	P4	-13.438
VP09_ERPs_resplocked_armw	4	26	P8	-13.478
VP09_ERPs_resplocked_armw	4	27	POz	-14.082
VP09_ERPs_resplocked_armw	4	28	O1	-12.078
VP09_ERPs_resplocked_armw	4	29	Oz	-12.589
VP09_ERPs_resplocked_armw	4	30	O2	-13.485
VP09_ERPs_resplocked_armw	4	31	AF7	-0.426
VP09_ERPs_resplocked_armw	4	32	AF3	-3.45
VP09_ERPs_resplocked_armw	4	33	AF4	0.245
VP09_ERPs_resplocked_armw	4	34	AF8	2.396
VP09_ERPs_resplocked_armw	4	35	F5	-2.141
VP09_ERPs_resplocked_armw	4	36	F1	-6.199
VP09_ERPs_resplocked_armw	4	37	F2	-6.141
VP09_ERPs_resplocked_armw	4	38	F6	0.443
VP09_ERPs_resplocked_armw	4	39	FC3	-10.288
VP09_ERPs_resplocked_armw	4	40	FCz	-11.097
VP09_ERPs_resplocked_armw	4	41	FC4	-11.159
VP09_ERPs_resplocked_armw	4	42	C5	-7.154
VP09_ERPs_resplocked_armw	4	43	C1	-13.263
VP09_ERPs_resplocked_armw	4	44	C2	-13.28
VP09_ERPs_resplocked_armw	4	45	C6	-3.021
VP09_ERPs_resplocked_armw	4	46	CP3	-13.066
VP09_ERPs_resplocked_armw	4	47	CPz	-14.621
VP09_ERPs_resplocked_armw	4	48	CP4	-13.369
VP09_ERPs_resplocked_armw	4	49	P5	-9.155
VP09_ERPs_resplocked_armw	4	50	P1	-12.824
VP09_ERPs_resplocked_armw	4	51	P2	-13.389
VP09_ERPs_resplocked_armw	4	52	P6	-13.555
VP09_ERPs_resplocked_armw	4	53	PO5	-11.525
VP09_ERPs_resplocked_armw	4	54	PO3	-13.373
VP09_ERPs_resplocked_armw	4	55	PO4	-13.776
VP09_ERPs_resplocked_armw	4	56	PO6	-13.461
VP09_ERPs_resplocked_armw	4	57	FT7	-1.685
VP09_ERPs_resplocked_armw	4	58	FT8	-3.381
VP09_ERPs_resplocked_armw	4	59	TP7	-5.708
VP09_ERPs_resplocked_armw	4	60	TP8	-6.03
VP09_ERPs_resplocked_armw	4	61	PO7	-11.546
VP09_ERPs_resplocked_armw	4	62	PO8	-13.339
VP09_ERPs_resplocked_armw	5	1	Fp1	-6.537
VP09_ERPs_resplocked_armw	5	2	Fpz	-2.539
VP09_ERPs_resplocked_armw	5	3	Fp2	-0.302
VP09_ERPs_resplocked_armw	5	4	F7	-6.349
VP09_ERPs_resplocked_armw	5	5	F3	-8.907
VP09_ERPs_resplocked_armw	5	6	Fz	-8.781
VP09_ERPs_resplocked_armw	5	7	F4	-8.447
VP09_ERPs_resplocked_armw	5	8	F8	-2.995
VP09_ERPs_resplocked_armw	5	9	FC5	-9.102
VP09_ERPs_resplocked_armw	5	10	FC1	-13.11
VP09_ERPs_resplocked_armw	5	11	FC2	-12.936
VP09_ERPs_resplocked_armw	5	12	FC6	-4.804
VP09_ERPs_resplocked_armw	5	13	T7	-6.004
VP09_ERPs_resplocked_armw	5	14	C3	-14.053
VP09_ERPs_resplocked_armw	5	15	Cz	-14.813
VP09_ERPs_resplocked_armw	5	16	C4	-11.63
VP09_ERPs_resplocked_armw	5	17	T8	-3.435
VP09_ERPs_resplocked_armw	5	18	CP5	-9.3
VP09_ERPs_resplocked_armw	5	19	CP1	-15.516
VP09_ERPs_resplocked_armw	5	20	CP2	-13.413
VP09_ERPs_resplocked_armw	5	21	CP6	-7.586
VP09_ERPs_resplocked_armw	5	22	P7	-10.211
VP09_ERPs_resplocked_armw	5	23	P3	-10.425
VP09_ERPs_resplocked_armw	5	24	Pz	-13.371
VP09_ERPs_resplocked_armw	5	25	P4	-11.657
VP09_ERPs_resplocked_armw	5	26	P8	-11.573
VP09_ERPs_resplocked_armw	5	27	POz	-13.597
VP09_ERPs_resplocked_armw	5	28	O1	-11.189
VP09_ERPs_resplocked_armw	5	29	Oz	-11.604
VP09_ERPs_resplocked_armw	5	30	O2	-11.732
VP09_ERPs_resplocked_armw	5	31	AF7	-6.847
VP09_ERPs_resplocked_armw	5	32	AF3	-6.242
VP09_ERPs_resplocked_armw	5	33	AF4	-3.396
VP09_ERPs_resplocked_armw	5	34	AF8	2.284
VP09_ERPs_resplocked_armw	5	35	F5	-6.183
VP09_ERPs_resplocked_armw	5	36	F1	-8.789
VP09_ERPs_resplocked_armw	5	37	F2	-8.518
VP09_ERPs_resplocked_armw	5	38	F6	-3.101
VP09_ERPs_resplocked_armw	5	39	FC3	-11.023
VP09_ERPs_resplocked_armw	5	40	FCz	-12.893
VP09_ERPs_resplocked_armw	5	41	FC4	-12.819
VP09_ERPs_resplocked_armw	5	42	C5	-9.424
VP09_ERPs_resplocked_armw	5	43	C1	-15.347
VP09_ERPs_resplocked_armw	5	44	C2	-14.5
VP09_ERPs_resplocked_armw	5	45	C6	-3.261
VP09_ERPs_resplocked_armw	5	46	CP3	-14.184
VP09_ERPs_resplocked_armw	5	47	CPz	-14.46
VP09_ERPs_resplocked_armw	5	48	CP4	-11.481
VP09_ERPs_resplocked_armw	5	49	P5	-10.299
VP09_ERPs_resplocked_armw	5	50	P1	-12.762
VP09_ERPs_resplocked_armw	5	51	P2	-11.684
VP09_ERPs_resplocked_armw	5	52	P6	-11.52
VP09_ERPs_resplocked_armw	5	53	PO5	-9.812
VP09_ERPs_resplocked_armw	5	54	PO3	-12.416
VP09_ERPs_resplocked_armw	5	55	PO4	-11.844
VP09_ERPs_resplocked_armw	5	56	PO6	-11.518
VP09_ERPs_resplocked_armw	5	57	FT7	-5.68
VP09_ERPs_resplocked_armw	5	58	FT8	-3.682
VP09_ERPs_resplocked_armw	5	59	TP7	-6.58
VP09_ERPs_resplocked_armw	5	60	TP8	-5.482
VP09_ERPs_resplocked_armw	5	61	PO7	-9.908
VP09_ERPs_resplocked_armw	5	62	PO8	-11.508
VP10_ERPs_resplocked_armw	1	1	Fp1	-5.271
VP10_ERPs_resplocked_armw	1	2	Fpz	-7.49
VP10_ERPs_resplocked_armw	1	3	Fp2	-7.64
VP10_ERPs_resplocked_armw	1	4	F7	-5.336
VP10_ERPs_resplocked_armw	1	5	F3	-9.793
VP10_ERPs_resplocked_armw	1	6	Fz	-9.778
VP10_ERPs_resplocked_armw	1	7	F4	-7.607
VP10_ERPs_resplocked_armw	1	8	F8	0.508
VP10_ERPs_resplocked_armw	1	9	FC5	-6.201
VP10_ERPs_resplocked_armw	1	10	FC1	-10.238
VP10_ERPs_resplocked_armw	1	11	FC2	-7.836
VP10_ERPs_resplocked_armw	1	12	FC6	-4.266
VP10_ERPs_resplocked_armw	1	13	T7	-2.263
VP10_ERPs_resplocked_armw	1	14	C3	-8.443
VP10_ERPs_resplocked_armw	1	15	Cz	-7.672
[truncated: 4,449 more rows]
