# Supplementary material for: Action Priority: Early Neurophysiological Interaction of Conceptual and Motor Representations
Source: PLoS One. 2016 Dec 14;11(12):e0165882. doi: 10.1371/journal.pone.0165882 (PMC5156427; doi:10.1371/journal.pone.0165882)
Supplement: S25 Dataset — (DAT) [file pone.0165882.s025.dat]

ERPset	bin	chindex	chlabel	value
VP01_ERPs_resplocked_armw	1	1	Fp1	1.326
VP01_ERPs_resplocked_armw	1	2	Fpz	1.181
VP01_ERPs_resplocked_armw	1	3	Fp2	0.393
VP01_ERPs_resplocked_armw	1	4	F7	0.135
VP01_ERPs_resplocked_armw	1	5	F3	-0.894
VP01_ERPs_resplocked_armw	1	6	Fz	-1.765
VP01_ERPs_resplocked_armw	1	7	F4	-2.127
VP01_ERPs_resplocked_armw	1	8	F8	-2.205
VP01_ERPs_resplocked_armw	1	9	FC5	-1.679
VP01_ERPs_resplocked_armw	1	10	FC1	-1.321
VP01_ERPs_resplocked_armw	1	11	FC2	-3.049
VP01_ERPs_resplocked_armw	1	12	FC6	-2.884
VP01_ERPs_resplocked_armw	1	13	T7	-3.136
VP01_ERPs_resplocked_armw	1	14	C3	-1.94
VP01_ERPs_resplocked_armw	1	15	Cz	-2.424
VP01_ERPs_resplocked_armw	1	16	C4	-3.399
VP01_ERPs_resplocked_armw	1	17	T8	-1.824
VP01_ERPs_resplocked_armw	1	18	CP5	-1.775
VP01_ERPs_resplocked_armw	1	19	CP1	-2.336
VP01_ERPs_resplocked_armw	1	20	CP2	-2.156
VP01_ERPs_resplocked_armw	1	21	CP6	-1.132
VP01_ERPs_resplocked_armw	1	22	P7	-1.736
VP01_ERPs_resplocked_armw	1	23	P3	-2.266
VP01_ERPs_resplocked_armw	1	24	Pz	-1.705
VP01_ERPs_resplocked_armw	1	25	P4	-1.354
VP01_ERPs_resplocked_armw	1	26	P8	0.445
VP01_ERPs_resplocked_armw	1	27	POz	-0.094
VP01_ERPs_resplocked_armw	1	28	O1	-0.861
VP01_ERPs_resplocked_armw	1	29	Oz	-0.142
VP01_ERPs_resplocked_armw	1	30	O2	0.681
VP01_ERPs_resplocked_armw	1	31	AF7	1.727
VP01_ERPs_resplocked_armw	1	32	AF3	-0.678
VP01_ERPs_resplocked_armw	1	33	AF4	-1.283
VP01_ERPs_resplocked_armw	1	34	AF8	-1.266
VP01_ERPs_resplocked_armw	1	35	F5	-0.333
VP01_ERPs_resplocked_armw	1	36	F1	-0.862
VP01_ERPs_resplocked_armw	1	37	F2	-2.612
VP01_ERPs_resplocked_armw	1	38	F6	-1.919
VP01_ERPs_resplocked_armw	1	39	FC3	-1.26
VP01_ERPs_resplocked_armw	1	40	FCz	-2.802
VP01_ERPs_resplocked_armw	1	41	FC4	-3.347
VP01_ERPs_resplocked_armw	1	42	C5	-1.763
VP01_ERPs_resplocked_armw	1	43	C1	-2.047
VP01_ERPs_resplocked_armw	1	44	C2	-3.069
VP01_ERPs_resplocked_armw	1	45	C6	-1.639
VP01_ERPs_resplocked_armw	1	46	CP3	-1.715
VP01_ERPs_resplocked_armw	1	47	CPz	-2.318
VP01_ERPs_resplocked_armw	1	48	CP4	-1.591
VP01_ERPs_resplocked_armw	1	49	P5	-1.997
VP01_ERPs_resplocked_armw	1	50	P1	-2.137
VP01_ERPs_resplocked_armw	1	51	P2	-0.779
VP01_ERPs_resplocked_armw	1	52	P6	0.772
VP01_ERPs_resplocked_armw	1	53	PO5	-0.839
VP01_ERPs_resplocked_armw	1	54	PO3	-0.798
VP01_ERPs_resplocked_armw	1	55	PO4	0.174
VP01_ERPs_resplocked_armw	1	56	PO6	0.396
VP01_ERPs_resplocked_armw	1	57	FT7	-1.445
VP01_ERPs_resplocked_armw	1	58	FT8	-1.367
VP01_ERPs_resplocked_armw	1	59	TP7	-2.985
VP01_ERPs_resplocked_armw	1	60	TP8	-0.262
VP01_ERPs_resplocked_armw	1	61	PO7	-0.803
VP01_ERPs_resplocked_armw	1	62	PO8	0.394
VP01_ERPs_resplocked_armw	2	1	Fp1	0.477
VP01_ERPs_resplocked_armw	2	2	Fpz	-0.149
VP01_ERPs_resplocked_armw	2	3	Fp2	0.133
VP01_ERPs_resplocked_armw	2	4	F7	0.322
VP01_ERPs_resplocked_armw	2	5	F3	-0.644
VP01_ERPs_resplocked_armw	2	6	Fz	-0.675
VP01_ERPs_resplocked_armw	2	7	F4	-1.155
VP01_ERPs_resplocked_armw	2	8	F8	-1.363
VP01_ERPs_resplocked_armw	2	9	FC5	-1.757
VP01_ERPs_resplocked_armw	2	10	FC1	-1.112
VP01_ERPs_resplocked_armw	2	11	FC2	-1.348
VP01_ERPs_resplocked_armw	2	12	FC6	-1.484
VP01_ERPs_resplocked_armw	2	13	T7	-2.546
VP01_ERPs_resplocked_armw	2	14	C3	-0.849
VP01_ERPs_resplocked_armw	2	15	Cz	-2.315
VP01_ERPs_resplocked_armw	2	16	C4	-2.518
VP01_ERPs_resplocked_armw	2	17	T8	-1.1
VP01_ERPs_resplocked_armw	2	18	CP5	-0.744
VP01_ERPs_resplocked_armw	2	19	CP1	-1.255
VP01_ERPs_resplocked_armw	2	20	CP2	-0.757
VP01_ERPs_resplocked_armw	2	21	CP6	-0.519
VP01_ERPs_resplocked_armw	2	22	P7	-2.185
VP01_ERPs_resplocked_armw	2	23	P3	-1.163
VP01_ERPs_resplocked_armw	2	24	Pz	-1.366
VP01_ERPs_resplocked_armw	2	25	P4	-0.493
VP01_ERPs_resplocked_armw	2	26	P8	0.36
VP01_ERPs_resplocked_armw	2	27	POz	0.103
VP01_ERPs_resplocked_armw	2	28	O1	-0.065
VP01_ERPs_resplocked_armw	2	29	Oz	0.583
VP01_ERPs_resplocked_armw	2	30	O2	0.846
VP01_ERPs_resplocked_armw	2	31	AF7	0.606
VP01_ERPs_resplocked_armw	2	32	AF3	-0.481
VP01_ERPs_resplocked_armw	2	33	AF4	-1.041
VP01_ERPs_resplocked_armw	2	34	AF8	-0.166
VP01_ERPs_resplocked_armw	2	35	F5	0.615
VP01_ERPs_resplocked_armw	2	36	F1	-0.526
VP01_ERPs_resplocked_armw	2	37	F2	-1.132
VP01_ERPs_resplocked_armw	2	38	F6	-1.004
VP01_ERPs_resplocked_armw	2	39	FC3	-0.847
VP01_ERPs_resplocked_armw	2	40	FCz	-1.538
VP01_ERPs_resplocked_armw	2	41	FC4	-2.098
VP01_ERPs_resplocked_armw	2	42	C5	-1.63
VP01_ERPs_resplocked_armw	2	43	C1	-1.13
VP01_ERPs_resplocked_armw	2	44	C2	-0.496
VP01_ERPs_resplocked_armw	2	45	C6	-0.904
VP01_ERPs_resplocked_armw	2	46	CP3	-0.15
VP01_ERPs_resplocked_armw	2	47	CPz	-1.914
VP01_ERPs_resplocked_armw	2	48	CP4	-0.434
VP01_ERPs_resplocked_armw	2	49	P5	-1.732
VP01_ERPs_resplocked_armw	2	50	P1	-1.132
VP01_ERPs_resplocked_armw	2	51	P2	-1.109
VP01_ERPs_resplocked_armw	2	52	P6	0.143
VP01_ERPs_resplocked_armw	2	53	PO5	-0.791
VP01_ERPs_resplocked_armw	2	54	PO3	-0.679
VP01_ERPs_resplocked_armw	2	55	PO4	0.837
VP01_ERPs_resplocked_armw	2	56	PO6	0.885
VP01_ERPs_resplocked_armw	2	57	FT7	-1.547
VP01_ERPs_resplocked_armw	2	58	FT8	-0.952
VP01_ERPs_resplocked_armw	2	59	TP7	-2.593
VP01_ERPs_resplocked_armw	2	60	TP8	-0.043
VP01_ERPs_resplocked_armw	2	61	PO7	-0.699
VP01_ERPs_resplocked_armw	2	62	PO8	0.821
VP01_ERPs_resplocked_armw	4	1	Fp1	0.831
VP01_ERPs_resplocked_armw	4	2	Fpz	-0.363
VP01_ERPs_resplocked_armw	4	3	Fp2	-0.285
VP01_ERPs_resplocked_armw	4	4	F7	0.264
VP01_ERPs_resplocked_armw	4	5	F3	1.167
VP01_ERPs_resplocked_armw	4	6	Fz	2.024
VP01_ERPs_resplocked_armw	4	7	F4	-0.101
VP01_ERPs_resplocked_armw	4	8	F8	-0.351
VP01_ERPs_resplocked_armw	4	9	FC5	-0.503
VP01_ERPs_resplocked_armw	4	10	FC1	0.904
VP01_ERPs_resplocked_armw	4	11	FC2	0.998
VP01_ERPs_resplocked_armw	4	12	FC6	0.108
VP01_ERPs_resplocked_armw	4	13	T7	0.431
VP01_ERPs_resplocked_armw	4	14	C3	2.272
VP01_ERPs_resplocked_armw	4	15	Cz	0.393
VP01_ERPs_resplocked_armw	4	16	C4	0.576
VP01_ERPs_resplocked_armw	4	17	T8	0.388
VP01_ERPs_resplocked_armw	4	18	CP5	0.678
VP01_ERPs_resplocked_armw	4	19	CP1	0.729
VP01_ERPs_resplocked_armw	4	20	CP2	1.397
VP01_ERPs_resplocked_armw	4	21	CP6	1.267
VP01_ERPs_resplocked_armw	4	22	P7	1.226
VP01_ERPs_resplocked_armw	4	23	P3	-0.215
VP01_ERPs_resplocked_armw	4	24	Pz	-0.496
VP01_ERPs_resplocked_armw	4	25	P4	2.087
VP01_ERPs_resplocked_armw	4	26	P8	3.363
VP01_ERPs_resplocked_armw	4	27	POz	1.047
VP01_ERPs_resplocked_armw	4	28	O1	1.993
VP01_ERPs_resplocked_armw	4	29	Oz	1.177
VP01_ERPs_resplocked_armw	4	30	O2	1.607
VP01_ERPs_resplocked_armw	4	31	AF7	1.343
VP01_ERPs_resplocked_armw	4	32	AF3	1.156
VP01_ERPs_resplocked_armw	4	33	AF4	1.302
VP01_ERPs_resplocked_armw	4	34	AF8	0.867
VP01_ERPs_resplocked_armw	4	35	F5	1.692
VP01_ERPs_resplocked_armw	4	36	F1	1.183
VP01_ERPs_resplocked_armw	4	37	F2	0.732
VP01_ERPs_resplocked_armw	4	38	F6	0.232
VP01_ERPs_resplocked_armw	4	39	FC3	1.081
VP01_ERPs_resplocked_armw	4	40	FCz	2.06
VP01_ERPs_resplocked_armw	4	41	FC4	1.472
VP01_ERPs_resplocked_armw	4	42	C5	0.241
VP01_ERPs_resplocked_armw	4	43	C1	1.763
VP01_ERPs_resplocked_armw	4	44	C2	1.698
VP01_ERPs_resplocked_armw	4	45	C6	0.215
VP01_ERPs_resplocked_armw	4	46	CP3	1.005
VP01_ERPs_resplocked_armw	4	47	CPz	0.289
VP01_ERPs_resplocked_armw	4	48	CP4	0.916
VP01_ERPs_resplocked_armw	4	49	P5	0.514
VP01_ERPs_resplocked_armw	4	50	P1	-0.21
VP01_ERPs_resplocked_armw	4	51	P2	0.801
VP01_ERPs_resplocked_armw	4	52	P6	1.769
VP01_ERPs_resplocked_armw	4	53	PO5	-0.16
VP01_ERPs_resplocked_armw	4	54	PO3	-0.267
VP01_ERPs_resplocked_armw	4	55	PO4	1.544
VP01_ERPs_resplocked_armw	4	56	PO6	1.676
VP01_ERPs_resplocked_armw	4	57	FT7	-0.474
VP01_ERPs_resplocked_armw	4	58	FT8	-0.758
VP01_ERPs_resplocked_armw	4	59	TP7	0.298
VP01_ERPs_resplocked_armw	4	60	TP8	0.383
VP01_ERPs_resplocked_armw	4	61	PO7	-0.215
VP01_ERPs_resplocked_armw	4	62	PO8	1.644
VP01_ERPs_resplocked_armw	5	1	Fp1	1.532
VP01_ERPs_resplocked_armw	5	2	Fpz	-0.085
VP01_ERPs_resplocked_armw	5	3	Fp2	0.771
VP01_ERPs_resplocked_armw	5	4	F7	1.762
VP01_ERPs_resplocked_armw	5	5	F3	0.872
VP01_ERPs_resplocked_armw	5	6	Fz	1.834
VP01_ERPs_resplocked_armw	5	7	F4	1.36
VP01_ERPs_resplocked_armw	5	8	F8	2.171
VP01_ERPs_resplocked_armw	5	9	FC5	-0.074
VP01_ERPs_resplocked_armw	5	10	FC1	0.986
VP01_ERPs_resplocked_armw	5	11	FC2	0.969
VP01_ERPs_resplocked_armw	5	12	FC6	2.587
VP01_ERPs_resplocked_armw	5	13	T7	0.825
VP01_ERPs_resplocked_armw	5	14	C3	1.599
VP01_ERPs_resplocked_armw	5	15	Cz	1.854
VP01_ERPs_resplocked_armw	5	16	C4	2.033
VP01_ERPs_resplocked_armw	5	17	T8	1.53
VP01_ERPs_resplocked_armw	5	18	CP5	0.059
VP01_ERPs_resplocked_armw	5	19	CP1	1.341
VP01_ERPs_resplocked_armw	5	20	CP2	0.732
VP01_ERPs_resplocked_armw	5	21	CP6	2.507
VP01_ERPs_resplocked_armw	5	22	P7	0.188
VP01_ERPs_resplocked_armw	5	23	P3	0.481
VP01_ERPs_resplocked_armw	5	24	Pz	-0.549
VP01_ERPs_resplocked_armw	5	25	P4	1.775
VP01_ERPs_resplocked_armw	5	26	P8	4.198
VP01_ERPs_resplocked_armw	5	27	POz	0.813
VP01_ERPs_resplocked_armw	5	28	O1	2.598
VP01_ERPs_resplocked_armw	5	29	Oz	2.506
VP01_ERPs_resplocked_armw	5	30	O2	1.802
VP01_ERPs_resplocked_armw	5	31	AF7	1.301
VP01_ERPs_resplocked_armw	5	32	AF3	0.675
VP01_ERPs_resplocked_armw	5	33	AF4	0.934
VP01_ERPs_resplocked_armw	5	34	AF8	2.009
VP01_ERPs_resplocked_armw	5	35	F5	0.133
VP01_ERPs_resplocked_armw	5	36	F1	0.758
VP01_ERPs_resplocked_armw	5	37	F2	1.06
VP01_ERPs_resplocked_armw	5	38	F6	2.483
VP01_ERPs_resplocked_armw	5	39	FC3	0.438
VP01_ERPs_resplocked_armw	5	40	FCz	1.406
VP01_ERPs_resplocked_armw	5	41	FC4	1.056
VP01_ERPs_resplocked_armw	5	42	C5	1.746
VP01_ERPs_resplocked_armw	5	43	C1	1.907
VP01_ERPs_resplocked_armw	5	44	C2	1.493
VP01_ERPs_resplocked_armw	5	45	C6	2.336
VP01_ERPs_resplocked_armw	5	46	CP3	0.398
VP01_ERPs_resplocked_armw	5	47	CPz	1.008
VP01_ERPs_resplocked_armw	5	48	CP4	1.143
VP01_ERPs_resplocked_armw	5	49	P5	-0.026
VP01_ERPs_resplocked_armw	5	50	P1	0.54
VP01_ERPs_resplocked_armw	5	51	P2	1.712
VP01_ERPs_resplocked_armw	5	52	P6	2.039
VP01_ERPs_resplocked_armw	5	53	PO5	-0.12
VP01_ERPs_resplocked_armw	5	54	PO3	-0.269
VP01_ERPs_resplocked_armw	5	55	PO4	1.668
VP01_ERPs_resplocked_armw	5	56	PO6	1.704
VP01_ERPs_resplocked_armw	5	57	FT7	0.537
VP01_ERPs_resplocked_armw	5	58	FT8	0.285
VP01_ERPs_resplocked_armw	5	59	TP7	0.73
VP01_ERPs_resplocked_armw	5	60	TP8	2.737
VP01_ERPs_resplocked_armw	5	61	PO7	-0.186
VP01_ERPs_resplocked_armw	5	62	PO8	1.767
VP02_ERPs_resplocked_armw	1	1	Fp1	-1.947
VP02_ERPs_resplocked_armw	1	2	Fpz	-1.183
VP02_ERPs_resplocked_armw	1	3	Fp2	-1.076
VP02_ERPs_resplocked_armw	1	4	F7	-1.594
VP02_ERPs_resplocked_armw	1	5	F3	-0.897
VP02_ERPs_resplocked_armw	1	6	Fz	0.389
VP02_ERPs_resplocked_armw	1	7	F4	0.124
VP02_ERPs_resplocked_armw	1	8	F8	0.278
VP02_ERPs_resplocked_armw	1	9	FC5	-0.188
VP02_ERPs_resplocked_armw	1	10	FC1	0.508
VP02_ERPs_resplocked_armw	1	11	FC2	1.716
VP02_ERPs_resplocked_armw	1	12	FC6	1.563
VP02_ERPs_resplocked_armw	1	13	T7	-0.447
VP02_ERPs_resplocked_armw	1	14	C3	1.139
VP02_ERPs_resplocked_armw	1	15	Cz	1.556
VP02_ERPs_resplocked_armw	1	16	C4	1.909
VP02_ERPs_resplocked_armw	1	17	T8	1.294
VP02_ERPs_resplocked_armw	1	18	CP5	3.934
VP02_ERPs_resplocked_armw	1	19	CP1	1.904
VP02_ERPs_resplocked_armw	1	20	CP2	3.158
VP02_ERPs_resplocked_armw	1	21	CP6	3.662
VP02_ERPs_resplocked_armw	1	22	P7	1.74
VP02_ERPs_resplocked_armw	1	23	P3	1.971
VP02_ERPs_resplocked_armw	1	24	Pz	3.1
VP02_ERPs_resplocked_armw	1	25	P4	4.92
VP02_ERPs_resplocked_armw	1	26	P8	5.109
VP02_ERPs_resplocked_armw	1	27	POz	3.592
VP02_ERPs_resplocked_armw	1	28	O1	4.733
VP02_ERPs_resplocked_armw	1	29	Oz	4.707
VP02_ERPs_resplocked_armw	1	30	O2	5.03
VP02_ERPs_resplocked_armw	1	31	AF7	-1.062
VP02_ERPs_resplocked_armw	1	32	AF3	-0.915
VP02_ERPs_resplocked_armw	1	33	AF4	-0.621
VP02_ERPs_resplocked_armw	1	34	AF8	-0.455
VP02_ERPs_resplocked_armw	1	35	F5	-0.886
VP02_ERPs_resplocked_armw	1	36	F1	-0.928
VP02_ERPs_resplocked_armw	1	37	F2	1.054
VP02_ERPs_resplocked_armw	1	38	F6	-0.291
VP02_ERPs_resplocked_armw	1	39	FC3	0.159
VP02_ERPs_resplocked_armw	1	40	FCz	0.927
VP02_ERPs_resplocked_armw	1	41	FC4	1.735
VP02_ERPs_resplocked_armw	1	42	C5	-0.059
VP02_ERPs_resplocked_armw	1	43	C1	1.002
VP02_ERPs_resplocked_armw	1	44	C2	2.001
VP02_ERPs_resplocked_armw	1	45	C6	0.61
VP02_ERPs_resplocked_armw	1	46	CP3	2.142
VP02_ERPs_resplocked_armw	1	47	CPz	1.9
VP02_ERPs_resplocked_armw	1	48	CP4	3.579
VP02_ERPs_resplocked_armw	1	49	P5	3.156
VP02_ERPs_resplocked_armw	1	50	P1	3.573
VP02_ERPs_resplocked_armw	1	51	P2	4.538
VP02_ERPs_resplocked_armw	1	52	P6	4.967
VP02_ERPs_resplocked_armw	1	53	PO5	5.045
VP02_ERPs_resplocked_armw	1	54	PO3	4.387
VP02_ERPs_resplocked_armw	1	55	PO4	4.78
VP02_ERPs_resplocked_armw	1	56	PO6	5.665
VP02_ERPs_resplocked_armw	1	57	FT7	-1.499
VP02_ERPs_resplocked_armw	1	58	FT8	1.787
VP02_ERPs_resplocked_armw	1	59	TP7	-0.869
VP02_ERPs_resplocked_armw	1	60	TP8	2.905
VP02_ERPs_resplocked_armw	1	61	PO7	4.98
VP02_ERPs_resplocked_armw	1	62	PO8	5.699
VP02_ERPs_resplocked_armw	2	1	Fp1	-1.022
VP02_ERPs_resplocked_armw	2	2	Fpz	-0.96
VP02_ERPs_resplocked_armw	2	3	Fp2	-0.324
VP02_ERPs_resplocked_armw	2	4	F7	0.035
VP02_ERPs_resplocked_armw	2	5	F3	-0.386
VP02_ERPs_resplocked_armw	2	6	Fz	0.177
VP02_ERPs_resplocked_armw	2	7	F4	1.288
VP02_ERPs_resplocked_armw	2	8	F8	0.555
VP02_ERPs_resplocked_armw	2	9	FC5	-2.003
VP02_ERPs_resplocked_armw	2	10	FC1	-0.258
VP02_ERPs_resplocked_armw	2	11	FC2	0.249
VP02_ERPs_resplocked_armw	2	12	FC6	0.288
VP02_ERPs_resplocked_armw	2	13	T7	-1.71
VP02_ERPs_resplocked_armw	2	14	C3	-0.149
VP02_ERPs_resplocked_armw	2	15	Cz	-0.913
VP02_ERPs_resplocked_armw	2	16	C4	2.759
VP02_ERPs_resplocked_armw	2	17	T8	0.643
VP02_ERPs_resplocked_armw	2	18	CP5	1.717
VP02_ERPs_resplocked_armw	2	19	CP1	0.322
VP02_ERPs_resplocked_armw	2	20	CP2	1.245
VP02_ERPs_resplocked_armw	2	21	CP6	2.776
VP02_ERPs_resplocked_armw	2	22	P7	1.06
VP02_ERPs_resplocked_armw	2	23	P3	1.5
VP02_ERPs_resplocked_armw	2	24	Pz	1.433
VP02_ERPs_resplocked_armw	2	25	P4	2.88
VP02_ERPs_resplocked_armw	2	26	P8	2.838
VP02_ERPs_resplocked_armw	2	27	POz	3.203
VP02_ERPs_resplocked_armw	2	28	O1	3.84
VP02_ERPs_resplocked_armw	2	29	Oz	3.684
VP02_ERPs_resplocked_armw	2	30	O2	3.895
VP02_ERPs_resplocked_armw	2	31	AF7	-1.428
VP02_ERPs_resplocked_armw	2	32	AF3	-0.42
VP02_ERPs_resplocked_armw	2	33	AF4	1.379
VP02_ERPs_resplocked_armw	2	34	AF8	0.225
VP02_ERPs_resplocked_armw	2	35	F5	-0.659
VP02_ERPs_resplocked_armw	2	36	F1	-0.406
VP02_ERPs_resplocked_armw	2	37	F2	1.512
VP02_ERPs_resplocked_armw	2	38	F6	1.265
VP02_ERPs_resplocked_armw	2	39	FC3	-0.464
VP02_ERPs_resplocked_armw	2	40	FCz	-0.267
VP02_ERPs_resplocked_armw	2	41	FC4	0.814
VP02_ERPs_resplocked_armw	2	42	C5	-0.221
VP02_ERPs_resplocked_armw	2	43	C1	0.046
VP02_ERPs_resplocked_armw	2	44	C2	0.553
VP02_ERPs_resplocked_armw	2	45	C6	0.714
VP02_ERPs_resplocked_armw	2	46	CP3	-0.334
VP02_ERPs_resplocked_armw	2	47	CPz	0.274
VP02_ERPs_resplocked_armw	2	48	CP4	1.098
VP02_ERPs_resplocked_armw	2	49	P5	2.433
VP02_ERPs_resplocked_armw	2	50	P1	1.82
VP02_ERPs_resplocked_armw	2	51	P2	3.018
VP02_ERPs_resplocked_armw	2	52	P6	4.146
VP02_ERPs_resplocked_armw	2	53	PO5	4.091
VP02_ERPs_resplocked_armw	2	54	PO3	3.062
VP02_ERPs_resplocked_armw	2	55	PO4	3.134
VP02_ERPs_resplocked_armw	2	56	PO6	4.573
VP02_ERPs_resplocked_armw	2	57	FT7	-1.988
VP02_ERPs_resplocked_armw	2	58	FT8	-0.842
VP02_ERPs_resplocked_armw	2	59	TP7	-1.83
VP02_ERPs_resplocked_armw	2	60	TP8	0.573
VP02_ERPs_resplocked_armw	2	61	PO7	3.832
VP02_ERPs_resplocked_armw	2	62	PO8	4.317
VP02_ERPs_resplocked_armw	4	1	Fp1	-1.331
VP02_ERPs_resplocked_armw	4	2	Fpz	-1.388
VP02_ERPs_resplocked_armw	4	3	Fp2	-2.014
VP02_ERPs_resplocked_armw	4	4	F7	-0.868
VP02_ERPs_resplocked_armw	4	5	F3	-1.348
VP02_ERPs_resplocked_armw	4	6	Fz	-1.96
VP02_ERPs_resplocked_armw	4	7	F4	-2.727
VP02_ERPs_resplocked_armw	4	8	F8	-1.692
VP02_ERPs_resplocked_armw	4	9	FC5	-0.983
VP02_ERPs_resplocked_armw	4	10	FC1	-2.143
VP02_ERPs_resplocked_armw	4	11	FC2	-2.746
VP02_ERPs_resplocked_armw	4	12	FC6	-1.204
VP02_ERPs_resplocked_armw	4	13	T7	-1.262
VP02_ERPs_resplocked_armw	4	14	C3	-1.027
VP02_ERPs_resplocked_armw	4	15	Cz	-3.723
VP02_ERPs_resplocked_armw	4	16	C4	-0.315
VP02_ERPs_resplocked_armw	4	17	T8	-0.349
VP02_ERPs_resplocked_armw	4	18	CP5	0.567
VP02_ERPs_resplocked_armw	4	19	CP1	-2.016
VP02_ERPs_resplocked_armw	4	20	CP2	-1.072
VP02_ERPs_resplocked_armw	4	21	CP6	0.622
VP02_ERPs_resplocked_armw	4	22	P7	0.57
VP02_ERPs_resplocked_armw	4	23	P3	0.207
VP02_ERPs_resplocked_armw	4	24	Pz	-0.639
VP02_ERPs_resplocked_armw	4	25	P4	1.429
VP02_ERPs_resplocked_armw	4	26	P8	2.151
VP02_ERPs_resplocked_armw	4	27	POz	0.447
VP02_ERPs_resplocked_armw	4	28	O1	2.674
VP02_ERPs_resplocked_armw	4	29	Oz	2.404
VP02_ERPs_resplocked_armw	4	30	O2	1.821
VP02_ERPs_resplocked_armw	4	31	AF7	-1.009
VP02_ERPs_resplocked_armw	4	32	AF3	-1.392
VP02_ERPs_resplocked_armw	4	33	AF4	-1.886
VP02_ERPs_resplocked_armw	4	34	AF8	-2.205
VP02_ERPs_resplocked_armw	4	35	F5	-1.4
VP02_ERPs_resplocked_armw	4	36	F1	-1.314
VP02_ERPs_resplocked_armw	4	37	F2	-1.682
VP02_ERPs_resplocked_armw	4	38	F6	-1.864
VP02_ERPs_resplocked_armw	4	39	FC3	-1.761
VP02_ERPs_resplocked_armw	4	40	FCz	-3.011
VP02_ERPs_resplocked_armw	4	41	FC4	-2.614
VP02_ERPs_resplocked_armw	4	42	C5	-0.251
VP02_ERPs_resplocked_armw	4	43	C1	-2.933
VP02_ERPs_resplocked_armw	4	44	C2	-2.366
VP02_ERPs_resplocked_armw	4	45	C6	-0.014
VP02_ERPs_resplocked_armw	4	46	CP3	-0.182
VP02_ERPs_resplocked_armw	4	47	CPz	-2.164
VP02_ERPs_resplocked_armw	4	48	CP4	-1.109
VP02_ERPs_resplocked_armw	4	49	P5	0.934
VP02_ERPs_resplocked_armw	4	50	P1	-0.463
VP02_ERPs_resplocked_armw	4	51	P2	-0.198
VP02_ERPs_resplocked_armw	4	52	P6	2.366
VP02_ERPs_resplocked_armw	4	53	PO5	2.366
VP02_ERPs_resplocked_armw	4	54	PO3	0.899
VP02_ERPs_resplocked_armw	4	55	PO4	1.57
VP02_ERPs_resplocked_armw	4	56	PO6	2.671
VP02_ERPs_resplocked_armw	4	57	FT7	-0.489
VP02_ERPs_resplocked_armw	4	58	FT8	-0.533
VP02_ERPs_resplocked_armw	4	59	TP7	-1.564
VP02_ERPs_resplocked_armw	4	60	TP8	-0.131
VP02_ERPs_resplocked_armw	4	61	PO7	2.329
VP02_ERPs_resplocked_armw	4	62	PO8	2.551
VP02_ERPs_resplocked_armw	5	1	Fp1	-0.199
VP02_ERPs_resplocked_armw	5	2	Fpz	0.066
VP02_ERPs_resplocked_armw	5	3	Fp2	-0.412
VP02_ERPs_resplocked_armw	5	4	F7	-0.317
VP02_ERPs_resplocked_armw	5	5	F3	-0.452
VP02_ERPs_resplocked_armw	5	6	Fz	-0.508
VP02_ERPs_resplocked_armw	5	7	F4	-0.104
VP02_ERPs_resplocked_armw	5	8	F8	0.083
VP02_ERPs_resplocked_armw	5	9	FC5	0.888
VP02_ERPs_resplocked_armw	5	10	FC1	-0.336
VP02_ERPs_resplocked_armw	5	11	FC2	0.109
VP02_ERPs_resplocked_armw	5	12	FC6	-0.077
VP02_ERPs_resplocked_armw	5	13	T7	0.051
VP02_ERPs_resplocked_armw	5	14	C3	0.054
VP02_ERPs_resplocked_armw	5	15	Cz	-0.652
VP02_ERPs_resplocked_armw	5	16	C4	-0.561
VP02_ERPs_resplocked_armw	5	17	T8	0.332
VP02_ERPs_resplocked_armw	5	18	CP5	0.581
VP02_ERPs_resplocked_armw	5	19	CP1	0.784
VP02_ERPs_resplocked_armw	5	20	CP2	0.518
VP02_ERPs_resplocked_armw	5	21	CP6	0.585
VP02_ERPs_resplocked_armw	5	22	P7	0.911
VP02_ERPs_resplocked_armw	5	23	P3	1.211
VP02_ERPs_resplocked_armw	5	24	Pz	1.512
VP02_ERPs_resplocked_armw	5	25	P4	1.726
VP02_ERPs_resplocked_armw	5	26	P8	2.204
VP02_ERPs_resplocked_armw	5	27	POz	1.262
VP02_ERPs_resplocked_armw	5	28	O1	4.223
VP02_ERPs_resplocked_armw	5	29	Oz	0.905
VP02_ERPs_resplocked_armw	5	30	O2	1.868
VP02_ERPs_resplocked_armw	5	31	AF7	-0.195
VP02_ERPs_resplocked_armw	5	32	AF3	-0.467
VP02_ERPs_resplocked_armw	5	33	AF4	-0.466
VP02_ERPs_resplocked_armw	5	34	AF8	0.05
VP02_ERPs_resplocked_armw	5	35	F5	-0.346
VP02_ERPs_resplocked_armw	5	36	F1	-0.452
VP02_ERPs_resplocked_armw	5	37	F2	0.279
VP02_ERPs_resplocked_armw	5	38	F6	1.529
VP02_ERPs_resplocked_armw	5	39	FC3	-0.376
VP02_ERPs_resplocked_armw	5	40	FCz	-0.358
VP02_ERPs_resplocked_armw	5	41	FC4	-0.618
VP02_ERPs_resplocked_armw	5	42	C5	-1.564
VP02_ERPs_resplocked_armw	5	43	C1	-0.059
VP02_ERPs_resplocked_armw	5	44	C2	-0.115
VP02_ERPs_resplocked_armw	5	45	C6	-0.788
VP02_ERPs_resplocked_armw	5	46	CP3	1.05
VP02_ERPs_resplocked_armw	5	47	CPz	0.679
VP02_ERPs_resplocked_armw	5	48	CP4	0.776
VP02_ERPs_resplocked_armw	5	49	P5	1.694
VP02_ERPs_resplocked_armw	5	50	P1	0.706
VP02_ERPs_resplocked_armw	5	51	P2	0.32
VP02_ERPs_resplocked_armw	5	52	P6	1.435
VP02_ERPs_resplocked_armw	5	53	PO5	3.193
VP02_ERPs_resplocked_armw	5	54	PO3	2.17
VP02_ERPs_resplocked_armw	5	55	PO4	1.644
VP02_ERPs_resplocked_armw	5	56	PO6	1.752
VP02_ERPs_resplocked_armw	5	57	FT7	-1.584
VP02_ERPs_resplocked_armw	5	58	FT8	0.488
VP02_ERPs_resplocked_armw	5	59	TP7	0.381
VP02_ERPs_resplocked_armw	5	60	TP8	0.566
VP02_ERPs_resplocked_armw	5	61	PO7	3.283
VP02_ERPs_resplocked_armw	5	62	PO8	1.854
VP04_ERPs_resplocked_armw	1	1	Fp1	-3.948
VP04_ERPs_resplocked_armw	1	2	Fpz	-5.062
VP04_ERPs_resplocked_armw	1	3	Fp2	-5.246
VP04_ERPs_resplocked_armw	1	4	F7	-6.715
VP04_ERPs_resplocked_armw	1	5	F3	-5.207
VP04_ERPs_resplocked_armw	1	6	Fz	-5.275
VP04_ERPs_resplocked_armw	1	7	F4	-4.329
VP04_ERPs_resplocked_armw	1	8	F8	-3.911
VP04_ERPs_resplocked_armw	1	9	FC5	-3.898
VP04_ERPs_resplocked_armw	1	10	FC1	-3.559
VP04_ERPs_resplocked_armw	1	11	FC2	-3.25
VP04_ERPs_resplocked_armw	1	12	FC6	-1.803
VP04_ERPs_resplocked_armw	1	13	T7	-2.582
VP04_ERPs_resplocked_armw	1	14	C3	-1.403
VP04_ERPs_resplocked_armw	1	15	Cz	-2.063
VP04_ERPs_resplocked_armw	1	16	C4	-3.097
VP04_ERPs_resplocked_armw	1	17	T8	-0.653
VP04_ERPs_resplocked_armw	1	18	CP5	0.266
VP04_ERPs_resplocked_armw	1	19	CP1	1.279
VP04_ERPs_resplocked_armw	1	20	CP2	0.347
VP04_ERPs_resplocked_armw	1	21	CP6	0.287
VP04_ERPs_resplocked_armw	1	22	P7	1.516
VP04_ERPs_resplocked_armw	1	23	P3	1.529
VP04_ERPs_resplocked_armw	1	24	Pz	1.312
VP04_ERPs_resplocked_armw	1	25	P4	0.431
VP04_ERPs_resplocked_armw	1	26	P8	0.359
VP04_ERPs_resplocked_armw	1	27	POz	1.219
VP04_ERPs_resplocked_armw	1	28	O1	1.279
VP04_ERPs_resplocked_armw	1	29	Oz	2.177
VP04_ERPs_resplocked_armw	1	30	O2	0.362
VP04_ERPs_resplocked_armw	1	31	AF7	-3.759
VP04_ERPs_resplocked_armw	1	32	AF3	-5.237
VP04_ERPs_resplocked_armw	1	33	AF4	-4.568
VP04_ERPs_resplocked_armw	1	34	AF8	-3.827
VP04_ERPs_resplocked_armw	1	35	F5	-5.183
VP04_ERPs_resplocked_armw	1	36	F1	-5.231
VP04_ERPs_resplocked_armw	1	37	F2	-4.328
VP04_ERPs_resplocked_armw	1	38	F6	-3.9
VP04_ERPs_resplocked_armw	1	39	FC3	-4.288
VP04_ERPs_resplocked_armw	1	40	FCz	-3.182
VP04_ERPs_resplocked_armw	1	41	FC4	-3.155
VP04_ERPs_resplocked_armw	1	42	C5	-2.614
VP04_ERPs_resplocked_armw	1	43	C1	-1.607
VP04_ERPs_resplocked_armw	1	44	C2	-1.904
VP04_ERPs_resplocked_armw	1	45	C6	0.283
VP04_ERPs_resplocked_armw	1	46	CP3	0.646
VP04_ERPs_resplocked_armw	1	47	CPz	1.232
VP04_ERPs_resplocked_armw	1	48	CP4	-3.014
VP04_ERPs_resplocked_armw	1	49	P5	1.494
VP04_ERPs_resplocked_armw	1	50	P1	1.283
VP04_ERPs_resplocked_armw	1	51	P2	0.431
VP04_ERPs_resplocked_armw	1	52	P6	0.394
VP04_ERPs_resplocked_armw	1	53	PO5	1.539
VP04_ERPs_resplocked_armw	1	54	PO3	1.573
VP04_ERPs_resplocked_armw	1	55	PO4	0.36
VP04_ERPs_resplocked_armw	1	56	PO6	0.363
VP04_ERPs_resplocked_armw	1	57	FT7	-2.809
VP04_ERPs_resplocked_armw	1	58	FT8	-3.719
VP04_ERPs_resplocked_armw	1	59	TP7	-0.804
VP04_ERPs_resplocked_armw	1	60	TP8	0.329
VP04_ERPs_resplocked_armw	1	61	PO7	1.548
VP04_ERPs_resplocked_armw	1	62	PO8	0.262
VP04_ERPs_resplocked_armw	2	1	Fp1	-5.216
VP04_ERPs_resplocked_armw	2	2	Fpz	-6.443
VP04_ERPs_resplocked_armw	2	3	Fp2	-6.278
VP04_ERPs_resplocked_armw	2	4	F7	-6.067
VP04_ERPs_resplocked_armw	2	5	F3	-6.912
VP04_ERPs_resplocked_armw	2	6	Fz	-6.947
VP04_ERPs_resplocked_armw	2	7	F4	-6.198
VP04_ERPs_resplocked_armw	2	8	F8	-5.337
VP04_ERPs_resplocked_armw	2	9	FC5	-4.831
VP04_ERPs_resplocked_armw	2	10	FC1	-6.273
VP04_ERPs_resplocked_armw	2	11	FC2	-6.209
VP04_ERPs_resplocked_armw	2	12	FC6	-4.051
VP04_ERPs_resplocked_armw	2	13	T7	-4.206
VP04_ERPs_resplocked_armw	2	14	C3	-4.096
VP04_ERPs_resplocked_armw	2	15	Cz	-6.265
VP04_ERPs_resplocked_armw	2	16	C4	-6.052
VP04_ERPs_resplocked_armw	2	17	T8	-3.503
VP04_ERPs_resplocked_armw	2	18	CP5	-2.646
VP04_ERPs_resplocked_armw	2	19	CP1	-1.856
VP04_ERPs_resplocked_armw	2	20	CP2	-2.797
VP04_ERPs_resplocked_armw	2	21	CP6	-2.723
VP04_ERPs_resplocked_armw	2	22	P7	-1.65
VP04_ERPs_resplocked_armw	2	23	P3	-1.533
VP04_ERPs_resplocked_armw	2	24	Pz	-3.426
VP04_ERPs_resplocked_armw	2	25	P4	-2.746
VP04_ERPs_resplocked_armw	2	26	P8	-2.833
VP04_ERPs_resplocked_armw	2	27	POz	-3.49
VP04_ERPs_resplocked_armw	2	28	O1	-2.954
VP04_ERPs_resplocked_armw	2	29	Oz	-2.293
VP04_ERPs_resplocked_armw	2	30	O2	-2.7
VP04_ERPs_resplocked_armw	2	31	AF7	-3.433
VP04_ERPs_resplocked_armw	2	32	AF3	-5.62
VP04_ERPs_resplocked_armw	2	33	AF4	-5.859
VP04_ERPs_resplocked_armw	2	34	AF8	-4.33
VP04_ERPs_resplocked_armw	2	35	F5	-6.883
VP04_ERPs_resplocked_armw	2	36	F1	-6.962
VP04_ERPs_resplocked_armw	2	37	F2	-6.191
VP04_ERPs_resplocked_armw	2	38	F6	-5.33
VP04_ERPs_resplocked_armw	2	39	FC3	-5.758
VP04_ERPs_resplocked_armw	2	40	FCz	-6.176
VP04_ERPs_resplocked_armw	2	41	FC4	-6.17
VP04_ERPs_resplocked_armw	2	42	C5	-3.779
VP04_ERPs_resplocked_armw	2	43	C1	-5.231
VP04_ERPs_resplocked_armw	2	44	C2	-6.214
VP04_ERPs_resplocked_armw	2	45	C6	-2.853
VP04_ERPs_resplocked_armw	2	46	CP3	-3.135
VP04_ERPs_resplocked_armw	2	47	CPz	-3.433
VP04_ERPs_resplocked_armw	2	48	CP4	-6.024
VP04_ERPs_resplocked_armw	2	49	P5	-1.369
VP04_ERPs_resplocked_armw	2	50	P1	-1.842
VP04_ERPs_resplocked_armw	2	51	P2	-2.79
VP04_ERPs_resplocked_armw	2	52	P6	-2.766
VP04_ERPs_resplocked_armw	2	53	PO5	-1.477
VP04_ERPs_resplocked_armw	2	54	PO3	-1.537
VP04_ERPs_resplocked_armw	2	55	PO4	-2.741
VP04_ERPs_resplocked_armw	2	56	PO6	-2.829
VP04_ERPs_resplocked_armw	2	57	FT7	-5.205
VP04_ERPs_resplocked_armw	2	58	FT8	-5.438
VP04_ERPs_resplocked_armw	2	59	TP7	-3.279
VP04_ERPs_resplocked_armw	2	60	TP8	-2.75
VP04_ERPs_resplocked_armw	2	61	PO7	-1.479
VP04_ERPs_resplocked_armw	2	62	PO8	-2.834
VP04_ERPs_resplocked_armw	4	1	Fp1	1.886
VP04_ERPs_resplocked_armw	4	2	Fpz	4.232
VP04_ERPs_resplocked_armw	4	3	Fp2	1.803
VP04_ERPs_resplocked_armw	4	4	F7	7.38
VP04_ERPs_resplocked_armw	4	5	F3	6.389
VP04_ERPs_resplocked_armw	4	6	Fz	6.422
VP04_ERPs_resplocked_armw	4	7	F4	6.236
VP04_ERPs_resplocked_armw	4	8	F8	4.914
VP04_ERPs_resplocked_armw	4	9	FC5	7.32
VP04_ERPs_resplocked_armw	4	10	FC1	9.126
VP04_ERPs_resplocked_armw	4	11	FC2	9.035
VP04_ERPs_resplocked_armw	4	12	FC6	5.767
VP04_ERPs_resplocked_armw	4	13	T7	4.48
VP04_ERPs_resplocked_armw	4	14	C3	11.492
VP04_ERPs_resplocked_armw	4	15	Cz	10.025
VP04_ERPs_resplocked_armw	4	16	C4	9.083
VP04_ERPs_resplocked_armw	4	17	T8	5.105
VP04_ERPs_resplocked_armw	4	18	CP5	9.286
VP04_ERPs_resplocked_armw	4	19	CP1	12.394
VP04_ERPs_resplocked_armw	4	20	CP2	8.538
VP04_ERPs_resplocked_armw	4	21	CP6	8.457
VP04_ERPs_resplocked_armw	4	22	P7	11.845
VP04_ERPs_resplocked_armw	4	23	P3	12.864
VP04_ERPs_resplocked_armw	4	24	Pz	11.496
VP04_ERPs_resplocked_armw	4	25	P4	8.459
VP04_ERPs_resplocked_armw	4	26	P8	8.274
VP04_ERPs_resplocked_armw	4	27	POz	11.515
VP04_ERPs_resplocked_armw	4	28	O1	9.364
VP04_ERPs_resplocked_armw	4	29	Oz	11.435
VP04_ERPs_resplocked_armw	4	30	O2	8.408
VP04_ERPs_resplocked_armw	4	31	AF7	-1.308
VP04_ERPs_resplocked_armw	4	32	AF3	-0.097
VP04_ERPs_resplocked_armw	4	33	AF4	3.327
VP04_ERPs_resplocked_armw	4	34	AF8	1.218
VP04_ERPs_resplocked_armw	4	35	F5	6.216
VP04_ERPs_resplocked_armw	4	36	F1	6.287
VP04_ERPs_resplocked_armw	4	37	F2	6.431
VP04_ERPs_resplocked_armw	4	38	F6	4.756
VP04_ERPs_resplocked_armw	4	39	FC3	6.747
VP04_ERPs_resplocked_armw	4	40	FCz	9.135
VP04_ERPs_resplocked_armw	4	41	FC4	9.012
VP04_ERPs_resplocked_armw	4	42	C5	9.039
VP04_ERPs_resplocked_armw	4	43	C1	11.206
VP04_ERPs_resplocked_armw	4	44	C2	10.283
VP04_ERPs_resplocked_armw	4	45	C6	8.321
VP04_ERPs_resplocked_armw	4	46	CP3	13.631
VP04_ERPs_resplocked_armw	4	47	CPz	11.523
VP04_ERPs_resplocked_armw	4	48	CP4	9.114
VP04_ERPs_resplocked_armw	4	49	P5	12.13
VP04_ERPs_resplocked_armw	4	50	P1	12.546
VP04_ERPs_resplocked_armw	4	51	P2	8.408
VP04_ERPs_resplocked_armw	4	52	P6	8.398
VP04_ERPs_resplocked_armw	4	53	PO5	11.922
VP04_ERPs_resplocked_armw	4	54	PO3	11.923
VP04_ERPs_resplocked_armw	4	55	PO4	8.466
VP04_ERPs_resplocked_armw	4	56	PO6	8.358
VP04_ERPs_resplocked_armw	4	57	FT7	6.168
VP04_ERPs_resplocked_armw	4	58	FT8	5.006
VP04_ERPs_resplocked_armw	4	59	TP7	9.447
VP04_ERPs_resplocked_armw	4	60	TP8	8.347
VP04_ERPs_resplocked_armw	4	61	PO7	11.938
VP04_ERPs_resplocked_armw	4	62	PO8	8.399
VP04_ERPs_resplocked_armw	5	1	Fp1	2.859
VP04_ERPs_resplocked_armw	5	2	Fpz	5.172
VP04_ERPs_resplocked_armw	5	3	Fp2	2.438
VP04_ERPs_resplocked_armw	5	4	F7	9.991
VP04_ERPs_resplocked_armw	5	5	F3	6.715
VP04_ERPs_resplocked_armw	5	6	Fz	6.91
VP04_ERPs_resplocked_armw	5	7	F4	4.948
VP04_ERPs_resplocked_armw	5	8	F8	5.343
VP04_ERPs_resplocked_armw	5	9	FC5	5.726
VP04_ERPs_resplocked_armw	5	10	FC1	8.48
VP04_ERPs_resplocked_armw	5	11	FC2	8.138
VP04_ERPs_resplocked_armw	5	12	FC6	5.982
VP04_ERPs_resplocked_armw	5	13	T7	3.692
VP04_ERPs_resplocked_armw	5	14	C3	9.193
VP04_ERPs_resplocked_armw	5	15	Cz	8.763
VP04_ERPs_resplocked_armw	5	16	C4	8.02
VP04_ERPs_resplocked_armw	5	17	T8	6.398
VP04_ERPs_resplocked_armw	5	18	CP5	8.747
VP04_ERPs_resplocked_armw	5	19	CP1	10.616
VP04_ERPs_resplocked_armw	5	20	CP2	7.882
VP04_ERPs_resplocked_armw	5	21	CP6	7.856
VP04_ERPs_resplocked_armw	5	22	P7	9.196
VP04_ERPs_resplocked_armw	5	23	P3	11.16
VP04_ERPs_resplocked_armw	5	24	Pz	9.296
VP04_ERPs_resplocked_armw	5	25	P4	7.845
VP04_ERPs_resplocked_armw	5	26	P8	7.949
VP04_ERPs_resplocked_armw	5	27	POz	9.394
VP04_ERPs_resplocked_armw	5	28	O1	8.172
VP04_ERPs_resplocked_armw	5	29	Oz	8.79
VP04_ERPs_resplocked_armw	5	30	O2	7.988
VP04_ERPs_resplocked_armw	5	31	AF7	0.671
VP04_ERPs_resplocked_armw	5	32	AF3	0.376
VP04_ERPs_resplocked_armw	5	33	AF4	3.621
VP04_ERPs_resplocked_armw	5	34	AF8	1.282
VP04_ERPs_resplocked_armw	5	35	F5	6.529
VP04_ERPs_resplocked_armw	5	36	F1	6.804
VP04_ERPs_resplocked_armw	5	37	F2	4.886
VP04_ERPs_resplocked_armw	5	38	F6	5.286
VP04_ERPs_resplocked_armw	5	39	FC3	8.101
VP04_ERPs_resplocked_armw	5	40	FCz	8.056
VP04_ERPs_resplocked_armw	5	41	FC4	7.922
VP04_ERPs_resplocked_armw	5	42	C5	7.886
VP04_ERPs_resplocked_armw	5	43	C1	9.624
VP04_ERPs_resplocked_armw	5	44	C2	7.864
VP04_ERPs_resplocked_armw	5	45	C6	7.847
VP04_ERPs_resplocked_armw	5	46	CP3	10.114
VP04_ERPs_resplocked_armw	5	47	CPz	9.287
VP04_ERPs_resplocked_armw	5	48	CP4	8.043
VP04_ERPs_resplocked_armw	5	49	P5	8.966
VP04_ERPs_resplocked_armw	5	50	P1	10.607
VP04_ERPs_resplocked_armw	5	51	P2	7.89
VP04_ERPs_resplocked_armw	5	52	P6	7.758
VP04_ERPs_resplocked_armw	5	53	PO5	9.184
VP04_ERPs_resplocked_armw	5	54	PO3	9.051
VP04_ERPs_resplocked_armw	5	55	PO4	7.826
VP04_ERPs_resplocked_armw	5	56	PO6	8.009
VP04_ERPs_resplocked_armw	5	57	FT7	10.559
VP04_ERPs_resplocked_armw	5	58	FT8	5.563
VP04_ERPs_resplocked_armw	5	59	TP7	8.424
VP04_ERPs_resplocked_armw	5	60	TP8	7.818
VP04_ERPs_resplocked_armw	5	61	PO7	9.13
VP04_ERPs_resplocked_armw	5	62	PO8	7.913
VP05_ERPs_resplocked_armw	1	1	Fp1	-2.106
VP05_ERPs_resplocked_armw	1	2	Fpz	-3.205
VP05_ERPs_resplocked_armw	1	3	Fp2	-3.759
VP05_ERPs_resplocked_armw	1	4	F7	-2.091
VP05_ERPs_resplocked_armw	1	5	F3	1.604
VP05_ERPs_resplocked_armw	1	6	Fz	0.529
VP05_ERPs_resplocked_armw	1	7	F4	0.449
VP05_ERPs_resplocked_armw	1	8	F8	-4.105
VP05_ERPs_resplocked_armw	1	9	FC5	1.912
VP05_ERPs_resplocked_armw	1	10	FC1	0.723
VP05_ERPs_resplocked_armw	1	11	FC2	0.605
VP05_ERPs_resplocked_armw	1	12	FC6	0.259
VP05_ERPs_resplocked_armw	1	13	T7	2.866
VP05_ERPs_resplocked_armw	1	14	C3	3.056
VP05_ERPs_resplocked_armw	1	15	Cz	2.693
VP05_ERPs_resplocked_armw	1	16	C4	1.278
VP05_ERPs_resplocked_armw	1	17	T8	-0.59
VP05_ERPs_resplocked_armw	1	18	CP5	3.08
VP05_ERPs_resplocked_armw	1	19	CP1	4.179
VP05_ERPs_resplocked_armw	1	20	CP2	2.146
VP05_ERPs_resplocked_armw	1	21	CP6	-1.371
VP05_ERPs_resplocked_armw	1	22	P7	1.249
VP05_ERPs_resplocked_armw	1	23	P3	3.981
VP05_ERPs_resplocked_armw	1	24	Pz	4.04
VP05_ERPs_resplocked_armw	1	25	P4	2.461
VP05_ERPs_resplocked_armw	1	26	P8	0.12
VP05_ERPs_resplocked_armw	1	27	POz	3.807
VP05_ERPs_resplocked_armw	1	28	O1	3.447
VP05_ERPs_resplocked_armw	1	29	Oz	4.471
VP05_ERPs_resplocked_armw	1	30	O2	2.879
VP05_ERPs_resplocked_armw	1	31	AF7	-2.032
VP05_ERPs_resplocked_armw	1	32	AF3	0.07
VP05_ERPs_resplocked_armw	1	33	AF4	-0.187
VP05_ERPs_resplocked_armw	1	34	AF8	-1.984
VP05_ERPs_resplocked_armw	1	35	F5	1.535
VP05_ERPs_resplocked_armw	1	36	F1	1.382
VP05_ERPs_resplocked_armw	1	37	F2	0.279
VP05_ERPs_resplocked_armw	1	38	F6	0.562
VP05_ERPs_resplocked_armw	1	39	FC3	3.303
VP05_ERPs_resplocked_armw	1	40	FCz	0.426
VP05_ERPs_resplocked_armw	1	41	FC4	0.494
VP05_ERPs_resplocked_armw	1	42	C5	2.325
VP05_ERPs_resplocked_armw	1	43	C1	2.911
VP05_ERPs_resplocked_armw	1	44	C2	0.79
VP05_ERPs_resplocked_armw	1	45	C6	-1.023
VP05_ERPs_resplocked_armw	1	46	CP3	3.898
VP05_ERPs_resplocked_armw	1	47	CPz	3.906
VP05_ERPs_resplocked_armw	1	48	CP4	1.176
VP05_ERPs_resplocked_armw	1	49	P5	2.127
VP05_ERPs_resplocked_armw	1	50	P1	4.115
VP05_ERPs_resplocked_armw	1	51	P2	5.534
VP05_ERPs_resplocked_armw	1	52	P6	2.595
VP05_ERPs_resplocked_armw	1	53	PO5	3.198
VP05_ERPs_resplocked_armw	1	54	PO3	2.906
VP05_ERPs_resplocked_armw	1	55	PO4	4.59
VP05_ERPs_resplocked_armw	1	56	PO6	3.019
VP05_ERPs_resplocked_armw	1	57	FT7	-2.174
VP05_ERPs_resplocked_armw	1	58	FT8	-4.357
VP05_ERPs_resplocked_armw	1	59	TP7	2.712
VP05_ERPs_resplocked_armw	1	60	TP8	-0.529
VP05_ERPs_resplocked_armw	1	61	PO7	3.235
VP05_ERPs_resplocked_armw	1	62	PO8	2.979
VP05_ERPs_resplocked_armw	2	1	Fp1	0.758
VP05_ERPs_resplocked_armw	2	2	Fpz	8.741
VP05_ERPs_resplocked_armw	2	3	Fp2	6.765
VP05_ERPs_resplocked_armw	2	4	F7	-2.083
VP05_ERPs_resplocked_armw	2	5	F3	1.802
VP05_ERPs_resplocked_armw	2	6	Fz	1.17
VP05_ERPs_resplocked_armw	2	7	F4	2.425
VP05_ERPs_resplocked_armw	2	8	F8	-0.652
VP05_ERPs_resplocked_armw	2	9	FC5	1.525
VP05_ERPs_resplocked_armw	2	10	FC1	1.411
VP05_ERPs_resplocked_armw	2	11	FC2	1.708
VP05_ERPs_resplocked_armw	2	12	FC6	0.776
VP05_ERPs_resplocked_armw	2	13	T7	1.938
VP05_ERPs_resplocked_armw	2	14	C3	3.251
VP05_ERPs_resplocked_armw	2	15	Cz	4.015
VP05_ERPs_resplocked_armw	2	16	C4	2.392
VP05_ERPs_resplocked_armw	2	17	T8	0.749
VP05_ERPs_resplocked_armw	2	18	CP5	1.951
VP05_ERPs_resplocked_armw	2	19	CP1	3.558
VP05_ERPs_resplocked_armw	2	20	CP2	3.841
VP05_ERPs_resplocked_armw	2	21	CP6	1.218
VP05_ERPs_resplocked_armw	2	22	P7	3.91
VP05_ERPs_resplocked_armw	2	23	P3	3.282
VP05_ERPs_resplocked_armw	2	24	Pz	3.064
VP05_ERPs_resplocked_armw	2	25	P4	3.344
VP05_ERPs_resplocked_armw	2	26	P8	2.762
VP05_ERPs_resplocked_armw	2	27	POz	2.205
VP05_ERPs_resplocked_armw	2	28	O1	3.198
VP05_ERPs_resplocked_armw	2	29	Oz	2.625
VP05_ERPs_resplocked_armw	2	30	O2	3.291
VP05_ERPs_resplocked_armw	2	31	AF7	0.411
VP05_ERPs_resplocked_armw	2	32	AF3	0.82
VP05_ERPs_resplocked_armw	2	33	AF4	1.713
VP05_ERPs_resplocked_armw	2	34	AF8	0.054
VP05_ERPs_resplocked_armw	2	35	F5	-0.171
VP05_ERPs_resplocked_armw	2	36	F1	1.629
VP05_ERPs_resplocked_armw	2	37	F2	2.325
VP05_ERPs_resplocked_armw	2	38	F6	2.519
VP05_ERPs_resplocked_armw	2	39	FC3	1.522
VP05_ERPs_resplocked_armw	2	40	FCz	1.823
VP05_ERPs_resplocked_armw	2	41	FC4	1.711
VP05_ERPs_resplocked_armw	2	42	C5	1.115
VP05_ERPs_resplocked_armw	2	43	C1	3.782
VP05_ERPs_resplocked_armw	2	44	C2	2.002
VP05_ERPs_resplocked_armw	2	45	C6	1.34
VP05_ERPs_resplocked_armw	2	46	CP3	3.199
VP05_ERPs_resplocked_armw	2	47	CPz	3.015
VP05_ERPs_resplocked_armw	2	48	CP4	2.289
VP05_ERPs_resplocked_armw	2	49	P5	2.897
VP05_ERPs_resplocked_armw	2	50	P1	3.334
VP05_ERPs_resplocked_armw	2	51	P2	3.403
VP05_ERPs_resplocked_armw	2	52	P6	3.313
VP05_ERPs_resplocked_armw	2	53	PO5	3.354
VP05_ERPs_resplocked_armw	2	54	PO3	3.265
VP05_ERPs_resplocked_armw	2	55	PO4	2.9
VP05_ERPs_resplocked_armw	2	56	PO6	3.371
VP05_ERPs_resplocked_armw	2	57	FT7	-2.161
VP05_ERPs_resplocked_armw	2	58	FT8	-0.528
VP05_ERPs_resplocked_armw	2	59	TP7	1.918
VP05_ERPs_resplocked_armw	2	60	TP8	2.462
VP05_ERPs_resplocked_armw	2	61	PO7	3.292
VP05_ERPs_resplocked_armw	2	62	PO8	3.466
VP05_ERPs_resplocked_armw	4	1	Fp1	5.731
VP05_ERPs_resplocked_armw	4	2	Fpz	3.995
VP05_ERPs_resplocked_armw	4	3	Fp2	4.936
VP05_ERPs_resplocked_armw	4	4	F7	2.947
VP05_ERPs_resplocked_armw	4	5	F3	5.248
VP05_ERPs_resplocked_armw	4	6	Fz	4.922
VP05_ERPs_resplocked_armw	4	7	F4	3.838
VP05_ERPs_resplocked_armw	4	8	F8	2.913
VP05_ERPs_resplocked_armw	4	9	FC5	5.795
VP05_ERPs_resplocked_armw	4	10	FC1	5.834
VP05_ERPs_resplocked_armw	4	11	FC2	5.854
VP05_ERPs_resplocked_armw	4	12	FC6	3.873
VP05_ERPs_resplocked_armw	4	13	T7	6.841
VP05_ERPs_resplocked_armw	4	14	C3	8.102
VP05_ERPs_resplocked_armw	4	15	Cz	7.88
VP05_ERPs_resplocked_armw	4	16	C4	7.805
VP05_ERPs_resplocked_armw	4	17	T8	3.742
VP05_ERPs_resplocked_armw	4	18	CP5	6.453
VP05_ERPs_resplocked_armw	4	19	CP1	10.884
VP05_ERPs_resplocked_armw	4	20	CP2	9.085
VP05_ERPs_resplocked_armw	4	21	CP6	4.996
VP05_ERPs_resplocked_armw	4	22	P7	5.938
VP05_ERPs_resplocked_armw	4	23	P3	9.362
VP05_ERPs_resplocked_armw	4	24	Pz	9.957
VP05_ERPs_resplocked_armw	4	25	P4	9.248
VP05_ERPs_resplocked_armw	4	26	P8	7.625
VP05_ERPs_resplocked_armw	4	27	POz	13.146
VP05_ERPs_resplocked_armw	4	28	O1	8.338
VP05_ERPs_resplocked_armw	4	29	Oz	8.12
VP05_ERPs_resplocked_armw	4	30	O2	9.238
VP05_ERPs_resplocked_armw	4	31	AF7	5.137
VP05_ERPs_resplocked_armw	4	32	AF3	3.852
VP05_ERPs_resplocked_armw	4	33	AF4	2.113
VP05_ERPs_resplocked_armw	4	34	AF8	3.328
VP05_ERPs_resplocked_armw	4	35	F5	4.367
VP05_ERPs_resplocked_armw	4	36	F1	5.115
VP05_ERPs_resplocked_armw	4	37	F2	3.882
VP05_ERPs_resplocked_armw	4	38	F6	3.965
VP05_ERPs_resplocked_armw	4	39	FC3	7.172
VP05_ERPs_resplocked_armw	4	40	FCz	5.897
VP05_ERPs_resplocked_armw	4	41	FC4	3.339
VP05_ERPs_resplocked_armw	4	42	C5	5.6
VP05_ERPs_resplocked_armw	4	43	C1	7.913
VP05_ERPs_resplocked_armw	4	44	C2	5.959
VP05_ERPs_resplocked_armw	4	45	C6	5.058
VP05_ERPs_resplocked_armw	4	46	CP3	9.911
VP05_ERPs_resplocked_armw	4	47	CPz	9.893
VP05_ERPs_resplocked_armw	4	48	CP4	8.01
VP05_ERPs_resplocked_armw	4	49	P5	7.483
VP05_ERPs_resplocked_armw	4	50	P1	10.727
VP05_ERPs_resplocked_armw	4	51	P2	10.874
VP05_ERPs_resplocked_armw	4	52	P6	9.257
VP05_ERPs_resplocked_armw	4	53	PO5	12.403
VP05_ERPs_resplocked_armw	4	54	PO3	12.363
VP05_ERPs_resplocked_armw	4	55	PO4	10.854
VP05_ERPs_resplocked_armw	4	56	PO6	9.32
VP05_ERPs_resplocked_armw	4	57	FT7	2.994
VP05_ERPs_resplocked_armw	4	58	FT8	2.927
VP05_ERPs_resplocked_armw	4	59	TP7	6.768
VP05_ERPs_resplocked_armw	4	60	TP8	6.851
VP05_ERPs_resplocked_armw	4	61	PO7	12.371
VP05_ERPs_resplocked_armw	4	62	PO8	9.466
VP05_ERPs_resplocked_armw	5	1	Fp1	3.046
VP05_ERPs_resplocked_armw	5	2	Fpz	0.568
VP05_ERPs_resplocked_armw	5	3	Fp2	2.598
VP05_ERPs_resplocked_armw	5	4	F7	1.456
VP05_ERPs_resplocked_armw	5	5	F3	1.057
VP05_ERPs_resplocked_armw	5	6	Fz	0.47
VP05_ERPs_resplocked_armw	5	7	F4	0.572
VP05_ERPs_resplocked_armw	5	8	F8	-1.629
VP05_ERPs_resplocked_armw	5	9	FC5	2.595
VP05_ERPs_resplocked_armw	5	10	FC1	2.272
VP05_ERPs_resplocked_armw	5	11	FC2	2.642
VP05_ERPs_resplocked_armw	5	12	FC6	1.092
VP05_ERPs_resplocked_armw	5	13	T7	2.033
VP05_ERPs_resplocked_armw	5	14	C3	3.13
VP05_ERPs_resplocked_armw	5	15	Cz	3.417
VP05_ERPs_resplocked_armw	5	16	C4	2.974
VP05_ERPs_resplocked_armw	5	17	T8	0.637
VP05_ERPs_resplocked_armw	5	18	CP5	2.229
VP05_ERPs_resplocked_armw	5	19	CP1	4.296
VP05_ERPs_resplocked_armw	5	20	CP2	3.89
VP05_ERPs_resplocked_armw	5	21	CP6	0.919
VP05_ERPs_resplocked_armw	5	22	P7	1.858
VP05_ERPs_resplocked_armw	5	23	P3	3.748
VP05_ERPs_resplocked_armw	5	24	Pz	3.615
VP05_ERPs_resplocked_armw	5	25	P4	3.397
VP05_ERPs_resplocked_armw	5	26	P8	2.616
VP05_ERPs_resplocked_armw	5	27	POz	5.626
VP05_ERPs_resplocked_armw	5	28	O1	2.356
VP05_ERPs_resplocked_armw	5	29	Oz	2.83
VP05_ERPs_resplocked_armw	5	30	O2	3.402
VP05_ERPs_resplocked_armw	5	31	AF7	3.057
VP05_ERPs_resplocked_armw	5	32	AF3	1.342
VP05_ERPs_resplocked_armw	5	33	AF4	-0.319
VP05_ERPs_resplocked_armw	5	34	AF8	1.829
VP05_ERPs_resplocked_armw	5	35	F5	2.691
VP05_ERPs_resplocked_armw	5	36	F1	1.034
VP05_ERPs_resplocked_armw	5	37	F2	0.569
VP05_ERPs_resplocked_armw	5	38	F6	0.596
VP05_ERPs_resplocked_armw	5	39	FC3	2.862
VP05_ERPs_resplocked_armw	5	40	FCz	2.584
VP05_ERPs_resplocked_armw	5	41	FC4	0.254
VP05_ERPs_resplocked_armw	5	42	C5	2.676
VP05_ERPs_resplocked_armw	5	43	C1	3.486
VP05_ERPs_resplocked_armw	5	44	C2	2.72
VP05_ERPs_resplocked_armw	5	45	C6	0.929
VP05_ERPs_resplocked_armw	5	46	CP3	4.565
VP05_ERPs_resplocked_armw	5	47	CPz	3.574
VP05_ERPs_resplocked_armw	5	48	CP4	3.036
VP05_ERPs_resplocked_armw	5	49	P5	2.356
VP05_ERPs_resplocked_armw	5	50	P1	4.289
VP05_ERPs_resplocked_armw	5	51	P2	4.537
VP05_ERPs_resplocked_armw	5	52	P6	3.406
VP05_ERPs_resplocked_armw	5	53	PO5	5.068
VP05_ERPs_resplocked_armw	5	54	PO3	4.946
VP05_ERPs_resplocked_armw	5	55	PO4	5.04
VP05_ERPs_resplocked_armw	5	56	PO6	3.465
VP05_ERPs_resplocked_armw	5	57	FT7	1.268
VP05_ERPs_resplocked_armw	5	58	FT8	-1.707
VP05_ERPs_resplocked_armw	5	59	TP7	1.963
VP05_ERPs_resplocked_armw	5	60	TP8	2.225
VP05_ERPs_resplocked_armw	5	61	PO7	4.972
VP05_ERPs_resplocked_armw	5	62	PO8	3.499
VP06_ERPs_resplocked_armw	1	1	Fp1	-1.464
VP06_ERPs_resplocked_armw	1	2	Fpz	-2.285
VP06_ERPs_resplocked_armw	1	3	Fp2	-3.393
VP06_ERPs_resplocked_armw	1	4	F7	-0.693
VP06_ERPs_resplocked_armw	1	5	F3	-0.994
VP06_ERPs_resplocked_armw	1	6	Fz	-0.455
VP06_ERPs_resplocked_armw	1	7	F4	-0.107
VP06_ERPs_resplocked_armw	1	8	F8	-3.176
VP06_ERPs_resplocked_armw	1	9	FC5	-1.287
VP06_ERPs_resplocked_armw	1	10	FC1	-0.758
VP06_ERPs_resplocked_armw	1	11	FC2	-0.126
VP06_ERPs_resplocked_armw	1	12	FC6	-0.336
VP06_ERPs_resplocked_armw	1	13	T7	1.792
VP06_ERPs_resplocked_armw	1	14	C3	0.069
VP06_ERPs_resplocked_armw	1	15	Cz	-1.064
VP06_ERPs_resplocked_armw	1	16	C4	-0.531
VP06_ERPs_resplocked_armw	1	17	T8	0.017
VP06_ERPs_resplocked_armw	1	18	CP5	-0.251
VP06_ERPs_resplocked_armw	1	19	CP1	-1.196
VP06_ERPs_resplocked_armw	1	20	CP2	-0.932
VP06_ERPs_resplocked_armw	1	21	CP6	1.252
VP06_ERPs_resplocked_armw	1	22	P7	-1.543
VP06_ERPs_resplocked_armw	1	23	P3	-0.307
VP06_ERPs_resplocked_armw	1	24	Pz	-0.064
VP06_ERPs_resplocked_armw	1	25	P4	0.001
VP06_ERPs_resplocked_armw	1	26	P8	-0.537
VP06_ERPs_resplocked_armw	1	27	POz	0.329
VP06_ERPs_resplocked_armw	1	28	O1	0.029
VP06_ERPs_resplocked_armw	1	29	Oz	-0.05
VP06_ERPs_resplocked_armw	1	30	O2	0.063
VP06_ERPs_resplocked_armw	1	31	AF7	-1.885
VP06_ERPs_resplocked_armw	1	32	AF3	-1.036
VP06_ERPs_resplocked_armw	1	33	AF4	-0.488
VP06_ERPs_resplocked_armw	1	34	AF8	-5.833
VP06_ERPs_resplocked_armw	1	35	F5	-2.193
VP06_ERPs_resplocked_armw	1	36	F1	-0.325
VP06_ERPs_resplocked_armw	1	37	F2	-0.079
VP06_ERPs_resplocked_armw	1	38	F6	-2.938
VP06_ERPs_resplocked_armw	1	39	FC3	-0.49
VP06_ERPs_resplocked_armw	1	40	FCz	-1.239
VP06_ERPs_resplocked_armw	1	41	FC4	-0.255
VP06_ERPs_resplocked_armw	1	42	C5	0.844
VP06_ERPs_resplocked_armw	1	43	C1	-1.395
VP06_ERPs_resplocked_armw	1	44	C2	-0.703
VP06_ERPs_resplocked_armw	1	45	C6	1.42
VP06_ERPs_resplocked_armw	1	46	CP3	-0.933
VP06_ERPs_resplocked_armw	1	47	CPz	-1.128
VP06_ERPs_resplocked_armw	1	48	CP4	-0.158
VP06_ERPs_resplocked_armw	1	49	P5	-0.647
VP06_ERPs_resplocked_armw	1	50	P1	-0.279
VP06_ERPs_resplocked_armw	1	51	P2	-0.086
VP06_ERPs_resplocked_armw	1	52	P6	0.561
VP06_ERPs_resplocked_armw	1	53	PO5	-0.034
VP06_ERPs_resplocked_armw	1	54	PO3	-0.039
VP06_ERPs_resplocked_armw	1	55	PO4	0.039
VP06_ERPs_resplocked_armw	1	56	PO6	0.063
VP06_ERPs_resplocked_armw	1	57	FT7	0.644
VP06_ERPs_resplocked_armw	1	58	FT8	-1.177
VP06_ERPs_resplocked_armw	1	59	TP7	-0.599
VP06_ERPs_resplocked_armw	1	60	TP8	0.073
VP06_ERPs_resplocked_armw	1	61	PO7	-0.039
VP06_ERPs_resplocked_armw	1	62	PO8	0.022
VP06_ERPs_resplocked_armw	2	1	Fp1	0.808
VP06_ERPs_resplocked_armw	2	2	Fpz	0.358
VP06_ERPs_resplocked_armw	2	3	Fp2	0.752
VP06_ERPs_resplocked_armw	2	4	F7	0.481
VP06_ERPs_resplocked_armw	2	5	F3	0.162
VP06_ERPs_resplocked_armw	2	6	Fz	-0.172
VP06_ERPs_resplocked_armw	2	7	F4	0.07
VP06_ERPs_resplocked_armw	2	8	F8	-1.752
VP06_ERPs_resplocked_armw	2	9	FC5	1.726
VP06_ERPs_resplocked_armw	2	10	FC1	0.557
VP06_ERPs_resplocked_armw	2	11	FC2	0.025
VP06_ERPs_resplocked_armw	2	12	FC6	-0.134
VP06_ERPs_resplocked_armw	2	13	T7	-0.558
VP06_ERPs_resplocked_armw	2	14	C3	0.315
VP06_ERPs_resplocked_armw	2	15	Cz	-0.192
VP06_ERPs_resplocked_armw	2	16	C4	-0.53
VP06_ERPs_resplocked_armw	2	17	T8	-1.108
VP06_ERPs_resplocked_armw	2	18	CP5	-0.184
VP06_ERPs_resplocked_armw	2	19	CP1	-0.667
VP06_ERPs_resplocked_armw	2	20	CP2	-0.545
VP06_ERPs_resplocked_armw	2	21	CP6	0.135
VP06_ERPs_resplocked_armw	2	22	P7	-0.399
VP06_ERPs_resplocked_armw	2	23	P3	-0.143
VP06_ERPs_resplocked_armw	2	24	Pz	0.051
VP06_ERPs_resplocked_armw	2	25	P4	0.117
VP06_ERPs_resplocked_armw	2	26	P8	0.415
VP06_ERPs_resplocked_armw	2	27	POz	0.436
VP06_ERPs_resplocked_armw	2	28	O1	0.271
VP06_ERPs_resplocked_armw	2	29	Oz	0.488
VP06_ERPs_resplocked_armw	2	30	O2	0.159
VP06_ERPs_resplocked_armw	2	31	AF7	-0.301
VP06_ERPs_resplocked_armw	2	32	AF3	0.1
VP06_ERPs_resplocked_armw	2	33	AF4	-0.124
VP06_ERPs_resplocked_armw	2	34	AF8	-2.384
VP06_ERPs_resplocked_armw	2	35	F5	0.335
VP06_ERPs_resplocked_armw	2	36	F1	-0.068
VP06_ERPs_resplocked_armw	2	37	F2	-0.051
VP06_ERPs_resplocked_armw	2	38	F6	0.693
VP06_ERPs_resplocked_armw	2	39	FC3	0.503
VP06_ERPs_resplocked_armw	2	40	FCz	-0.719
VP06_ERPs_resplocked_armw	2	41	FC4	0.13
VP06_ERPs_resplocked_armw	2	42	C5	-0.387
VP06_ERPs_resplocked_armw	2	43	C1	-0.613
VP06_ERPs_resplocked_armw	2	44	C2	-0.679
VP06_ERPs_resplocked_armw	2	45	C6	-0.747
VP06_ERPs_resplocked_armw	2	46	CP3	-0.381
VP06_ERPs_resplocked_armw	2	47	CPz	-0.558
VP06_ERPs_resplocked_armw	2	48	CP4	-0.264
VP06_ERPs_resplocked_armw	2	49	P5	-0.896
VP06_ERPs_resplocked_armw	2	50	P1	-0.204
VP06_ERPs_resplocked_armw	2	51	P2	0.019
VP06_ERPs_resplocked_armw	2	52	P6	0.076
VP06_ERPs_resplocked_armw	2	53	PO5	0.106
VP06_ERPs_resplocked_armw	2	54	PO3	0.097
VP06_ERPs_resplocked_armw	2	55	PO4	0.146
VP06_ERPs_resplocked_armw	2	56	PO6	0.156
VP06_ERPs_resplocked_armw	2	57	FT7	-0.335
VP06_ERPs_resplocked_armw	2	58	FT8	-1.348
VP06_ERPs_resplocked_armw	2	59	TP7	-1.192
VP06_ERPs_resplocked_armw	2	60	TP8	-0.972
VP06_ERPs_resplocked_armw	2	61	PO7	0.105
VP06_ERPs_resplocked_armw	2	62	PO8	0.05
VP06_ERPs_resplocked_armw	4	1	Fp1	5.416
VP06_ERPs_resplocked_armw	4	2	Fpz	-3.034
VP06_ERPs_resplocked_armw	4	3	Fp2	-3.37
VP06_ERPs_resplocked_armw	4	4	F7	0.712
VP06_ERPs_resplocked_armw	4	5	F3	3.855
VP06_ERPs_resplocked_armw	4	6	Fz	5.587
VP06_ERPs_resplocked_armw	4	7	F4	4.404
VP06_ERPs_resplocked_armw	4	8	F8	-0.032
VP06_ERPs_resplocked_armw	4	9	FC5	3.605
VP06_ERPs_resplocked_armw	4	10	FC1	6.588
VP06_ERPs_resplocked_armw	4	11	FC2	4.787
VP06_ERPs_resplocked_armw	4	12	FC6	2.971
VP06_ERPs_resplocked_armw	4	13	T7	4.59
VP06_ERPs_resplocked_armw	4	14	C3	8.525
VP06_ERPs_resplocked_armw	4	15	Cz	6.551
VP06_ERPs_resplocked_armw	4	16	C4	7.169
VP06_ERPs_resplocked_armw	4	17	T8	0.299
VP06_ERPs_resplocked_armw	4	18	CP5	7.902
VP06_ERPs_resplocked_armw	4	19	CP1	8.154
VP06_ERPs_resplocked_armw	4	20	CP2	7.982
VP06_ERPs_resplocked_armw	4	21	CP6	5.932
VP06_ERPs_resplocked_armw	4	22	P7	5.894
VP06_ERPs_resplocked_armw	4	23	P3	9.183
VP06_ERPs_resplocked_armw	4	24	Pz	10.093
VP06_ERPs_resplocked_armw	4	25	P4	10.414
VP06_ERPs_resplocked_armw	4	26	P8	3.143
VP06_ERPs_resplocked_armw	4	27	POz	10.811
VP06_ERPs_resplocked_armw	4	28	O1	9.978
VP06_ERPs_resplocked_armw	4	29	Oz	11.401
VP06_ERPs_resplocked_armw	4	30	O2	10.524
VP06_ERPs_resplocked_armw	4	31	AF7	14.474
VP06_ERPs_resplocked_armw	4	32	AF3	4.007
VP06_ERPs_resplocked_armw	4	33	AF4	3.816
VP06_ERPs_resplocked_armw	4	34	AF8	0.727
VP06_ERPs_resplocked_armw	4	35	F5	5.565
VP06_ERPs_resplocked_armw	4	36	F1	5.374
VP06_ERPs_resplocked_armw	4	37	F2	4.516
VP06_ERPs_resplocked_armw	4	38	F6	6.785
VP06_ERPs_resplocked_armw	4	39	FC3	7.302
VP06_ERPs_resplocked_armw	4	40	FCz	5.369
VP06_ERPs_resplocked_armw	4	41	FC4	3.863
VP06_ERPs_resplocked_armw	4	42	C5	4.73
VP06_ERPs_resplocked_armw	4	43	C1	7.236
VP06_ERPs_resplocked_armw	4	44	C2	7.304
VP06_ERPs_resplocked_armw	4	45	C6	3.46
VP06_ERPs_resplocked_armw	4	46	CP3	8.46
VP06_ERPs_resplocked_armw	4	47	CPz	8.196
VP06_ERPs_resplocked_armw	4	48	CP4	8.984
VP06_ERPs_resplocked_armw	4	49	P5	10.219
VP06_ERPs_resplocked_armw	4	50	P1	9.193
VP06_ERPs_resplocked_armw	4	51	P2	10.129
VP06_ERPs_resplocked_armw	4	52	P6	7.887
VP06_ERPs_resplocked_armw	4	53	PO5	10.298
VP06_ERPs_resplocked_armw	4	54	PO3	10.105
VP06_ERPs_resplocked_armw	4	55	PO4	10.43
VP06_ERPs_resplocked_armw	4	56	PO6	10.32
VP06_ERPs_resplocked_armw	4	57	FT7	-7.78
VP06_ERPs_resplocked_armw	4	58	FT8	1.762
VP06_ERPs_resplocked_armw	4	59	TP7	4.143
VP06_ERPs_resplocked_armw	4	60	TP8	0.46
VP06_ERPs_resplocked_armw	4	61	PO7	10.138
VP06_ERPs_resplocked_armw	4	62	PO8	10.344
VP06_ERPs_resplocked_armw	5	1	Fp1	7.362
VP06_ERPs_resplocked_armw	5	2	Fpz	-0.18
VP06_ERPs_resplocked_armw	5	3	Fp2	3.197
VP06_ERPs_resplocked_armw	5	4	F7	3.937
VP06_ERPs_resplocked_armw	5	5	F3	6.125
VP06_ERPs_resplocked_armw	5	6	Fz	8.232
VP06_ERPs_resplocked_armw	5	7	F4	7.365
VP06_ERPs_resplocked_armw	5	8	F8	7.06
VP06_ERPs_resplocked_armw	5	9	FC5	3.532
VP06_ERPs_resplocked_armw	5	10	FC1	8.543
VP06_ERPs_resplocked_armw	5	11	FC2	7.567
VP06_ERPs_resplocked_armw	5	12	FC6	5.759
VP06_ERPs_resplocked_armw	5	13	T7	3.311
VP06_ERPs_resplocked_armw	5	14	C3	9.2
VP06_ERPs_resplocked_armw	5	15	Cz	8.997
VP06_ERPs_resplocked_armw	5	16	C4	7.425
VP06_ERPs_resplocked_armw	5	17	T8	1.372
VP06_ERPs_resplocked_armw	5	18	CP5	7.487
VP06_ERPs_resplocked_armw	5	19	CP1	8.826
VP06_ERPs_resplocked_armw	5	20	CP2	8.711
VP06_ERPs_resplocked_armw	5	21	CP6	4.755
VP06_ERPs_resplocked_armw	5	22	P7	3.261
VP06_ERPs_resplocked_armw	5	23	P3	8.908
VP06_ERPs_resplocked_armw	5	24	Pz	9.381
VP06_ERPs_resplocked_armw	5	25	P4	7.438
VP06_ERPs_resplocked_armw	5	26	P8	-0.218
VP06_ERPs_resplocked_armw	5	27	POz	9.683
VP06_ERPs_resplocked_armw	5	28	O1	8.272
VP06_ERPs_resplocked_armw	5	29	Oz	8.393
VP06_ERPs_resplocked_armw	5	30	O2	7.334
VP06_ERPs_resplocked_armw	5	31	AF7	14.058
VP06_ERPs_resplocked_armw	5	32	AF3	6.444
VP06_ERPs_resplocked_armw	5	33	AF4	7.181
VP06_ERPs_resplocked_armw	5	34	AF8	5.716
VP06_ERPs_resplocked_armw	5	35	F5	6.22
VP06_ERPs_resplocked_armw	5	36	F1	8.327
VP06_ERPs_resplocked_armw	5	37	F2	7.572
VP06_ERPs_resplocked_armw	5	38	F6	7.986
VP06_ERPs_resplocked_armw	5	39	FC3	8.084
VP06_ERPs_resplocked_armw	5	40	FCz	8.305
VP06_ERPs_resplocked_armw	5	41	FC4	6.356
VP06_ERPs_resplocked_armw	5	42	C5	4.402
VP06_ERPs_resplocked_armw	5	43	C1	8.938
VP06_ERPs_resplocked_armw	5	44	C2	9.019
VP06_ERPs_resplocked_armw	5	45	C6	5.215
VP06_ERPs_resplocked_armw	5	46	CP3	8.67
VP06_ERPs_resplocked_armw	5	47	CPz	8.957
VP06_ERPs_resplocked_armw	5	48	CP4	8.419
VP06_ERPs_resplocked_armw	5	49	P5	7.217
VP06_ERPs_resplocked_armw	5	50	P1	8.933
VP06_ERPs_resplocked_armw	5	51	P2	9.436
VP06_ERPs_resplocked_armw	5	52	P6	4.934
VP06_ERPs_resplocked_armw	5	53	PO5	8.498
VP06_ERPs_resplocked_armw	5	54	PO3	8.505
VP06_ERPs_resplocked_armw	5	55	PO4	7.433
VP06_ERPs_resplocked_armw	5	56	PO6	7.426
VP06_ERPs_resplocked_armw	5	57	FT7	-2.047
VP06_ERPs_resplocked_armw	5	58	FT8	6.1
VP06_ERPs_resplocked_armw	5	59	TP7	1.951
VP06_ERPs_resplocked_armw	5	60	TP8	1.405
VP06_ERPs_resplocked_armw	5	61	PO7	8.497
VP06_ERPs_resplocked_armw	5	62	PO8	7.288
VP07_ERPs_resplocked_armw	1	1	Fp1	-2.4
VP07_ERPs_resplocked_armw	1	2	Fpz	-0.39
VP07_ERPs_resplocked_armw	1	3	Fp2	-8.004
VP07_ERPs_resplocked_armw	1	4	F7	4.71
VP07_ERPs_resplocked_armw	1	5	F3	-2.504
VP07_ERPs_resplocked_armw	1	6	Fz	-3.389
VP07_ERPs_resplocked_armw	1	7	F4	-7.428
VP07_ERPs_resplocked_armw	1	8	F8	-4.661
VP07_ERPs_resplocked_armw	1	9	FC5	-4.788
VP07_ERPs_resplocked_armw	1	10	FC1	-5.468
VP07_ERPs_resplocked_armw	1	11	FC2	-7.832
VP07_ERPs_resplocked_armw	1	12	FC6	-6.814
VP07_ERPs_resplocked_armw	1	13	T7	-4.039
VP07_ERPs_resplocked_armw	1	14	C3	-5.759
VP07_ERPs_resplocked_armw	1	15	Cz	-7.584
VP07_ERPs_resplocked_armw	1	16	C4	-6.259
VP07_ERPs_resplocked_armw	1	17	T8	-5.224
VP07_ERPs_resplocked_armw	1	18	CP5	-5.112
VP07_ERPs_resplocked_armw	1	19	CP1	-5.611
VP07_ERPs_resplocked_armw	1	20	CP2	-6.721
VP07_ERPs_resplocked_armw	1	21	CP6	-8.031
VP07_ERPs_resplocked_armw	1	22	P7	-6.81
VP07_ERPs_resplocked_armw	1	23	P3	-4.245
VP07_ERPs_resplocked_armw	1	24	Pz	-5.48
VP07_ERPs_resplocked_armw	1	25	P4	-5.865
VP07_ERPs_resplocked_armw	1	26	P8	-6.626
VP07_ERPs_resplocked_armw	1	27	POz	-3.041
VP07_ERPs_resplocked_armw	1	28	O1	-4.138
VP07_ERPs_resplocked_armw	1	29	Oz	-3.613
VP07_ERPs_resplocked_armw	1	30	O2	-5.287
VP07_ERPs_resplocked_armw	1	31	AF7	-1.499
VP07_ERPs_resplocked_armw	1	32	AF3	0.1
VP07_ERPs_resplocked_armw	1	33	AF4	-6.293
VP07_ERPs_resplocked_armw	1	34	AF8	-12.796
VP07_ERPs_resplocked_armw	1	35	F5	0.884
VP07_ERPs_resplocked_armw	1	36	F1	-2.37
VP07_ERPs_resplocked_armw	1	37	F2	-7.732
VP07_ERPs_resplocked_armw	1	38	F6	-7.372
VP07_ERPs_resplocked_armw	1	39	FC3	-2.552
VP07_ERPs_resplocked_armw	1	40	FCz	-7.22
VP07_ERPs_resplocked_armw	1	41	FC4	-7.806
VP07_ERPs_resplocked_armw	1	42	C5	-3.96
VP07_ERPs_resplocked_armw	1	43	C1	-8.17
VP07_ERPs_resplocked_armw	1	44	C2	-7.99
VP07_ERPs_resplocked_armw	1	45	C6	-7.194
VP07_ERPs_resplocked_armw	1	46	CP3	-4.839
VP07_ERPs_resplocked_armw	1	47	CPz	-4.49
VP07_ERPs_resplocked_armw	1	48	CP4	-7.79
VP07_ERPs_resplocked_armw	1	49	P5	-6.651
VP07_ERPs_resplocked_armw	1	50	P1	-4.389
VP07_ERPs_resplocked_armw	1	51	P2	-4.125
VP07_ERPs_resplocked_armw	1	52	P6	-7.838
VP07_ERPs_resplocked_armw	1	53	PO5	-4.685
VP07_ERPs_resplocked_armw	1	54	PO3	-4.736
VP07_ERPs_resplocked_armw	1	55	PO4	-6.243
VP07_ERPs_resplocked_armw	1	56	PO6	-6.482
VP07_ERPs_resplocked_armw	1	57	FT7	-2.557
VP07_ERPs_resplocked_armw	1	58	FT8	-5.551
VP07_ERPs_resplocked_armw	1	59	TP7	-4.595
VP07_ERPs_resplocked_armw	1	60	TP8	-7.095
VP07_ERPs_resplocked_armw	1	61	PO7	-4.948
VP07_ERPs_resplocked_armw	1	62	PO8	-6.402
VP07_ERPs_resplocked_armw	2	1	Fp1	0.615
VP07_ERPs_resplocked_armw	2	2	Fpz	0.907
VP07_ERPs_resplocked_armw	2	3	Fp2	-8.461
VP07_ERPs_resplocked_armw	2	4	F7	7.263
VP07_ERPs_resplocked_armw	2	5	F3	-1.591
VP07_ERPs_resplocked_armw	2	6	Fz	-1.469
VP07_ERPs_resplocked_armw	2	7	F4	-5.029
VP07_ERPs_resplocked_armw	2	8	F8	1.305
VP07_ERPs_resplocked_armw	2	9	FC5	-5.893
VP07_ERPs_resplocked_armw	2	10	FC1	-5.844
VP07_ERPs_resplocked_armw	2	11	FC2	-5.7
VP07_ERPs_resplocked_armw	2	12	FC6	-6.922
VP07_ERPs_resplocked_armw	2	13	T7	-5.21
VP07_ERPs_resplocked_armw	2	14	C3	-6.628
VP07_ERPs_resplocked_armw	2	15	Cz	-7.017
VP07_ERPs_resplocked_armw	2	16	C4	-5.766
VP07_ERPs_resplocked_armw	2	17	T8	-3.792
VP07_ERPs_resplocked_armw	2	18	CP5	-5.301
VP07_ERPs_resplocked_armw	2	19	CP1	-3.359
VP07_ERPs_resplocked_armw	2	20	CP2	-6.451
VP07_ERPs_resplocked_armw	2	21	CP6	-7.422
VP07_ERPs_resplocked_armw	2	22	P7	-8.375
VP07_ERPs_resplocked_armw	2	23	P3	-7.229
VP07_ERPs_resplocked_armw	2	24	Pz	-4.748
VP07_ERPs_resplocked_armw	2	25	P4	-6.207
VP07_ERPs_resplocked_armw	2	26	P8	-6.995
VP07_ERPs_resplocked_armw	2	27	POz	-6.087
VP07_ERPs_resplocked_armw	2	28	O1	-6.569
VP07_ERPs_resplocked_armw	2	29	Oz	-5.351
VP07_ERPs_resplocked_armw	2	30	O2	-6.474
VP07_ERPs_resplocked_armw	2	31	AF7	-4.323
VP07_ERPs_resplocked_armw	2	32	AF3	5.096
VP07_ERPs_resplocked_armw	2	33	AF4	-3.792
VP07_ERPs_resplocked_armw	2	34	AF8	-11.614
VP07_ERPs_resplocked_armw	2	35	F5	-0.512
VP07_ERPs_resplocked_armw	2	36	F1	-1.677
VP07_ERPs_resplocked_armw	2	37	F2	-5.494
VP07_ERPs_resplocked_armw	2	38	F6	-5.005
VP07_ERPs_resplocked_armw	2	39	FC3	-4.363
VP07_ERPs_resplocked_armw	2	40	FCz	-5.237
VP07_ERPs_resplocked_armw	2	41	FC4	-5.579
VP07_ERPs_resplocked_armw	2	42	C5	-4.225
VP07_ERPs_resplocked_armw	2	43	C1	-9.191
VP07_ERPs_resplocked_armw	2	44	C2	-5.904
VP07_ERPs_resplocked_armw	2	45	C6	-6.809
VP07_ERPs_resplocked_armw	2	46	CP3	-5.019
VP07_ERPs_resplocked_armw	2	47	CPz	-4.494
VP07_ERPs_resplocked_armw	2	48	CP4	-6.369
VP07_ERPs_resplocked_armw	2	49	P5	-8.221
VP07_ERPs_resplocked_armw	2	50	P1	-7.402
VP07_ERPs_resplocked_armw	2	51	P2	-4.342
VP07_ERPs_resplocked_armw	2	52	P6	-8.395
VP07_ERPs_resplocked_armw	2	53	PO5	-6.298
VP07_ERPs_resplocked_armw	2	54	PO3	-6.346
VP07_ERPs_resplocked_armw	2	55	PO4	-7.687
VP07_ERPs_resplocked_armw	2	56	PO6	-7.876
VP07_ERPs_resplocked_armw	2	57	FT7	-4.551
VP07_ERPs_resplocked_armw	2	58	FT8	-4.891
VP07_ERPs_resplocked_armw	2	59	TP7	-5.764
VP07_ERPs_resplocked_armw	2	60	TP8	-7.447
VP07_ERPs_resplocked_armw	2	61	PO7	-6.505
VP07_ERPs_resplocked_armw	2	62	PO8	-8.006
VP07_ERPs_resplocked_armw	4	1	Fp1	1.838
VP07_ERPs_resplocked_armw	4	2	Fpz	6.041
VP07_ERPs_resplocked_armw	4	3	Fp2	8.88
VP07_ERPs_resplocked_armw	4	4	F7	-2.857
VP07_ERPs_resplocked_armw	4	5	F3	2.675
VP07_ERPs_resplocked_armw	4	6	Fz	3.1
VP07_ERPs_resplocked_armw	4	7	F4	7.866
VP07_ERPs_resplocked_armw	4	8	F8	2.357
VP07_ERPs_resplocked_armw	4	9	FC5	6.479
VP07_ERPs_resplocked_armw	4	10	FC1	5.838
VP07_ERPs_resplocked_armw	4	11	FC2	7.347
VP07_ERPs_resplocked_armw	4	12	FC6	8.34
VP07_ERPs_resplocked_armw	4	13	T7	5.47
VP07_ERPs_resplocked_armw	4	14	C3	7.937
VP07_ERPs_resplocked_armw	4	15	Cz	5.451
VP07_ERPs_resplocked_armw	4	16	C4	8.26
VP07_ERPs_resplocked_armw	4	17	T8	3.126
VP07_ERPs_resplocked_armw	4	18	CP5	8.088
VP07_ERPs_resplocked_armw	4	19	CP1	7.158
VP07_ERPs_resplocked_armw	4	20	CP2	7.131
VP07_ERPs_resplocked_armw	4	21	CP6	7.777
VP07_ERPs_resplocked_armw	4	22	P7	9.987
VP07_ERPs_resplocked_armw	4	23	P3	8.265
VP07_ERPs_resplocked_armw	4	24	Pz	7.296
VP07_ERPs_resplocked_armw	4	25	P4	7.908
VP07_ERPs_resplocked_armw	4	26	P8	8.973
VP07_ERPs_resplocked_armw	4	27	POz	8.694
VP07_ERPs_resplocked_armw	4	28	O1	9.069
VP07_ERPs_resplocked_armw	4	29	Oz	9.362
VP07_ERPs_resplocked_armw	4	30	O2	8.823
VP07_ERPs_resplocked_armw	4	31	AF7	7.699
VP07_ERPs_resplocked_armw	4	32	AF3	0.556
VP07_ERPs_resplocked_armw	4	33	AF4	7.762
VP07_ERPs_resplocked_armw	4	34	AF8	13.389
VP07_ERPs_resplocked_armw	4	35	F5	5.289
VP07_ERPs_resplocked_armw	4	36	F1	2.827
VP07_ERPs_resplocked_armw	4	37	F2	7.534
VP07_ERPs_resplocked_armw	4	38	F6	7.915
VP07_ERPs_resplocked_armw	4	39	FC3	6.569
VP07_ERPs_resplocked_armw	4	40	FCz	3.728
VP07_ERPs_resplocked_armw	4	41	FC4	7.486
VP07_ERPs_resplocked_armw	4	42	C5	6.138
VP07_ERPs_resplocked_armw	4	43	C1	6.848
VP07_ERPs_resplocked_armw	4	44	C2	6.483
VP07_ERPs_resplocked_armw	4	45	C6	9.102
VP07_ERPs_resplocked_armw	4	46	CP3	8.42
VP07_ERPs_resplocked_armw	4	47	CPz	6.929
VP07_ERPs_resplocked_armw	4	48	CP4	7.905
VP07_ERPs_resplocked_armw	4	49	P5	9.758
VP07_ERPs_resplocked_armw	4	50	P1	8.239
VP07_ERPs_resplocked_armw	4	51	P2	9.198
VP07_ERPs_resplocked_armw	4	52	P6	9.841
VP07_ERPs_resplocked_armw	4	53	PO5	9.353
VP07_ERPs_resplocked_armw	4	54	PO3	9.285
VP07_ERPs_resplocked_armw	4	55	PO4	10.562
VP07_ERPs_resplocked_armw	4	56	PO6	10.638
VP07_ERPs_resplocked_armw	4	57	FT7	5.219
VP07_ERPs_resplocked_armw	4	58	FT8	4.896
VP07_ERPs_resplocked_armw	4	59	TP7	6.707
VP07_ERPs_resplocked_armw	4	60	TP8	6.626
VP07_ERPs_resplocked_armw	4	61	PO7	9.143
VP07_ERPs_resplocked_armw	4	62	PO8	10.737
VP07_ERPs_resplocked_armw	5	1	Fp1	1.453
VP07_ERPs_resplocked_armw	5	2	Fpz	7.404
VP07_ERPs_resplocked_armw	5	3	Fp2	7.569
VP07_ERPs_resplocked_armw	5	4	F7	-6.153
VP07_ERPs_resplocked_armw	5	5	F3	3.465
VP07_ERPs_resplocked_armw	5	6	Fz	4.471
VP07_ERPs_resplocked_armw	5	7	F4	8.741
VP07_ERPs_resplocked_armw	5	8	F8	0.98
VP07_ERPs_resplocked_armw	5	9	FC5	6.689
VP07_ERPs_resplocked_armw	5	10	FC1	8.223
VP07_ERPs_resplocked_armw	5	11	FC2	8.903
VP07_ERPs_resplocked_armw	5	12	FC6	9.719
VP07_ERPs_resplocked_armw	5	13	T7	5.866
VP07_ERPs_resplocked_armw	5	14	C3	10.148
VP07_ERPs_resplocked_armw	5	15	Cz	7.235
VP07_ERPs_resplocked_armw	5	16	C4	10.182
VP07_ERPs_resplocked_armw	5	17	T8	3.924
VP07_ERPs_resplocked_armw	5	18	CP5	9.421
VP07_ERPs_resplocked_armw	5	19	CP1	9.551
VP07_ERPs_resplocked_armw	5	20	CP2	10.865
VP07_ERPs_resplocked_armw	5	21	CP6	11.033
VP07_ERPs_resplocked_armw	5	22	P7	10.729
VP07_ERPs_resplocked_armw	5	23	P3	9.814
VP07_ERPs_resplocked_armw	5	24	Pz	9.935
VP07_ERPs_resplocked_armw	5	25	P4	10.647
VP07_ERPs_resplocked_armw	5	26	P8	10.654
VP07_ERPs_resplocked_armw	5	27	POz	12.047
VP07_ERPs_resplocked_armw	5	28	O1	11.139
VP07_ERPs_resplocked_armw	5	29	Oz	10.988
VP07_ERPs_resplocked_armw	5	30	O2	11.768
VP07_ERPs_resplocked_armw	5	31	AF7	6.06
VP07_ERPs_resplocked_armw	5	32	AF3	-1.389
VP07_ERPs_resplocked_armw	5	33	AF4	8.616
VP07_ERPs_resplocked_armw	5	34	AF8	13.282
VP07_ERPs_resplocked_armw	5	35	F5	2.555
VP07_ERPs_resplocked_armw	5	36	F1	3.625
VP07_ERPs_resplocked_armw	5	37	F2	9.042
VP07_ERPs_resplocked_armw	5	38	F6	8.778
VP07_ERPs_resplocked_armw	5	39	FC3	6.443
VP07_ERPs_resplocked_armw	5	40	FCz	5.918
VP07_ERPs_resplocked_armw	5	41	FC4	9.042
VP07_ERPs_resplocked_armw	5	42	C5	5.793
VP07_ERPs_resplocked_armw	5	43	C1	10.109
VP07_ERPs_resplocked_armw	5	44	C2	9.092
VP07_ERPs_resplocked_armw	5	45	C6	9.476
VP07_ERPs_resplocked_armw	5	46	CP3	10.278
VP07_ERPs_resplocked_armw	5	47	CPz	9.873
VP07_ERPs_resplocked_armw	5	48	CP4	11.417
VP07_ERPs_resplocked_armw	5	49	P5	10.783
VP07_ERPs_resplocked_armw	5	50	P1	9.678
VP07_ERPs_resplocked_armw	5	51	P2	12.089
VP07_ERPs_resplocked_armw	5	52	P6	13.587
VP07_ERPs_resplocked_armw	5	53	PO5	11.779
VP07_ERPs_resplocked_armw	5	54	PO3	11.775
VP07_ERPs_resplocked_armw	5	55	PO4	14.079
VP07_ERPs_resplocked_armw	5	56	PO6	14.127
VP07_ERPs_resplocked_armw	5	57	FT7	4.435
VP07_ERPs_resplocked_armw	5	58	FT8	4.085
VP07_ERPs_resplocked_armw	5	59	TP7	5.171
VP07_ERPs_resplocked_armw	5	60	TP8	8.579
VP07_ERPs_resplocked_armw	5	61	PO7	11.669
VP07_ERPs_resplocked_armw	5	62	PO8	14.108
VP08_ERPs_resplocked_armw	1	1	Fp1	-1.67
VP08_ERPs_resplocked_armw	1	2	Fpz	-1.432
VP08_ERPs_resplocked_armw	1	3	Fp2	-3.732
VP08_ERPs_resplocked_armw	1	4	F7	0.783
VP08_ERPs_resplocked_armw	1	5	F3	-2.583
VP08_ERPs_resplocked_armw	1	6	Fz	-2.611
VP08_ERPs_resplocked_armw	1	7	F4	-3.413
VP08_ERPs_resplocked_armw	1	8	F8	-2.516
VP08_ERPs_resplocked_armw	1	9	FC5	-1.254
VP08_ERPs_resplocked_armw	1	10	FC1	-3.422
VP08_ERPs_resplocked_armw	1	11	FC2	-3.407
VP08_ERPs_resplocked_armw	1	12	FC6	-2.04
VP08_ERPs_resplocked_armw	1	13	T7	-0.536
VP08_ERPs_resplocked_armw	1	14	C3	-2.033
VP08_ERPs_resplocked_armw	1	15	Cz	-3.101
VP08_ERPs_resplocked_armw	1	16	C4	-2.171
VP08_ERPs_resplocked_armw	1	17	T8	-0.203
VP08_ERPs_resplocked_armw	1	18	CP5	-1.117
VP08_ERPs_resplocked_armw	1	19	CP1	-1.598
VP08_ERPs_resplocked_armw	1	20	CP2	-0.902
VP08_ERPs_resplocked_armw	1	21	CP6	0.466
VP08_ERPs_resplocked_armw	1	22	P7	-0.87
VP08_ERPs_resplocked_armw	1	23	P3	-0.555
VP08_ERPs_resplocked_armw	1	24	Pz	0.039
VP08_ERPs_resplocked_armw	1	25	P4	1.107
VP08_ERPs_resplocked_armw	1	26	P8	1.668
VP08_ERPs_resplocked_armw	1	27	POz	1.754
VP08_ERPs_resplocked_armw	1	28	O1	1.71
VP08_ERPs_resplocked_armw	1	29	Oz	2.512
VP08_ERPs_resplocked_armw	1	30	O2	2.881
VP08_ERPs_resplocked_armw	1	31	AF7	-0.024
VP08_ERPs_resplocked_armw	1	32	AF3	-2.494
VP08_ERPs_resplocked_armw	1	33	AF4	-2.769
VP08_ERPs_resplocked_armw	1	34	AF8	-1.661
VP08_ERPs_resplocked_armw	1	35	F5	-2.625
VP08_ERPs_resplocked_armw	1	36	F1	-2.76
VP08_ERPs_resplocked_armw	1	37	F2	-3.45
VP08_ERPs_resplocked_armw	1	38	F6	-2.807
VP08_ERPs_resplocked_armw	1	39	FC3	-2.801
VP08_ERPs_resplocked_armw	1	40	FCz	-3.455
VP08_ERPs_resplocked_armw	1	41	FC4	-3.406
VP08_ERPs_resplocked_armw	1	42	C5	-1.803
VP08_ERPs_resplocked_armw	1	43	C1	-3.113
VP08_ERPs_resplocked_armw	1	44	C2	-3.039
VP08_ERPs_resplocked_armw	1	45	C6	-1.169
VP08_ERPs_resplocked_armw	1	46	CP3	-1.222
VP08_ERPs_resplocked_armw	1	47	CPz	-1.258
VP08_ERPs_resplocked_armw	1	48	CP4	-0.008
VP08_ERPs_resplocked_armw	1	49	P5	-0.575
VP08_ERPs_resplocked_armw	1	50	P1	0.19
VP08_ERPs_resplocked_armw	1	51	P2	0.697
VP08_ERPs_resplocked_armw	1	52	P6	1.794
VP08_ERPs_resplocked_armw	1	53	PO5	1.647
VP08_ERPs_resplocked_armw	1	54	PO3	1.633
VP08_ERPs_resplocked_armw	1	55	PO4	2.776
VP08_ERPs_resplocked_armw	1	56	PO6	2.914
VP08_ERPs_resplocked_armw	1	57	FT7	-1.136
VP08_ERPs_resplocked_armw	1	58	FT8	-1.542
VP08_ERPs_resplocked_armw	1	59	TP7	-0.531
VP08_ERPs_resplocked_armw	1	60	TP8	0.757
VP08_ERPs_resplocked_armw	1	61	PO7	1.755
VP08_ERPs_resplocked_armw	1	62	PO8	2.918
VP08_ERPs_resplocked_armw	2	1	Fp1	1.856
VP08_ERPs_resplocked_armw	2	2	Fpz	-0.086
VP08_ERPs_resplocked_armw	2	3	Fp2	-1.947
VP08_ERPs_resplocked_armw	2	4	F7	0.478
VP08_ERPs_resplocked_armw	2	5	F3	-1.953
VP08_ERPs_resplocked_armw	2	6	Fz	-1.835
VP08_ERPs_resplocked_armw	2	7	F4	-1.979
VP08_ERPs_resplocked_armw	2	8	F8	-1.173
VP08_ERPs_resplocked_armw	2	9	FC5	-0.325
VP08_ERPs_resplocked_armw	2	10	FC1	-2.061
VP08_ERPs_resplocked_armw	2	11	FC2	-2.043
VP08_ERPs_resplocked_armw	2	12	FC6	-0.781
VP08_ERPs_resplocked_armw	2	13	T7	0.335
VP08_ERPs_resplocked_armw	2	14	C3	-0.174
VP08_ERPs_resplocked_armw	2	15	Cz	-0.515
VP08_ERPs_resplocked_armw	2	16	C4	0.042
VP08_ERPs_resplocked_armw	2	17	T8	-0.798
VP08_ERPs_resplocked_armw	2	18	CP5	0.57
VP08_ERPs_resplocked_armw	2	19	CP1	0.785
VP08_ERPs_resplocked_armw	2	20	CP2	1.585
VP08_ERPs_resplocked_armw	2	21	CP6	2.545
VP08_ERPs_resplocked_armw	2	22	P7	3.246
VP08_ERPs_resplocked_armw	2	23	P3	2.71
VP08_ERPs_resplocked_armw	2	24	Pz	2.633
VP08_ERPs_resplocked_armw	2	25	P4	4.466
VP08_ERPs_resplocked_armw	2	26	P8	3.662
VP08_ERPs_resplocked_armw	2	27	POz	4.01
VP08_ERPs_resplocked_armw	2	28	O1	4.975
VP08_ERPs_resplocked_armw	2	29	Oz	6.224
VP08_ERPs_resplocked_armw	2	30	O2	6.042
VP08_ERPs_resplocked_armw	2	31	AF7	1.338
VP08_ERPs_resplocked_armw	2	32	AF3	-1.041
VP08_ERPs_resplocked_armw	2	33	AF4	-1.538
VP08_ERPs_resplocked_armw	2	34	AF8	-2.292
VP08_ERPs_resplocked_armw	2	35	F5	-1.926
VP08_ERPs_resplocked_armw	2	36	F1	-1.884
VP08_ERPs_resplocked_armw	2	37	F2	-2.072
VP08_ERPs_resplocked_armw	2	38	F6	-1.339
VP08_ERPs_resplocked_armw	2	39	FC3	-1.324
VP08_ERPs_resplocked_armw	2	40	FCz	-1.991
VP08_ERPs_resplocked_armw	2	41	FC4	-2.072
VP08_ERPs_resplocked_armw	2	42	C5	0.094
VP08_ERPs_resplocked_armw	2	43	C1	-0.366
VP08_ERPs_resplocked_armw	2	44	C2	-0.409
VP08_ERPs_resplocked_armw	2	45	C6	-1.13
VP08_ERPs_resplocked_armw	2	46	CP3	0.898
VP08_ERPs_resplocked_armw	2	47	CPz	1.28
VP08_ERPs_resplocked_armw	2	48	CP4	1.238
VP08_ERPs_resplocked_armw	2	49	P5	2.622
VP08_ERPs_resplocked_armw	2	50	P1	2.766
VP08_ERPs_resplocked_armw	2	51	P2	3.382
VP08_ERPs_resplocked_armw	2	52	P6	3.808
VP08_ERPs_resplocked_armw	2	53	PO5	4.917
VP08_ERPs_resplocked_armw	2	54	PO3	4.729
VP08_ERPs_resplocked_armw	2	55	PO4	5.96
VP08_ERPs_resplocked_armw	2	56	PO6	5.98
VP08_ERPs_resplocked_armw	2	57	FT7	-0.328
VP08_ERPs_resplocked_armw	2	58	FT8	-1.958
VP08_ERPs_resplocked_armw	2	59	TP7	0.796
VP08_ERPs_resplocked_armw	2	60	TP8	1.893
VP08_ERPs_resplocked_armw	2	61	PO7	4.79
VP08_ERPs_resplocked_armw	2	62	PO8	6.06
VP08_ERPs_resplocked_armw	4	1	Fp1	-0.521
VP08_ERPs_resplocked_armw	4	2	Fpz	0.693
VP08_ERPs_resplocked_armw	4	3	Fp2	-1.795
VP08_ERPs_resplocked_armw	4	4	F7	0.976
VP08_ERPs_resplocked_armw	4	5	F3	0.363
VP08_ERPs_resplocked_armw	4	6	Fz	0.288
VP08_ERPs_resplocked_armw	4	7	F4	0.739
VP08_ERPs_resplocked_armw	4	8	F8	1.69
VP08_ERPs_resplocked_armw	4	9	FC5	0.605
VP08_ERPs_resplocked_armw	4	10	FC1	0.81
VP08_ERPs_resplocked_armw	4	11	FC2	0.762
VP08_ERPs_resplocked_armw	4	12	FC6	0.987
VP08_ERPs_resplocked_armw	4	13	T7	-1.177
VP08_ERPs_resplocked_armw	4	14	C3	1.065
VP08_ERPs_resplocked_armw	4	15	Cz	1.533
VP08_ERPs_resplocked_armw	4	16	C4	0.98
VP08_ERPs_resplocked_armw	4	17	T8	-0.028
VP08_ERPs_resplocked_armw	4	18	CP5	-0.688
VP08_ERPs_resplocked_armw	4	19	CP1	1.936
VP08_ERPs_resplocked_armw	4	20	CP2	2.026
VP08_ERPs_resplocked_armw	4	21	CP6	0.162
VP08_ERPs_resplocked_armw	4	22	P7	0.672
VP08_ERPs_resplocked_armw	4	23	P3	1.296
VP08_ERPs_resplocked_armw	4	24	Pz	2.401
VP08_ERPs_resplocked_armw	4	25	P4	3.018
VP08_ERPs_resplocked_armw	4	26	P8	1.949
VP08_ERPs_resplocked_armw	4	27	POz	3.581
VP08_ERPs_resplocked_armw	4	28	O1	2.939
VP08_ERPs_resplocked_armw	4	29	Oz	4.424
VP08_ERPs_resplocked_armw	4	30	O2	3.027
VP08_ERPs_resplocked_armw	4	31	AF7	0.402
VP08_ERPs_resplocked_armw	4	32	AF3	1.456
VP08_ERPs_resplocked_armw	4	33	AF4	0.175
VP08_ERPs_resplocked_armw	4	34	AF8	-0.37
VP08_ERPs_resplocked_armw	4	35	F5	0.358
VP08_ERPs_resplocked_armw	4	36	F1	0.427
VP08_ERPs_resplocked_armw	4	37	F2	0.758
VP08_ERPs_resplocked_armw	4	38	F6	0.189
VP08_ERPs_resplocked_armw	4	39	FC3	0.97
VP08_ERPs_resplocked_armw	4	40	FCz	0.732
VP08_ERPs_resplocked_armw	4	41	FC4	0.788
VP08_ERPs_resplocked_armw	4	42	C5	-0.171
VP08_ERPs_resplocked_armw	4	43	C1	1.711
VP08_ERPs_resplocked_armw	4	44	C2	1.479
VP08_ERPs_resplocked_armw	4	45	C6	0.322
VP08_ERPs_resplocked_armw	4	46	CP3	0.902
VP08_ERPs_resplocked_armw	4	47	CPz	1.993
VP08_ERPs_resplocked_armw	4	48	CP4	1.674
VP08_ERPs_resplocked_armw	4	49	P5	1.378
VP08_ERPs_resplocked_armw	4	50	P1	1.976
VP08_ERPs_resplocked_armw	4	51	P2	1.882
VP08_ERPs_resplocked_armw	4	52	P6	1.912
VP08_ERPs_resplocked_armw	4	53	PO5	2.91
VP08_ERPs_resplocked_armw	4	54	PO3	3.112
VP08_ERPs_resplocked_armw	4	55	PO4	3.005
VP08_ERPs_resplocked_armw	4	56	PO6	2.944
VP08_ERPs_resplocked_armw	4	57	FT7	0.54
VP08_ERPs_resplocked_armw	4	58	FT8	0.192
VP08_ERPs_resplocked_armw	4	59	TP7	-0.886
VP08_ERPs_resplocked_armw	4	60	TP8	-0.404
VP08_ERPs_resplocked_armw	4	61	PO7	2.904
VP08_ERPs_resplocked_armw	4	62	PO8	2.832
VP08_ERPs_resplocked_armw	5	1	Fp1	2.114
VP08_ERPs_resplocked_armw	5	2	Fpz	2.113
VP08_ERPs_resplocked_armw	5	3	Fp2	1.63
VP08_ERPs_resplocked_armw	5	4	F7	0.264
VP08_ERPs_resplocked_armw	5	5	F3	-0.314
VP08_ERPs_resplocked_armw	5	6	Fz	-0.244
VP08_ERPs_resplocked_armw	5	7	F4	-0.698
VP08_ERPs_resplocked_armw	5	8	F8	1.614
VP08_ERPs_resplocked_armw	5	9	FC5	1.328
VP08_ERPs_resplocked_armw	5	10	FC1	-0.717
VP08_ERPs_resplocked_armw	5	11	FC2	-0.654
VP08_ERPs_resplocked_armw	5	12	FC6	1.227
VP08_ERPs_resplocked_armw	5	13	T7	1.763
VP08_ERPs_resplocked_armw	5	14	C3	1.137
VP08_ERPs_resplocked_armw	5	15	Cz	0.249
VP08_ERPs_resplocked_armw	5	16	C4	1.05
VP08_ERPs_resplocked_armw	5	17	T8	1.671
VP08_ERPs_resplocked_armw	5	18	CP5	1.232
VP08_ERPs_resplocked_armw	5	19	CP1	0.714
VP08_ERPs_resplocked_armw	5	20	CP2	1.031
VP08_ERPs_resplocked_armw	5	21	CP6	2.912
VP08_ERPs_resplocked_armw	5	22	P7	4.053
VP08_ERPs_resplocked_armw	5	23	P3	2.546
VP08_ERPs_resplocked_armw	5	24	Pz	2.747
VP08_ERPs_resplocked_armw	5	25	P4	3.3
VP08_ERPs_resplocked_armw	5	26	P8	3.994
VP08_ERPs_resplocked_armw	5	27	POz	3.676
VP08_ERPs_resplocked_armw	5	28	O1	4.391
VP08_ERPs_resplocked_armw	5	29	Oz	4.8
VP08_ERPs_resplocked_armw	5	30	O2	4.755
VP08_ERPs_resplocked_armw	5	31	AF7	1.407
VP08_ERPs_resplocked_armw	5	32	AF3	0.391
VP08_ERPs_resplocked_armw	5	33	AF4	0.945
VP08_ERPs_resplocked_armw	5	34	AF8	1.057
VP08_ERPs_resplocked_armw	5	35	F5	-0.191
VP08_ERPs_resplocked_armw	5	36	F1	-0.308
VP08_ERPs_resplocked_armw	5	37	F2	-0.58
VP08_ERPs_resplocked_armw	5	38	F6	1.008
VP08_ERPs_resplocked_armw	5	39	FC3	0.808
VP08_ERPs_resplocked_armw	5	40	FCz	-0.694
VP08_ERPs_resplocked_armw	5	41	FC4	-0.684
VP08_ERPs_resplocked_armw	5	42	C5	0.97
VP08_ERPs_resplocked_armw	5	43	C1	0.561
VP08_ERPs_resplocked_armw	5	44	C2	0.107
VP08_ERPs_resplocked_armw	5	45	C6	1.165
VP08_ERPs_resplocked_armw	5	46	CP3	1.418
VP08_ERPs_resplocked_armw	5	47	CPz	0.884
VP08_ERPs_resplocked_armw	5	48	CP4	1.425
VP08_ERPs_resplocked_armw	5	49	P5	2.629
VP08_ERPs_resplocked_armw	5	50	P1	2.711
VP08_ERPs_resplocked_armw	5	51	P2	2.339
VP08_ERPs_resplocked_armw	5	52	P6	3.856
VP08_ERPs_resplocked_armw	5	53	PO5	4.326
VP08_ERPs_resplocked_armw	5	54	PO3	4.181
VP08_ERPs_resplocked_armw	5	55	PO4	4.676
VP08_ERPs_resplocked_armw	5	56	PO6	4.692
VP08_ERPs_resplocked_armw	5	57	FT7	1.31
VP08_ERPs_resplocked_armw	5	58	FT8	1.464
VP08_ERPs_resplocked_armw	5	59	TP7	1.852
VP08_ERPs_resplocked_armw	5	60	TP8	2.083
VP08_ERPs_resplocked_armw	5	61	PO7	4.295
VP08_ERPs_resplocked_armw	5	62	PO8	4.799
VP09_ERPs_resplocked_armw	1	1	Fp1	2.78
VP09_ERPs_resplocked_armw	1	2	Fpz	2.207
VP09_ERPs_resplocked_armw	1	3	Fp2	1.922
VP09_ERPs_resplocked_armw	1	4	F7	2.656
VP09_ERPs_resplocked_armw	1	5	F3	2.702
VP09_ERPs_resplocked_armw	1	6	Fz	2.778
VP09_ERPs_resplocked_armw	1	7	F4	2.707
VP09_ERPs_resplocked_armw	1	8	F8	2.545
VP09_ERPs_resplocked_armw	1	9	FC5	1.698
VP09_ERPs_resplocked_armw	1	10	FC1	3.004
VP09_ERPs_resplocked_armw	1	11	FC2	2.94
VP09_ERPs_resplocked_armw	1	12	FC6	2.066
VP09_ERPs_resplocked_armw	1	13	T7	2.476
VP09_ERPs_resplocked_armw	1	14	C3	3.138
VP09_ERPs_resplocked_armw	1	15	Cz	3.41
VP09_ERPs_resplocked_armw	1	16	C4	2.902
VP09_ERPs_resplocked_armw	1	17	T8	1.748
VP09_ERPs_resplocked_armw	1	18	CP5	1.491
VP09_ERPs_resplocked_armw	1	19	CP1	2.998
VP09_ERPs_resplocked_armw	1	20	CP2	3.097
VP09_ERPs_resplocked_armw	1	21	CP6	1.573
VP09_ERPs_resplocked_armw	1	22	P7	1.948
VP09_ERPs_resplocked_armw	1	23	P3	2.002
VP09_ERPs_resplocked_armw	1	24	Pz	2.903
VP09_ERPs_resplocked_armw	1	25	P4	2.108
VP09_ERPs_resplocked_armw	1	26	P8	2.062
VP09_ERPs_resplocked_armw	1	27	POz	2.927
VP09_ERPs_resplocked_armw	1	28	O1	2.707
VP09_ERPs_resplocked_armw	1	29	Oz	2.63
VP09_ERPs_resplocked_armw	1	30	O2	2.085
VP09_ERPs_resplocked_armw	1	31	AF7	3.013
VP09_ERPs_resplocked_armw	1	32	AF3	3.102
VP09_ERPs_resplocked_armw	1	33	AF4	2.464
VP09_ERPs_resplocked_armw	1	34	AF8	1.285
VP09_ERPs_resplocked_armw	1	35	F5	2.636
VP09_ERPs_resplocked_armw	1	36	F1	2.68
VP09_ERPs_resplocked_armw	1	37	F2	2.692
VP09_ERPs_resplocked_armw	1	38	F6	2.486
VP09_ERPs_resplocked_armw	1	39	FC3	2.725
VP09_ERPs_resplocked_armw	1	40	FCz	2.941
VP09_ERPs_resplocked_armw	1	41	FC4	3.01
VP09_ERPs_resplocked_armw	1	42	C5	1.781
VP09_ERPs_resplocked_armw	1	43	C1	3.267
VP09_ERPs_resplocked_armw	1	44	C2	3.442
VP09_ERPs_resplocked_armw	1	45	C6	1.785
VP09_ERPs_resplocked_armw	1	46	CP3	3.106
VP09_ERPs_resplocked_armw	1	47	CPz	2.815
VP09_ERPs_resplocked_armw	1	48	CP4	2.175
VP09_ERPs_resplocked_armw	1	49	P5	1.962
VP09_ERPs_resplocked_armw	1	50	P1	2.975
VP09_ERPs_resplocked_armw	1	51	P2	2.138
VP09_ERPs_resplocked_armw	1	52	P6	2.057
VP09_ERPs_resplocked_armw	1	53	PO5	1.971
VP09_ERPs_resplocked_armw	1	54	PO3	2.593
VP09_ERPs_resplocked_armw	1	55	PO4	2.086
VP09_ERPs_resplocked_armw	1	56	PO6	2.117
VP09_ERPs_resplocked_armw	1	57	FT7	2.114
VP09_ERPs_resplocked_armw	1	58	FT8	1.983
VP09_ERPs_resplocked_armw	1	59	TP7	1.725
VP09_ERPs_resplocked_armw	1	60	TP8	1.096
VP09_ERPs_resplocked_armw	1	61	PO7	1.927
VP09_ERPs_resplocked_armw	1	62	PO8	2.108
VP09_ERPs_resplocked_armw	2	1	Fp1	1.573
VP09_ERPs_resplocked_armw	2	2	Fpz	2.962
VP09_ERPs_resplocked_armw	2	3	Fp2	1.77
VP09_ERPs_resplocked_armw	2	4	F7	1.764
VP09_ERPs_resplocked_armw	2	5	F3	1.864
VP09_ERPs_resplocked_armw	2	6	Fz	1.855
VP09_ERPs_resplocked_armw	2	7	F4	1.7
VP09_ERPs_resplocked_armw	2	8	F8	-0.613
VP09_ERPs_resplocked_armw	2	9	FC5	2.123
VP09_ERPs_resplocked_armw	2	10	FC1	2.44
VP09_ERPs_resplocked_armw	2	11	FC2	2.399
VP09_ERPs_resplocked_armw	2	12	FC6	-0.086
VP09_ERPs_resplocked_armw	2	13	T7	0.548
VP09_ERPs_resplocked_armw	2	14	C3	1.725
VP09_ERPs_resplocked_armw	2	15	Cz	1.955
VP09_ERPs_resplocked_armw	2	16	C4	1.342
VP09_ERPs_resplocked_armw	2	17	T8	-0.374
VP09_ERPs_resplocked_armw	2	18	CP5	1.29
VP09_ERPs_resplocked_armw	2	19	CP1	2.118
VP09_ERPs_resplocked_armw	2	20	CP2	1.762
VP09_ERPs_resplocked_armw	2	21	CP6	0.621
VP09_ERPs_resplocked_armw	2	22	P7	1.606
VP09_ERPs_resplocked_armw	2	23	P3	1.665
VP09_ERPs_resplocked_armw	2	24	Pz	1.752
VP09_ERPs_resplocked_armw	2	25	P4	1.596
VP09_ERPs_resplocked_armw	2	26	P8	1.574
VP09_ERPs_resplocked_armw	2	27	POz	1.7
VP09_ERPs_resplocked_armw	2	28	O1	2.463
VP09_ERPs_resplocked_armw	2	29	Oz	2.956
VP09_ERPs_resplocked_armw	2	30	O2	1.588
VP09_ERPs_resplocked_armw	2	31	AF7	2.887
VP09_ERPs_resplocked_armw	2	32	AF3	2.008
VP09_ERPs_resplocked_armw	2	33	AF4	0.044
VP09_ERPs_resplocked_armw	2	34	AF8	-0.135
VP09_ERPs_resplocked_armw	2	35	F5	1.657
VP09_ERPs_resplocked_armw	2	36	F1	1.829
VP09_ERPs_resplocked_armw	2	37	F2	1.664
VP09_ERPs_resplocked_armw	2	38	F6	0.011
VP09_ERPs_resplocked_armw	2	39	FC3	2.391
VP09_ERPs_resplocked_armw	2	40	FCz	2.371
VP09_ERPs_resplocked_armw	2	41	FC4	2.329
VP09_ERPs_resplocked_armw	2	42	C5	2.127
VP09_ERPs_resplocked_armw	2	43	C1	2.201
VP09_ERPs_resplocked_armw	2	44	C2	1.98
VP09_ERPs_resplocked_armw	2	45	C6	-0.369
VP09_ERPs_resplocked_armw	2	46	CP3	1.812
VP09_ERPs_resplocked_armw	2	47	CPz	2
VP09_ERPs_resplocked_armw	2	48	CP4	1.498
VP09_ERPs_resplocked_armw	2	49	P5	1.614
VP09_ERPs_resplocked_armw	2	50	P1	1.948
VP09_ERPs_resplocked_armw	2	51	P2	1.564
VP09_ERPs_resplocked_armw	2	52	P6	1.626
VP09_ERPs_resplocked_armw	2	53	PO5	1.957
VP09_ERPs_resplocked_armw	2	54	PO3	1.832
VP09_ERPs_resplocked_armw	2	55	PO4	1.599
VP09_ERPs_resplocked_armw	2	56	PO6	1.533
VP09_ERPs_resplocked_armw	2	57	FT7	1.243
VP09_ERPs_resplocked_armw	2	58	FT8	-0.299
VP09_ERPs_resplocked_armw	2	59	TP7	1.413
VP09_ERPs_resplocked_armw	2	60	TP8	0.474
VP09_ERPs_resplocked_armw	2	61	PO7	2.033
VP09_ERPs_resplocked_armw	2	62	PO8	1.528
VP09_ERPs_resplocked_armw	4	1	Fp1	-0.285
VP09_ERPs_resplocked_armw	4	2	Fpz	0.162
VP09_ERPs_resplocked_armw	4	3	Fp2	0.575
VP09_ERPs_resplocked_armw	4	4	F7	0.884
VP09_ERPs_resplocked_armw	4	5	F3	1.87
VP09_ERPs_resplocked_armw	4	6	Fz	1.873
VP09_ERPs_resplocked_armw	4	7	F4	1.913
VP09_ERPs_resplocked_armw	4	8	F8	-1.195
VP09_ERPs_resplocked_armw	4	9	FC5	1.566
VP09_ERPs_resplocked_armw	4	10	FC1	2.188
VP09_ERPs_resplocked_armw	4	11	FC2	2.266
VP09_ERPs_resplocked_armw	4	12	FC6	0.899
VP09_ERPs_resplocked_armw	4	13	T7	1.03
VP09_ERPs_resplocked_armw	4	14	C3	2.69
VP09_ERPs_resplocked_armw	4	15	Cz	2.782
VP09_ERPs_resplocked_armw	4	16	C4	1.761
VP09_ERPs_resplocked_armw	4	17	T8	-0.173
VP09_ERPs_resplocked_armw	4	18	CP5	2.076
VP09_ERPs_resplocked_armw	4	19	CP1	3.011
VP09_ERPs_resplocked_armw	4	20	CP2	2.404
VP09_ERPs_resplocked_armw	4	21	CP6	1.082
VP09_ERPs_resplocked_armw	4	22	P7	1.952
VP09_ERPs_resplocked_armw	4	23	P3	1.765
VP09_ERPs_resplocked_armw	4	24	Pz	1.998
VP09_ERPs_resplocked_armw	4	25	P4	2.336
VP09_ERPs_resplocked_armw	4	26	P8	2.399
VP09_ERPs_resplocked_armw	4	27	POz	2.001
VP09_ERPs_resplocked_armw	4	28	O1	2.659
VP09_ERPs_resplocked_armw	4	29	Oz	2.645
VP09_ERPs_resplocked_armw	4	30	O2	2.352
VP09_ERPs_resplocked_armw	4	31	AF7	-0.367
VP09_ERPs_resplocked_armw	4	32	AF3	1.087
VP09_ERPs_resplocked_armw	4	33	AF4	0.869
VP09_ERPs_resplocked_armw	4	34	AF8	-1.662
VP09_ERPs_resplocked_armw	4	35	F5	1.006
VP09_ERPs_resplocked_armw	4	36	F1	1.857
VP09_ERPs_resplocked_armw	4	37	F2	1.855
VP09_ERPs_resplocked_armw	4	38	F6	0.956
VP09_ERPs_resplocked_armw	4	39	FC3	2.535
VP09_ERPs_resplocked_armw	4	40	FCz	2.221
VP09_ERPs_resplocked_armw	4	41	FC4	2.275
VP09_ERPs_resplocked_armw	4	42	C5	1.521
VP09_ERPs_resplocked_armw	4	43	C1	3.249
VP09_ERPs_resplocked_armw	4	44	C2	2.811
VP09_ERPs_resplocked_armw	4	45	C6	-0.206
VP09_ERPs_resplocked_armw	4	46	CP3	2.58
VP09_ERPs_resplocked_armw	4	47	CPz	2.6
VP09_ERPs_resplocked_armw	4	48	CP4	2.335
VP09_ERPs_resplocked_armw	4	49	P5	1.931
VP09_ERPs_resplocked_armw	4	50	P1	2.527
VP09_ERPs_resplocked_armw	4	51	P2	2.375
VP09_ERPs_resplocked_armw	4	52	P6	2.333
VP09_ERPs_resplocked_armw	4	53	PO5	2.338
VP09_ERPs_resplocked_armw	4	54	PO3	2.439
VP09_ERPs_resplocked_armw	4	55	PO4	2.346
VP09_ERPs_resplocked_armw	4	56	PO6	2.345
VP09_ERPs_resplocked_armw	4	57	FT7	-0.047
VP09_ERPs_resplocked_armw	4	58	FT8	-0.425
VP09_ERPs_resplocked_armw	4	59	TP7	1.18
VP09_ERPs_resplocked_armw	4	60	TP8	0.726
VP09_ERPs_resplocked_armw	4	61	PO7	2.386
VP09_ERPs_resplocked_armw	4	62	PO8	2.469
VP09_ERPs_resplocked_armw	5	1	Fp1	-0.223
VP09_ERPs_resplocked_armw	5	2	Fpz	0.268
VP09_ERPs_resplocked_armw	5	3	Fp2	-0.084
VP09_ERPs_resplocked_armw	5	4	F7	0.217
VP09_ERPs_resplocked_armw	5	5	F3	0.343
VP09_ERPs_resplocked_armw	5	6	Fz	0.32
VP09_ERPs_resplocked_armw	5	7	F4	0.219
VP09_ERPs_resplocked_armw	5	8	F8	-1.233
VP09_ERPs_resplocked_armw	5	9	FC5	1.152
VP09_ERPs_resplocked_armw	5	10	FC1	1.008
VP09_ERPs_resplocked_armw	5	11	FC2	0.988
VP09_ERPs_resplocked_armw	5	12	FC6	0.175
VP09_ERPs_resplocked_armw	5	13	T7	0.196
VP09_ERPs_resplocked_armw	5	14	C3	1.542
VP09_ERPs_resplocked_armw	5	15	Cz	1.286
VP09_ERPs_resplocked_armw	5	16	C4	1.384
VP09_ERPs_resplocked_armw	5	17	T8	0.053
VP09_ERPs_resplocked_armw	5	18	CP5	0.712
VP09_ERPs_resplocked_armw	5	19	CP1	2.096
VP09_ERPs_resplocked_armw	5	20	CP2	1.528
VP09_ERPs_resplocked_armw	5	21	CP6	1.074
VP09_ERPs_resplocked_armw	5	22	P7	1.052
VP09_ERPs_resplocked_armw	5	23	P3	1.122
VP09_ERPs_resplocked_armw	5	24	Pz	1.337
VP09_ERPs_resplocked_armw	5	25	P4	1.513
VP09_ERPs_resplocked_armw	5	26	P8	1.51
VP09_ERPs_resplocked_armw	5	27	POz	1.402
VP09_ERPs_resplocked_armw	5	28	O1	1.586
VP09_ERPs_resplocked_armw	5	29	Oz	1.872
VP09_ERPs_resplocked_armw	5	30	O2	1.443
VP09_ERPs_resplocked_armw	5	31	AF7	0.737
VP09_ERPs_resplocked_armw	5	32	AF3	-0.328
VP09_ERPs_resplocked_armw	5	33	AF4	-0.928
VP09_ERPs_resplocked_armw	5	34	AF8	-1.733
VP09_ERPs_resplocked_armw	5	35	F5	0.197
VP09_ERPs_resplocked_armw	5	36	F1	0.257
VP09_ERPs_resplocked_armw	5	37	F2	0.25
VP09_ERPs_resplocked_armw	5	38	F6	-0.873
VP09_ERPs_resplocked_armw	5	39	FC3	1.718
VP09_ERPs_resplocked_armw	5	40	FCz	0.973
VP09_ERPs_resplocked_armw	5	41	FC4	0.996
VP09_ERPs_resplocked_armw	5	42	C5	1.054
VP09_ERPs_resplocked_armw	5	43	C1	1.814
VP09_ERPs_resplocked_armw	5	44	C2	1.354
VP09_ERPs_resplocked_armw	5	45	C6	0.072
VP09_ERPs_resplocked_armw	5	46	CP3	1.491
VP09_ERPs_resplocked_armw	5	47	CPz	1.806
VP09_ERPs_resplocked_armw	5	48	CP4	1.552
VP09_ERPs_resplocked_armw	5	49	P5	1.076
VP09_ERPs_resplocked_armw	5	50	P1	1.704
VP09_ERPs_resplocked_armw	5	51	P2	1.493
VP09_ERPs_resplocked_armw	5	52	P6	1.537
VP09_ERPs_resplocked_armw	5	53	PO5	1.111
VP09_ERPs_resplocked_armw	5	54	PO3	1.285
VP09_ERPs_resplocked_armw	5	55	PO4	1.534
VP09_ERPs_resplocked_armw	5	56	PO6	1.535
VP09_ERPs_resplocked_armw	5	57	FT7	0.157
VP09_ERPs_resplocked_armw	5	58	FT8	0.135
VP09_ERPs_resplocked_armw	5	59	TP7	0.311
VP09_ERPs_resplocked_armw	5	60	TP8	0.811
VP09_ERPs_resplocked_armw	5	61	PO7	1.133
VP09_ERPs_resplocked_armw	5	62	PO8	1.531
VP10_ERPs_resplocked_armw	1	1	Fp1	-3.846
VP10_ERPs_resplocked_armw	1	2	Fpz	-3.484
VP10_ERPs_resplocked_armw	1	3	Fp2	-2.029
VP10_ERPs_resplocked_armw	1	4	F7	-2.415
VP10_ERPs_resplocked_armw	1	5	F3	-0.891
VP10_ERPs_resplocked_armw	1	6	Fz	-1.119
VP10_ERPs_resplocked_armw	1	7	F4	-0.327
VP10_ERPs_resplocked_armw	1	8	F8	-1.061
VP10_ERPs_resplocked_armw	1	9	FC5	-0.933
VP10_ERPs_resplocked_armw	1	10	FC1	-0.376
VP10_ERPs_resplocked_armw	1	11	FC2	0.318
VP10_ERPs_resplocked_armw	1	12	FC6	1.018
VP10_ERPs_resplocked_armw	1	13	T7	-0.68
VP10_ERPs_resplocked_armw	1	14	C3	1.225
VP10_ERPs_resplocked_armw	1	15	Cz	0.133
[truncated: 4,449 more rows]
