# Supplementary material for: Action Priority: Early Neurophysiological Interaction of Conceptual and Motor Representations
Source: PLoS One. 2016 Dec 14;11(12):e0165882. doi: 10.1371/journal.pone.0165882 (PMC5156427; doi:10.1371/journal.pone.0165882)
Supplement: S26 Dataset — (DAT) [file pone.0165882.s026.dat]

ERPset	bin	chindex	chlabel	value
VP01_ERPs_resplocked_armw	1	1	Fp1	-1.971
VP01_ERPs_resplocked_armw	1	2	Fpz	-4.971
VP01_ERPs_resplocked_armw	1	3	Fp2	-1.682
VP01_ERPs_resplocked_armw	1	4	F7	0.25
VP01_ERPs_resplocked_armw	1	5	F3	2.414
VP01_ERPs_resplocked_armw	1	6	Fz	0.84
VP01_ERPs_resplocked_armw	1	7	F4	3.825
VP01_ERPs_resplocked_armw	1	8	F8	1.55
VP01_ERPs_resplocked_armw	1	9	FC5	1.763
VP01_ERPs_resplocked_armw	1	10	FC1	0.488
VP01_ERPs_resplocked_armw	1	11	FC2	-1.054
VP01_ERPs_resplocked_armw	1	12	FC6	4.192
VP01_ERPs_resplocked_armw	1	13	T7	2.856
VP01_ERPs_resplocked_armw	1	14	C3	3.506
VP01_ERPs_resplocked_armw	1	15	Cz	-1.803
VP01_ERPs_resplocked_armw	1	16	C4	4.243
VP01_ERPs_resplocked_armw	1	17	T8	5.511
VP01_ERPs_resplocked_armw	1	18	CP5	6.081
VP01_ERPs_resplocked_armw	1	19	CP1	3.193
VP01_ERPs_resplocked_armw	1	20	CP2	2.083
VP01_ERPs_resplocked_armw	1	21	CP6	9.454
VP01_ERPs_resplocked_armw	1	22	P7	2.784
VP01_ERPs_resplocked_armw	1	23	P3	3.037
VP01_ERPs_resplocked_armw	1	24	Pz	4.782
VP01_ERPs_resplocked_armw	1	25	P4	4.914
VP01_ERPs_resplocked_armw	1	26	P8	4.817
VP01_ERPs_resplocked_armw	1	27	POz	4.82
VP01_ERPs_resplocked_armw	1	28	O1	2.834
VP01_ERPs_resplocked_armw	1	29	Oz	6.566
VP01_ERPs_resplocked_armw	1	30	O2	3.453
VP01_ERPs_resplocked_armw	1	31	AF7	0.032
VP01_ERPs_resplocked_armw	1	32	AF3	3.11
VP01_ERPs_resplocked_armw	1	33	AF4	2.813
VP01_ERPs_resplocked_armw	1	34	AF8	1.57
VP01_ERPs_resplocked_armw	1	35	F5	-0.219
VP01_ERPs_resplocked_armw	1	36	F1	2.502
VP01_ERPs_resplocked_armw	1	37	F2	1.056
VP01_ERPs_resplocked_armw	1	38	F6	0.853
VP01_ERPs_resplocked_armw	1	39	FC3	2.974
VP01_ERPs_resplocked_armw	1	40	FCz	0.642
VP01_ERPs_resplocked_armw	1	41	FC4	6.862
VP01_ERPs_resplocked_armw	1	42	C5	9.552
VP01_ERPs_resplocked_armw	1	43	C1	5.366
VP01_ERPs_resplocked_armw	1	44	C2	-2.417
VP01_ERPs_resplocked_armw	1	45	C6	2.815
VP01_ERPs_resplocked_armw	1	46	CP3	7.467
VP01_ERPs_resplocked_armw	1	47	CPz	2.48
VP01_ERPs_resplocked_armw	1	48	CP4	7.461
VP01_ERPs_resplocked_armw	1	49	P5	6.565
VP01_ERPs_resplocked_armw	1	50	P1	3.283
VP01_ERPs_resplocked_armw	1	51	P2	3.6
VP01_ERPs_resplocked_armw	1	52	P6	5.471
VP01_ERPs_resplocked_armw	1	53	PO5	6.979
VP01_ERPs_resplocked_armw	1	54	PO3	6.988
VP01_ERPs_resplocked_armw	1	55	PO4	3.923
VP01_ERPs_resplocked_armw	1	56	PO6	3.598
VP01_ERPs_resplocked_armw	1	57	FT7	1.9
VP01_ERPs_resplocked_armw	1	58	FT8	5.385
VP01_ERPs_resplocked_armw	1	59	TP7	2.888
VP01_ERPs_resplocked_armw	1	60	TP8	6.692
VP01_ERPs_resplocked_armw	1	61	PO7	6.718
VP01_ERPs_resplocked_armw	1	62	PO8	3.713
VP01_ERPs_resplocked_armw	2	1	Fp1	-5.912
VP01_ERPs_resplocked_armw	2	2	Fpz	-9.464
VP01_ERPs_resplocked_armw	2	3	Fp2	-6.04
VP01_ERPs_resplocked_armw	2	4	F7	-2.795
VP01_ERPs_resplocked_armw	2	5	F3	-5.905
VP01_ERPs_resplocked_armw	2	6	Fz	-5.54
VP01_ERPs_resplocked_armw	2	7	F4	-3.705
VP01_ERPs_resplocked_armw	2	8	F8	1.033
VP01_ERPs_resplocked_armw	2	9	FC5	0.573
VP01_ERPs_resplocked_armw	2	10	FC1	-9.67
VP01_ERPs_resplocked_armw	2	11	FC2	-5.814
VP01_ERPs_resplocked_armw	2	12	FC6	-0.446
VP01_ERPs_resplocked_armw	2	13	T7	2.98
VP01_ERPs_resplocked_armw	2	14	C3	-9.776
VP01_ERPs_resplocked_armw	2	15	Cz	-4.106
VP01_ERPs_resplocked_armw	2	16	C4	-1.918
VP01_ERPs_resplocked_armw	2	17	T8	2.345
VP01_ERPs_resplocked_armw	2	18	CP5	-0.552
VP01_ERPs_resplocked_armw	2	19	CP1	-1.627
VP01_ERPs_resplocked_armw	2	20	CP2	-0.531
VP01_ERPs_resplocked_armw	2	21	CP6	3.042
VP01_ERPs_resplocked_armw	2	22	P7	0.626
VP01_ERPs_resplocked_armw	2	23	P3	2.388
VP01_ERPs_resplocked_armw	2	24	Pz	3.018
VP01_ERPs_resplocked_armw	2	25	P4	0.495
VP01_ERPs_resplocked_armw	2	26	P8	0.806
VP01_ERPs_resplocked_armw	2	27	POz	1.246
VP01_ERPs_resplocked_armw	2	28	O1	2.698
VP01_ERPs_resplocked_armw	2	29	Oz	3.525
VP01_ERPs_resplocked_armw	2	30	O2	1.518
VP01_ERPs_resplocked_armw	2	31	AF7	-1.692
VP01_ERPs_resplocked_armw	2	32	AF3	-4.344
VP01_ERPs_resplocked_armw	2	33	AF4	-1.671
VP01_ERPs_resplocked_armw	2	34	AF8	-3.109
VP01_ERPs_resplocked_armw	2	35	F5	-2.148
VP01_ERPs_resplocked_armw	2	36	F1	-5.988
VP01_ERPs_resplocked_armw	2	37	F2	-2.842
VP01_ERPs_resplocked_armw	2	38	F6	2.328
VP01_ERPs_resplocked_armw	2	39	FC3	-6.488
VP01_ERPs_resplocked_armw	2	40	FCz	-8.208
VP01_ERPs_resplocked_armw	2	41	FC4	2.579
VP01_ERPs_resplocked_armw	2	42	C5	-2.178
VP01_ERPs_resplocked_armw	2	43	C1	-8.453
VP01_ERPs_resplocked_armw	2	44	C2	-5.043
VP01_ERPs_resplocked_armw	2	45	C6	-2.203
VP01_ERPs_resplocked_armw	2	46	CP3	-1.087
VP01_ERPs_resplocked_armw	2	47	CPz	0.771
VP01_ERPs_resplocked_armw	2	48	CP4	1.664
VP01_ERPs_resplocked_armw	2	49	P5	3.265
VP01_ERPs_resplocked_armw	2	50	P1	2.531
VP01_ERPs_resplocked_armw	2	51	P2	1.068
VP01_ERPs_resplocked_armw	2	52	P6	0.401
VP01_ERPs_resplocked_armw	2	53	PO5	4.415
VP01_ERPs_resplocked_armw	2	54	PO3	4.196
VP01_ERPs_resplocked_armw	2	55	PO4	2.727
VP01_ERPs_resplocked_armw	2	56	PO6	2.45
VP01_ERPs_resplocked_armw	2	57	FT7	-1.87
VP01_ERPs_resplocked_armw	2	58	FT8	-0.25
VP01_ERPs_resplocked_armw	2	59	TP7	2.856
VP01_ERPs_resplocked_armw	2	60	TP8	1.369
VP01_ERPs_resplocked_armw	2	61	PO7	4.128
VP01_ERPs_resplocked_armw	2	62	PO8	2.365
VP01_ERPs_resplocked_armw	4	1	Fp1	-6.852
VP01_ERPs_resplocked_armw	4	2	Fpz	-5.725
VP01_ERPs_resplocked_armw	4	3	Fp2	-2.846
VP01_ERPs_resplocked_armw	4	4	F7	-4.936
VP01_ERPs_resplocked_armw	4	5	F3	-0.232
VP01_ERPs_resplocked_armw	4	6	Fz	-0.506
VP01_ERPs_resplocked_armw	4	7	F4	0.675
VP01_ERPs_resplocked_armw	4	8	F8	2.044
VP01_ERPs_resplocked_armw	4	9	FC5	3.826
VP01_ERPs_resplocked_armw	4	10	FC1	3.349
VP01_ERPs_resplocked_armw	4	11	FC2	2.201
VP01_ERPs_resplocked_armw	4	12	FC6	-5.343
VP01_ERPs_resplocked_armw	4	13	T7	6.296
VP01_ERPs_resplocked_armw	4	14	C3	1.067
VP01_ERPs_resplocked_armw	4	15	Cz	-2.497
VP01_ERPs_resplocked_armw	4	16	C4	3.368
VP01_ERPs_resplocked_armw	4	17	T8	2.406
VP01_ERPs_resplocked_armw	4	18	CP5	8.555
VP01_ERPs_resplocked_armw	4	19	CP1	-0.748
VP01_ERPs_resplocked_armw	4	20	CP2	2.542
VP01_ERPs_resplocked_armw	4	21	CP6	3.945
VP01_ERPs_resplocked_armw	4	22	P7	10.412
VP01_ERPs_resplocked_armw	4	23	P3	3.917
VP01_ERPs_resplocked_armw	4	24	Pz	4.754
VP01_ERPs_resplocked_armw	4	25	P4	5.41
VP01_ERPs_resplocked_armw	4	26	P8	6.315
VP01_ERPs_resplocked_armw	4	27	POz	6.573
VP01_ERPs_resplocked_armw	4	28	O1	4.795
VP01_ERPs_resplocked_armw	4	29	Oz	11.133
VP01_ERPs_resplocked_armw	4	30	O2	8.873
VP01_ERPs_resplocked_armw	4	31	AF7	-2.427
VP01_ERPs_resplocked_armw	4	32	AF3	1.221
VP01_ERPs_resplocked_armw	4	33	AF4	2.484
VP01_ERPs_resplocked_armw	4	34	AF8	2.256
VP01_ERPs_resplocked_armw	4	35	F5	2.135
VP01_ERPs_resplocked_armw	4	36	F1	-0.344
VP01_ERPs_resplocked_armw	4	37	F2	1.035
VP01_ERPs_resplocked_armw	4	38	F6	-0.61
VP01_ERPs_resplocked_armw	4	39	FC3	3.008
VP01_ERPs_resplocked_armw	4	40	FCz	2.016
VP01_ERPs_resplocked_armw	4	41	FC4	8.894
VP01_ERPs_resplocked_armw	4	42	C5	7.004
VP01_ERPs_resplocked_armw	4	43	C1	0.909
VP01_ERPs_resplocked_armw	4	44	C2	1.562
VP01_ERPs_resplocked_armw	4	45	C6	-1.274
VP01_ERPs_resplocked_armw	4	46	CP3	3.732
VP01_ERPs_resplocked_armw	4	47	CPz	-0.601
VP01_ERPs_resplocked_armw	4	48	CP4	6.664
VP01_ERPs_resplocked_armw	4	49	P5	5.911
VP01_ERPs_resplocked_armw	4	50	P1	3.746
VP01_ERPs_resplocked_armw	4	51	P2	0.598
VP01_ERPs_resplocked_armw	4	52	P6	6.155
VP01_ERPs_resplocked_armw	4	53	PO5	12.757
VP01_ERPs_resplocked_armw	4	54	PO3	12.376
VP01_ERPs_resplocked_armw	4	55	PO4	9.458
VP01_ERPs_resplocked_armw	4	56	PO6	8.671
VP01_ERPs_resplocked_armw	4	57	FT7	-2.645
VP01_ERPs_resplocked_armw	4	58	FT8	6.068
VP01_ERPs_resplocked_armw	4	59	TP7	5.983
VP01_ERPs_resplocked_armw	4	60	TP8	5.718
VP01_ERPs_resplocked_armw	4	61	PO7	12.22
VP01_ERPs_resplocked_armw	4	62	PO8	8.867
VP01_ERPs_resplocked_armw	5	1	Fp1	-1.717
VP01_ERPs_resplocked_armw	5	2	Fpz	-0.358
VP01_ERPs_resplocked_armw	5	3	Fp2	1.708
VP01_ERPs_resplocked_armw	5	4	F7	-0.687
VP01_ERPs_resplocked_armw	5	5	F3	-0.412
VP01_ERPs_resplocked_armw	5	6	Fz	-0.474
VP01_ERPs_resplocked_armw	5	7	F4	3.366
VP01_ERPs_resplocked_armw	5	8	F8	4.612
VP01_ERPs_resplocked_armw	5	9	FC5	6.595
VP01_ERPs_resplocked_armw	5	10	FC1	2.98
VP01_ERPs_resplocked_armw	5	11	FC2	1.321
VP01_ERPs_resplocked_armw	5	12	FC6	3.923
VP01_ERPs_resplocked_armw	5	13	T7	6.062
VP01_ERPs_resplocked_armw	5	14	C3	-1.094
VP01_ERPs_resplocked_armw	5	15	Cz	-3.421
VP01_ERPs_resplocked_armw	5	16	C4	3.835
VP01_ERPs_resplocked_armw	5	17	T8	5.884
VP01_ERPs_resplocked_armw	5	18	CP5	7.277
VP01_ERPs_resplocked_armw	5	19	CP1	1.811
VP01_ERPs_resplocked_armw	5	20	CP2	3.642
VP01_ERPs_resplocked_armw	5	21	CP6	8.245
VP01_ERPs_resplocked_armw	5	22	P7	11.877
VP01_ERPs_resplocked_armw	5	23	P3	7.726
VP01_ERPs_resplocked_armw	5	24	Pz	5.698
VP01_ERPs_resplocked_armw	5	25	P4	7.011
VP01_ERPs_resplocked_armw	5	26	P8	7.7
VP01_ERPs_resplocked_armw	5	27	POz	11.588
VP01_ERPs_resplocked_armw	5	28	O1	7.877
VP01_ERPs_resplocked_armw	5	29	Oz	11.855
VP01_ERPs_resplocked_armw	5	30	O2	11.348
VP01_ERPs_resplocked_armw	5	31	AF7	-1.189
VP01_ERPs_resplocked_armw	5	32	AF3	-0.628
VP01_ERPs_resplocked_armw	5	33	AF4	2.893
VP01_ERPs_resplocked_armw	5	34	AF8	3.928
VP01_ERPs_resplocked_armw	5	35	F5	3.04
VP01_ERPs_resplocked_armw	5	36	F1	-0.496
VP01_ERPs_resplocked_armw	5	37	F2	2.654
VP01_ERPs_resplocked_armw	5	38	F6	5.537
VP01_ERPs_resplocked_armw	5	39	FC3	4.359
VP01_ERPs_resplocked_armw	5	40	FCz	-2.526
VP01_ERPs_resplocked_armw	5	41	FC4	8.43
VP01_ERPs_resplocked_armw	5	42	C5	7.882
VP01_ERPs_resplocked_armw	5	43	C1	-1.58
VP01_ERPs_resplocked_armw	5	44	C2	1.21
VP01_ERPs_resplocked_armw	5	45	C6	3.231
VP01_ERPs_resplocked_armw	5	46	CP3	3.565
VP01_ERPs_resplocked_armw	5	47	CPz	1.221
VP01_ERPs_resplocked_armw	5	48	CP4	10.275
VP01_ERPs_resplocked_armw	5	49	P5	10.062
VP01_ERPs_resplocked_armw	5	50	P1	7.697
VP01_ERPs_resplocked_armw	5	51	P2	2.708
VP01_ERPs_resplocked_armw	5	52	P6	7.961
VP01_ERPs_resplocked_armw	5	53	PO5	20.213
VP01_ERPs_resplocked_armw	5	54	PO3	19.983
VP01_ERPs_resplocked_armw	5	55	PO4	11.155
VP01_ERPs_resplocked_armw	5	56	PO6	10.496
VP01_ERPs_resplocked_armw	5	57	FT7	1.947
VP01_ERPs_resplocked_armw	5	58	FT8	11.636
VP01_ERPs_resplocked_armw	5	59	TP7	6.092
VP01_ERPs_resplocked_armw	5	60	TP8	9.781
VP01_ERPs_resplocked_armw	5	61	PO7	20.141
VP01_ERPs_resplocked_armw	5	62	PO8	10.604
VP02_ERPs_resplocked_armw	1	1	Fp1	-2.32
VP02_ERPs_resplocked_armw	1	2	Fpz	-1.39
VP02_ERPs_resplocked_armw	1	3	Fp2	-0.552
VP02_ERPs_resplocked_armw	1	4	F7	-3.748
VP02_ERPs_resplocked_armw	1	5	F3	-4.403
VP02_ERPs_resplocked_armw	1	6	Fz	-4.73
VP02_ERPs_resplocked_armw	1	7	F4	-5.888
VP02_ERPs_resplocked_armw	1	8	F8	-4.672
VP02_ERPs_resplocked_armw	1	9	FC5	-1.201
VP02_ERPs_resplocked_armw	1	10	FC1	-4.687
VP02_ERPs_resplocked_armw	1	11	FC2	-2.028
VP02_ERPs_resplocked_armw	1	12	FC6	-4.879
VP02_ERPs_resplocked_armw	1	13	T7	0.954
VP02_ERPs_resplocked_armw	1	14	C3	-1.665
VP02_ERPs_resplocked_armw	1	15	Cz	-1.37
VP02_ERPs_resplocked_armw	1	16	C4	-1.156
VP02_ERPs_resplocked_armw	1	17	T8	-4.69
VP02_ERPs_resplocked_armw	1	18	CP5	3.469
VP02_ERPs_resplocked_armw	1	19	CP1	-3.061
VP02_ERPs_resplocked_armw	1	20	CP2	-2.937
VP02_ERPs_resplocked_armw	1	21	CP6	-5.744
VP02_ERPs_resplocked_armw	1	22	P7	-0.606
VP02_ERPs_resplocked_armw	1	23	P3	-2.268
VP02_ERPs_resplocked_armw	1	24	Pz	-4.876
VP02_ERPs_resplocked_armw	1	25	P4	-8.034
VP02_ERPs_resplocked_armw	1	26	P8	-6.963
VP02_ERPs_resplocked_armw	1	27	POz	-8.86
VP02_ERPs_resplocked_armw	1	28	O1	-3.783
VP02_ERPs_resplocked_armw	1	29	Oz	-10.836
VP02_ERPs_resplocked_armw	1	30	O2	-10.455
VP02_ERPs_resplocked_armw	1	31	AF7	2.252
VP02_ERPs_resplocked_armw	1	32	AF3	-4.438
VP02_ERPs_resplocked_armw	1	33	AF4	-5.531
VP02_ERPs_resplocked_armw	1	34	AF8	-1.216
VP02_ERPs_resplocked_armw	1	35	F5	-4.486
VP02_ERPs_resplocked_armw	1	36	F1	-4.26
VP02_ERPs_resplocked_armw	1	37	F2	-6.396
VP02_ERPs_resplocked_armw	1	38	F6	-5.148
VP02_ERPs_resplocked_armw	1	39	FC3	-1.942
VP02_ERPs_resplocked_armw	1	40	FCz	-5.163
VP02_ERPs_resplocked_armw	1	41	FC4	-2.46
VP02_ERPs_resplocked_armw	1	42	C5	1.055
VP02_ERPs_resplocked_armw	1	43	C1	-3.892
VP02_ERPs_resplocked_armw	1	44	C2	-2.209
VP02_ERPs_resplocked_armw	1	45	C6	-6.024
VP02_ERPs_resplocked_armw	1	46	CP3	-1.19
VP02_ERPs_resplocked_armw	1	47	CPz	-3.486
VP02_ERPs_resplocked_armw	1	48	CP4	-2.842
VP02_ERPs_resplocked_armw	1	49	P5	-3.865
VP02_ERPs_resplocked_armw	1	50	P1	-3.816
VP02_ERPs_resplocked_armw	1	51	P2	-5.878
VP02_ERPs_resplocked_armw	1	52	P6	-8.039
VP02_ERPs_resplocked_armw	1	53	PO5	-3.291
VP02_ERPs_resplocked_armw	1	54	PO3	-8.075
VP02_ERPs_resplocked_armw	1	55	PO4	-8.082
VP02_ERPs_resplocked_armw	1	56	PO6	-9.166
VP02_ERPs_resplocked_armw	1	57	FT7	0.991
VP02_ERPs_resplocked_armw	1	58	FT8	-2.284
VP02_ERPs_resplocked_armw	1	59	TP7	-1.569
VP02_ERPs_resplocked_armw	1	60	TP8	-8.426
VP02_ERPs_resplocked_armw	1	61	PO7	-3.232
VP02_ERPs_resplocked_armw	1	62	PO8	-9.127
VP02_ERPs_resplocked_armw	2	1	Fp1	-6.02
VP02_ERPs_resplocked_armw	2	2	Fpz	-7.183
VP02_ERPs_resplocked_armw	2	3	Fp2	-6.938
VP02_ERPs_resplocked_armw	2	4	F7	10.265
VP02_ERPs_resplocked_armw	2	5	F3	-2.097
VP02_ERPs_resplocked_armw	2	6	Fz	-6.844
VP02_ERPs_resplocked_armw	2	7	F4	1.222
VP02_ERPs_resplocked_armw	2	8	F8	2.749
VP02_ERPs_resplocked_armw	2	9	FC5	-3.122
VP02_ERPs_resplocked_armw	2	10	FC1	-7.939
VP02_ERPs_resplocked_armw	2	11	FC2	-3.994
VP02_ERPs_resplocked_armw	2	12	FC6	2.985
VP02_ERPs_resplocked_armw	2	13	T7	11.577
VP02_ERPs_resplocked_armw	2	14	C3	-3.493
VP02_ERPs_resplocked_armw	2	15	Cz	-4.606
VP02_ERPs_resplocked_armw	2	16	C4	-0.977
VP02_ERPs_resplocked_armw	2	17	T8	2.334
VP02_ERPs_resplocked_armw	2	18	CP5	1.706
VP02_ERPs_resplocked_armw	2	19	CP1	-4.45
VP02_ERPs_resplocked_armw	2	20	CP2	-5.728
VP02_ERPs_resplocked_armw	2	21	CP6	-2.168
VP02_ERPs_resplocked_armw	2	22	P7	-3.957
VP02_ERPs_resplocked_armw	2	23	P3	-7.496
VP02_ERPs_resplocked_armw	2	24	Pz	-8.947
VP02_ERPs_resplocked_armw	2	25	P4	-10.635
VP02_ERPs_resplocked_armw	2	26	P8	-9.346
VP02_ERPs_resplocked_armw	2	27	POz	-10.969
VP02_ERPs_resplocked_armw	2	28	O1	-7.996
VP02_ERPs_resplocked_armw	2	29	Oz	-1.452
VP02_ERPs_resplocked_armw	2	30	O2	-7.17
VP02_ERPs_resplocked_armw	2	31	AF7	-4.124
VP02_ERPs_resplocked_armw	2	32	AF3	-2.183
VP02_ERPs_resplocked_armw	2	33	AF4	2.855
VP02_ERPs_resplocked_armw	2	34	AF8	1.173
VP02_ERPs_resplocked_armw	2	35	F5	-2.305
VP02_ERPs_resplocked_armw	2	36	F1	-2.164
VP02_ERPs_resplocked_armw	2	37	F2	-2.669
VP02_ERPs_resplocked_armw	2	38	F6	1.975
VP02_ERPs_resplocked_armw	2	39	FC3	-3.663
VP02_ERPs_resplocked_armw	2	40	FCz	-4.753
VP02_ERPs_resplocked_armw	2	41	FC4	2.377
VP02_ERPs_resplocked_armw	2	42	C5	2.99
VP02_ERPs_resplocked_armw	2	43	C1	-7.541
VP02_ERPs_resplocked_armw	2	44	C2	-3.496
VP02_ERPs_resplocked_armw	2	45	C6	3.766
VP02_ERPs_resplocked_armw	2	46	CP3	-3.266
VP02_ERPs_resplocked_armw	2	47	CPz	-4.563
VP02_ERPs_resplocked_armw	2	48	CP4	-4.838
VP02_ERPs_resplocked_armw	2	49	P5	-3.426
VP02_ERPs_resplocked_armw	2	50	P1	-8.298
VP02_ERPs_resplocked_armw	2	51	P2	-6.902
VP02_ERPs_resplocked_armw	2	52	P6	-4.321
VP02_ERPs_resplocked_armw	2	53	PO5	-5.625
VP02_ERPs_resplocked_armw	2	54	PO3	-13.13
VP02_ERPs_resplocked_armw	2	55	PO4	-10.446
VP02_ERPs_resplocked_armw	2	56	PO6	-10.079
VP02_ERPs_resplocked_armw	2	57	FT7	12.284
VP02_ERPs_resplocked_armw	2	58	FT8	-1.689
VP02_ERPs_resplocked_armw	2	59	TP7	4.546
VP02_ERPs_resplocked_armw	2	60	TP8	-6.612
VP02_ERPs_resplocked_armw	2	61	PO7	-5.664
VP02_ERPs_resplocked_armw	2	62	PO8	-10.224
VP02_ERPs_resplocked_armw	4	1	Fp1	-1.956
VP02_ERPs_resplocked_armw	4	2	Fpz	-1.93
VP02_ERPs_resplocked_armw	4	3	Fp2	-3.039
VP02_ERPs_resplocked_armw	4	4	F7	-4.015
VP02_ERPs_resplocked_armw	4	5	F3	-1.116
VP02_ERPs_resplocked_armw	4	6	Fz	-0.339
VP02_ERPs_resplocked_armw	4	7	F4	-0.891
VP02_ERPs_resplocked_armw	4	8	F8	-0.8
VP02_ERPs_resplocked_armw	4	9	FC5	3.701
VP02_ERPs_resplocked_armw	4	10	FC1	2.166
VP02_ERPs_resplocked_armw	4	11	FC2	6.059
VP02_ERPs_resplocked_armw	4	12	FC6	0.649
VP02_ERPs_resplocked_armw	4	13	T7	4.666
VP02_ERPs_resplocked_armw	4	14	C3	4.819
VP02_ERPs_resplocked_armw	4	15	Cz	5.504
VP02_ERPs_resplocked_armw	4	16	C4	4.338
VP02_ERPs_resplocked_armw	4	17	T8	-1.431
VP02_ERPs_resplocked_armw	4	18	CP5	4.676
VP02_ERPs_resplocked_armw	4	19	CP1	3.646
VP02_ERPs_resplocked_armw	4	20	CP2	4.348
VP02_ERPs_resplocked_armw	4	21	CP6	2.37
VP02_ERPs_resplocked_armw	4	22	P7	1.475
VP02_ERPs_resplocked_armw	4	23	P3	2.594
VP02_ERPs_resplocked_armw	4	24	Pz	4.237
VP02_ERPs_resplocked_armw	4	25	P4	0.219
VP02_ERPs_resplocked_armw	4	26	P8	0.09
VP02_ERPs_resplocked_armw	4	27	POz	-0.655
VP02_ERPs_resplocked_armw	4	28	O1	-2.913
VP02_ERPs_resplocked_armw	4	29	Oz	-7.27
VP02_ERPs_resplocked_armw	4	30	O2	-7.289
VP02_ERPs_resplocked_armw	4	31	AF7	-1.599
VP02_ERPs_resplocked_armw	4	32	AF3	-1.226
VP02_ERPs_resplocked_armw	4	33	AF4	-2.774
VP02_ERPs_resplocked_armw	4	34	AF8	-5.025
VP02_ERPs_resplocked_armw	4	35	F5	-1.453
VP02_ERPs_resplocked_armw	4	36	F1	-1.183
VP02_ERPs_resplocked_armw	4	37	F2	1.101
VP02_ERPs_resplocked_armw	4	38	F6	-2.807
VP02_ERPs_resplocked_armw	4	39	FC3	2.949
VP02_ERPs_resplocked_armw	4	40	FCz	2.965
VP02_ERPs_resplocked_armw	4	41	FC4	1.955
VP02_ERPs_resplocked_armw	4	42	C5	6.771
VP02_ERPs_resplocked_armw	4	43	C1	3.1
VP02_ERPs_resplocked_armw	4	44	C2	6.176
VP02_ERPs_resplocked_armw	4	45	C6	0.085
VP02_ERPs_resplocked_armw	4	46	CP3	4.693
VP02_ERPs_resplocked_armw	4	47	CPz	3.612
VP02_ERPs_resplocked_armw	4	48	CP4	3.56
VP02_ERPs_resplocked_armw	4	49	P5	0.885
VP02_ERPs_resplocked_armw	4	50	P1	3.086
VP02_ERPs_resplocked_armw	4	51	P2	2.601
VP02_ERPs_resplocked_armw	4	52	P6	-2.509
VP02_ERPs_resplocked_armw	4	53	PO5	-0.639
VP02_ERPs_resplocked_armw	4	54	PO3	-3.422
VP02_ERPs_resplocked_armw	4	55	PO4	0.166
VP02_ERPs_resplocked_armw	4	56	PO6	-1.502
VP02_ERPs_resplocked_armw	4	57	FT7	2.506
VP02_ERPs_resplocked_armw	4	58	FT8	2.865
VP02_ERPs_resplocked_armw	4	59	TP7	3.99
VP02_ERPs_resplocked_armw	4	60	TP8	-3.47
VP02_ERPs_resplocked_armw	4	61	PO7	-0.776
VP02_ERPs_resplocked_armw	4	62	PO8	-1.738
VP02_ERPs_resplocked_armw	5	1	Fp1	-6.918
VP02_ERPs_resplocked_armw	5	2	Fpz	-6.654
VP02_ERPs_resplocked_armw	5	3	Fp2	-6.22
VP02_ERPs_resplocked_armw	5	4	F7	3.276
VP02_ERPs_resplocked_armw	5	5	F3	-2.453
VP02_ERPs_resplocked_armw	5	6	Fz	-5.671
VP02_ERPs_resplocked_armw	5	7	F4	-0.84
VP02_ERPs_resplocked_armw	5	8	F8	1.413
VP02_ERPs_resplocked_armw	5	9	FC5	0.046
VP02_ERPs_resplocked_armw	5	10	FC1	-3.235
VP02_ERPs_resplocked_armw	5	11	FC2	0.095
VP02_ERPs_resplocked_armw	5	12	FC6	0.636
VP02_ERPs_resplocked_armw	5	13	T7	7.38
VP02_ERPs_resplocked_armw	5	14	C3	-1.565
VP02_ERPs_resplocked_armw	5	15	Cz	-1.001
VP02_ERPs_resplocked_armw	5	16	C4	-0.089
VP02_ERPs_resplocked_armw	5	17	T8	1.31
VP02_ERPs_resplocked_armw	5	18	CP5	4.127
VP02_ERPs_resplocked_armw	5	19	CP1	-1.625
VP02_ERPs_resplocked_armw	5	20	CP2	-0.485
VP02_ERPs_resplocked_armw	5	21	CP6	-1.261
VP02_ERPs_resplocked_armw	5	22	P7	-2.856
VP02_ERPs_resplocked_armw	5	23	P3	-2.876
VP02_ERPs_resplocked_armw	5	24	Pz	-3.1
VP02_ERPs_resplocked_armw	5	25	P4	-4.602
VP02_ERPs_resplocked_armw	5	26	P8	-3.15
VP02_ERPs_resplocked_armw	5	27	POz	-3.834
VP02_ERPs_resplocked_armw	5	28	O1	-4.246
VP02_ERPs_resplocked_armw	5	29	Oz	1.298
VP02_ERPs_resplocked_armw	5	30	O2	-4.282
VP02_ERPs_resplocked_armw	5	31	AF7	-2.842
VP02_ERPs_resplocked_armw	5	32	AF3	-2.532
VP02_ERPs_resplocked_armw	5	33	AF4	-2.373
VP02_ERPs_resplocked_armw	5	34	AF8	-3.089
VP02_ERPs_resplocked_armw	5	35	F5	-2.572
VP02_ERPs_resplocked_armw	5	36	F1	-2.363
VP02_ERPs_resplocked_armw	5	37	F2	-1.182
VP02_ERPs_resplocked_armw	5	38	F6	3.791
VP02_ERPs_resplocked_armw	5	39	FC3	-2.216
VP02_ERPs_resplocked_armw	5	40	FCz	-3.044
VP02_ERPs_resplocked_armw	5	41	FC4	4.06
VP02_ERPs_resplocked_armw	5	42	C5	0.666
VP02_ERPs_resplocked_armw	5	43	C1	-3.301
VP02_ERPs_resplocked_armw	5	44	C2	0.292
VP02_ERPs_resplocked_armw	5	45	C6	0.647
VP02_ERPs_resplocked_armw	5	46	CP3	-0.456
VP02_ERPs_resplocked_armw	5	47	CPz	-1.925
VP02_ERPs_resplocked_armw	5	48	CP4	-1.942
VP02_ERPs_resplocked_armw	5	49	P5	-2.855
VP02_ERPs_resplocked_armw	5	50	P1	-1.735
VP02_ERPs_resplocked_armw	5	51	P2	-4.069
VP02_ERPs_resplocked_armw	5	52	P6	-3.504
VP02_ERPs_resplocked_armw	5	53	PO5	-4.103
VP02_ERPs_resplocked_armw	5	54	PO3	-7.375
VP02_ERPs_resplocked_armw	5	55	PO4	-4.24
VP02_ERPs_resplocked_armw	5	56	PO6	-5.118
VP02_ERPs_resplocked_armw	5	57	FT7	4.736
VP02_ERPs_resplocked_armw	5	58	FT8	-0.082
VP02_ERPs_resplocked_armw	5	59	TP7	1.389
VP02_ERPs_resplocked_armw	5	60	TP8	-2.862
VP02_ERPs_resplocked_armw	5	61	PO7	-4.414
VP02_ERPs_resplocked_armw	5	62	PO8	-5.451
VP04_ERPs_resplocked_armw	1	1	Fp1	15.032
VP04_ERPs_resplocked_armw	1	2	Fpz	18.255
VP04_ERPs_resplocked_armw	1	3	Fp2	8.4
VP04_ERPs_resplocked_armw	1	4	F7	24.908
VP04_ERPs_resplocked_armw	1	5	F3	24.778
VP04_ERPs_resplocked_armw	1	6	Fz	24.531
VP04_ERPs_resplocked_armw	1	7	F4	25.918
VP04_ERPs_resplocked_armw	1	8	F8	20.601
VP04_ERPs_resplocked_armw	1	9	FC5	25.299
VP04_ERPs_resplocked_armw	1	10	FC1	27.276
VP04_ERPs_resplocked_armw	1	11	FC2	27.455
VP04_ERPs_resplocked_armw	1	12	FC6	22.987
VP04_ERPs_resplocked_armw	1	13	T7	19.488
VP04_ERPs_resplocked_armw	1	14	C3	27.822
VP04_ERPs_resplocked_armw	1	15	Cz	26.624
VP04_ERPs_resplocked_armw	1	16	C4	27.822
VP04_ERPs_resplocked_armw	1	17	T8	17.962
VP04_ERPs_resplocked_armw	1	18	CP5	22.23
VP04_ERPs_resplocked_armw	1	19	CP1	25.05
VP04_ERPs_resplocked_armw	1	20	CP2	23.702
VP04_ERPs_resplocked_armw	1	21	CP6	23.708
VP04_ERPs_resplocked_armw	1	22	P7	18.319
VP04_ERPs_resplocked_armw	1	23	P3	25.046
VP04_ERPs_resplocked_armw	1	24	Pz	24.51
VP04_ERPs_resplocked_armw	1	25	P4	23.73
VP04_ERPs_resplocked_armw	1	26	P8	23.336
VP04_ERPs_resplocked_armw	1	27	POz	24.603
VP04_ERPs_resplocked_armw	1	28	O1	20.986
VP04_ERPs_resplocked_armw	1	29	Oz	20.301
VP04_ERPs_resplocked_armw	1	30	O2	23.396
VP04_ERPs_resplocked_armw	1	31	AF7	13.471
VP04_ERPs_resplocked_armw	1	32	AF3	13.871
VP04_ERPs_resplocked_armw	1	33	AF4	20.332
VP04_ERPs_resplocked_armw	1	34	AF8	9.137
VP04_ERPs_resplocked_armw	1	35	F5	24.698
VP04_ERPs_resplocked_armw	1	36	F1	24.822
VP04_ERPs_resplocked_armw	1	37	F2	25.97
VP04_ERPs_resplocked_armw	1	38	F6	20.518
VP04_ERPs_resplocked_armw	1	39	FC3	24.522
VP04_ERPs_resplocked_armw	1	40	FCz	27.514
VP04_ERPs_resplocked_armw	1	41	FC4	27.929
VP04_ERPs_resplocked_armw	1	42	C5	20.691
VP04_ERPs_resplocked_armw	1	43	C1	26.877
VP04_ERPs_resplocked_armw	1	44	C2	27.497
VP04_ERPs_resplocked_armw	1	45	C6	23.187
VP04_ERPs_resplocked_armw	1	46	CP3	24.743
VP04_ERPs_resplocked_armw	1	47	CPz	24.853
VP04_ERPs_resplocked_armw	1	48	CP4	27.924
VP04_ERPs_resplocked_armw	1	49	P5	18.068
VP04_ERPs_resplocked_armw	1	50	P1	25.258
VP04_ERPs_resplocked_armw	1	51	P2	23.4
VP04_ERPs_resplocked_armw	1	52	P6	23.825
VP04_ERPs_resplocked_armw	1	53	PO5	18.351
VP04_ERPs_resplocked_armw	1	54	PO3	18.379
VP04_ERPs_resplocked_armw	1	55	PO4	23.402
VP04_ERPs_resplocked_armw	1	56	PO6	23.314
VP04_ERPs_resplocked_armw	1	57	FT7	31.916
VP04_ERPs_resplocked_armw	1	58	FT8	20.985
VP04_ERPs_resplocked_armw	1	59	TP7	24.485
VP04_ERPs_resplocked_armw	1	60	TP8	23.599
VP04_ERPs_resplocked_armw	1	61	PO7	18.407
VP04_ERPs_resplocked_armw	1	62	PO8	23.197
VP04_ERPs_resplocked_armw	2	1	Fp1	6.66
VP04_ERPs_resplocked_armw	2	2	Fpz	9.912
VP04_ERPs_resplocked_armw	2	3	Fp2	1.692
VP04_ERPs_resplocked_armw	2	4	F7	20.436
VP04_ERPs_resplocked_armw	2	5	F3	19.496
VP04_ERPs_resplocked_armw	2	6	Fz	19.577
VP04_ERPs_resplocked_armw	2	7	F4	17.348
VP04_ERPs_resplocked_armw	2	8	F8	13.234
VP04_ERPs_resplocked_armw	2	9	FC5	15.774
VP04_ERPs_resplocked_armw	2	10	FC1	19.535
VP04_ERPs_resplocked_armw	2	11	FC2	18.802
VP04_ERPs_resplocked_armw	2	12	FC6	17.504
VP04_ERPs_resplocked_armw	2	13	T7	11.658
VP04_ERPs_resplocked_armw	2	14	C3	19.917
VP04_ERPs_resplocked_armw	2	15	Cz	17.316
VP04_ERPs_resplocked_armw	2	16	C4	19.371
VP04_ERPs_resplocked_armw	2	17	T8	12.784
VP04_ERPs_resplocked_armw	2	18	CP5	16.267
VP04_ERPs_resplocked_armw	2	19	CP1	13.751
VP04_ERPs_resplocked_armw	2	20	CP2	16.211
VP04_ERPs_resplocked_armw	2	21	CP6	16.199
VP04_ERPs_resplocked_armw	2	22	P7	13.208
VP04_ERPs_resplocked_armw	2	23	P3	12.806
VP04_ERPs_resplocked_armw	2	24	Pz	16.402
VP04_ERPs_resplocked_armw	2	25	P4	15.954
VP04_ERPs_resplocked_armw	2	26	P8	16.306
VP04_ERPs_resplocked_armw	2	27	POz	16.467
VP04_ERPs_resplocked_armw	2	28	O1	11.782
VP04_ERPs_resplocked_armw	2	29	Oz	13.759
VP04_ERPs_resplocked_armw	2	30	O2	16.151
VP04_ERPs_resplocked_armw	2	31	AF7	6.195
VP04_ERPs_resplocked_armw	2	32	AF3	6.571
VP04_ERPs_resplocked_armw	2	33	AF4	14.783
VP04_ERPs_resplocked_armw	2	34	AF8	11.762
VP04_ERPs_resplocked_armw	2	35	F5	19.364
VP04_ERPs_resplocked_armw	2	36	F1	19.649
VP04_ERPs_resplocked_armw	2	37	F2	17.319
VP04_ERPs_resplocked_armw	2	38	F6	12.704
VP04_ERPs_resplocked_armw	2	39	FC3	18.35
VP04_ERPs_resplocked_armw	2	40	FCz	18.801
VP04_ERPs_resplocked_armw	2	41	FC4	19.603
VP04_ERPs_resplocked_armw	2	42	C5	17.276
VP04_ERPs_resplocked_armw	2	43	C1	18.308
VP04_ERPs_resplocked_armw	2	44	C2	19.724
VP04_ERPs_resplocked_armw	2	45	C6	16.161
VP04_ERPs_resplocked_armw	2	46	CP3	17.625
VP04_ERPs_resplocked_armw	2	47	CPz	16.547
VP04_ERPs_resplocked_armw	2	48	CP4	19.377
VP04_ERPs_resplocked_armw	2	49	P5	13.53
VP04_ERPs_resplocked_armw	2	50	P1	13.551
VP04_ERPs_resplocked_armw	2	51	P2	15.997
VP04_ERPs_resplocked_armw	2	52	P6	16.008
VP04_ERPs_resplocked_armw	2	53	PO5	13.238
VP04_ERPs_resplocked_armw	2	54	PO3	13.318
VP04_ERPs_resplocked_armw	2	55	PO4	16.006
VP04_ERPs_resplocked_armw	2	56	PO6	16.117
VP04_ERPs_resplocked_armw	2	57	FT7	35.767
VP04_ERPs_resplocked_armw	2	58	FT8	13.489
VP04_ERPs_resplocked_armw	2	59	TP7	13.525
VP04_ERPs_resplocked_armw	2	60	TP8	16.275
VP04_ERPs_resplocked_armw	2	61	PO7	13.252
VP04_ERPs_resplocked_armw	2	62	PO8	16.023
VP04_ERPs_resplocked_armw	4	1	Fp1	10.269
VP04_ERPs_resplocked_armw	4	2	Fpz	9.492
VP04_ERPs_resplocked_armw	4	3	Fp2	3.785
VP04_ERPs_resplocked_armw	4	4	F7	14.037
VP04_ERPs_resplocked_armw	4	5	F3	15.849
VP04_ERPs_resplocked_armw	4	6	Fz	15.697
VP04_ERPs_resplocked_armw	4	7	F4	19.088
VP04_ERPs_resplocked_armw	4	8	F8	14.494
VP04_ERPs_resplocked_armw	4	9	FC5	11.845
VP04_ERPs_resplocked_armw	4	10	FC1	20.348
VP04_ERPs_resplocked_armw	4	11	FC2	21.224
VP04_ERPs_resplocked_armw	4	12	FC6	17.977
VP04_ERPs_resplocked_armw	4	13	T7	6.326
VP04_ERPs_resplocked_armw	4	14	C3	21.997
VP04_ERPs_resplocked_armw	4	15	Cz	21.504
VP04_ERPs_resplocked_armw	4	16	C4	21.276
VP04_ERPs_resplocked_armw	4	17	T8	11.09
VP04_ERPs_resplocked_armw	4	18	CP5	9.844
VP04_ERPs_resplocked_armw	4	19	CP1	17.933
VP04_ERPs_resplocked_armw	4	20	CP2	16.829
VP04_ERPs_resplocked_armw	4	21	CP6	16.538
VP04_ERPs_resplocked_armw	4	22	P7	9.522
VP04_ERPs_resplocked_armw	4	23	P3	16.582
VP04_ERPs_resplocked_armw	4	24	Pz	21.453
VP04_ERPs_resplocked_armw	4	25	P4	16.584
VP04_ERPs_resplocked_armw	4	26	P8	15.508
VP04_ERPs_resplocked_armw	4	27	POz	21.444
VP04_ERPs_resplocked_armw	4	28	O1	11.539
VP04_ERPs_resplocked_armw	4	29	Oz	17.318
VP04_ERPs_resplocked_armw	4	30	O2	16.192
VP04_ERPs_resplocked_armw	4	31	AF7	1.258
VP04_ERPs_resplocked_armw	4	32	AF3	2.179
VP04_ERPs_resplocked_armw	4	33	AF4	14.835
VP04_ERPs_resplocked_armw	4	34	AF8	8.498
VP04_ERPs_resplocked_armw	4	35	F5	15.618
VP04_ERPs_resplocked_armw	4	36	F1	15.743
VP04_ERPs_resplocked_armw	4	37	F2	19.766
VP04_ERPs_resplocked_armw	4	38	F6	14.078
VP04_ERPs_resplocked_armw	4	39	FC3	17.739
VP04_ERPs_resplocked_armw	4	40	FCz	21.547
VP04_ERPs_resplocked_armw	4	41	FC4	21.473
VP04_ERPs_resplocked_armw	4	42	C5	17.105
VP04_ERPs_resplocked_armw	4	43	C1	22.091
VP04_ERPs_resplocked_armw	4	44	C2	23.699
VP04_ERPs_resplocked_armw	4	45	C6	15.325
VP04_ERPs_resplocked_armw	4	46	CP3	22.082
VP04_ERPs_resplocked_armw	4	47	CPz	22.093
VP04_ERPs_resplocked_armw	4	48	CP4	21.401
VP04_ERPs_resplocked_armw	4	49	P5	9.266
VP04_ERPs_resplocked_armw	4	50	P1	18.284
VP04_ERPs_resplocked_armw	4	51	P2	16.103
VP04_ERPs_resplocked_armw	4	52	P6	16.336
VP04_ERPs_resplocked_armw	4	53	PO5	9.387
VP04_ERPs_resplocked_armw	4	54	PO3	9.531
VP04_ERPs_resplocked_armw	4	55	PO4	16.465
VP04_ERPs_resplocked_armw	4	56	PO6	15.907
VP04_ERPs_resplocked_armw	4	57	FT7	6.89
VP04_ERPs_resplocked_armw	4	58	FT8	15.093
VP04_ERPs_resplocked_armw	4	59	TP7	17.185
VP04_ERPs_resplocked_armw	4	60	TP8	16.272
VP04_ERPs_resplocked_armw	4	61	PO7	9.58
VP04_ERPs_resplocked_armw	4	62	PO8	15.747
VP04_ERPs_resplocked_armw	5	1	Fp1	19.434
VP04_ERPs_resplocked_armw	5	2	Fpz	23.112
VP04_ERPs_resplocked_armw	5	3	Fp2	14.229
VP04_ERPs_resplocked_armw	5	4	F7	26.825
VP04_ERPs_resplocked_armw	5	5	F3	34.934
VP04_ERPs_resplocked_armw	5	6	Fz	35.135
VP04_ERPs_resplocked_armw	5	7	F4	31.108
VP04_ERPs_resplocked_armw	5	8	F8	26.444
VP04_ERPs_resplocked_armw	5	9	FC5	22.887
VP04_ERPs_resplocked_armw	5	10	FC1	35.829
VP04_ERPs_resplocked_armw	5	11	FC2	35.477
VP04_ERPs_resplocked_armw	5	12	FC6	25.846
VP04_ERPs_resplocked_armw	5	13	T7	13.182
VP04_ERPs_resplocked_armw	5	14	C3	32.837
VP04_ERPs_resplocked_armw	5	15	Cz	38.058
VP04_ERPs_resplocked_armw	5	16	C4	35.321
VP04_ERPs_resplocked_armw	5	17	T8	27.069
VP04_ERPs_resplocked_armw	5	18	CP5	20.622
VP04_ERPs_resplocked_armw	5	19	CP1	29.845
VP04_ERPs_resplocked_armw	5	20	CP2	27.249
VP04_ERPs_resplocked_armw	5	21	CP6	27.054
VP04_ERPs_resplocked_armw	5	22	P7	14.538
VP04_ERPs_resplocked_armw	5	23	P3	28.127
VP04_ERPs_resplocked_armw	5	24	Pz	32.084
VP04_ERPs_resplocked_armw	5	25	P4	27.139
VP04_ERPs_resplocked_armw	5	26	P8	26.785
VP04_ERPs_resplocked_armw	5	27	POz	32.282
VP04_ERPs_resplocked_armw	5	28	O1	20.878
VP04_ERPs_resplocked_armw	5	29	Oz	28.257
VP04_ERPs_resplocked_armw	5	30	O2	27.097
VP04_ERPs_resplocked_armw	5	31	AF7	6.832
VP04_ERPs_resplocked_armw	5	32	AF3	14.592
VP04_ERPs_resplocked_armw	5	33	AF4	27.255
VP04_ERPs_resplocked_armw	5	34	AF8	14.907
VP04_ERPs_resplocked_armw	5	35	F5	34.08
VP04_ERPs_resplocked_armw	5	36	F1	35.124
VP04_ERPs_resplocked_armw	5	37	F2	31.302
VP04_ERPs_resplocked_armw	5	38	F6	26.068
VP04_ERPs_resplocked_armw	5	39	FC3	31.937
VP04_ERPs_resplocked_armw	5	40	FCz	35.563
VP04_ERPs_resplocked_armw	5	41	FC4	35.543
VP04_ERPs_resplocked_armw	5	42	C5	24.896
VP04_ERPs_resplocked_armw	5	43	C1	34.588
VP04_ERPs_resplocked_armw	5	44	C2	34.784
VP04_ERPs_resplocked_armw	5	45	C6	26.732
VP04_ERPs_resplocked_armw	5	46	CP3	31.128
VP04_ERPs_resplocked_armw	5	47	CPz	32.088
VP04_ERPs_resplocked_armw	5	48	CP4	35.27
VP04_ERPs_resplocked_armw	5	49	P5	13.525
VP04_ERPs_resplocked_armw	5	50	P1	29.837
VP04_ERPs_resplocked_armw	5	51	P2	27.3
VP04_ERPs_resplocked_armw	5	52	P6	26.819
VP04_ERPs_resplocked_armw	5	53	PO5	14.615
VP04_ERPs_resplocked_armw	5	54	PO3	14.495
VP04_ERPs_resplocked_armw	5	55	PO4	27.265
VP04_ERPs_resplocked_armw	5	56	PO6	27.023
VP04_ERPs_resplocked_armw	5	57	FT7	32.041
VP04_ERPs_resplocked_armw	5	58	FT8	26.8
VP04_ERPs_resplocked_armw	5	59	TP7	26.362
VP04_ERPs_resplocked_armw	5	60	TP8	26.945
VP04_ERPs_resplocked_armw	5	61	PO7	14.598
VP04_ERPs_resplocked_armw	5	62	PO8	27.058
VP05_ERPs_resplocked_armw	1	1	Fp1	3.562
VP05_ERPs_resplocked_armw	1	2	Fpz	-4.562
VP05_ERPs_resplocked_armw	1	3	Fp2	-4.586
VP05_ERPs_resplocked_armw	1	4	F7	13.594
VP05_ERPs_resplocked_armw	1	5	F3	0.786
VP05_ERPs_resplocked_armw	1	6	Fz	0.472
VP05_ERPs_resplocked_armw	1	7	F4	3.723
VP05_ERPs_resplocked_armw	1	8	F8	5.55
VP05_ERPs_resplocked_armw	1	9	FC5	4.993
VP05_ERPs_resplocked_armw	1	10	FC1	-4.741
VP05_ERPs_resplocked_armw	1	11	FC2	-3.006
VP05_ERPs_resplocked_armw	1	12	FC6	5.066
VP05_ERPs_resplocked_armw	1	13	T7	-0.825
VP05_ERPs_resplocked_armw	1	14	C3	-2.346
VP05_ERPs_resplocked_armw	1	15	Cz	-2.264
VP05_ERPs_resplocked_armw	1	16	C4	2.685
VP05_ERPs_resplocked_armw	1	17	T8	4.634
VP05_ERPs_resplocked_armw	1	18	CP5	-0.535
VP05_ERPs_resplocked_armw	1	19	CP1	2.142
VP05_ERPs_resplocked_armw	1	20	CP2	0.99
VP05_ERPs_resplocked_armw	1	21	CP6	3.985
VP05_ERPs_resplocked_armw	1	22	P7	-1.199
VP05_ERPs_resplocked_armw	1	23	P3	-5.743
VP05_ERPs_resplocked_armw	1	24	Pz	-1.433
VP05_ERPs_resplocked_armw	1	25	P4	-2.053
VP05_ERPs_resplocked_armw	1	26	P8	0.477
VP05_ERPs_resplocked_armw	1	27	POz	-4.206
VP05_ERPs_resplocked_armw	1	28	O1	-4.063
VP05_ERPs_resplocked_armw	1	29	Oz	2.768
VP05_ERPs_resplocked_armw	1	30	O2	-2.309
VP05_ERPs_resplocked_armw	1	31	AF7	3.271
VP05_ERPs_resplocked_armw	1	32	AF3	6.439
VP05_ERPs_resplocked_armw	1	33	AF4	2.85
VP05_ERPs_resplocked_armw	1	34	AF8	10.473
VP05_ERPs_resplocked_armw	1	35	F5	6.331
VP05_ERPs_resplocked_armw	1	36	F1	1.12
VP05_ERPs_resplocked_armw	1	37	F2	3.583
VP05_ERPs_resplocked_armw	1	38	F6	3.724
VP05_ERPs_resplocked_armw	1	39	FC3	-1.207
VP05_ERPs_resplocked_armw	1	40	FCz	-3.114
VP05_ERPs_resplocked_armw	1	41	FC4	7.965
VP05_ERPs_resplocked_armw	1	42	C5	5.195
VP05_ERPs_resplocked_armw	1	43	C1	-2.299
VP05_ERPs_resplocked_armw	1	44	C2	-3.144
VP05_ERPs_resplocked_armw	1	45	C6	3.586
VP05_ERPs_resplocked_armw	1	46	CP3	-2.197
VP05_ERPs_resplocked_armw	1	47	CPz	-0.993
VP05_ERPs_resplocked_armw	1	48	CP4	2.8
VP05_ERPs_resplocked_armw	1	49	P5	-1.491
VP05_ERPs_resplocked_armw	1	50	P1	2.375
VP05_ERPs_resplocked_armw	1	51	P2	-2.325
VP05_ERPs_resplocked_armw	1	52	P6	-2.343
VP05_ERPs_resplocked_armw	1	53	PO5	-5.537
VP05_ERPs_resplocked_armw	1	54	PO3	-5.3
VP05_ERPs_resplocked_armw	1	55	PO4	-3.373
VP05_ERPs_resplocked_armw	1	56	PO6	-2.196
VP05_ERPs_resplocked_armw	1	57	FT7	13.691
VP05_ERPs_resplocked_armw	1	58	FT8	5.886
VP05_ERPs_resplocked_armw	1	59	TP7	-0.551
VP05_ERPs_resplocked_armw	1	60	TP8	1.104
VP05_ERPs_resplocked_armw	1	61	PO7	-5.337
VP05_ERPs_resplocked_armw	1	62	PO8	-2.368
VP05_ERPs_resplocked_armw	2	1	Fp1	20.298
VP05_ERPs_resplocked_armw	2	2	Fpz	45.588
VP05_ERPs_resplocked_armw	2	3	Fp2	38.82
VP05_ERPs_resplocked_armw	2	4	F7	15.505
VP05_ERPs_resplocked_armw	2	5	F3	5.978
VP05_ERPs_resplocked_armw	2	6	Fz	4.393
VP05_ERPs_resplocked_armw	2	7	F4	7.999
VP05_ERPs_resplocked_armw	2	8	F8	17.395
VP05_ERPs_resplocked_armw	2	9	FC5	12.119
VP05_ERPs_resplocked_armw	2	10	FC1	-0.783
VP05_ERPs_resplocked_armw	2	11	FC2	5.561
VP05_ERPs_resplocked_armw	2	12	FC6	6.792
VP05_ERPs_resplocked_armw	2	13	T7	6.698
VP05_ERPs_resplocked_armw	2	14	C3	8.528
VP05_ERPs_resplocked_armw	2	15	Cz	4.742
VP05_ERPs_resplocked_armw	2	16	C4	8.354
VP05_ERPs_resplocked_armw	2	17	T8	14.015
VP05_ERPs_resplocked_armw	2	18	CP5	6.721
VP05_ERPs_resplocked_armw	2	19	CP1	7.554
VP05_ERPs_resplocked_armw	2	20	CP2	6.995
VP05_ERPs_resplocked_armw	2	21	CP6	10.098
VP05_ERPs_resplocked_armw	2	22	P7	8.691
VP05_ERPs_resplocked_armw	2	23	P3	4.43
VP05_ERPs_resplocked_armw	2	24	Pz	0.639
VP05_ERPs_resplocked_armw	2	25	P4	6.988
VP05_ERPs_resplocked_armw	2	26	P8	9.463
VP05_ERPs_resplocked_armw	2	27	POz	-0.15
VP05_ERPs_resplocked_armw	2	28	O1	3.624
VP05_ERPs_resplocked_armw	2	29	Oz	10.03
VP05_ERPs_resplocked_armw	2	30	O2	6.91
VP05_ERPs_resplocked_armw	2	31	AF7	20.223
VP05_ERPs_resplocked_armw	2	32	AF3	11.942
VP05_ERPs_resplocked_armw	2	33	AF4	5.531
VP05_ERPs_resplocked_armw	2	34	AF8	10.497
VP05_ERPs_resplocked_armw	2	35	F5	6.939
VP05_ERPs_resplocked_armw	2	36	F1	5.973
VP05_ERPs_resplocked_armw	2	37	F2	7.795
VP05_ERPs_resplocked_armw	2	38	F6	7.743
VP05_ERPs_resplocked_armw	2	39	FC3	1.349
VP05_ERPs_resplocked_armw	2	40	FCz	5.446
VP05_ERPs_resplocked_armw	2	41	FC4	6.385
VP05_ERPs_resplocked_armw	2	42	C5	10.033
VP05_ERPs_resplocked_armw	2	43	C1	4.492
VP05_ERPs_resplocked_armw	2	44	C2	5.307
VP05_ERPs_resplocked_armw	2	45	C6	9.333
VP05_ERPs_resplocked_armw	2	46	CP3	4.644
VP05_ERPs_resplocked_armw	2	47	CPz	1.45
VP05_ERPs_resplocked_armw	2	48	CP4	8.371
VP05_ERPs_resplocked_armw	2	49	P5	6.694
VP05_ERPs_resplocked_armw	2	50	P1	7.49
VP05_ERPs_resplocked_armw	2	51	P2	2.277
VP05_ERPs_resplocked_armw	2	52	P6	6.921
VP05_ERPs_resplocked_armw	2	53	PO5	0.327
VP05_ERPs_resplocked_armw	2	54	PO3	0.989
VP05_ERPs_resplocked_armw	2	55	PO4	4.592
VP05_ERPs_resplocked_armw	2	56	PO6	6.608
VP05_ERPs_resplocked_armw	2	57	FT7	15.987
VP05_ERPs_resplocked_armw	2	58	FT8	17.962
VP05_ERPs_resplocked_armw	2	59	TP7	7.479
VP05_ERPs_resplocked_armw	2	60	TP8	9.1
VP05_ERPs_resplocked_armw	2	61	PO7	0.709
VP05_ERPs_resplocked_armw	2	62	PO8	6.409
VP05_ERPs_resplocked_armw	4	1	Fp1	-4.202
VP05_ERPs_resplocked_armw	4	2	Fpz	-16.692
VP05_ERPs_resplocked_armw	4	3	Fp2	-16.1
VP05_ERPs_resplocked_armw	4	4	F7	-5.478
VP05_ERPs_resplocked_armw	4	5	F3	-17.217
VP05_ERPs_resplocked_armw	4	6	Fz	-16.827
VP05_ERPs_resplocked_armw	4	7	F4	-13.567
VP05_ERPs_resplocked_armw	4	8	F8	2.226
VP05_ERPs_resplocked_armw	4	9	FC5	-8.955
VP05_ERPs_resplocked_armw	4	10	FC1	-17.528
VP05_ERPs_resplocked_armw	4	11	FC2	-15.102
VP05_ERPs_resplocked_armw	4	12	FC6	-9.476
VP05_ERPs_resplocked_armw	4	13	T7	-8.911
VP05_ERPs_resplocked_armw	4	14	C3	-12.037
VP05_ERPs_resplocked_armw	4	15	Cz	-15.41
VP05_ERPs_resplocked_armw	4	16	C4	-8.845
VP05_ERPs_resplocked_armw	4	17	T8	-6.19
VP05_ERPs_resplocked_armw	4	18	CP5	-9.48
VP05_ERPs_resplocked_armw	4	19	CP1	-13.696
VP05_ERPs_resplocked_armw	4	20	CP2	-12.002
VP05_ERPs_resplocked_armw	4	21	CP6	-8.04
VP05_ERPs_resplocked_armw	4	22	P7	-9.728
VP05_ERPs_resplocked_armw	4	23	P3	-16.114
VP05_ERPs_resplocked_armw	4	24	Pz	-13.293
VP05_ERPs_resplocked_armw	4	25	P4	-8.016
VP05_ERPs_resplocked_armw	4	26	P8	-6.008
VP05_ERPs_resplocked_armw	4	27	POz	-16.634
VP05_ERPs_resplocked_armw	4	28	O1	-11.715
VP05_ERPs_resplocked_armw	4	29	Oz	-9.792
VP05_ERPs_resplocked_armw	4	30	O2	-8.009
VP05_ERPs_resplocked_armw	4	31	AF7	-1.985
VP05_ERPs_resplocked_armw	4	32	AF3	-14.659
VP05_ERPs_resplocked_armw	4	33	AF4	-14.938
VP05_ERPs_resplocked_armw	4	34	AF8	-12.144
VP05_ERPs_resplocked_armw	4	35	F5	-13.62
VP05_ERPs_resplocked_armw	4	36	F1	-17.047
VP05_ERPs_resplocked_armw	4	37	F2	-13.605
VP05_ERPs_resplocked_armw	4	38	F6	-13.728
VP05_ERPs_resplocked_armw	4	39	FC3	-14.943
VP05_ERPs_resplocked_armw	4	40	FCz	-15.197
VP05_ERPs_resplocked_armw	4	41	FC4	-14.034
VP05_ERPs_resplocked_armw	4	42	C5	-8.87
VP05_ERPs_resplocked_armw	4	43	C1	-15.572
VP05_ERPs_resplocked_armw	4	44	C2	-15.488
VP05_ERPs_resplocked_armw	4	45	C6	-8.276
VP05_ERPs_resplocked_armw	4	46	CP3	-13.83
VP05_ERPs_resplocked_armw	4	47	CPz	-13.134
VP05_ERPs_resplocked_armw	4	48	CP4	-8.511
VP05_ERPs_resplocked_armw	4	49	P5	-13.638
VP05_ERPs_resplocked_armw	4	50	P1	-13.779
VP05_ERPs_resplocked_armw	4	51	P2	-11.978
VP05_ERPs_resplocked_armw	4	52	P6	-7.798
VP05_ERPs_resplocked_armw	4	53	PO5	-13.548
VP05_ERPs_resplocked_armw	4	54	PO3	-13.629
VP05_ERPs_resplocked_armw	4	55	PO4	-10.95
VP05_ERPs_resplocked_armw	4	56	PO6	-8.053
VP05_ERPs_resplocked_armw	4	57	FT7	-5.267
VP05_ERPs_resplocked_armw	4	58	FT8	2.269
VP05_ERPs_resplocked_armw	4	59	TP7	-8.731
VP05_ERPs_resplocked_armw	4	60	TP8	-6.174
VP05_ERPs_resplocked_armw	4	61	PO7	-13.7
VP05_ERPs_resplocked_armw	4	62	PO8	-8.074
VP05_ERPs_resplocked_armw	5	1	Fp1	-4.493
VP05_ERPs_resplocked_armw	5	2	Fpz	-4.067
VP05_ERPs_resplocked_armw	5	3	Fp2	-3.003
VP05_ERPs_resplocked_armw	5	4	F7	-4.932
VP05_ERPs_resplocked_armw	5	5	F3	-9.197
VP05_ERPs_resplocked_armw	5	6	Fz	-8.638
VP05_ERPs_resplocked_armw	5	7	F4	-5.274
VP05_ERPs_resplocked_armw	5	8	F8	-3.522
VP05_ERPs_resplocked_armw	5	9	FC5	-4.733
VP05_ERPs_resplocked_armw	5	10	FC1	-7.509
VP05_ERPs_resplocked_armw	5	11	FC2	-7.513
VP05_ERPs_resplocked_armw	5	12	FC6	-3.788
VP05_ERPs_resplocked_armw	5	13	T7	-8.595
VP05_ERPs_resplocked_armw	5	14	C3	-9.01
VP05_ERPs_resplocked_armw	5	15	Cz	-9.054
VP05_ERPs_resplocked_armw	5	16	C4	-3.124
VP05_ERPs_resplocked_armw	5	17	T8	-2.332
VP05_ERPs_resplocked_armw	5	18	CP5	-8.658
VP05_ERPs_resplocked_armw	5	19	CP1	-6.183
VP05_ERPs_resplocked_armw	5	20	CP2	-6.1
VP05_ERPs_resplocked_armw	5	21	CP6	-2.667
VP05_ERPs_resplocked_armw	5	22	P7	-9.819
VP05_ERPs_resplocked_armw	5	23	P3	-7.637
VP05_ERPs_resplocked_armw	5	24	Pz	-9.07
VP05_ERPs_resplocked_armw	5	25	P4	-2.731
VP05_ERPs_resplocked_armw	5	26	P8	-1.989
VP05_ERPs_resplocked_armw	5	27	POz	-8.888
VP05_ERPs_resplocked_armw	5	28	O1	-9.874
VP05_ERPs_resplocked_armw	5	29	Oz	-8.188
VP05_ERPs_resplocked_armw	5	30	O2	-2.995
VP05_ERPs_resplocked_armw	5	31	AF7	-4.24
VP05_ERPs_resplocked_armw	5	32	AF3	-6.373
VP05_ERPs_resplocked_armw	5	33	AF4	-6.983
VP05_ERPs_resplocked_armw	5	34	AF8	-6.343
VP05_ERPs_resplocked_armw	5	35	F5	-7.344
VP05_ERPs_resplocked_armw	5	36	F1	-9.154
VP05_ERPs_resplocked_armw	5	37	F2	-5.008
VP05_ERPs_resplocked_armw	5	38	F6	-5.485
VP05_ERPs_resplocked_armw	5	39	FC3	-10.167
VP05_ERPs_resplocked_armw	5	40	FCz	-7.438
VP05_ERPs_resplocked_armw	5	41	FC4	-3.871
VP05_ERPs_resplocked_armw	5	42	C5	-5.344
VP05_ERPs_resplocked_armw	5	43	C1	-9.075
VP05_ERPs_resplocked_armw	5	44	C2	-8.003
VP05_ERPs_resplocked_armw	5	45	C6	-3.179
VP05_ERPs_resplocked_armw	5	46	CP3	-10.653
VP05_ERPs_resplocked_armw	5	47	CPz	-8.62
VP05_ERPs_resplocked_armw	5	48	CP4	-2.844
VP05_ERPs_resplocked_armw	5	49	P5	-8.54
VP05_ERPs_resplocked_armw	5	50	P1	-6.031
VP05_ERPs_resplocked_armw	5	51	P2	-4.7
VP05_ERPs_resplocked_armw	5	52	P6	-2.811
VP05_ERPs_resplocked_armw	5	53	PO5	-12.438
VP05_ERPs_resplocked_armw	5	54	PO3	-11.962
VP05_ERPs_resplocked_armw	5	55	PO4	-3.439
VP05_ERPs_resplocked_armw	5	56	PO6	-3.094
VP05_ERPs_resplocked_armw	5	57	FT7	-4.694
VP05_ERPs_resplocked_armw	5	58	FT8	-3.177
VP05_ERPs_resplocked_armw	5	59	TP7	-8.504
VP05_ERPs_resplocked_armw	5	60	TP8	-2.129
VP05_ERPs_resplocked_armw	5	61	PO7	-12.157
VP05_ERPs_resplocked_armw	5	62	PO8	-3.24
VP06_ERPs_resplocked_armw	1	1	Fp1	20.579
VP06_ERPs_resplocked_armw	1	2	Fpz	-0.567
VP06_ERPs_resplocked_armw	1	3	Fp2	1.279
VP06_ERPs_resplocked_armw	1	4	F7	12.42
VP06_ERPs_resplocked_armw	1	5	F3	18.601
VP06_ERPs_resplocked_armw	1	6	Fz	20.337
VP06_ERPs_resplocked_armw	1	7	F4	20.947
VP06_ERPs_resplocked_armw	1	8	F8	17.448
VP06_ERPs_resplocked_armw	1	9	FC5	20.928
VP06_ERPs_resplocked_armw	1	10	FC1	22.827
VP06_ERPs_resplocked_armw	1	11	FC2	21.149
VP06_ERPs_resplocked_armw	1	12	FC6	24.036
VP06_ERPs_resplocked_armw	1	13	T7	12.441
VP06_ERPs_resplocked_armw	1	14	C3	24.403
VP06_ERPs_resplocked_armw	1	15	Cz	22.976
VP06_ERPs_resplocked_armw	1	16	C4	23.409
VP06_ERPs_resplocked_armw	1	17	T8	12.579
VP06_ERPs_resplocked_armw	1	18	CP5	25.73
VP06_ERPs_resplocked_armw	1	19	CP1	20.978
VP06_ERPs_resplocked_armw	1	20	CP2	21.327
VP06_ERPs_resplocked_armw	1	21	CP6	17.419
VP06_ERPs_resplocked_armw	1	22	P7	15.315
VP06_ERPs_resplocked_armw	1	23	P3	22.469
VP06_ERPs_resplocked_armw	1	24	Pz	22.278
VP06_ERPs_resplocked_armw	1	25	P4	21.74
VP06_ERPs_resplocked_armw	1	26	P8	4.629
VP06_ERPs_resplocked_armw	1	27	POz	23.331
VP06_ERPs_resplocked_armw	1	28	O1	22.206
VP06_ERPs_resplocked_armw	1	29	Oz	21.686
VP06_ERPs_resplocked_armw	1	30	O2	21.783
VP06_ERPs_resplocked_armw	1	31	AF7	25.308
VP06_ERPs_resplocked_armw	1	32	AF3	19.113
VP06_ERPs_resplocked_armw	1	33	AF4	24.861
VP06_ERPs_resplocked_armw	1	34	AF8	-1.478
VP06_ERPs_resplocked_armw	1	35	F5	18.208
VP06_ERPs_resplocked_armw	1	36	F1	20.329
VP06_ERPs_resplocked_armw	1	37	F2	20.932
VP06_ERPs_resplocked_armw	1	38	F6	20.207
VP06_ERPs_resplocked_armw	1	39	FC3	20.548
VP06_ERPs_resplocked_armw	1	40	FCz	19.727
VP06_ERPs_resplocked_armw	1	41	FC4	23.946
VP06_ERPs_resplocked_armw	1	42	C5	21.914
VP06_ERPs_resplocked_armw	1	43	C1	22.928
VP06_ERPs_resplocked_armw	1	44	C2	23.199
VP06_ERPs_resplocked_armw	1	45	C6	19.567
VP06_ERPs_resplocked_armw	1	46	CP3	23.347
VP06_ERPs_resplocked_armw	1	47	CPz	21.39
VP06_ERPs_resplocked_armw	1	48	CP4	24.012
VP06_ERPs_resplocked_armw	1	49	P5	21.859
VP06_ERPs_resplocked_armw	1	50	P1	22.548
VP06_ERPs_resplocked_armw	1	51	P2	22.631
VP06_ERPs_resplocked_armw	1	52	P6	17.625
VP06_ERPs_resplocked_armw	1	53	PO5	22.741
VP06_ERPs_resplocked_armw	1	54	PO3	22.606
VP06_ERPs_resplocked_armw	1	55	PO4	21.807
VP06_ERPs_resplocked_armw	1	56	PO6	21.901
VP06_ERPs_resplocked_armw	1	57	FT7	6.398
VP06_ERPs_resplocked_armw	1	58	FT8	22.969
VP06_ERPs_resplocked_armw	1	59	TP7	12.691
VP06_ERPs_resplocked_armw	1	60	TP8	12.716
VP06_ERPs_resplocked_armw	1	61	PO7	22.439
VP06_ERPs_resplocked_armw	1	62	PO8	21.606
VP06_ERPs_resplocked_armw	2	1	Fp1	21.313
VP06_ERPs_resplocked_armw	2	2	Fpz	1.7
VP06_ERPs_resplocked_armw	2	3	Fp2	11.634
VP06_ERPs_resplocked_armw	2	4	F7	9.036
VP06_ERPs_resplocked_armw	2	5	F3	19.704
VP06_ERPs_resplocked_armw	2	6	Fz	32.764
VP06_ERPs_resplocked_armw	2	7	F4	29.417
VP06_ERPs_resplocked_armw	2	8	F8	2.274
VP06_ERPs_resplocked_armw	2	9	FC5	9.117
VP06_ERPs_resplocked_armw	2	10	FC1	32.688
VP06_ERPs_resplocked_armw	2	11	FC2	30.175
VP06_ERPs_resplocked_armw	2	12	FC6	18.406
VP06_ERPs_resplocked_armw	2	13	T7	13.722
VP06_ERPs_resplocked_armw	2	14	C3	33.17
VP06_ERPs_resplocked_armw	2	15	Cz	32.787
VP06_ERPs_resplocked_armw	2	16	C4	33.667
VP06_ERPs_resplocked_armw	2	17	T8	2.645
VP06_ERPs_resplocked_armw	2	18	CP5	26.586
VP06_ERPs_resplocked_armw	2	19	CP1	30.333
VP06_ERPs_resplocked_armw	2	20	CP2	30.815
VP06_ERPs_resplocked_armw	2	21	CP6	12.249
VP06_ERPs_resplocked_armw	2	22	P7	9.912
VP06_ERPs_resplocked_armw	2	23	P3	30.07
VP06_ERPs_resplocked_armw	2	24	Pz	31.048
VP06_ERPs_resplocked_armw	2	25	P4	27.03
VP06_ERPs_resplocked_armw	2	26	P8	0.482
VP06_ERPs_resplocked_armw	2	27	POz	28.969
VP06_ERPs_resplocked_armw	2	28	O1	26.937
VP06_ERPs_resplocked_armw	2	29	Oz	27.353
VP06_ERPs_resplocked_armw	2	30	O2	26.851
VP06_ERPs_resplocked_armw	2	31	AF7	50.067
VP06_ERPs_resplocked_armw	2	32	AF3	19.974
VP06_ERPs_resplocked_armw	2	33	AF4	29.393
VP06_ERPs_resplocked_armw	2	34	AF8	17.869
VP06_ERPs_resplocked_armw	2	35	F5	18.496
VP06_ERPs_resplocked_armw	2	36	F1	31.193
VP06_ERPs_resplocked_armw	2	37	F2	29.556
VP06_ERPs_resplocked_armw	2	38	F6	27.947
VP06_ERPs_resplocked_armw	2	39	FC3	29.639
VP06_ERPs_resplocked_armw	2	40	FCz	30.468
VP06_ERPs_resplocked_armw	2	41	FC4	22.296
VP06_ERPs_resplocked_armw	2	42	C5	16.321
VP06_ERPs_resplocked_armw	2	43	C1	32.395
VP06_ERPs_resplocked_armw	2	44	C2	33.52
VP06_ERPs_resplocked_armw	2	45	C6	17.093
VP06_ERPs_resplocked_armw	2	46	CP3	31.926
VP06_ERPs_resplocked_armw	2	47	CPz	30.479
VP06_ERPs_resplocked_armw	2	48	CP4	32.863
VP06_ERPs_resplocked_armw	2	49	P5	27.675
VP06_ERPs_resplocked_armw	2	50	P1	30.051
VP06_ERPs_resplocked_armw	2	51	P2	31.289
VP06_ERPs_resplocked_armw	2	52	P6	19.665
VP06_ERPs_resplocked_armw	2	53	PO5	28.999
VP06_ERPs_resplocked_armw	2	54	PO3	28.945
VP06_ERPs_resplocked_armw	2	55	PO4	27.205
VP06_ERPs_resplocked_armw	2	56	PO6	27.201
VP06_ERPs_resplocked_armw	2	57	FT7	-10.65
VP06_ERPs_resplocked_armw	2	58	FT8	16.085
VP06_ERPs_resplocked_armw	2	59	TP7	2.985
VP06_ERPs_resplocked_armw	2	60	TP8	2.915
VP06_ERPs_resplocked_armw	2	61	PO7	28.892
VP06_ERPs_resplocked_armw	2	62	PO8	26.733
VP06_ERPs_resplocked_armw	4	1	Fp1	19.521
VP06_ERPs_resplocked_armw	4	2	Fpz	-7.322
VP06_ERPs_resplocked_armw	4	3	Fp2	-14.324
VP06_ERPs_resplocked_armw	4	4	F7	1.098
VP06_ERPs_resplocked_armw	4	5	F3	31.001
VP06_ERPs_resplocked_armw	4	6	Fz	51.947
VP06_ERPs_resplocked_armw	4	7	F4	42.299
VP06_ERPs_resplocked_armw	4	8	F8	-11.845
VP06_ERPs_resplocked_armw	4	9	FC5	11.982
VP06_ERPs_resplocked_armw	4	10	FC1	53.523
VP06_ERPs_resplocked_armw	4	11	FC2	43.987
VP06_ERPs_resplocked_armw	4	12	FC6	22.436
VP06_ERPs_resplocked_armw	4	13	T7	17.714
VP06_ERPs_resplocked_armw	4	14	C3	54.876
VP06_ERPs_resplocked_armw	4	15	Cz	53.946
VP06_ERPs_resplocked_armw	4	16	C4	47.688
VP06_ERPs_resplocked_armw	4	17	T8	-8.352
VP06_ERPs_resplocked_armw	4	18	CP5	37.116
VP06_ERPs_resplocked_armw	4	19	CP1	51.434
VP06_ERPs_resplocked_armw	4	20	CP2	51.276
VP06_ERPs_resplocked_armw	4	21	CP6	22.569
VP06_ERPs_resplocked_armw	4	22	P7	16.323
VP06_ERPs_resplocked_armw	4	23	P3	50.635
VP06_ERPs_resplocked_armw	4	24	Pz	52.131
VP06_ERPs_resplocked_armw	4	25	P4	42.523
VP06_ERPs_resplocked_armw	4	26	P8	-4.856
VP06_ERPs_resplocked_armw	4	27	POz	50.899
VP06_ERPs_resplocked_armw	4	28	O1	43.97
VP06_ERPs_resplocked_armw	4	29	Oz	43.207
VP06_ERPs_resplocked_armw	4	30	O2	42.202
VP06_ERPs_resplocked_armw	4	31	AF7	63.592
VP06_ERPs_resplocked_armw	4	32	AF3	31.386
VP06_ERPs_resplocked_armw	4	33	AF4	34.09
VP06_ERPs_resplocked_armw	4	34	AF8	-0.106
VP06_ERPs_resplocked_armw	4	35	F5	25.622
VP06_ERPs_resplocked_armw	4	36	F1	49.261
VP06_ERPs_resplocked_armw	4	37	F2	42.378
VP06_ERPs_resplocked_armw	4	38	F6	29.11
VP06_ERPs_resplocked_armw	4	39	FC3	50.876
VP06_ERPs_resplocked_armw	4	40	FCz	49.163
VP06_ERPs_resplocked_armw	4	41	FC4	30.89
VP06_ERPs_resplocked_armw	4	42	C5	16.359
VP06_ERPs_resplocked_armw	4	43	C1	51.867
VP06_ERPs_resplocked_armw	4	44	C2	55.123
VP06_ERPs_resplocked_armw	4	45	C6	20.233
VP06_ERPs_resplocked_armw	4	46	CP3	49.058
VP06_ERPs_resplocked_armw	4	47	CPz	51.861
VP06_ERPs_resplocked_armw	4	48	CP4	54.479
VP06_ERPs_resplocked_armw	4	49	P5	45.464
VP06_ERPs_resplocked_armw	4	50	P1	50.534
VP06_ERPs_resplocked_armw	4	51	P2	52.511
VP06_ERPs_resplocked_armw	4	52	P6	35.545
VP06_ERPs_resplocked_armw	4	53	PO5	46.552
VP06_ERPs_resplocked_armw	4	54	PO3	46.438
VP06_ERPs_resplocked_armw	4	55	PO4	42.795
VP06_ERPs_resplocked_armw	4	56	PO6	42.661
VP06_ERPs_resplocked_armw	4	57	FT7	-27.689
VP06_ERPs_resplocked_armw	4	58	FT8	11.034
VP06_ERPs_resplocked_armw	4	59	TP7	0.192
VP06_ERPs_resplocked_armw	4	60	TP8	-8.269
VP06_ERPs_resplocked_armw	4	61	PO7	46.254
VP06_ERPs_resplocked_armw	4	62	PO8	42.121
VP06_ERPs_resplocked_armw	5	1	Fp1	13.433
VP06_ERPs_resplocked_armw	5	2	Fpz	11.151
VP06_ERPs_resplocked_armw	5	3	Fp2	13.24
VP06_ERPs_resplocked_armw	5	4	F7	6.336
VP06_ERPs_resplocked_armw	5	5	F3	7.34
VP06_ERPs_resplocked_armw	5	6	Fz	8.037
VP06_ERPs_resplocked_armw	5	7	F4	8.962
VP06_ERPs_resplocked_armw	5	8	F8	12.069
VP06_ERPs_resplocked_armw	5	9	FC5	2.574
VP06_ERPs_resplocked_armw	5	10	FC1	8.447
VP06_ERPs_resplocked_armw	5	11	FC2	9.473
VP06_ERPs_resplocked_armw	5	12	FC6	11.809
VP06_ERPs_resplocked_armw	5	13	T7	2.177
VP06_ERPs_resplocked_armw	5	14	C3	9.957
VP06_ERPs_resplocked_armw	5	15	Cz	9.523
VP06_ERPs_resplocked_armw	5	16	C4	8.114
VP06_ERPs_resplocked_armw	5	17	T8	1.086
VP06_ERPs_resplocked_armw	5	18	CP5	2.837
VP06_ERPs_resplocked_armw	5	19	CP1	3.807
VP06_ERPs_resplocked_armw	5	20	CP2	4.698
VP06_ERPs_resplocked_armw	5	21	CP6	4.331
VP06_ERPs_resplocked_armw	5	22	P7	-0.494
VP06_ERPs_resplocked_armw	5	23	P3	3.918
VP06_ERPs_resplocked_armw	5	24	Pz	4.432
VP06_ERPs_resplocked_armw	5	25	P4	3.495
VP06_ERPs_resplocked_armw	5	26	P8	-2.743
VP06_ERPs_resplocked_armw	5	27	POz	4.383
VP06_ERPs_resplocked_armw	5	28	O1	4.73
VP06_ERPs_resplocked_armw	5	29	Oz	2.706
VP06_ERPs_resplocked_armw	5	30	O2	3.608
VP06_ERPs_resplocked_armw	5	31	AF7	12.688
VP06_ERPs_resplocked_armw	5	32	AF3	7.67
VP06_ERPs_resplocked_armw	5	33	AF4	10.93
VP06_ERPs_resplocked_armw	5	34	AF8	6.985
VP06_ERPs_resplocked_armw	5	35	F5	6.381
VP06_ERPs_resplocked_armw	5	36	F1	8.297
VP06_ERPs_resplocked_armw	5	37	F2	9.096
VP06_ERPs_resplocked_armw	5	38	F6	14.344
VP06_ERPs_resplocked_armw	5	39	FC3	7.081
VP06_ERPs_resplocked_armw	5	40	FCz	7.218
VP06_ERPs_resplocked_armw	5	41	FC4	13.008
VP06_ERPs_resplocked_armw	5	42	C5	0.658
VP06_ERPs_resplocked_armw	5	43	C1	5.706
VP06_ERPs_resplocked_armw	5	44	C2	11.946
VP06_ERPs_resplocked_armw	5	45	C6	6.75
VP06_ERPs_resplocked_armw	5	46	CP3	4.548
VP06_ERPs_resplocked_armw	5	47	CPz	4.009
VP06_ERPs_resplocked_armw	5	48	CP4	8.483
VP06_ERPs_resplocked_armw	5	49	P5	3.863
VP06_ERPs_resplocked_armw	5	50	P1	4.05
VP06_ERPs_resplocked_armw	5	51	P2	4.731
VP06_ERPs_resplocked_armw	5	52	P6	2.83
VP06_ERPs_resplocked_armw	5	53	PO5	3.57
VP06_ERPs_resplocked_armw	5	54	PO3	3.255
VP06_ERPs_resplocked_armw	5	55	PO4	3.614
VP06_ERPs_resplocked_armw	5	56	PO6	3.671
VP06_ERPs_resplocked_armw	5	57	FT7	2.553
VP06_ERPs_resplocked_armw	5	58	FT8	12.737
VP06_ERPs_resplocked_armw	5	59	TP7	-2.981
VP06_ERPs_resplocked_armw	5	60	TP8	1.445
VP06_ERPs_resplocked_armw	5	61	PO7	3.226
VP06_ERPs_resplocked_armw	5	62	PO8	3.414
VP07_ERPs_resplocked_armw	1	1	Fp1	-1.145
VP07_ERPs_resplocked_armw	1	2	Fpz	-1.451
VP07_ERPs_resplocked_armw	1	3	Fp2	-12.043
VP07_ERPs_resplocked_armw	1	4	F7	-13.305
VP07_ERPs_resplocked_armw	1	5	F3	-8.302
VP07_ERPs_resplocked_armw	1	6	Fz	-7.031
VP07_ERPs_resplocked_armw	1	7	F4	-5.104
VP07_ERPs_resplocked_armw	1	8	F8	-12.867
VP07_ERPs_resplocked_armw	1	9	FC5	-4.929
VP07_ERPs_resplocked_armw	1	10	FC1	-4.298
VP07_ERPs_resplocked_armw	1	11	FC2	-5.95
VP07_ERPs_resplocked_armw	1	12	FC6	-4.574
VP07_ERPs_resplocked_armw	1	13	T7	-2.041
VP07_ERPs_resplocked_armw	1	14	C3	-2.752
VP07_ERPs_resplocked_armw	1	15	Cz	-5.579
VP07_ERPs_resplocked_armw	1	16	C4	0.12
VP07_ERPs_resplocked_armw	1	17	T8	-6.012
VP07_ERPs_resplocked_armw	1	18	CP5	0.191
VP07_ERPs_resplocked_armw	1	19	CP1	-3.613
VP07_ERPs_resplocked_armw	1	20	CP2	-3.953
VP07_ERPs_resplocked_armw	1	21	CP6	-3.287
VP07_ERPs_resplocked_armw	1	22	P7	0.238
VP07_ERPs_resplocked_armw	1	23	P3	-0.52
VP07_ERPs_resplocked_armw	1	24	Pz	-3.794
VP07_ERPs_resplocked_armw	1	25	P4	-4.765
VP07_ERPs_resplocked_armw	1	26	P8	-3.794
VP07_ERPs_resplocked_armw	1	27	POz	-3.835
VP07_ERPs_resplocked_armw	1	28	O1	-0.428
VP07_ERPs_resplocked_armw	1	29	Oz	-5.403
VP07_ERPs_resplocked_armw	1	30	O2	-2.169
VP07_ERPs_resplocked_armw	1	31	AF7	1.301
VP07_ERPs_resplocked_armw	1	32	AF3	-11.867
VP07_ERPs_resplocked_armw	1	33	AF4	-1.735
VP07_ERPs_resplocked_armw	1	34	AF8	7.904
VP07_ERPs_resplocked_armw	1	35	F5	-3.255
VP07_ERPs_resplocked_armw	1	36	F1	-7.614
VP07_ERPs_resplocked_armw	1	37	F2	-5.569
VP07_ERPs_resplocked_armw	1	38	F6	-4.958
VP07_ERPs_resplocked_armw	1	39	FC3	-8.927
VP07_ERPs_resplocked_armw	1	40	FCz	-6.763
VP07_ERPs_resplocked_armw	1	41	FC4	-5.707
VP07_ERPs_resplocked_armw	1	42	C5	-2.338
VP07_ERPs_resplocked_armw	1	43	C1	-5.491
VP07_ERPs_resplocked_armw	1	44	C2	-2.188
VP07_ERPs_resplocked_armw	1	45	C6	-1.134
VP07_ERPs_resplocked_armw	1	46	CP3	-0.288
VP07_ERPs_resplocked_armw	1	47	CPz	-2.4
VP07_ERPs_resplocked_armw	1	48	CP4	-2.356
VP07_ERPs_resplocked_armw	1	49	P5	0.167
VP07_ERPs_resplocked_armw	1	50	P1	-1.089
VP07_ERPs_resplocked_armw	1	51	P2	-2.438
VP07_ERPs_resplocked_armw	1	52	P6	-6.613
VP07_ERPs_resplocked_armw	1	53	PO5	-0.539
VP07_ERPs_resplocked_armw	1	54	PO3	-0.879
VP07_ERPs_resplocked_armw	1	55	PO4	-1.852
VP07_ERPs_resplocked_armw	1	56	PO6	-1.805
VP07_ERPs_resplocked_armw	1	57	FT7	-2.308
VP07_ERPs_resplocked_armw	1	58	FT8	-11.35
VP07_ERPs_resplocked_armw	1	59	TP7	-5.662
VP07_ERPs_resplocked_armw	1	60	TP8	-0.08
VP07_ERPs_resplocked_armw	1	61	PO7	-1.223
VP07_ERPs_resplocked_armw	1	62	PO8	-1.742
VP07_ERPs_resplocked_armw	2	1	Fp1	-1.691
VP07_ERPs_resplocked_armw	2	2	Fpz	2.617
VP07_ERPs_resplocked_armw	2	3	Fp2	-17.478
VP07_ERPs_resplocked_armw	2	4	F7	-6.014
VP07_ERPs_resplocked_armw	2	5	F3	-3.004
VP07_ERPs_resplocked_armw	2	6	Fz	0.121
VP07_ERPs_resplocked_armw	2	7	F4	2.834
VP07_ERPs_resplocked_armw	2	8	F8	-1.157
VP07_ERPs_resplocked_armw	2	9	FC5	-12.629
VP07_ERPs_resplocked_armw	2	10	FC1	-1.21
VP07_ERPs_resplocked_armw	2	11	FC2	1.356
VP07_ERPs_resplocked_armw	2	12	FC6	-5.209
VP07_ERPs_resplocked_armw	2	13	T7	2.409
VP07_ERPs_resplocked_armw	2	14	C3	-3.4
VP07_ERPs_resplocked_armw	2	15	Cz	-0.545
VP07_ERPs_resplocked_armw	2	16	C4	4.829
VP07_ERPs_resplocked_armw	2	17	T8	-0.864
VP07_ERPs_resplocked_armw	2	18	CP5	5.162
VP07_ERPs_resplocked_armw	2	19	CP1	1.6
VP07_ERPs_resplocked_armw	2	20	CP2	-1.377
VP07_ERPs_resplocked_armw	2	21	CP6	-3.629
VP07_ERPs_resplocked_armw	2	22	P7	1.991
VP07_ERPs_resplocked_armw	2	23	P3	3.048
VP07_ERPs_resplocked_armw	2	24	Pz	1.401
VP07_ERPs_resplocked_armw	2	25	P4	-4.033
VP07_ERPs_resplocked_armw	2	26	P8	-6.481
VP07_ERPs_resplocked_armw	2	27	POz	-5.778
VP07_ERPs_resplocked_armw	2	28	O1	2.959
VP07_ERPs_resplocked_armw	2	29	Oz	2.604
VP07_ERPs_resplocked_armw	2	30	O2	-0.342
VP07_ERPs_resplocked_armw	2	31	AF7	-7.053
VP07_ERPs_resplocked_armw	2	32	AF3	-3.292
VP07_ERPs_resplocked_armw	2	33	AF4	6.032
VP07_ERPs_resplocked_armw	2	34	AF8	9.171
VP07_ERPs_resplocked_armw	2	35	F5	-8.724
VP07_ERPs_resplocked_armw	2	36	F1	-2.067
VP07_ERPs_resplocked_armw	2	37	F2	1.992
VP07_ERPs_resplocked_armw	2	38	F6	3.105
VP07_ERPs_resplocked_armw	2	39	FC3	-4.043
VP07_ERPs_resplocked_armw	2	40	FCz	-2.685
VP07_ERPs_resplocked_armw	2	41	FC4	1.815
VP07_ERPs_resplocked_armw	2	42	C5	-1.43
VP07_ERPs_resplocked_armw	2	43	C1	-6.36
VP07_ERPs_resplocked_armw	2	44	C2	0.186
VP07_ERPs_resplocked_armw	2	45	C6	-0.693
VP07_ERPs_resplocked_armw	2	46	CP3	4.983
VP07_ERPs_resplocked_armw	2	47	CPz	-1.02
VP07_ERPs_resplocked_armw	2	48	CP4	1.224
VP07_ERPs_resplocked_armw	2	49	P5	2.685
VP07_ERPs_resplocked_armw	2	50	P1	2.288
VP07_ERPs_resplocked_armw	2	51	P2	2.272
VP07_ERPs_resplocked_armw	2	52	P6	-4.606
VP07_ERPs_resplocked_armw	2	53	PO5	2.717
VP07_ERPs_resplocked_armw	2	54	PO3	2.228
VP07_ERPs_resplocked_armw	2	55	PO4	-0.968
VP07_ERPs_resplocked_armw	2	56	PO6	-1.091
VP07_ERPs_resplocked_armw	2	57	FT7	4.309
VP07_ERPs_resplocked_armw	2	58	FT8	-4.183
VP07_ERPs_resplocked_armw	2	59	TP7	1.411
VP07_ERPs_resplocked_armw	2	60	TP8	1.055
VP07_ERPs_resplocked_armw	2	61	PO7	1.682
VP07_ERPs_resplocked_armw	2	62	PO8	-1.432
VP07_ERPs_resplocked_armw	4	1	Fp1	-2.483
VP07_ERPs_resplocked_armw	4	2	Fpz	5.447
VP07_ERPs_resplocked_armw	4	3	Fp2	1.577
VP07_ERPs_resplocked_armw	4	4	F7	-9.394
VP07_ERPs_resplocked_armw	4	5	F3	2.244
VP07_ERPs_resplocked_armw	4	6	Fz	3.348
VP07_ERPs_resplocked_armw	4	7	F4	16.064
VP07_ERPs_resplocked_armw	4	8	F8	10.308
VP07_ERPs_resplocked_armw	4	9	FC5	2.98
VP07_ERPs_resplocked_armw	4	10	FC1	7.299
VP07_ERPs_resplocked_armw	4	11	FC2	13.558
VP07_ERPs_resplocked_armw	4	12	FC6	10.35
VP07_ERPs_resplocked_armw	4	13	T7	6.541
VP07_ERPs_resplocked_armw	4	14	C3	5.967
VP07_ERPs_resplocked_armw	4	15	Cz	8.136
VP07_ERPs_resplocked_armw	4	16	C4	13.021
VP07_ERPs_resplocked_armw	4	17	T8	6.569
VP07_ERPs_resplocked_armw	4	18	CP5	8.583
VP07_ERPs_resplocked_armw	4	19	CP1	9.476
VP07_ERPs_resplocked_armw	4	20	CP2	8.439
VP07_ERPs_resplocked_armw	4	21	CP6	8.065
VP07_ERPs_resplocked_armw	4	22	P7	12.559
VP07_ERPs_resplocked_armw	4	23	P3	9.379
VP07_ERPs_resplocked_armw	4	24	Pz	7.015
VP07_ERPs_resplocked_armw	4	25	P4	8.106
VP07_ERPs_resplocked_armw	4	26	P8	12.556
VP07_ERPs_resplocked_armw	4	27	POz	7.662
VP07_ERPs_resplocked_armw	4	28	O1	9.643
VP07_ERPs_resplocked_armw	4	29	Oz	15.33
VP07_ERPs_resplocked_armw	4	30	O2	13.8
VP07_ERPs_resplocked_armw	4	31	AF7	10.228
VP07_ERPs_resplocked_armw	4	32	AF3	-3.008
VP07_ERPs_resplocked_armw	4	33	AF4	13.369
VP07_ERPs_resplocked_armw	4	34	AF8	21.715
VP07_ERPs_resplocked_armw	4	35	F5	6.058
VP07_ERPs_resplocked_armw	4	36	F1	3.13
VP07_ERPs_resplocked_armw	4	37	F2	14.43
VP07_ERPs_resplocked_armw	4	38	F6	16.441
VP07_ERPs_resplocked_armw	4	39	FC3	2.933
VP07_ERPs_resplocked_armw	4	40	FCz	3.77
VP07_ERPs_resplocked_armw	4	41	FC4	14.047
VP07_ERPs_resplocked_armw	4	42	C5	6.948
VP07_ERPs_resplocked_armw	4	43	C1	3.79
VP07_ERPs_resplocked_armw	4	44	C2	8.14
VP07_ERPs_resplocked_armw	4	45	C6	14.681
VP07_ERPs_resplocked_armw	4	46	CP3	9.647
VP07_ERPs_resplocked_armw	4	47	CPz	9.424
VP07_ERPs_resplocked_armw	4	48	CP4	8.77
VP07_ERPs_resplocked_armw	4	49	P5	12.877
VP07_ERPs_resplocked_armw	4	50	P1	8.797
VP07_ERPs_resplocked_armw	4	51	P2	13.464
VP07_ERPs_resplocked_armw	4	52	P6	17.164
VP07_ERPs_resplocked_armw	4	53	PO5	10.682
VP07_ERPs_resplocked_armw	4	54	PO3	10.268
VP07_ERPs_resplocked_armw	4	55	PO4	17.115
VP07_ERPs_resplocked_armw	4	56	PO6	16.829
VP07_ERPs_resplocked_armw	4	57	FT7	7.186
VP07_ERPs_resplocked_armw	4	58	FT8	6.507
VP07_ERPs_resplocked_armw	4	59	TP7	10.004
VP07_ERPs_resplocked_armw	4	60	TP8	14.954
VP07_ERPs_resplocked_armw	4	61	PO7	9.782
VP07_ERPs_resplocked_armw	4	62	PO8	16.801
VP07_ERPs_resplocked_armw	5	1	Fp1	15.707
VP07_ERPs_resplocked_armw	5	2	Fpz	1.576
VP07_ERPs_resplocked_armw	5	3	Fp2	-10.637
VP07_ERPs_resplocked_armw	5	4	F7	2.859
VP07_ERPs_resplocked_armw	5	5	F3	-3.035
VP07_ERPs_resplocked_armw	5	6	Fz	-1.676
VP07_ERPs_resplocked_armw	5	7	F4	-1.887
VP07_ERPs_resplocked_armw	5	8	F8	6.698
VP07_ERPs_resplocked_armw	5	9	FC5	-13.388
VP07_ERPs_resplocked_armw	5	10	FC1	-4.533
VP07_ERPs_resplocked_armw	5	11	FC2	-5.867
VP07_ERPs_resplocked_armw	5	12	FC6	-12.264
VP07_ERPs_resplocked_armw	5	13	T7	-5.39
VP07_ERPs_resplocked_armw	5	14	C3	-7.707
VP07_ERPs_resplocked_armw	5	15	Cz	-7.206
VP07_ERPs_resplocked_armw	5	16	C4	-2.539
VP07_ERPs_resplocked_armw	5	17	T8	-5.508
VP07_ERPs_resplocked_armw	5	18	CP5	-3.814
VP07_ERPs_resplocked_armw	5	19	CP1	-5.059
VP07_ERPs_resplocked_armw	5	20	CP2	-6.158
VP07_ERPs_resplocked_armw	5	21	CP6	-10.045
VP07_ERPs_resplocked_armw	5	22	P7	-5.118
VP07_ERPs_resplocked_armw	5	23	P3	-4.008
VP07_ERPs_resplocked_armw	5	24	Pz	-6.382
VP07_ERPs_resplocked_armw	5	25	P4	-8.059
VP07_ERPs_resplocked_armw	5	26	P8	-15.219
VP07_ERPs_resplocked_armw	5	27	POz	-8.216
VP07_ERPs_resplocked_armw	5	28	O1	-5.102
VP07_ERPs_resplocked_armw	5	29	Oz	-4.798
VP07_ERPs_resplocked_armw	5	30	O2	-5.297
VP07_ERPs_resplocked_armw	5	31	AF7	-10.672
VP07_ERPs_resplocked_armw	5	32	AF3	8.124
VP07_ERPs_resplocked_armw	5	33	AF4	-1.044
VP07_ERPs_resplocked_armw	5	34	AF8	-3.802
VP07_ERPs_resplocked_armw	5	35	F5	-10.087
VP07_ERPs_resplocked_armw	5	36	F1	-2.445
VP07_ERPs_resplocked_armw	5	37	F2	-4.883
VP07_ERPs_resplocked_armw	5	38	F6	-1.21
VP07_ERPs_resplocked_armw	5	39	FC3	-6.615
VP07_ERPs_resplocked_armw	5	40	FCz	-5.54
VP07_ERPs_resplocked_armw	5	41	FC4	-5.349
VP07_ERPs_resplocked_armw	5	42	C5	-5.758
VP07_ERPs_resplocked_armw	5	43	C1	-11.378
VP07_ERPs_resplocked_armw	5	44	C2	-5.107
VP07_ERPs_resplocked_armw	5	45	C6	-7.074
VP07_ERPs_resplocked_armw	5	46	CP3	-3.185
VP07_ERPs_resplocked_armw	5	47	CPz	-7.169
VP07_ERPs_resplocked_armw	5	48	CP4	-8.119
VP07_ERPs_resplocked_armw	5	49	P5	-4.315
VP07_ERPs_resplocked_armw	5	50	P1	-4.561
VP07_ERPs_resplocked_armw	5	51	P2	-3.829
VP07_ERPs_resplocked_armw	5	52	P6	-9.964
VP07_ERPs_resplocked_armw	5	53	PO5	-2.713
VP07_ERPs_resplocked_armw	5	54	PO3	-3.179
VP07_ERPs_resplocked_armw	5	55	PO4	-6.779
VP07_ERPs_resplocked_armw	5	56	PO6	-7.186
VP07_ERPs_resplocked_armw	5	57	FT7	-6.158
VP07_ERPs_resplocked_armw	5	58	FT8	-5.469
VP07_ERPs_resplocked_armw	5	59	TP7	-5.841
VP07_ERPs_resplocked_armw	5	60	TP8	-5.447
VP07_ERPs_resplocked_armw	5	61	PO7	-3.605
VP07_ERPs_resplocked_armw	5	62	PO8	-7.284
VP08_ERPs_resplocked_armw	1	1	Fp1	-6.94
VP08_ERPs_resplocked_armw	1	2	Fpz	-5.655
VP08_ERPs_resplocked_armw	1	3	Fp2	-7.709
VP08_ERPs_resplocked_armw	1	4	F7	-3.034
VP08_ERPs_resplocked_armw	1	5	F3	-8.304
VP08_ERPs_resplocked_armw	1	6	Fz	-8.18
VP08_ERPs_resplocked_armw	1	7	F4	-10.739
VP08_ERPs_resplocked_armw	1	8	F8	-7.573
VP08_ERPs_resplocked_armw	1	9	FC5	-4.189
VP08_ERPs_resplocked_armw	1	10	FC1	-10.896
VP08_ERPs_resplocked_armw	1	11	FC2	-10.773
VP08_ERPs_resplocked_armw	1	12	FC6	-7.353
VP08_ERPs_resplocked_armw	1	13	T7	-5.167
VP08_ERPs_resplocked_armw	1	14	C3	-11.756
VP08_ERPs_resplocked_armw	1	15	Cz	-12.245
VP08_ERPs_resplocked_armw	1	16	C4	-10.583
VP08_ERPs_resplocked_armw	1	17	T8	-2.516
VP08_ERPs_resplocked_armw	1	18	CP5	-6.301
VP08_ERPs_resplocked_armw	1	19	CP1	-14.473
VP08_ERPs_resplocked_armw	1	20	CP2	-12.939
VP08_ERPs_resplocked_armw	1	21	CP6	-6.358
VP08_ERPs_resplocked_armw	1	22	P7	-8.52
VP08_ERPs_resplocked_armw	1	23	P3	-11.862
VP08_ERPs_resplocked_armw	1	24	Pz	-14.041
VP08_ERPs_resplocked_armw	1	25	P4	-11.057
VP08_ERPs_resplocked_armw	1	26	P8	-7.059
VP08_ERPs_resplocked_armw	1	27	POz	-10.361
VP08_ERPs_resplocked_armw	1	28	O1	-9.232
VP08_ERPs_resplocked_armw	1	29	Oz	-9.491
VP08_ERPs_resplocked_armw	1	30	O2	-8.773
VP08_ERPs_resplocked_armw	1	31	AF7	0.586
VP08_ERPs_resplocked_armw	1	32	AF3	-4.311
VP08_ERPs_resplocked_armw	1	33	AF4	-9.078
VP08_ERPs_resplocked_armw	1	34	AF8	-3.277
VP08_ERPs_resplocked_armw	1	35	F5	-8.014
VP08_ERPs_resplocked_armw	1	36	F1	-8.012
VP08_ERPs_resplocked_armw	1	37	F2	-10.879
VP08_ERPs_resplocked_armw	1	38	F6	-9.114
VP08_ERPs_resplocked_armw	1	39	FC3	-10.532
VP08_ERPs_resplocked_armw	1	40	FCz	-10.671
VP08_ERPs_resplocked_armw	1	41	FC4	-10.913
VP08_ERPs_resplocked_armw	1	42	C5	-5.667
VP08_ERPs_resplocked_armw	1	43	C1	-13.172
VP08_ERPs_resplocked_armw	1	44	C2	-12.108
VP08_ERPs_resplocked_armw	1	45	C6	-4.585
VP08_ERPs_resplocked_armw	1	46	CP3	-10.533
VP08_ERPs_resplocked_armw	1	47	CPz	-13.456
VP08_ERPs_resplocked_armw	1	48	CP4	-9.975
VP08_ERPs_resplocked_armw	1	49	P5	-11.88
VP08_ERPs_resplocked_armw	1	50	P1	-11.476
VP08_ERPs_resplocked_armw	1	51	P2	-11.684
VP08_ERPs_resplocked_armw	1	52	P6	-6.929
VP08_ERPs_resplocked_armw	1	53	PO5	-9.319
VP08_ERPs_resplocked_armw	1	54	PO3	-9.715
VP08_ERPs_resplocked_armw	1	55	PO4	-8.917
VP08_ERPs_resplocked_armw	1	56	PO6	-8.78
VP08_ERPs_resplocked_armw	1	57	FT7	-4.368
VP08_ERPs_resplocked_armw	1	58	FT8	-5.349
VP08_ERPs_resplocked_armw	1	59	TP7	-7.884
VP08_ERPs_resplocked_armw	1	60	TP8	-2.35
VP08_ERPs_resplocked_armw	1	61	PO7	-9.438
VP08_ERPs_resplocked_armw	1	62	PO8	-8.684
VP08_ERPs_resplocked_armw	2	1	Fp1	-2.4
VP08_ERPs_resplocked_armw	2	2	Fpz	-4.341
VP08_ERPs_resplocked_armw	2	3	Fp2	-6.012
VP08_ERPs_resplocked_armw	2	4	F7	4.146
VP08_ERPs_resplocked_armw	2	5	F3	-7.771
VP08_ERPs_resplocked_armw	2	6	Fz	-7.772
VP08_ERPs_resplocked_armw	2	7	F4	-10.609
VP08_ERPs_resplocked_armw	2	8	F8	-8.831
VP08_ERPs_resplocked_armw	2	9	FC5	-3.457
VP08_ERPs_resplocked_armw	2	10	FC1	-10.678
VP08_ERPs_resplocked_armw	2	11	FC2	-10.749
VP08_ERPs_resplocked_armw	2	12	FC6	-6.629
VP08_ERPs_resplocked_armw	2	13	T7	-3.927
VP08_ERPs_resplocked_armw	2	14	C3	-10.075
VP08_ERPs_resplocked_armw	2	15	Cz	-11.94
VP08_ERPs_resplocked_armw	2	16	C4	-5.273
VP08_ERPs_resplocked_armw	2	17	T8	-3.202
VP08_ERPs_resplocked_armw	2	18	CP5	-5.118
VP08_ERPs_resplocked_armw	2	19	CP1	-12.263
VP08_ERPs_resplocked_armw	2	20	CP2	-12.84
VP08_ERPs_resplocked_armw	2	21	CP6	-4.95
VP08_ERPs_resplocked_armw	2	22	P7	-8.063
VP08_ERPs_resplocked_armw	2	23	P3	-9.727
VP08_ERPs_resplocked_armw	2	24	Pz	-13.587
VP08_ERPs_resplocked_armw	2	25	P4	-10.2
VP08_ERPs_resplocked_armw	2	26	P8	-6.19
VP08_ERPs_resplocked_armw	2	27	POz	-10.779
VP08_ERPs_resplocked_armw	2	28	O1	-8.254
VP08_ERPs_resplocked_armw	2	29	Oz	-9.58
VP08_ERPs_resplocked_armw	2	30	O2	-8.533
VP08_ERPs_resplocked_armw	2	31	AF7	0.68
VP08_ERPs_resplocked_armw	2	32	AF3	-6.424
VP08_ERPs_resplocked_armw	2	33	AF4	-7.639
VP08_ERPs_resplocked_armw	2	34	AF8	-8.551
VP08_ERPs_resplocked_armw	2	35	F5	-7.686
VP08_ERPs_resplocked_armw	2	36	F1	-7.848
VP08_ERPs_resplocked_armw	2	37	F2	-10.484
VP08_ERPs_resplocked_armw	2	38	F6	-7.584
VP08_ERPs_resplocked_armw	2	39	FC3	-9.217
VP08_ERPs_resplocked_armw	2	40	FCz	-10.713
VP08_ERPs_resplocked_armw	2	41	FC4	-10.663
VP08_ERPs_resplocked_armw	2	42	C5	-4.06
VP08_ERPs_resplocked_armw	2	43	C1	-12.636
VP08_ERPs_resplocked_armw	2	44	C2	-11.71
VP08_ERPs_resplocked_armw	2	45	C6	-5.455
VP08_ERPs_resplocked_armw	2	46	CP3	-10.626
VP08_ERPs_resplocked_armw	2	47	CPz	-15.023
VP08_ERPs_resplocked_armw	2	48	CP4	-10.217
VP08_ERPs_resplocked_armw	2	49	P5	-9.844
VP08_ERPs_resplocked_armw	2	50	P1	-11.02
VP08_ERPs_resplocked_armw	2	51	P2	-10.965
VP08_ERPs_resplocked_armw	2	52	P6	-6.334
VP08_ERPs_resplocked_armw	2	53	PO5	-8.209
VP08_ERPs_resplocked_armw	2	54	PO3	-8.664
VP08_ERPs_resplocked_armw	2	55	PO4	-8.628
VP08_ERPs_resplocked_armw	2	56	PO6	-8.555
VP08_ERPs_resplocked_armw	2	57	FT7	-3.464
VP08_ERPs_resplocked_armw	2	58	FT8	-10.554
VP08_ERPs_resplocked_armw	2	59	TP7	-3.837
VP08_ERPs_resplocked_armw	2	60	TP8	-4.766
VP08_ERPs_resplocked_armw	2	61	PO7	-8.556
VP08_ERPs_resplocked_armw	2	62	PO8	-8.45
VP08_ERPs_resplocked_armw	4	1	Fp1	-5.639
VP08_ERPs_resplocked_armw	4	2	Fpz	-4.906
VP08_ERPs_resplocked_armw	4	3	Fp2	-15.264
VP08_ERPs_resplocked_armw	4	4	F7	-2.574
VP08_ERPs_resplocked_armw	4	5	F3	-8.538
VP08_ERPs_resplocked_armw	4	6	Fz	-8.721
VP08_ERPs_resplocked_armw	4	7	F4	-11.086
VP08_ERPs_resplocked_armw	4	8	F8	-5.481
VP08_ERPs_resplocked_armw	4	9	FC5	-2.004
VP08_ERPs_resplocked_armw	4	10	FC1	-11.163
VP08_ERPs_resplocked_armw	4	11	FC2	-11.278
VP08_ERPs_resplocked_armw	4	12	FC6	-4.696
VP08_ERPs_resplocked_armw	4	13	T7	-1.212
VP08_ERPs_resplocked_armw	4	14	C3	-7.034
VP08_ERPs_resplocked_armw	4	15	Cz	-10.981
VP08_ERPs_resplocked_armw	4	16	C4	-7.087
VP08_ERPs_resplocked_armw	4	17	T8	0.668
VP08_ERPs_resplocked_armw	4	18	CP5	-1.171
VP08_ERPs_resplocked_armw	4	19	CP1	-10.685
VP08_ERPs_resplocked_armw	4	20	CP2	-8.631
VP08_ERPs_resplocked_armw	4	21	CP6	-6.746
VP08_ERPs_resplocked_armw	4	22	P7	-6.944
VP08_ERPs_resplocked_armw	4	23	P3	-8.487
VP08_ERPs_resplocked_armw	4	24	Pz	-9.657
VP08_ERPs_resplocked_armw	4	25	P4	-6.605
VP08_ERPs_resplocked_armw	4	26	P8	-5.828
VP08_ERPs_resplocked_armw	4	27	POz	-7.981
VP08_ERPs_resplocked_armw	4	28	O1	-8.19
VP08_ERPs_resplocked_armw	4	29	Oz	-6.776
VP08_ERPs_resplocked_armw	4	30	O2	-7.4
VP08_ERPs_resplocked_armw	4	31	AF7	-4.049
VP08_ERPs_resplocked_armw	4	32	AF3	-6.287
VP08_ERPs_resplocked_armw	4	33	AF4	-7.646
VP08_ERPs_resplocked_armw	4	34	AF8	-7.603
VP08_ERPs_resplocked_armw	4	35	F5	-8.572
VP08_ERPs_resplocked_armw	4	36	F1	-8.64
VP08_ERPs_resplocked_armw	4	37	F2	-10.966
VP08_ERPs_resplocked_armw	4	38	F6	-7.576
VP08_ERPs_resplocked_armw	4	39	FC3	-7.694
VP08_ERPs_resplocked_armw	4	40	FCz	-11.302
VP08_ERPs_resplocked_armw	4	41	FC4	-10.967
VP08_ERPs_resplocked_armw	4	42	C5	-3.188
VP08_ERPs_resplocked_armw	4	43	C1	-12.2
VP08_ERPs_resplocked_armw	4	44	C2	-11.024
VP08_ERPs_resplocked_armw	4	45	C6	-6.598
VP08_ERPs_resplocked_armw	4	46	CP3	-9.351
VP08_ERPs_resplocked_armw	4	47	CPz	-10.862
VP08_ERPs_resplocked_armw	4	48	CP4	-5.796
VP08_ERPs_resplocked_armw	4	49	P5	-8.423
VP08_ERPs_resplocked_armw	4	50	P1	-12.9
VP08_ERPs_resplocked_armw	4	51	P2	-8.932
VP08_ERPs_resplocked_armw	4	52	P6	-5.529
VP08_ERPs_resplocked_armw	4	53	PO5	-8.168
VP08_ERPs_resplocked_armw	4	54	PO3	-7.614
VP08_ERPs_resplocked_armw	4	55	PO4	-7.4
VP08_ERPs_resplocked_armw	4	56	PO6	-7.354
VP08_ERPs_resplocked_armw	4	57	FT7	-2.112
VP08_ERPs_resplocked_armw	4	58	FT8	-2.688
VP08_ERPs_resplocked_armw	4	59	TP7	-2.584
VP08_ERPs_resplocked_armw	4	60	TP8	-5.502
VP08_ERPs_resplocked_armw	4	61	PO7	-7.936
VP08_ERPs_resplocked_armw	4	62	PO8	-7.609
VP08_ERPs_resplocked_armw	5	1	Fp1	-1.057
VP08_ERPs_resplocked_armw	5	2	Fpz	-4.795
VP08_ERPs_resplocked_armw	5	3	Fp2	-12.597
VP08_ERPs_resplocked_armw	5	4	F7	2.184
VP08_ERPs_resplocked_armw	5	5	F3	-5.389
VP08_ERPs_resplocked_armw	5	6	Fz	-4.942
VP08_ERPs_resplocked_armw	5	7	F4	-7.278
VP08_ERPs_resplocked_armw	5	8	F8	-6.899
VP08_ERPs_resplocked_armw	5	9	FC5	0.583
VP08_ERPs_resplocked_armw	5	10	FC1	-7.622
VP08_ERPs_resplocked_armw	5	11	FC2	-7.409
VP08_ERPs_resplocked_armw	5	12	FC6	-0.42
VP08_ERPs_resplocked_armw	5	13	T7	0.356
VP08_ERPs_resplocked_armw	5	14	C3	-5.763
VP08_ERPs_resplocked_armw	5	15	Cz	-7.384
VP08_ERPs_resplocked_armw	5	16	C4	-0.537
VP08_ERPs_resplocked_armw	5	17	T8	0.524
VP08_ERPs_resplocked_armw	5	18	CP5	-1.849
VP08_ERPs_resplocked_armw	5	19	CP1	-7.519
VP08_ERPs_resplocked_armw	5	20	CP2	-5.729
VP08_ERPs_resplocked_armw	5	21	CP6	2.472
VP08_ERPs_resplocked_armw	5	22	P7	-0.956
VP08_ERPs_resplocked_armw	5	23	P3	-3.744
VP08_ERPs_resplocked_armw	5	24	Pz	-7.578
VP08_ERPs_resplocked_armw	5	25	P4	-2.523
VP08_ERPs_resplocked_armw	5	26	P8	0.36
VP08_ERPs_resplocked_armw	5	27	POz	-3.445
VP08_ERPs_resplocked_armw	5	28	O1	-2.97
VP08_ERPs_resplocked_armw	5	29	Oz	-4.056
VP08_ERPs_resplocked_armw	5	30	O2	-1.182
VP08_ERPs_resplocked_armw	5	31	AF7	-2.25
VP08_ERPs_resplocked_armw	5	32	AF3	-7.435
VP08_ERPs_resplocked_armw	5	33	AF4	-6.575
VP08_ERPs_resplocked_armw	5	34	AF8	-4.574
VP08_ERPs_resplocked_armw	5	35	F5	-5.065
VP08_ERPs_resplocked_armw	5	36	F1	-5.115
VP08_ERPs_resplocked_armw	5	37	F2	-7.394
VP08_ERPs_resplocked_armw	5	38	F6	-6.143
VP08_ERPs_resplocked_armw	5	39	FC3	-4.691
VP08_ERPs_resplocked_armw	5	40	FCz	-7.25
VP08_ERPs_resplocked_armw	5	41	FC4	-7.316
VP08_ERPs_resplocked_armw	5	42	C5	1.796
VP08_ERPs_resplocked_armw	5	43	C1	-6.647
VP08_ERPs_resplocked_armw	5	44	C2	-6.924
VP08_ERPs_resplocked_armw	5	45	C6	0.274
VP08_ERPs_resplocked_armw	5	46	CP3	-2.402
VP08_ERPs_resplocked_armw	5	47	CPz	-7.761
VP08_ERPs_resplocked_armw	5	48	CP4	-2.623
VP08_ERPs_resplocked_armw	5	49	P5	-3.814
VP08_ERPs_resplocked_armw	5	50	P1	-4.583
VP08_ERPs_resplocked_armw	5	51	P2	-2.687
VP08_ERPs_resplocked_armw	5	52	P6	0.618
VP08_ERPs_resplocked_armw	5	53	PO5	-2.916
VP08_ERPs_resplocked_armw	5	54	PO3	-4.003
VP08_ERPs_resplocked_armw	5	55	PO4	-1.039
VP08_ERPs_resplocked_armw	5	56	PO6	-0.734
VP08_ERPs_resplocked_armw	5	57	FT7	0.657
VP08_ERPs_resplocked_armw	5	58	FT8	-2.088
VP08_ERPs_resplocked_armw	5	59	TP7	0.422
VP08_ERPs_resplocked_armw	5	60	TP8	4.4
VP08_ERPs_resplocked_armw	5	61	PO7	-3.424
VP08_ERPs_resplocked_armw	5	62	PO8	-0.623
VP09_ERPs_resplocked_armw	1	1	Fp1	4.643
VP09_ERPs_resplocked_armw	1	2	Fpz	5.544
VP09_ERPs_resplocked_armw	1	3	Fp2	6.644
VP09_ERPs_resplocked_armw	1	4	F7	-0.753
VP09_ERPs_resplocked_armw	1	5	F3	-6.585
VP09_ERPs_resplocked_armw	1	6	Fz	-6.442
VP09_ERPs_resplocked_armw	1	7	F4	-5.818
VP09_ERPs_resplocked_armw	1	8	F8	2.589
VP09_ERPs_resplocked_armw	1	9	FC5	-9.518
VP09_ERPs_resplocked_armw	1	10	FC1	-9.459
VP09_ERPs_resplocked_armw	1	11	FC2	-9.019
VP09_ERPs_resplocked_armw	1	12	FC6	-2.015
VP09_ERPs_resplocked_armw	1	13	T7	-2.462
VP09_ERPs_resplocked_armw	1	14	C3	-12.108
VP09_ERPs_resplocked_armw	1	15	Cz	-11.26
VP09_ERPs_resplocked_armw	1	16	C4	-7.547
VP09_ERPs_resplocked_armw	1	17	T8	-0.029
VP09_ERPs_resplocked_armw	1	18	CP5	-5.487
VP09_ERPs_resplocked_armw	1	19	CP1	-12.074
VP09_ERPs_resplocked_armw	1	20	CP2	-10.605
VP09_ERPs_resplocked_armw	1	21	CP6	-4.965
VP09_ERPs_resplocked_armw	1	22	P7	-8.381
VP09_ERPs_resplocked_armw	1	23	P3	-8.927
VP09_ERPs_resplocked_armw	1	24	Pz	-11.371
VP09_ERPs_resplocked_armw	1	25	P4	-10.469
VP09_ERPs_resplocked_armw	1	26	P8	-10.129
VP09_ERPs_resplocked_armw	1	27	POz	-11.178
VP09_ERPs_resplocked_armw	1	28	O1	-10.531
VP09_ERPs_resplocked_armw	1	29	Oz	-10.059
VP09_ERPs_resplocked_armw	1	30	O2	-10.399
VP09_ERPs_resplocked_armw	1	31	AF7	-1.373
VP09_ERPs_resplocked_armw	1	32	AF3	-1.271
VP09_ERPs_resplocked_armw	1	33	AF4	1.907
VP09_ERPs_resplocked_armw	1	34	AF8	0.562
VP09_ERPs_resplocked_armw	1	35	F5	-0.307
VP09_ERPs_resplocked_armw	1	36	F1	-6.296
VP09_ERPs_resplocked_armw	1	37	F2	-6.071
VP09_ERPs_resplocked_armw	1	38	F6	2.248
VP09_ERPs_resplocked_armw	1	39	FC3	-8.745
VP09_ERPs_resplocked_armw	1	40	FCz	-9.307
VP09_ERPs_resplocked_armw	1	41	FC4	-8.961
VP09_ERPs_resplocked_armw	1	42	C5	-9.333
VP09_ERPs_resplocked_armw	1	43	C1	-11.314
VP09_ERPs_resplocked_armw	1	44	C2	-10.802
VP09_ERPs_resplocked_armw	1	45	C6	0.041
VP09_ERPs_resplocked_armw	1	46	CP3	-12.576
VP09_ERPs_resplocked_armw	1	47	CPz	-12.463
VP09_ERPs_resplocked_armw	1	48	CP4	-10.127
VP09_ERPs_resplocked_armw	1	49	P5	-8.547
VP09_ERPs_resplocked_armw	1	50	P1	-9.477
VP09_ERPs_resplocked_armw	1	51	P2	-10.291
VP09_ERPs_resplocked_armw	1	52	P6	-10.522
VP09_ERPs_resplocked_armw	1	53	PO5	-7.86
VP09_ERPs_resplocked_armw	1	54	PO3	-9.795
VP09_ERPs_resplocked_armw	1	55	PO4	-11.111
VP09_ERPs_resplocked_armw	1	56	PO6	-10.136
VP09_ERPs_resplocked_armw	1	57	FT7	-3.241
VP09_ERPs_resplocked_armw	1	58	FT8	-1.37
VP09_ERPs_resplocked_armw	1	59	TP7	-4.639
VP09_ERPs_resplocked_armw	1	60	TP8	-3.291
VP09_ERPs_resplocked_armw	1	61	PO7	-8.254
VP09_ERPs_resplocked_armw	1	62	PO8	-9.936
VP09_ERPs_resplocked_armw	2	1	Fp1	1.46
VP09_ERPs_resplocked_armw	2	2	Fpz	3.408
VP09_ERPs_resplocked_armw	2	3	Fp2	1.292
VP09_ERPs_resplocked_armw	2	4	F7	-1.044
VP09_ERPs_resplocked_armw	2	5	F3	-4.496
VP09_ERPs_resplocked_armw	2	6	Fz	-4.387
VP09_ERPs_resplocked_armw	2	7	F4	-4.337
VP09_ERPs_resplocked_armw	2	8	F8	1.138
VP09_ERPs_resplocked_armw	2	9	FC5	-5.15
VP09_ERPs_resplocked_armw	2	10	FC1	-8.715
VP09_ERPs_resplocked_armw	2	11	FC2	-8.594
VP09_ERPs_resplocked_armw	2	12	FC6	-4.939
VP09_ERPs_resplocked_armw	2	13	T7	-4.511
VP09_ERPs_resplocked_armw	2	14	C3	-8.637
VP09_ERPs_resplocked_armw	2	15	Cz	-9.66
VP09_ERPs_resplocked_armw	2	16	C4	-8.904
VP09_ERPs_resplocked_armw	2	17	T8	-0.963
VP09_ERPs_resplocked_armw	2	18	CP5	-4.754
VP09_ERPs_resplocked_armw	2	19	CP1	-10.316
VP09_ERPs_resplocked_armw	2	20	CP2	-9.578
VP09_ERPs_resplocked_armw	2	21	CP6	-5.577
VP09_ERPs_resplocked_armw	2	22	P7	-6.972
VP09_ERPs_resplocked_armw	2	23	P3	-7.168
VP09_ERPs_resplocked_armw	2	24	Pz	-9.428
VP09_ERPs_resplocked_armw	2	25	P4	-9.369
VP09_ERPs_resplocked_armw	2	26	P8	-9.161
VP09_ERPs_resplocked_armw	2	27	POz	-9.421
VP09_ERPs_resplocked_armw	2	28	O1	-9.838
VP09_ERPs_resplocked_armw	2	29	Oz	-12.054
VP09_ERPs_resplocked_armw	2	30	O2	-9.37
VP09_ERPs_resplocked_armw	2	31	AF7	-0.102
VP09_ERPs_resplocked_armw	2	32	AF3	-1.299
VP09_ERPs_resplocked_armw	2	33	AF4	-1.008
VP09_ERPs_resplocked_armw	2	34	AF8	1.519
VP09_ERPs_resplocked_armw	2	35	F5	-0.943
VP09_ERPs_resplocked_armw	2	36	F1	-4.349
VP09_ERPs_resplocked_armw	2	37	F2	-4.359
VP09_ERPs_resplocked_armw	2	38	F6	-0.784
VP09_ERPs_resplocked_armw	2	39	FC3	-6.537
VP09_ERPs_resplocked_armw	2	40	FCz	-8.545
VP09_ERPs_resplocked_armw	2	41	FC4	-8.6
VP09_ERPs_resplocked_armw	2	42	C5	-5.462
VP09_ERPs_resplocked_armw	2	43	C1	-9.224
VP09_ERPs_resplocked_armw	2	44	C2	-9.21
VP09_ERPs_resplocked_armw	2	45	C6	-1.008
VP09_ERPs_resplocked_armw	2	46	CP3	-8.487
VP09_ERPs_resplocked_armw	2	47	CPz	-10.24
VP09_ERPs_resplocked_armw	2	48	CP4	-9.075
VP09_ERPs_resplocked_armw	2	49	P5	-7.092
VP09_ERPs_resplocked_armw	2	50	P1	-8.33
VP09_ERPs_resplocked_armw	2	51	P2	-9.217
VP09_ERPs_resplocked_armw	2	52	P6	-9.239
VP09_ERPs_resplocked_armw	2	53	PO5	-8.099
VP09_ERPs_resplocked_armw	2	54	PO3	-10.213
VP09_ERPs_resplocked_armw	2	55	PO4	-9.462
VP09_ERPs_resplocked_armw	2	56	PO6	-9.122
VP09_ERPs_resplocked_armw	2	57	FT7	1.938
VP09_ERPs_resplocked_armw	2	58	FT8	-1.771
VP09_ERPs_resplocked_armw	2	59	TP7	-4.39
VP09_ERPs_resplocked_armw	2	60	TP8	-3.456
VP09_ERPs_resplocked_armw	2	61	PO7	-8.226
VP09_ERPs_resplocked_armw	2	62	PO8	-8.971
VP09_ERPs_resplocked_armw	4	1	Fp1	1.587
VP09_ERPs_resplocked_armw	4	2	Fpz	0.825
VP09_ERPs_resplocked_armw	4	3	Fp2	4.535
VP09_ERPs_resplocked_armw	4	4	F7	-0.68
VP09_ERPs_resplocked_armw	4	5	F3	-4.433
VP09_ERPs_resplocked_armw	4	6	Fz	-4.41
VP09_ERPs_resplocked_armw	4	7	F4	-4.425
VP09_ERPs_resplocked_armw	4	8	F8	-0.158
VP09_ERPs_resplocked_armw	4	9	FC5	-4.92
VP09_ERPs_resplocked_armw	4	10	FC1	-8.837
VP09_ERPs_resplocked_armw	4	11	FC2	-8.788
VP09_ERPs_resplocked_armw	4	12	FC6	-7.575
VP09_ERPs_resplocked_armw	4	13	T7	-3.09
VP09_ERPs_resplocked_armw	4	14	C3	-10.584
VP09_ERPs_resplocked_armw	4	15	Cz	-11.169
VP09_ERPs_resplocked_armw	4	16	C4	-9.474
VP09_ERPs_resplocked_armw	4	17	T8	-3.361
VP09_ERPs_resplocked_armw	4	18	CP5	-7.948
VP09_ERPs_resplocked_armw	4	19	CP1	-10.177
VP09_ERPs_resplocked_armw	4	20	CP2	-11.777
VP09_ERPs_resplocked_armw	4	21	CP6	-9.742
VP09_ERPs_resplocked_armw	4	22	P7	-8.544
VP09_ERPs_resplocked_armw	4	23	P3	-8.663
VP09_ERPs_resplocked_armw	4	24	Pz	-13.74
VP09_ERPs_resplocked_armw	4	25	P4	-13.614
VP09_ERPs_resplocked_armw	4	26	P8	-13.761
VP09_ERPs_resplocked_armw	4	27	POz	-13.731
VP09_ERPs_resplocked_armw	4	28	O1	-13.527
VP09_ERPs_resplocked_armw	4	29	Oz	-15.071
VP09_ERPs_resplocked_armw	4	30	O2	-13.732
VP09_ERPs_resplocked_armw	4	31	AF7	0.559
VP09_ERPs_resplocked_armw	4	32	AF3	-2.441
VP09_ERPs_resplocked_armw	4	33	AF4	0.554
VP09_ERPs_resplocked_armw	4	34	AF8	2.056
VP09_ERPs_resplocked_armw	4	35	F5	-0.748
VP09_ERPs_resplocked_armw	4	36	F1	-4.433
VP09_ERPs_resplocked_armw	4	37	F2	-4.459
VP09_ERPs_resplocked_armw	4	38	F6	0.807
VP09_ERPs_resplocked_armw	4	39	FC3	-7.679
VP09_ERPs_resplocked_armw	4	40	FCz	-8.682
VP09_ERPs_resplocked_armw	4	41	FC4	-8.813
VP09_ERPs_resplocked_armw	4	42	C5	-5.326
VP09_ERPs_resplocked_armw	4	43	C1	-10.406
VP09_ERPs_resplocked_armw	4	44	C2	-11.027
VP09_ERPs_resplocked_armw	4	45	C6	-3.372
VP09_ERPs_resplocked_armw	4	46	CP3	-10.851
VP09_ERPs_resplocked_armw	4	47	CPz	-12.579
VP09_ERPs_resplocked_armw	4	48	CP4	-13.34
VP09_ERPs_resplocked_armw	4	49	P5	-8.571
VP09_ERPs_resplocked_armw	4	50	P1	-11.734
VP09_ERPs_resplocked_armw	4	51	P2	-13.598
VP09_ERPs_resplocked_armw	4	52	P6	-13.745
VP09_ERPs_resplocked_armw	4	53	PO5	-12.451
VP09_ERPs_resplocked_armw	4	54	PO3	-13.473
VP09_ERPs_resplocked_armw	4	55	PO4	-13.962
VP09_ERPs_resplocked_armw	4	56	PO6	-13.687
VP09_ERPs_resplocked_armw	4	57	FT7	-0.2
VP09_ERPs_resplocked_armw	4	58	FT8	-3.478
VP09_ERPs_resplocked_armw	4	59	TP7	-5.237
VP09_ERPs_resplocked_armw	4	60	TP8	-7.035
VP09_ERPs_resplocked_armw	4	61	PO7	-12.459
VP09_ERPs_resplocked_armw	4	62	PO8	-13.633
VP09_ERPs_resplocked_armw	5	1	Fp1	-4.84
VP09_ERPs_resplocked_armw	5	2	Fpz	-1.636
VP09_ERPs_resplocked_armw	5	3	Fp2	1.41
VP09_ERPs_resplocked_armw	5	4	F7	-4.709
VP09_ERPs_resplocked_armw	5	5	F3	-6.869
VP09_ERPs_resplocked_armw	5	6	Fz	-6.813
VP09_ERPs_resplocked_armw	5	7	F4	-6.432
VP09_ERPs_resplocked_armw	5	8	F8	-1.92
VP09_ERPs_resplocked_armw	5	9	FC5	-7.794
VP09_ERPs_resplocked_armw	5	10	FC1	-10.914
VP09_ERPs_resplocked_armw	5	11	FC2	-10.757
VP09_ERPs_resplocked_armw	5	12	FC6	-4.063
VP09_ERPs_resplocked_armw	5	13	T7	-4.658
VP09_ERPs_resplocked_armw	5	14	C3	-12.793
VP09_ERPs_resplocked_armw	5	15	Cz	-12.752
VP09_ERPs_resplocked_armw	5	16	C4	-10.967
VP09_ERPs_resplocked_armw	5	17	T8	-3.006
VP09_ERPs_resplocked_armw	5	18	CP5	-8.51
VP09_ERPs_resplocked_armw	5	19	CP1	-13.961
VP09_ERPs_resplocked_armw	5	20	CP2	-12.497
VP09_ERPs_resplocked_armw	5	21	CP6	-7.935
VP09_ERPs_resplocked_armw	5	22	P7	-9.957
VP09_ERPs_resplocked_armw	5	23	P3	-10.138
VP09_ERPs_resplocked_armw	5	24	Pz	-13.648
VP09_ERPs_resplocked_armw	5	25	P4	-11.973
VP09_ERPs_resplocked_armw	5	26	P8	-12.042
VP09_ERPs_resplocked_armw	5	27	POz	-13.739
VP09_ERPs_resplocked_armw	5	28	O1	-12.626
VP09_ERPs_resplocked_armw	5	29	Oz	-13.375
VP09_ERPs_resplocked_armw	5	30	O2	-12.178
VP09_ERPs_resplocked_armw	5	31	AF7	-4.572
VP09_ERPs_resplocked_armw	5	32	AF3	-4.516
VP09_ERPs_resplocked_armw	5	33	AF4	-1.914
VP09_ERPs_resplocked_armw	5	34	AF8	3.52
VP09_ERPs_resplocked_armw	5	35	F5	-4.645
VP09_ERPs_resplocked_armw	5	36	F1	-6.719
VP09_ERPs_resplocked_armw	5	37	F2	-6.548
VP09_ERPs_resplocked_armw	5	38	F6	-1.696
VP09_ERPs_resplocked_armw	5	39	FC3	-9.013
VP09_ERPs_resplocked_armw	5	40	FCz	-10.797
VP09_ERPs_resplocked_armw	5	41	FC4	-10.676
VP09_ERPs_resplocked_armw	5	42	C5	-8.244
VP09_ERPs_resplocked_armw	5	43	C1	-12.934
VP09_ERPs_resplocked_armw	5	44	C2	-12.532
VP09_ERPs_resplocked_armw	5	45	C6	-2.756
VP09_ERPs_resplocked_armw	5	46	CP3	-12.993
VP09_ERPs_resplocked_armw	5	47	CPz	-13.08
VP09_ERPs_resplocked_armw	5	48	CP4	-11.748
VP09_ERPs_resplocked_armw	5	49	P5	-10.049
VP09_ERPs_resplocked_armw	5	50	P1	-12.334
VP09_ERPs_resplocked_armw	5	51	P2	-12.107
VP09_ERPs_resplocked_armw	5	52	P6	-11.939
VP09_ERPs_resplocked_armw	5	53	PO5	-10.336
VP09_ERPs_resplocked_armw	5	54	PO3	-12.907
VP09_ERPs_resplocked_armw	5	55	PO4	-12.274
VP09_ERPs_resplocked_armw	5	56	PO6	-12.002
VP09_ERPs_resplocked_armw	5	57	FT7	-4.832
VP09_ERPs_resplocked_armw	5	58	FT8	-3.143
VP09_ERPs_resplocked_armw	5	59	TP7	-5.718
VP09_ERPs_resplocked_armw	5	60	TP8	-5.244
VP09_ERPs_resplocked_armw	5	61	PO7	-10.424
VP09_ERPs_resplocked_armw	5	62	PO8	-11.956
VP10_ERPs_resplocked_armw	1	1	Fp1	-2.079
VP10_ERPs_resplocked_armw	1	2	Fpz	-4.496
VP10_ERPs_resplocked_armw	1	3	Fp2	-4.201
VP10_ERPs_resplocked_armw	1	4	F7	-4.516
VP10_ERPs_resplocked_armw	1	5	F3	-7.311
VP10_ERPs_resplocked_armw	1	6	Fz	-7.469
VP10_ERPs_resplocked_armw	1	7	F4	-5.069
VP10_ERPs_resplocked_armw	1	8	F8	2.01
VP10_ERPs_resplocked_armw	1	9	FC5	-4.896
VP10_ERPs_resplocked_armw	1	10	FC1	-7.783
VP10_ERPs_resplocked_armw	1	11	FC2	-5.79
VP10_ERPs_resplocked_armw	1	12	FC6	-3.105
VP10_ERPs_resplocked_armw	1	13	T7	-0.771
VP10_ERPs_resplocked_armw	1	14	C3	-6.487
VP10_ERPs_resplocked_armw	1	15	Cz	-5.375
[truncated: 4,449 more rows]
