# Supplementary material for: Action Priority: Early Neurophysiological Interaction of Conceptual and Motor Representations
Source: PLoS One. 2016 Dec 14;11(12):e0165882. doi: 10.1371/journal.pone.0165882 (PMC5156427; doi:10.1371/journal.pone.0165882)
Supplement: S27 Dataset — (DAT) [file pone.0165882.s027.dat]

ERPset	bin	chindex	chlabel	value
VP01_ERPs_resplocked_armw	1	1	Fp1	-0.23
VP01_ERPs_resplocked_armw	1	2	Fpz	0.028
VP01_ERPs_resplocked_armw	1	3	Fp2	-0.064
VP01_ERPs_resplocked_armw	1	4	F7	-0.289
VP01_ERPs_resplocked_armw	1	5	F3	-0.877
VP01_ERPs_resplocked_armw	1	6	Fz	-0.229
VP01_ERPs_resplocked_armw	1	7	F4	-0.56
VP01_ERPs_resplocked_armw	1	8	F8	-1.169
VP01_ERPs_resplocked_armw	1	9	FC5	-1.815
VP01_ERPs_resplocked_armw	1	10	FC1	-0.178
VP01_ERPs_resplocked_armw	1	11	FC2	-1.138
VP01_ERPs_resplocked_armw	1	12	FC6	-1.866
VP01_ERPs_resplocked_armw	1	13	T7	-2.727
VP01_ERPs_resplocked_armw	1	14	C3	-1.394
VP01_ERPs_resplocked_armw	1	15	Cz	-1.066
VP01_ERPs_resplocked_armw	1	16	C4	-1.213
VP01_ERPs_resplocked_armw	1	17	T8	-1.247
VP01_ERPs_resplocked_armw	1	18	CP5	-1.851
VP01_ERPs_resplocked_armw	1	19	CP1	-1.171
VP01_ERPs_resplocked_armw	1	20	CP2	-1.229
VP01_ERPs_resplocked_armw	1	21	CP6	-1.242
VP01_ERPs_resplocked_armw	1	22	P7	-2.169
VP01_ERPs_resplocked_armw	1	23	P3	-1.562
VP01_ERPs_resplocked_armw	1	24	Pz	-0.998
VP01_ERPs_resplocked_armw	1	25	P4	-1.465
VP01_ERPs_resplocked_armw	1	26	P8	0.091
VP01_ERPs_resplocked_armw	1	27	POz	-0.508
VP01_ERPs_resplocked_armw	1	28	O1	-1.23
VP01_ERPs_resplocked_armw	1	29	Oz	-0.384
VP01_ERPs_resplocked_armw	1	30	O2	0.355
VP01_ERPs_resplocked_armw	1	31	AF7	0.669
VP01_ERPs_resplocked_armw	1	32	AF3	-0.924
VP01_ERPs_resplocked_armw	1	33	AF4	-0.738
VP01_ERPs_resplocked_armw	1	34	AF8	-0.712
VP01_ERPs_resplocked_armw	1	35	F5	-0.039
VP01_ERPs_resplocked_armw	1	36	F1	-0.896
VP01_ERPs_resplocked_armw	1	37	F2	-0.978
VP01_ERPs_resplocked_armw	1	38	F6	-1.1
VP01_ERPs_resplocked_armw	1	39	FC3	-0.981
VP01_ERPs_resplocked_armw	1	40	FCz	-0.533
VP01_ERPs_resplocked_armw	1	41	FC4	-1.856
VP01_ERPs_resplocked_armw	1	42	C5	-1.628
VP01_ERPs_resplocked_armw	1	43	C1	-0.889
VP01_ERPs_resplocked_armw	1	44	C2	-1.527
VP01_ERPs_resplocked_armw	1	45	C6	-1.111
VP01_ERPs_resplocked_armw	1	46	CP3	-1.658
VP01_ERPs_resplocked_armw	1	47	CPz	-1.365
VP01_ERPs_resplocked_armw	1	48	CP4	-0.638
VP01_ERPs_resplocked_armw	1	49	P5	-2.195
VP01_ERPs_resplocked_armw	1	50	P1	-1.573
VP01_ERPs_resplocked_armw	1	51	P2	-0.604
VP01_ERPs_resplocked_armw	1	52	P6	0.292
VP01_ERPs_resplocked_armw	1	53	PO5	-0.723
VP01_ERPs_resplocked_armw	1	54	PO3	-0.815
VP01_ERPs_resplocked_armw	1	55	PO4	0.17
VP01_ERPs_resplocked_armw	1	56	PO6	0.201
VP01_ERPs_resplocked_armw	1	57	FT7	-1.495
VP01_ERPs_resplocked_armw	1	58	FT8	-0.673
VP01_ERPs_resplocked_armw	1	59	TP7	-2.693
VP01_ERPs_resplocked_armw	1	60	TP8	-0.269
VP01_ERPs_resplocked_armw	1	61	PO7	-0.786
VP01_ERPs_resplocked_armw	1	62	PO8	0.163
VP01_ERPs_resplocked_armw	2	1	Fp1	1.498
VP01_ERPs_resplocked_armw	2	2	Fpz	1.151
VP01_ERPs_resplocked_armw	2	3	Fp2	1.504
VP01_ERPs_resplocked_armw	2	4	F7	0.902
VP01_ERPs_resplocked_armw	2	5	F3	1.028
VP01_ERPs_resplocked_armw	2	6	Fz	0.688
VP01_ERPs_resplocked_armw	2	7	F4	0.231
VP01_ERPs_resplocked_armw	2	8	F8	-0.187
VP01_ERPs_resplocked_armw	2	9	FC5	-1.633
VP01_ERPs_resplocked_armw	2	10	FC1	0.634
VP01_ERPs_resplocked_armw	2	11	FC2	0.237
VP01_ERPs_resplocked_armw	2	12	FC6	-0.148
VP01_ERPs_resplocked_armw	2	13	T7	-2.047
VP01_ERPs_resplocked_armw	2	14	C3	-0.337
VP01_ERPs_resplocked_armw	2	15	Cz	-0.217
VP01_ERPs_resplocked_armw	2	16	C4	-1.697
VP01_ERPs_resplocked_armw	2	17	T8	0.026
VP01_ERPs_resplocked_armw	2	18	CP5	-1.069
VP01_ERPs_resplocked_armw	2	19	CP1	-0.292
VP01_ERPs_resplocked_armw	2	20	CP2	0.131
VP01_ERPs_resplocked_armw	2	21	CP6	-0.248
VP01_ERPs_resplocked_armw	2	22	P7	-1.91
VP01_ERPs_resplocked_armw	2	23	P3	-1.119
VP01_ERPs_resplocked_armw	2	24	Pz	-0.152
VP01_ERPs_resplocked_armw	2	25	P4	0.059
VP01_ERPs_resplocked_armw	2	26	P8	0.299
VP01_ERPs_resplocked_armw	2	27	POz	0.234
VP01_ERPs_resplocked_armw	2	28	O1	-0.757
VP01_ERPs_resplocked_armw	2	29	Oz	-0.165
VP01_ERPs_resplocked_armw	2	30	O2	0.585
VP01_ERPs_resplocked_armw	2	31	AF7	1.939
VP01_ERPs_resplocked_armw	2	32	AF3	1.071
VP01_ERPs_resplocked_armw	2	33	AF4	0.589
VP01_ERPs_resplocked_armw	2	34	AF8	0.781
VP01_ERPs_resplocked_armw	2	35	F5	1.937
VP01_ERPs_resplocked_armw	2	36	F1	1.043
VP01_ERPs_resplocked_armw	2	37	F2	0.61
VP01_ERPs_resplocked_armw	2	38	F6	0.478
VP01_ERPs_resplocked_armw	2	39	FC3	0.585
VP01_ERPs_resplocked_armw	2	40	FCz	-0.046
VP01_ERPs_resplocked_armw	2	41	FC4	-0.194
VP01_ERPs_resplocked_armw	2	42	C5	-2.3
VP01_ERPs_resplocked_armw	2	43	C1	0.243
VP01_ERPs_resplocked_armw	2	44	C2	0.775
VP01_ERPs_resplocked_armw	2	45	C6	0.543
VP01_ERPs_resplocked_armw	2	46	CP3	-0.127
VP01_ERPs_resplocked_armw	2	47	CPz	-0.411
VP01_ERPs_resplocked_armw	2	48	CP4	0.722
VP01_ERPs_resplocked_armw	2	49	P5	-2.186
VP01_ERPs_resplocked_armw	2	50	P1	-1.101
VP01_ERPs_resplocked_armw	2	51	P2	-0.223
VP01_ERPs_resplocked_armw	2	52	P6	-0.029
VP01_ERPs_resplocked_armw	2	53	PO5	-0.847
VP01_ERPs_resplocked_armw	2	54	PO3	-0.797
VP01_ERPs_resplocked_armw	2	55	PO4	0.68
VP01_ERPs_resplocked_armw	2	56	PO6	0.726
VP01_ERPs_resplocked_armw	2	57	FT7	-1.1
VP01_ERPs_resplocked_armw	2	58	FT8	0.143
VP01_ERPs_resplocked_armw	2	59	TP7	-2.051
VP01_ERPs_resplocked_armw	2	60	TP8	0.316
VP01_ERPs_resplocked_armw	2	61	PO7	-0.801
VP01_ERPs_resplocked_armw	2	62	PO8	0.689
VP01_ERPs_resplocked_armw	4	1	Fp1	2.477
VP01_ERPs_resplocked_armw	4	2	Fpz	2.015
VP01_ERPs_resplocked_armw	4	3	Fp2	2.021
VP01_ERPs_resplocked_armw	4	4	F7	2.019
VP01_ERPs_resplocked_armw	4	5	F3	2.179
VP01_ERPs_resplocked_armw	4	6	Fz	2.891
VP01_ERPs_resplocked_armw	4	7	F4	1.562
VP01_ERPs_resplocked_armw	4	8	F8	1.514
VP01_ERPs_resplocked_armw	4	9	FC5	0.923
VP01_ERPs_resplocked_armw	4	10	FC1	2.163
VP01_ERPs_resplocked_armw	4	11	FC2	2.271
VP01_ERPs_resplocked_armw	4	12	FC6	1.086
VP01_ERPs_resplocked_armw	4	13	T7	0.165
VP01_ERPs_resplocked_armw	4	14	C3	2.16
VP01_ERPs_resplocked_armw	4	15	Cz	1.88
VP01_ERPs_resplocked_armw	4	16	C4	1.766
VP01_ERPs_resplocked_armw	4	17	T8	0.883
VP01_ERPs_resplocked_armw	4	18	CP5	-0.503
VP01_ERPs_resplocked_armw	4	19	CP1	1.257
VP01_ERPs_resplocked_armw	4	20	CP2	1.376
VP01_ERPs_resplocked_armw	4	21	CP6	1.502
VP01_ERPs_resplocked_armw	4	22	P7	0.467
VP01_ERPs_resplocked_armw	4	23	P3	-0.413
VP01_ERPs_resplocked_armw	4	24	Pz	-0.07
VP01_ERPs_resplocked_armw	4	25	P4	0.739
VP01_ERPs_resplocked_armw	4	26	P8	1.35
VP01_ERPs_resplocked_armw	4	27	POz	0.13
VP01_ERPs_resplocked_armw	4	28	O1	0.255
VP01_ERPs_resplocked_armw	4	29	Oz	0.16
VP01_ERPs_resplocked_armw	4	30	O2	0.617
VP01_ERPs_resplocked_armw	4	31	AF7	2.988
VP01_ERPs_resplocked_armw	4	32	AF3	2.254
VP01_ERPs_resplocked_armw	4	33	AF4	2.338
VP01_ERPs_resplocked_armw	4	34	AF8	2.074
VP01_ERPs_resplocked_armw	4	35	F5	2.104
VP01_ERPs_resplocked_armw	4	36	F1	2.218
VP01_ERPs_resplocked_armw	4	37	F2	2.176
VP01_ERPs_resplocked_armw	4	38	F6	1.042
VP01_ERPs_resplocked_armw	4	39	FC3	1.19
VP01_ERPs_resplocked_armw	4	40	FCz	3.435
VP01_ERPs_resplocked_armw	4	41	FC4	1.758
VP01_ERPs_resplocked_armw	4	42	C5	-0.041
VP01_ERPs_resplocked_armw	4	43	C1	2.759
VP01_ERPs_resplocked_armw	4	44	C2	1.937
VP01_ERPs_resplocked_armw	4	45	C6	0.471
VP01_ERPs_resplocked_armw	4	46	CP3	0.552
VP01_ERPs_resplocked_armw	4	47	CPz	1.032
VP01_ERPs_resplocked_armw	4	48	CP4	0.469
VP01_ERPs_resplocked_armw	4	49	P5	-0.811
VP01_ERPs_resplocked_armw	4	50	P1	-0.349
VP01_ERPs_resplocked_armw	4	51	P2	-0.004
VP01_ERPs_resplocked_armw	4	52	P6	0.873
VP01_ERPs_resplocked_armw	4	53	PO5	-1.9
VP01_ERPs_resplocked_armw	4	54	PO3	-1.925
VP01_ERPs_resplocked_armw	4	55	PO4	0.587
VP01_ERPs_resplocked_armw	4	56	PO6	0.673
VP01_ERPs_resplocked_armw	4	57	FT7	0.625
VP01_ERPs_resplocked_armw	4	58	FT8	0.249
VP01_ERPs_resplocked_armw	4	59	TP7	0.198
VP01_ERPs_resplocked_armw	4	60	TP8	0.699
VP01_ERPs_resplocked_armw	4	61	PO7	-1.923
VP01_ERPs_resplocked_armw	4	62	PO8	0.619
VP01_ERPs_resplocked_armw	5	1	Fp1	3.344
VP01_ERPs_resplocked_armw	5	2	Fpz	2.805
VP01_ERPs_resplocked_armw	5	3	Fp2	3.347
VP01_ERPs_resplocked_armw	5	4	F7	2.726
VP01_ERPs_resplocked_armw	5	5	F3	2.564
VP01_ERPs_resplocked_armw	5	6	Fz	2.352
VP01_ERPs_resplocked_armw	5	7	F4	3.053
VP01_ERPs_resplocked_armw	5	8	F8	2.688
VP01_ERPs_resplocked_armw	5	9	FC5	1.975
VP01_ERPs_resplocked_armw	5	10	FC1	2.15
VP01_ERPs_resplocked_armw	5	11	FC2	2.866
VP01_ERPs_resplocked_armw	5	12	FC6	2.318
VP01_ERPs_resplocked_armw	5	13	T7	-0.341
VP01_ERPs_resplocked_armw	5	14	C3	2.618
VP01_ERPs_resplocked_armw	5	15	Cz	3.141
VP01_ERPs_resplocked_armw	5	16	C4	1.661
VP01_ERPs_resplocked_armw	5	17	T8	1.365
VP01_ERPs_resplocked_armw	5	18	CP5	0.587
VP01_ERPs_resplocked_armw	5	19	CP1	1.158
VP01_ERPs_resplocked_armw	5	20	CP2	1.698
VP01_ERPs_resplocked_armw	5	21	CP6	1.803
VP01_ERPs_resplocked_armw	5	22	P7	-0.743
VP01_ERPs_resplocked_armw	5	23	P3	0.915
VP01_ERPs_resplocked_armw	5	24	Pz	2.218
VP01_ERPs_resplocked_armw	5	25	P4	1.673
VP01_ERPs_resplocked_armw	5	26	P8	1.7
VP01_ERPs_resplocked_armw	5	27	POz	1.267
VP01_ERPs_resplocked_armw	5	28	O1	0.849
VP01_ERPs_resplocked_armw	5	29	Oz	2.06
VP01_ERPs_resplocked_armw	5	30	O2	1.54
VP01_ERPs_resplocked_armw	5	31	AF7	3.001
VP01_ERPs_resplocked_armw	5	32	AF3	2.843
VP01_ERPs_resplocked_armw	5	33	AF4	2.174
VP01_ERPs_resplocked_armw	5	34	AF8	2.443
VP01_ERPs_resplocked_armw	5	35	F5	2.065
VP01_ERPs_resplocked_armw	5	36	F1	2.578
VP01_ERPs_resplocked_armw	5	37	F2	2.572
VP01_ERPs_resplocked_armw	5	38	F6	3.693
VP01_ERPs_resplocked_armw	5	39	FC3	2.285
VP01_ERPs_resplocked_armw	5	40	FCz	2.233
VP01_ERPs_resplocked_armw	5	41	FC4	2.595
VP01_ERPs_resplocked_armw	5	42	C5	1.254
VP01_ERPs_resplocked_armw	5	43	C1	2.873
VP01_ERPs_resplocked_armw	5	44	C2	2.511
VP01_ERPs_resplocked_armw	5	45	C6	0.561
VP01_ERPs_resplocked_armw	5	46	CP3	1.342
VP01_ERPs_resplocked_armw	5	47	CPz	2.103
VP01_ERPs_resplocked_armw	5	48	CP4	1.699
VP01_ERPs_resplocked_armw	5	49	P5	0.035
VP01_ERPs_resplocked_armw	5	50	P1	1.04
VP01_ERPs_resplocked_armw	5	51	P2	1.919
VP01_ERPs_resplocked_armw	5	52	P6	1.364
VP01_ERPs_resplocked_armw	5	53	PO5	-0.789
VP01_ERPs_resplocked_armw	5	54	PO3	-0.679
VP01_ERPs_resplocked_armw	5	55	PO4	1.589
VP01_ERPs_resplocked_armw	5	56	PO6	1.668
VP01_ERPs_resplocked_armw	5	57	FT7	1.747
VP01_ERPs_resplocked_armw	5	58	FT8	0.693
VP01_ERPs_resplocked_armw	5	59	TP7	-0.253
VP01_ERPs_resplocked_armw	5	60	TP8	1.619
VP01_ERPs_resplocked_armw	5	61	PO7	-0.736
VP01_ERPs_resplocked_armw	5	62	PO8	1.728
VP02_ERPs_resplocked_armw	1	1	Fp1	1.153
VP02_ERPs_resplocked_armw	1	2	Fpz	1.804
VP02_ERPs_resplocked_armw	1	3	Fp2	1.575
VP02_ERPs_resplocked_armw	1	4	F7	0.219
VP02_ERPs_resplocked_armw	1	5	F3	0.796
VP02_ERPs_resplocked_armw	1	6	Fz	1.625
VP02_ERPs_resplocked_armw	1	7	F4	0.897
VP02_ERPs_resplocked_armw	1	8	F8	1.273
VP02_ERPs_resplocked_armw	1	9	FC5	0.475
VP02_ERPs_resplocked_armw	1	10	FC1	1.101
VP02_ERPs_resplocked_armw	1	11	FC2	1.878
VP02_ERPs_resplocked_armw	1	12	FC6	1.186
VP02_ERPs_resplocked_armw	1	13	T7	-0.038
VP02_ERPs_resplocked_armw	1	14	C3	1.279
VP02_ERPs_resplocked_armw	1	15	Cz	2.027
VP02_ERPs_resplocked_armw	1	16	C4	1.112
VP02_ERPs_resplocked_armw	1	17	T8	0.866
VP02_ERPs_resplocked_armw	1	18	CP5	2.122
VP02_ERPs_resplocked_armw	1	19	CP1	2.734
VP02_ERPs_resplocked_armw	1	20	CP2	2.814
VP02_ERPs_resplocked_armw	1	21	CP6	2.628
VP02_ERPs_resplocked_armw	1	22	P7	0.094
VP02_ERPs_resplocked_armw	1	23	P3	1.123
VP02_ERPs_resplocked_armw	1	24	Pz	3.611
VP02_ERPs_resplocked_armw	1	25	P4	4.119
VP02_ERPs_resplocked_armw	1	26	P8	2.923
VP02_ERPs_resplocked_armw	1	27	POz	3.915
VP02_ERPs_resplocked_armw	1	28	O1	2.604
VP02_ERPs_resplocked_armw	1	29	Oz	3.411
VP02_ERPs_resplocked_armw	1	30	O2	3.662
VP02_ERPs_resplocked_armw	1	31	AF7	1.439
VP02_ERPs_resplocked_armw	1	32	AF3	0.817
VP02_ERPs_resplocked_armw	1	33	AF4	1.148
VP02_ERPs_resplocked_armw	1	34	AF8	1.026
VP02_ERPs_resplocked_armw	1	35	F5	0.819
VP02_ERPs_resplocked_armw	1	36	F1	0.709
VP02_ERPs_resplocked_armw	1	37	F2	2.176
VP02_ERPs_resplocked_armw	1	38	F6	0.519
VP02_ERPs_resplocked_armw	1	39	FC3	1.063
VP02_ERPs_resplocked_armw	1	40	FCz	1.477
VP02_ERPs_resplocked_armw	1	41	FC4	1.259
VP02_ERPs_resplocked_armw	1	42	C5	-0.598
VP02_ERPs_resplocked_armw	1	43	C1	1.775
VP02_ERPs_resplocked_armw	1	44	C2	2.036
VP02_ERPs_resplocked_armw	1	45	C6	0.608
VP02_ERPs_resplocked_armw	1	46	CP3	1.985
VP02_ERPs_resplocked_armw	1	47	CPz	2.784
VP02_ERPs_resplocked_armw	1	48	CP4	2.354
VP02_ERPs_resplocked_armw	1	49	P5	1.509
VP02_ERPs_resplocked_armw	1	50	P1	3.449
VP02_ERPs_resplocked_armw	1	51	P2	3.817
VP02_ERPs_resplocked_armw	1	52	P6	3.593
VP02_ERPs_resplocked_armw	1	53	PO5	2.013
VP02_ERPs_resplocked_armw	1	54	PO3	3.498
VP02_ERPs_resplocked_armw	1	55	PO4	3.997
VP02_ERPs_resplocked_armw	1	56	PO6	4.314
VP02_ERPs_resplocked_armw	1	57	FT7	-1.244
VP02_ERPs_resplocked_armw	1	58	FT8	1.73
VP02_ERPs_resplocked_armw	1	59	TP7	-1.795
VP02_ERPs_resplocked_armw	1	60	TP8	1.944
VP02_ERPs_resplocked_armw	1	61	PO7	2.034
VP02_ERPs_resplocked_armw	1	62	PO8	4.531
VP02_ERPs_resplocked_armw	2	1	Fp1	0.809
VP02_ERPs_resplocked_armw	2	2	Fpz	0.652
VP02_ERPs_resplocked_armw	2	3	Fp2	0.422
VP02_ERPs_resplocked_armw	2	4	F7	-0.475
VP02_ERPs_resplocked_armw	2	5	F3	1.32
VP02_ERPs_resplocked_armw	2	6	Fz	2.338
VP02_ERPs_resplocked_armw	2	7	F4	1.552
VP02_ERPs_resplocked_armw	2	8	F8	-0.476
VP02_ERPs_resplocked_armw	2	9	FC5	-0.708
VP02_ERPs_resplocked_armw	2	10	FC1	2.79
VP02_ERPs_resplocked_armw	2	11	FC2	2.048
VP02_ERPs_resplocked_armw	2	12	FC6	0.406
VP02_ERPs_resplocked_armw	2	13	T7	-0.283
VP02_ERPs_resplocked_armw	2	14	C3	1.962
VP02_ERPs_resplocked_armw	2	15	Cz	2.652
VP02_ERPs_resplocked_armw	2	16	C4	2.747
VP02_ERPs_resplocked_armw	2	17	T8	0.381
VP02_ERPs_resplocked_armw	2	18	CP5	2.242
VP02_ERPs_resplocked_armw	2	19	CP1	2.956
VP02_ERPs_resplocked_armw	2	20	CP2	2.44
VP02_ERPs_resplocked_armw	2	21	CP6	1.163
VP02_ERPs_resplocked_armw	2	22	P7	0.695
VP02_ERPs_resplocked_armw	2	23	P3	2.153
VP02_ERPs_resplocked_armw	2	24	Pz	2.685
VP02_ERPs_resplocked_armw	2	25	P4	2.805
VP02_ERPs_resplocked_armw	2	26	P8	1.816
VP02_ERPs_resplocked_armw	2	27	POz	3.034
VP02_ERPs_resplocked_armw	2	28	O1	1.644
VP02_ERPs_resplocked_armw	2	29	Oz	2.935
VP02_ERPs_resplocked_armw	2	30	O2	3.514
VP02_ERPs_resplocked_armw	2	31	AF7	-0.236
VP02_ERPs_resplocked_armw	2	32	AF3	1.342
VP02_ERPs_resplocked_armw	2	33	AF4	1.955
VP02_ERPs_resplocked_armw	2	34	AF8	0.046
VP02_ERPs_resplocked_armw	2	35	F5	1.173
VP02_ERPs_resplocked_armw	2	36	F1	1.373
VP02_ERPs_resplocked_armw	2	37	F2	2.557
VP02_ERPs_resplocked_armw	2	38	F6	0.692
VP02_ERPs_resplocked_armw	2	39	FC3	1.869
VP02_ERPs_resplocked_armw	2	40	FCz	2.847
VP02_ERPs_resplocked_armw	2	41	FC4	0.91
VP02_ERPs_resplocked_armw	2	42	C5	1.576
VP02_ERPs_resplocked_armw	2	43	C1	3.675
VP02_ERPs_resplocked_armw	2	44	C2	2.431
VP02_ERPs_resplocked_armw	2	45	C6	0.216
VP02_ERPs_resplocked_armw	2	46	CP3	1.723
VP02_ERPs_resplocked_armw	2	47	CPz	2.822
VP02_ERPs_resplocked_armw	2	48	CP4	1.401
VP02_ERPs_resplocked_armw	2	49	P5	2.114
VP02_ERPs_resplocked_armw	2	50	P1	2.743
VP02_ERPs_resplocked_armw	2	51	P2	3.246
VP02_ERPs_resplocked_armw	2	52	P6	2.852
VP02_ERPs_resplocked_armw	2	53	PO5	1.932
VP02_ERPs_resplocked_armw	2	54	PO3	2.05
VP02_ERPs_resplocked_armw	2	55	PO4	2.872
VP02_ERPs_resplocked_armw	2	56	PO6	3.343
VP02_ERPs_resplocked_armw	2	57	FT7	-1.635
VP02_ERPs_resplocked_armw	2	58	FT8	-0.643
VP02_ERPs_resplocked_armw	2	59	TP7	-1.496
VP02_ERPs_resplocked_armw	2	60	TP8	-0.072
VP02_ERPs_resplocked_armw	2	61	PO7	1.738
VP02_ERPs_resplocked_armw	2	62	PO8	3.181
VP02_ERPs_resplocked_armw	4	1	Fp1	-0.204
VP02_ERPs_resplocked_armw	4	2	Fpz	-0.48
VP02_ERPs_resplocked_armw	4	3	Fp2	-0.922
VP02_ERPs_resplocked_armw	4	4	F7	-0.785
VP02_ERPs_resplocked_armw	4	5	F3	0.3
VP02_ERPs_resplocked_armw	4	6	Fz	0.858
VP02_ERPs_resplocked_armw	4	7	F4	0.545
VP02_ERPs_resplocked_armw	4	8	F8	0.154
VP02_ERPs_resplocked_armw	4	9	FC5	1.097
VP02_ERPs_resplocked_armw	4	10	FC1	1.207
VP02_ERPs_resplocked_armw	4	11	FC2	0.701
VP02_ERPs_resplocked_armw	4	12	FC6	0.554
VP02_ERPs_resplocked_armw	4	13	T7	0.287
VP02_ERPs_resplocked_armw	4	14	C3	1.327
VP02_ERPs_resplocked_armw	4	15	Cz	0.785
VP02_ERPs_resplocked_armw	4	16	C4	1.092
VP02_ERPs_resplocked_armw	4	17	T8	0.567
VP02_ERPs_resplocked_armw	4	18	CP5	2.668
VP02_ERPs_resplocked_armw	4	19	CP1	1.614
VP02_ERPs_resplocked_armw	4	20	CP2	1.408
VP02_ERPs_resplocked_armw	4	21	CP6	1.665
VP02_ERPs_resplocked_armw	4	22	P7	1.183
VP02_ERPs_resplocked_armw	4	23	P3	1.957
VP02_ERPs_resplocked_armw	4	24	Pz	2.205
VP02_ERPs_resplocked_armw	4	25	P4	2.594
VP02_ERPs_resplocked_armw	4	26	P8	1.833
VP02_ERPs_resplocked_armw	4	27	POz	2.463
VP02_ERPs_resplocked_armw	4	28	O1	3.28
VP02_ERPs_resplocked_armw	4	29	Oz	3.506
VP02_ERPs_resplocked_armw	4	30	O2	3.256
VP02_ERPs_resplocked_armw	4	31	AF7	-0.149
VP02_ERPs_resplocked_armw	4	32	AF3	0.305
VP02_ERPs_resplocked_armw	4	33	AF4	0.174
VP02_ERPs_resplocked_armw	4	34	AF8	-1.089
VP02_ERPs_resplocked_armw	4	35	F5	0.28
VP02_ERPs_resplocked_armw	4	36	F1	0.335
VP02_ERPs_resplocked_armw	4	37	F2	1.137
VP02_ERPs_resplocked_armw	4	38	F6	0.451
VP02_ERPs_resplocked_armw	4	39	FC3	0.409
VP02_ERPs_resplocked_armw	4	40	FCz	0.842
VP02_ERPs_resplocked_armw	4	41	FC4	-0.005
VP02_ERPs_resplocked_armw	4	42	C5	1.188
VP02_ERPs_resplocked_armw	4	43	C1	1.048
VP02_ERPs_resplocked_armw	4	44	C2	0.869
VP02_ERPs_resplocked_armw	4	45	C6	1.132
VP02_ERPs_resplocked_armw	4	46	CP3	1.837
VP02_ERPs_resplocked_armw	4	47	CPz	1.454
VP02_ERPs_resplocked_armw	4	48	CP4	0.561
VP02_ERPs_resplocked_armw	4	49	P5	2.197
VP02_ERPs_resplocked_armw	4	50	P1	2.051
VP02_ERPs_resplocked_armw	4	51	P2	2.202
VP02_ERPs_resplocked_armw	4	52	P6	2.838
VP02_ERPs_resplocked_armw	4	53	PO5	3.049
VP02_ERPs_resplocked_armw	4	54	PO3	2.877
VP02_ERPs_resplocked_armw	4	55	PO4	2.675
VP02_ERPs_resplocked_armw	4	56	PO6	2.701
VP02_ERPs_resplocked_armw	4	57	FT7	0.786
VP02_ERPs_resplocked_armw	4	58	FT8	0.555
VP02_ERPs_resplocked_armw	4	59	TP7	-0.926
VP02_ERPs_resplocked_armw	4	60	TP8	0.496
VP02_ERPs_resplocked_armw	4	61	PO7	3.027
VP02_ERPs_resplocked_armw	4	62	PO8	2.595
VP02_ERPs_resplocked_armw	5	1	Fp1	3.777
VP02_ERPs_resplocked_armw	5	2	Fpz	4.225
VP02_ERPs_resplocked_armw	5	3	Fp2	3.582
VP02_ERPs_resplocked_armw	5	4	F7	2.467
VP02_ERPs_resplocked_armw	5	5	F3	2.963
VP02_ERPs_resplocked_armw	5	6	Fz	3.313
VP02_ERPs_resplocked_armw	5	7	F4	3.648
VP02_ERPs_resplocked_armw	5	8	F8	1.823
VP02_ERPs_resplocked_armw	5	9	FC5	2.581
VP02_ERPs_resplocked_armw	5	10	FC1	3.054
VP02_ERPs_resplocked_armw	5	11	FC2	2.472
VP02_ERPs_resplocked_armw	5	12	FC6	2.12
VP02_ERPs_resplocked_armw	5	13	T7	0.503
VP02_ERPs_resplocked_armw	5	14	C3	1.4
VP02_ERPs_resplocked_armw	5	15	Cz	1.392
VP02_ERPs_resplocked_armw	5	16	C4	0.966
VP02_ERPs_resplocked_armw	5	17	T8	0.784
VP02_ERPs_resplocked_armw	5	18	CP5	0.982
VP02_ERPs_resplocked_armw	5	19	CP1	1.103
VP02_ERPs_resplocked_armw	5	20	CP2	1.031
VP02_ERPs_resplocked_armw	5	21	CP6	0.756
VP02_ERPs_resplocked_armw	5	22	P7	0.104
VP02_ERPs_resplocked_armw	5	23	P3	0.381
VP02_ERPs_resplocked_armw	5	24	Pz	0.372
VP02_ERPs_resplocked_armw	5	25	P4	-0.435
VP02_ERPs_resplocked_armw	5	26	P8	-0.653
VP02_ERPs_resplocked_armw	5	27	POz	-0.296
VP02_ERPs_resplocked_armw	5	28	O1	-0.607
VP02_ERPs_resplocked_armw	5	29	Oz	-2.011
VP02_ERPs_resplocked_armw	5	30	O2	-0.105
VP02_ERPs_resplocked_armw	5	31	AF7	3.475
VP02_ERPs_resplocked_armw	5	32	AF3	3.069
VP02_ERPs_resplocked_armw	5	33	AF4	4.063
VP02_ERPs_resplocked_armw	5	34	AF8	2.454
VP02_ERPs_resplocked_armw	5	35	F5	2.935
VP02_ERPs_resplocked_armw	5	36	F1	3.143
VP02_ERPs_resplocked_armw	5	37	F2	3.095
VP02_ERPs_resplocked_armw	5	38	F6	2.399
VP02_ERPs_resplocked_armw	5	39	FC3	2.35
VP02_ERPs_resplocked_armw	5	40	FCz	3.035
VP02_ERPs_resplocked_armw	5	41	FC4	2.398
VP02_ERPs_resplocked_armw	5	42	C5	2.421
VP02_ERPs_resplocked_armw	5	43	C1	2.252
VP02_ERPs_resplocked_armw	5	44	C2	2.091
VP02_ERPs_resplocked_armw	5	45	C6	1.141
VP02_ERPs_resplocked_armw	5	46	CP3	0.806
VP02_ERPs_resplocked_armw	5	47	CPz	1.021
VP02_ERPs_resplocked_armw	5	48	CP4	0.88
VP02_ERPs_resplocked_armw	5	49	P5	-0.748
VP02_ERPs_resplocked_armw	5	50	P1	0.774
VP02_ERPs_resplocked_armw	5	51	P2	-0.33
VP02_ERPs_resplocked_armw	5	52	P6	-0.459
VP02_ERPs_resplocked_armw	5	53	PO5	-0.596
VP02_ERPs_resplocked_armw	5	54	PO3	-0.805
VP02_ERPs_resplocked_armw	5	55	PO4	-0.465
VP02_ERPs_resplocked_armw	5	56	PO6	-0.335
VP02_ERPs_resplocked_armw	5	57	FT7	2.455
VP02_ERPs_resplocked_armw	5	58	FT8	0.753
VP02_ERPs_resplocked_armw	5	59	TP7	-0.182
VP02_ERPs_resplocked_armw	5	60	TP8	-0.918
VP02_ERPs_resplocked_armw	5	61	PO7	-0.72
VP02_ERPs_resplocked_armw	5	62	PO8	-0.48
VP04_ERPs_resplocked_armw	1	1	Fp1	-0.197
VP04_ERPs_resplocked_armw	1	2	Fpz	-0.852
VP04_ERPs_resplocked_armw	1	3	Fp2	-0.069
VP04_ERPs_resplocked_armw	1	4	F7	-6.398
VP04_ERPs_resplocked_armw	1	5	F3	-0.826
VP04_ERPs_resplocked_armw	1	6	Fz	-0.724
VP04_ERPs_resplocked_armw	1	7	F4	0.397
VP04_ERPs_resplocked_armw	1	8	F8	0.03
VP04_ERPs_resplocked_armw	1	9	FC5	-2.012
VP04_ERPs_resplocked_armw	1	10	FC1	0.632
VP04_ERPs_resplocked_armw	1	11	FC2	0.875
VP04_ERPs_resplocked_armw	1	12	FC6	1.387
VP04_ERPs_resplocked_armw	1	13	T7	-2.519
VP04_ERPs_resplocked_armw	1	14	C3	0.55
VP04_ERPs_resplocked_armw	1	15	Cz	2.396
VP04_ERPs_resplocked_armw	1	16	C4	0.905
VP04_ERPs_resplocked_armw	1	17	T8	0.717
VP04_ERPs_resplocked_armw	1	18	CP5	-0.244
VP04_ERPs_resplocked_armw	1	19	CP1	0.686
VP04_ERPs_resplocked_armw	1	20	CP2	1.979
VP04_ERPs_resplocked_armw	1	21	CP6	1.876
VP04_ERPs_resplocked_armw	1	22	P7	0.432
VP04_ERPs_resplocked_armw	1	23	P3	0.705
VP04_ERPs_resplocked_armw	1	24	Pz	3.854
VP04_ERPs_resplocked_armw	1	25	P4	2.011
VP04_ERPs_resplocked_armw	1	26	P8	2.053
VP04_ERPs_resplocked_armw	1	27	POz	3.813
VP04_ERPs_resplocked_armw	1	28	O1	1.77
VP04_ERPs_resplocked_armw	1	29	Oz	4.189
VP04_ERPs_resplocked_armw	1	30	O2	1.985
VP04_ERPs_resplocked_armw	1	31	AF7	-1.382
VP04_ERPs_resplocked_armw	1	32	AF3	-1.116
VP04_ERPs_resplocked_armw	1	33	AF4	-0.213
VP04_ERPs_resplocked_armw	1	34	AF8	0.179
VP04_ERPs_resplocked_armw	1	35	F5	-0.791
VP04_ERPs_resplocked_armw	1	36	F1	-0.769
VP04_ERPs_resplocked_armw	1	37	F2	0.355
VP04_ERPs_resplocked_armw	1	38	F6	0.023
VP04_ERPs_resplocked_armw	1	39	FC3	-0.825
VP04_ERPs_resplocked_armw	1	40	FCz	0.79
VP04_ERPs_resplocked_armw	1	41	FC4	0.894
VP04_ERPs_resplocked_armw	1	42	C5	-1.696
VP04_ERPs_resplocked_armw	1	43	C1	1.379
VP04_ERPs_resplocked_armw	1	44	C2	1.303
VP04_ERPs_resplocked_armw	1	45	C6	1.877
VP04_ERPs_resplocked_armw	1	46	CP3	1.005
VP04_ERPs_resplocked_armw	1	47	CPz	3.733
VP04_ERPs_resplocked_armw	1	48	CP4	0.946
VP04_ERPs_resplocked_armw	1	49	P5	0.426
VP04_ERPs_resplocked_armw	1	50	P1	0.621
VP04_ERPs_resplocked_armw	1	51	P2	2.024
VP04_ERPs_resplocked_armw	1	52	P6	1.882
VP04_ERPs_resplocked_armw	1	53	PO5	0.468
VP04_ERPs_resplocked_armw	1	54	PO3	0.458
VP04_ERPs_resplocked_armw	1	55	PO4	1.964
VP04_ERPs_resplocked_armw	1	56	PO6	2.048
VP04_ERPs_resplocked_armw	1	57	FT7	-3.645
VP04_ERPs_resplocked_armw	1	58	FT8	-0.024
VP04_ERPs_resplocked_armw	1	59	TP7	-1.476
VP04_ERPs_resplocked_armw	1	60	TP8	1.953
VP04_ERPs_resplocked_armw	1	61	PO7	0.462
VP04_ERPs_resplocked_armw	1	62	PO8	2.008
VP04_ERPs_resplocked_armw	2	1	Fp1	-3.264
VP04_ERPs_resplocked_armw	2	2	Fpz	-4.042
VP04_ERPs_resplocked_armw	2	3	Fp2	-4.816
VP04_ERPs_resplocked_armw	2	4	F7	-5.132
VP04_ERPs_resplocked_armw	2	5	F3	-4.904
VP04_ERPs_resplocked_armw	2	6	Fz	-4.894
VP04_ERPs_resplocked_armw	2	7	F4	-4.786
VP04_ERPs_resplocked_armw	2	8	F8	-4.485
VP04_ERPs_resplocked_armw	2	9	FC5	-5.524
VP04_ERPs_resplocked_armw	2	10	FC1	-4.639
VP04_ERPs_resplocked_armw	2	11	FC2	-4.608
VP04_ERPs_resplocked_armw	2	12	FC6	-3.881
VP04_ERPs_resplocked_armw	2	13	T7	-5.264
VP04_ERPs_resplocked_armw	2	14	C3	-4.223
VP04_ERPs_resplocked_armw	2	15	Cz	-4.132
VP04_ERPs_resplocked_armw	2	16	C4	-4.546
VP04_ERPs_resplocked_armw	2	17	T8	-3.732
VP04_ERPs_resplocked_armw	2	18	CP5	-3.881
VP04_ERPs_resplocked_armw	2	19	CP1	-3.352
VP04_ERPs_resplocked_armw	2	20	CP2	-2.719
VP04_ERPs_resplocked_armw	2	21	CP6	-2.733
VP04_ERPs_resplocked_armw	2	22	P7	-5.208
VP04_ERPs_resplocked_armw	2	23	P3	-3.375
VP04_ERPs_resplocked_armw	2	24	Pz	-2.875
VP04_ERPs_resplocked_armw	2	25	P4	-2.637
VP04_ERPs_resplocked_armw	2	26	P8	-2.738
VP04_ERPs_resplocked_armw	2	27	POz	-2.867
VP04_ERPs_resplocked_armw	2	28	O1	-2.761
VP04_ERPs_resplocked_armw	2	29	Oz	-1.892
VP04_ERPs_resplocked_armw	2	30	O2	-2.745
VP04_ERPs_resplocked_armw	2	31	AF7	-2.414
VP04_ERPs_resplocked_armw	2	32	AF3	-4.352
VP04_ERPs_resplocked_armw	2	33	AF4	-4.702
VP04_ERPs_resplocked_armw	2	34	AF8	-4.203
VP04_ERPs_resplocked_armw	2	35	F5	-4.898
VP04_ERPs_resplocked_armw	2	36	F1	-5.015
VP04_ERPs_resplocked_armw	2	37	F2	-4.737
VP04_ERPs_resplocked_armw	2	38	F6	-4.455
VP04_ERPs_resplocked_armw	2	39	FC3	-5.138
VP04_ERPs_resplocked_armw	2	40	FCz	-4.609
VP04_ERPs_resplocked_armw	2	41	FC4	-4.657
VP04_ERPs_resplocked_armw	2	42	C5	-4.089
VP04_ERPs_resplocked_armw	2	43	C1	-3.681
VP04_ERPs_resplocked_armw	2	44	C2	-4.854
VP04_ERPs_resplocked_armw	2	45	C6	-2.839
VP04_ERPs_resplocked_armw	2	46	CP3	-3.728
VP04_ERPs_resplocked_armw	2	47	CPz	-2.839
VP04_ERPs_resplocked_armw	2	48	CP4	-4.564
VP04_ERPs_resplocked_armw	2	49	P5	-5.394
VP04_ERPs_resplocked_armw	2	50	P1	-3.302
VP04_ERPs_resplocked_armw	2	51	P2	-2.662
VP04_ERPs_resplocked_armw	2	52	P6	-2.683
VP04_ERPs_resplocked_armw	2	53	PO5	-5.197
VP04_ERPs_resplocked_armw	2	54	PO3	-5.223
VP04_ERPs_resplocked_armw	2	55	PO4	-2.721
VP04_ERPs_resplocked_armw	2	56	PO6	-2.757
VP04_ERPs_resplocked_armw	2	57	FT7	-6.069
VP04_ERPs_resplocked_armw	2	58	FT8	-4.48
VP04_ERPs_resplocked_armw	2	59	TP7	-4.453
VP04_ERPs_resplocked_armw	2	60	TP8	-2.733
VP04_ERPs_resplocked_armw	2	61	PO7	-5.149
VP04_ERPs_resplocked_armw	2	62	PO8	-2.688
VP04_ERPs_resplocked_armw	4	1	Fp1	2.547
VP04_ERPs_resplocked_armw	4	2	Fpz	5.434
VP04_ERPs_resplocked_armw	4	3	Fp2	4.573
VP04_ERPs_resplocked_armw	4	4	F7	2.424
VP04_ERPs_resplocked_armw	4	5	F3	5.507
VP04_ERPs_resplocked_armw	4	6	Fz	5.644
VP04_ERPs_resplocked_armw	4	7	F4	5.886
VP04_ERPs_resplocked_armw	4	8	F8	4.313
VP04_ERPs_resplocked_armw	4	9	FC5	3.609
VP04_ERPs_resplocked_armw	4	10	FC1	7.125
VP04_ERPs_resplocked_armw	4	11	FC2	7.148
VP04_ERPs_resplocked_armw	4	12	FC6	4.834
VP04_ERPs_resplocked_armw	4	13	T7	-0.745
VP04_ERPs_resplocked_armw	4	14	C3	6.79
VP04_ERPs_resplocked_armw	4	15	Cz	7.321
VP04_ERPs_resplocked_armw	4	16	C4	7.139
VP04_ERPs_resplocked_armw	4	17	T8	2.909
VP04_ERPs_resplocked_armw	4	18	CP5	4.129
VP04_ERPs_resplocked_armw	4	19	CP1	6.889
VP04_ERPs_resplocked_armw	4	20	CP2	5.758
VP04_ERPs_resplocked_armw	4	21	CP6	5.743
VP04_ERPs_resplocked_armw	4	22	P7	5.978
VP04_ERPs_resplocked_armw	4	23	P3	6.758
VP04_ERPs_resplocked_armw	4	24	Pz	6.909
VP04_ERPs_resplocked_armw	4	25	P4	5.747
VP04_ERPs_resplocked_armw	4	26	P8	5.689
VP04_ERPs_resplocked_armw	4	27	POz	6.912
VP04_ERPs_resplocked_armw	4	28	O1	6.476
VP04_ERPs_resplocked_armw	4	29	Oz	8.28
VP04_ERPs_resplocked_armw	4	30	O2	5.675
VP04_ERPs_resplocked_armw	4	31	AF7	-1.162
VP04_ERPs_resplocked_armw	4	32	AF3	0.351
VP04_ERPs_resplocked_armw	4	33	AF4	4.634
VP04_ERPs_resplocked_armw	4	34	AF8	2.544
VP04_ERPs_resplocked_armw	4	35	F5	5.256
VP04_ERPs_resplocked_armw	4	36	F1	5.509
VP04_ERPs_resplocked_armw	4	37	F2	6.023
VP04_ERPs_resplocked_armw	4	38	F6	4.326
VP04_ERPs_resplocked_armw	4	39	FC3	4.777
VP04_ERPs_resplocked_armw	4	40	FCz	7.117
VP04_ERPs_resplocked_armw	4	41	FC4	7.103
VP04_ERPs_resplocked_armw	4	42	C5	2.568
VP04_ERPs_resplocked_armw	4	43	C1	7.575
VP04_ERPs_resplocked_armw	4	44	C2	7.104
VP04_ERPs_resplocked_armw	4	45	C6	5.689
VP04_ERPs_resplocked_armw	4	46	CP3	7.189
VP04_ERPs_resplocked_armw	4	47	CPz	6.92
VP04_ERPs_resplocked_armw	4	48	CP4	7.105
VP04_ERPs_resplocked_armw	4	49	P5	6.105
VP04_ERPs_resplocked_armw	4	50	P1	6.892
VP04_ERPs_resplocked_armw	4	51	P2	5.688
VP04_ERPs_resplocked_armw	4	52	P6	5.84
VP04_ERPs_resplocked_armw	4	53	PO5	6.089
VP04_ERPs_resplocked_armw	4	54	PO3	5.993
VP04_ERPs_resplocked_armw	4	55	PO4	5.783
VP04_ERPs_resplocked_armw	4	56	PO6	5.752
VP04_ERPs_resplocked_armw	4	57	FT7	1.011
VP04_ERPs_resplocked_armw	4	58	FT8	4.297
VP04_ERPs_resplocked_armw	4	59	TP7	3.178
VP04_ERPs_resplocked_armw	4	60	TP8	5.708
VP04_ERPs_resplocked_armw	4	61	PO7	5.953
VP04_ERPs_resplocked_armw	4	62	PO8	5.735
VP04_ERPs_resplocked_armw	5	1	Fp1	6.077
VP04_ERPs_resplocked_armw	5	2	Fpz	8.196
VP04_ERPs_resplocked_armw	5	3	Fp2	6.866
VP04_ERPs_resplocked_armw	5	4	F7	8.188
VP04_ERPs_resplocked_armw	5	5	F3	8.542
VP04_ERPs_resplocked_armw	5	6	Fz	8.778
VP04_ERPs_resplocked_armw	5	7	F4	5.742
VP04_ERPs_resplocked_armw	5	8	F8	5.529
VP04_ERPs_resplocked_armw	5	9	FC5	6.287
VP04_ERPs_resplocked_armw	5	10	FC1	7.885
VP04_ERPs_resplocked_armw	5	11	FC2	7.351
VP04_ERPs_resplocked_armw	5	12	FC6	4.829
VP04_ERPs_resplocked_armw	5	13	T7	2.358
VP04_ERPs_resplocked_armw	5	14	C3	7.368
VP04_ERPs_resplocked_armw	5	15	Cz	7.388
VP04_ERPs_resplocked_armw	5	16	C4	7.251
VP04_ERPs_resplocked_armw	5	17	T8	4.674
VP04_ERPs_resplocked_armw	5	18	CP5	5.807
VP04_ERPs_resplocked_armw	5	19	CP1	6.785
VP04_ERPs_resplocked_armw	5	20	CP2	5.03
VP04_ERPs_resplocked_armw	5	21	CP6	4.93
VP04_ERPs_resplocked_armw	5	22	P7	5.225
VP04_ERPs_resplocked_armw	5	23	P3	6.938
VP04_ERPs_resplocked_armw	5	24	Pz	6.717
VP04_ERPs_resplocked_armw	5	25	P4	5.002
VP04_ERPs_resplocked_armw	5	26	P8	5.105
VP04_ERPs_resplocked_armw	5	27	POz	6.762
VP04_ERPs_resplocked_armw	5	28	O1	4.916
VP04_ERPs_resplocked_armw	5	29	Oz	5.575
VP04_ERPs_resplocked_armw	5	30	O2	5.076
VP04_ERPs_resplocked_armw	5	31	AF7	3.569
VP04_ERPs_resplocked_armw	5	32	AF3	3.988
VP04_ERPs_resplocked_armw	5	33	AF4	5.091
VP04_ERPs_resplocked_armw	5	34	AF8	4.16
VP04_ERPs_resplocked_armw	5	35	F5	8.376
VP04_ERPs_resplocked_armw	5	36	F1	8.653
VP04_ERPs_resplocked_armw	5	37	F2	5.589
VP04_ERPs_resplocked_armw	5	38	F6	5.513
VP04_ERPs_resplocked_armw	5	39	FC3	8.274
VP04_ERPs_resplocked_armw	5	40	FCz	7.266
VP04_ERPs_resplocked_armw	5	41	FC4	7.166
VP04_ERPs_resplocked_armw	5	42	C5	7.549
VP04_ERPs_resplocked_armw	5	43	C1	7.886
VP04_ERPs_resplocked_armw	5	44	C2	6.405
VP04_ERPs_resplocked_armw	5	45	C6	5.136
VP04_ERPs_resplocked_armw	5	46	CP3	7.143
VP04_ERPs_resplocked_armw	5	47	CPz	6.634
VP04_ERPs_resplocked_armw	5	48	CP4	7.151
VP04_ERPs_resplocked_armw	5	49	P5	5.219
VP04_ERPs_resplocked_armw	5	50	P1	6.673
VP04_ERPs_resplocked_armw	5	51	P2	5.049
VP04_ERPs_resplocked_armw	5	52	P6	4.917
VP04_ERPs_resplocked_armw	5	53	PO5	5.27
VP04_ERPs_resplocked_armw	5	54	PO3	5.152
VP04_ERPs_resplocked_armw	5	55	PO4	5.05
VP04_ERPs_resplocked_armw	5	56	PO6	5.204
VP04_ERPs_resplocked_armw	5	57	FT7	9.397
VP04_ERPs_resplocked_armw	5	58	FT8	5.402
VP04_ERPs_resplocked_armw	5	59	TP7	4.543
VP04_ERPs_resplocked_armw	5	60	TP8	4.94
VP04_ERPs_resplocked_armw	5	61	PO7	5.161
VP04_ERPs_resplocked_armw	5	62	PO8	5.102
VP05_ERPs_resplocked_armw	1	1	Fp1	-4.798
VP05_ERPs_resplocked_armw	1	2	Fpz	-6.16
VP05_ERPs_resplocked_armw	1	3	Fp2	-6.547
VP05_ERPs_resplocked_armw	1	4	F7	-3.118
VP05_ERPs_resplocked_armw	1	5	F3	-1.12
VP05_ERPs_resplocked_armw	1	6	Fz	-1.181
VP05_ERPs_resplocked_armw	1	7	F4	-1.998
VP05_ERPs_resplocked_armw	1	8	F8	-2.296
VP05_ERPs_resplocked_armw	1	9	FC5	-1.076
VP05_ERPs_resplocked_armw	1	10	FC1	1.478
VP05_ERPs_resplocked_armw	1	11	FC2	0.667
VP05_ERPs_resplocked_armw	1	12	FC6	-2.086
VP05_ERPs_resplocked_armw	1	13	T7	-0.851
VP05_ERPs_resplocked_armw	1	14	C3	-0.047
VP05_ERPs_resplocked_armw	1	15	Cz	2.351
VP05_ERPs_resplocked_armw	1	16	C4	0.22
VP05_ERPs_resplocked_armw	1	17	T8	-1.219
VP05_ERPs_resplocked_armw	1	18	CP5	-0.435
VP05_ERPs_resplocked_armw	1	19	CP1	2.473
VP05_ERPs_resplocked_armw	1	20	CP2	0.493
VP05_ERPs_resplocked_armw	1	21	CP6	-0.367
VP05_ERPs_resplocked_armw	1	22	P7	1.228
VP05_ERPs_resplocked_armw	1	23	P3	3.82
VP05_ERPs_resplocked_armw	1	24	Pz	2.875
VP05_ERPs_resplocked_armw	1	25	P4	2.652
VP05_ERPs_resplocked_armw	1	26	P8	1.34
VP05_ERPs_resplocked_armw	1	27	POz	2.445
VP05_ERPs_resplocked_armw	1	28	O1	2.71
VP05_ERPs_resplocked_armw	1	29	Oz	5.066
VP05_ERPs_resplocked_armw	1	30	O2	2.65
VP05_ERPs_resplocked_armw	1	31	AF7	-4.416
VP05_ERPs_resplocked_armw	1	32	AF3	-2.566
VP05_ERPs_resplocked_armw	1	33	AF4	-2.025
VP05_ERPs_resplocked_armw	1	34	AF8	-3.139
VP05_ERPs_resplocked_armw	1	35	F5	-2.502
VP05_ERPs_resplocked_armw	1	36	F1	-1.102
VP05_ERPs_resplocked_armw	1	37	F2	-1.936
VP05_ERPs_resplocked_armw	1	38	F6	-1.929
VP05_ERPs_resplocked_armw	1	39	FC3	2.255
VP05_ERPs_resplocked_armw	1	40	FCz	0.802
VP05_ERPs_resplocked_armw	1	41	FC4	-1.59
VP05_ERPs_resplocked_armw	1	42	C5	-0.874
VP05_ERPs_resplocked_armw	1	43	C1	2.427
VP05_ERPs_resplocked_armw	1	44	C2	0.725
VP05_ERPs_resplocked_armw	1	45	C6	-0.45
VP05_ERPs_resplocked_armw	1	46	CP3	1.621
VP05_ERPs_resplocked_armw	1	47	CPz	2.858
VP05_ERPs_resplocked_armw	1	48	CP4	0.328
VP05_ERPs_resplocked_armw	1	49	P5	2.067
VP05_ERPs_resplocked_armw	1	50	P1	2.534
VP05_ERPs_resplocked_armw	1	51	P2	1.788
VP05_ERPs_resplocked_armw	1	52	P6	2.542
VP05_ERPs_resplocked_armw	1	53	PO5	2.272
VP05_ERPs_resplocked_armw	1	54	PO3	2.227
VP05_ERPs_resplocked_armw	1	55	PO4	2.848
VP05_ERPs_resplocked_armw	1	56	PO6	2.783
VP05_ERPs_resplocked_armw	1	57	FT7	-2.921
VP05_ERPs_resplocked_armw	1	58	FT8	-2.275
VP05_ERPs_resplocked_armw	1	59	TP7	-0.793
VP05_ERPs_resplocked_armw	1	60	TP8	0.721
VP05_ERPs_resplocked_armw	1	61	PO7	2.342
VP05_ERPs_resplocked_armw	1	62	PO8	2.69
VP05_ERPs_resplocked_armw	2	1	Fp1	0.482
VP05_ERPs_resplocked_armw	2	2	Fpz	5.583
VP05_ERPs_resplocked_armw	2	3	Fp2	4.243
VP05_ERPs_resplocked_armw	2	4	F7	-2.992
VP05_ERPs_resplocked_armw	2	5	F3	1.702
VP05_ERPs_resplocked_armw	2	6	Fz	0.797
VP05_ERPs_resplocked_armw	2	7	F4	1.254
VP05_ERPs_resplocked_armw	2	8	F8	-1.949
VP05_ERPs_resplocked_armw	2	9	FC5	-0.698
VP05_ERPs_resplocked_armw	2	10	FC1	0.722
VP05_ERPs_resplocked_armw	2	11	FC2	0.267
VP05_ERPs_resplocked_armw	2	12	FC6	-0.072
VP05_ERPs_resplocked_armw	2	13	T7	0.642
VP05_ERPs_resplocked_armw	2	14	C3	1.388
VP05_ERPs_resplocked_armw	2	15	Cz	2.563
VP05_ERPs_resplocked_armw	2	16	C4	1.088
VP05_ERPs_resplocked_armw	2	17	T8	-0.783
VP05_ERPs_resplocked_armw	2	18	CP5	0.659
VP05_ERPs_resplocked_armw	2	19	CP1	1.95
VP05_ERPs_resplocked_armw	2	20	CP2	2.177
VP05_ERPs_resplocked_armw	2	21	CP6	-0.424
VP05_ERPs_resplocked_armw	2	22	P7	0.806
VP05_ERPs_resplocked_armw	2	23	P3	0.711
VP05_ERPs_resplocked_armw	2	24	Pz	1.631
VP05_ERPs_resplocked_armw	2	25	P4	1.247
VP05_ERPs_resplocked_armw	2	26	P8	0.7
VP05_ERPs_resplocked_armw	2	27	POz	0.485
VP05_ERPs_resplocked_armw	2	28	O1	0.164
VP05_ERPs_resplocked_armw	2	29	Oz	-0.907
VP05_ERPs_resplocked_armw	2	30	O2	1.146
VP05_ERPs_resplocked_armw	2	31	AF7	0.076
VP05_ERPs_resplocked_armw	2	32	AF3	0.503
VP05_ERPs_resplocked_armw	2	33	AF4	1.104
VP05_ERPs_resplocked_armw	2	34	AF8	-0.649
VP05_ERPs_resplocked_armw	2	35	F5	-0.472
VP05_ERPs_resplocked_armw	2	36	F1	1.639
VP05_ERPs_resplocked_armw	2	37	F2	1.362
VP05_ERPs_resplocked_armw	2	38	F6	1.362
VP05_ERPs_resplocked_armw	2	39	FC3	0.679
VP05_ERPs_resplocked_armw	2	40	FCz	0.299
VP05_ERPs_resplocked_armw	2	41	FC4	-0.47
VP05_ERPs_resplocked_armw	2	42	C5	-0.507
VP05_ERPs_resplocked_armw	2	43	C1	2.425
VP05_ERPs_resplocked_armw	2	44	C2	0.469
VP05_ERPs_resplocked_armw	2	45	C6	-0.206
VP05_ERPs_resplocked_armw	2	46	CP3	1.106
VP05_ERPs_resplocked_armw	2	47	CPz	1.659
VP05_ERPs_resplocked_armw	2	48	CP4	1.029
VP05_ERPs_resplocked_armw	2	49	P5	0.42
VP05_ERPs_resplocked_armw	2	50	P1	1.713
VP05_ERPs_resplocked_armw	2	51	P2	1.74
VP05_ERPs_resplocked_armw	2	52	P6	1.22
VP05_ERPs_resplocked_armw	2	53	PO5	0.799
VP05_ERPs_resplocked_armw	2	54	PO3	0.599
VP05_ERPs_resplocked_armw	2	55	PO4	1.022
VP05_ERPs_resplocked_armw	2	56	PO6	1.264
VP05_ERPs_resplocked_armw	2	57	FT7	-3.032
VP05_ERPs_resplocked_armw	2	58	FT8	-2.076
VP05_ERPs_resplocked_armw	2	59	TP7	0.489
VP05_ERPs_resplocked_armw	2	60	TP8	0.643
VP05_ERPs_resplocked_armw	2	61	PO7	0.747
VP05_ERPs_resplocked_armw	2	62	PO8	1.451
VP05_ERPs_resplocked_armw	4	1	Fp1	7.306
VP05_ERPs_resplocked_armw	4	2	Fpz	6.065
VP05_ERPs_resplocked_armw	4	3	Fp2	6.937
VP05_ERPs_resplocked_armw	4	4	F7	3.788
VP05_ERPs_resplocked_armw	4	5	F3	7.741
VP05_ERPs_resplocked_armw	4	6	Fz	7.604
VP05_ERPs_resplocked_armw	4	7	F4	6.28
VP05_ERPs_resplocked_armw	4	8	F8	2.992
VP05_ERPs_resplocked_armw	4	9	FC5	6.327
VP05_ERPs_resplocked_armw	4	10	FC1	8.027
VP05_ERPs_resplocked_armw	4	11	FC2	8.329
VP05_ERPs_resplocked_armw	4	12	FC6	5.301
VP05_ERPs_resplocked_armw	4	13	T7	7.44
VP05_ERPs_resplocked_armw	4	14	C3	9.144
VP05_ERPs_resplocked_armw	4	15	Cz	9.284
VP05_ERPs_resplocked_armw	4	16	C4	8.86
VP05_ERPs_resplocked_armw	4	17	T8	4.015
VP05_ERPs_resplocked_armw	4	18	CP5	6.998
VP05_ERPs_resplocked_armw	4	19	CP1	11.223
VP05_ERPs_resplocked_armw	4	20	CP2	9.441
VP05_ERPs_resplocked_armw	4	21	CP6	5.51
VP05_ERPs_resplocked_armw	4	22	P7	7.393
VP05_ERPs_resplocked_armw	4	23	P3	9.566
VP05_ERPs_resplocked_armw	4	24	Pz	10.38
VP05_ERPs_resplocked_armw	4	25	P4	8.887
VP05_ERPs_resplocked_armw	4	26	P8	7.345
VP05_ERPs_resplocked_armw	4	27	POz	12.733
VP05_ERPs_resplocked_armw	4	28	O1	8.142
VP05_ERPs_resplocked_armw	4	29	Oz	7.111
VP05_ERPs_resplocked_armw	4	30	O2	9.01
VP05_ERPs_resplocked_armw	4	31	AF7	6.657
VP05_ERPs_resplocked_armw	4	32	AF3	5.866
VP05_ERPs_resplocked_armw	4	33	AF4	4.561
VP05_ERPs_resplocked_armw	4	34	AF8	5.686
VP05_ERPs_resplocked_armw	4	35	F5	6.248
VP05_ERPs_resplocked_armw	4	36	F1	7.585
VP05_ERPs_resplocked_armw	4	37	F2	6.346
VP05_ERPs_resplocked_armw	4	38	F6	6.412
VP05_ERPs_resplocked_armw	4	39	FC3	9.088
VP05_ERPs_resplocked_armw	4	40	FCz	8.32
VP05_ERPs_resplocked_armw	4	41	FC4	5.424
VP05_ERPs_resplocked_armw	4	42	C5	6.17
VP05_ERPs_resplocked_armw	4	43	C1	9.413
VP05_ERPs_resplocked_armw	4	44	C2	8.489
VP05_ERPs_resplocked_armw	4	45	C6	5.691
VP05_ERPs_resplocked_armw	4	46	CP3	10.122
VP05_ERPs_resplocked_armw	4	47	CPz	10.284
VP05_ERPs_resplocked_armw	4	48	CP4	8.87
VP05_ERPs_resplocked_armw	4	49	P5	8.413
VP05_ERPs_resplocked_armw	4	50	P1	11.063
VP05_ERPs_resplocked_armw	4	51	P2	10.834
VP05_ERPs_resplocked_armw	4	52	P6	9.071
VP05_ERPs_resplocked_armw	4	53	PO5	12.744
VP05_ERPs_resplocked_armw	4	54	PO3	12.543
VP05_ERPs_resplocked_armw	4	55	PO4	10.603
VP05_ERPs_resplocked_armw	4	56	PO6	9.07
VP05_ERPs_resplocked_armw	4	57	FT7	3.605
VP05_ERPs_resplocked_armw	4	58	FT8	2.999
VP05_ERPs_resplocked_armw	4	59	TP7	7.335
VP05_ERPs_resplocked_armw	4	60	TP8	6.596
VP05_ERPs_resplocked_armw	4	61	PO7	12.614
VP05_ERPs_resplocked_armw	4	62	PO8	9.255
VP05_ERPs_resplocked_armw	5	1	Fp1	3.485
VP05_ERPs_resplocked_armw	5	2	Fpz	1.298
VP05_ERPs_resplocked_armw	5	3	Fp2	3.408
VP05_ERPs_resplocked_armw	5	4	F7	0.794
VP05_ERPs_resplocked_armw	5	5	F3	1.159
VP05_ERPs_resplocked_armw	5	6	Fz	0.566
VP05_ERPs_resplocked_armw	5	7	F4	0.982
VP05_ERPs_resplocked_armw	5	8	F8	-0.5
VP05_ERPs_resplocked_armw	5	9	FC5	1.861
VP05_ERPs_resplocked_armw	5	10	FC1	2.472
VP05_ERPs_resplocked_armw	5	11	FC2	2.769
VP05_ERPs_resplocked_armw	5	12	FC6	1.484
VP05_ERPs_resplocked_armw	5	13	T7	2.186
VP05_ERPs_resplocked_armw	5	14	C3	3.209
VP05_ERPs_resplocked_armw	5	15	Cz	3.594
VP05_ERPs_resplocked_armw	5	16	C4	2.781
VP05_ERPs_resplocked_armw	5	17	T8	0.783
VP05_ERPs_resplocked_armw	5	18	CP5	2.295
VP05_ERPs_resplocked_armw	5	19	CP1	5.171
VP05_ERPs_resplocked_armw	5	20	CP2	4.197
VP05_ERPs_resplocked_armw	5	21	CP6	0.826
VP05_ERPs_resplocked_armw	5	22	P7	1.917
VP05_ERPs_resplocked_armw	5	23	P3	4.185
VP05_ERPs_resplocked_armw	5	24	Pz	4.351
VP05_ERPs_resplocked_armw	5	25	P4	3.442
VP05_ERPs_resplocked_armw	5	26	P8	2.44
VP05_ERPs_resplocked_armw	5	27	POz	6.588
VP05_ERPs_resplocked_armw	5	28	O1	2.857
VP05_ERPs_resplocked_armw	5	29	Oz	4.133
VP05_ERPs_resplocked_armw	5	30	O2	3.458
VP05_ERPs_resplocked_armw	5	31	AF7	3.487
VP05_ERPs_resplocked_armw	5	32	AF3	1.261
VP05_ERPs_resplocked_armw	5	33	AF4	0.646
VP05_ERPs_resplocked_armw	5	34	AF8	2.819
VP05_ERPs_resplocked_armw	5	35	F5	0.76
VP05_ERPs_resplocked_armw	5	36	F1	1.117
VP05_ERPs_resplocked_armw	5	37	F2	1.052
VP05_ERPs_resplocked_armw	5	38	F6	1.095
VP05_ERPs_resplocked_armw	5	39	FC3	2.561
VP05_ERPs_resplocked_armw	5	40	FCz	2.721
VP05_ERPs_resplocked_armw	5	41	FC4	0.609
VP05_ERPs_resplocked_armw	5	42	C5	2.009
VP05_ERPs_resplocked_armw	5	43	C1	3.637
VP05_ERPs_resplocked_armw	5	44	C2	2.868
VP05_ERPs_resplocked_armw	5	45	C6	0.913
VP05_ERPs_resplocked_armw	5	46	CP3	4.547
VP05_ERPs_resplocked_armw	5	47	CPz	4.145
VP05_ERPs_resplocked_armw	5	48	CP4	2.804
VP05_ERPs_resplocked_armw	5	49	P5	2.332
VP05_ERPs_resplocked_armw	5	50	P1	5.152
VP05_ERPs_resplocked_armw	5	51	P2	4.35
VP05_ERPs_resplocked_armw	5	52	P6	3.404
VP05_ERPs_resplocked_armw	5	53	PO5	6.27
VP05_ERPs_resplocked_armw	5	54	PO3	6.18
VP05_ERPs_resplocked_armw	5	55	PO4	4.566
VP05_ERPs_resplocked_armw	5	56	PO6	3.468
VP05_ERPs_resplocked_armw	5	57	FT7	0.593
VP05_ERPs_resplocked_armw	5	58	FT8	-0.574
VP05_ERPs_resplocked_armw	5	59	TP7	2.082
VP05_ERPs_resplocked_armw	5	60	TP8	2.065
VP05_ERPs_resplocked_armw	5	61	PO7	6.193
VP05_ERPs_resplocked_armw	5	62	PO8	3.514
VP06_ERPs_resplocked_armw	1	1	Fp1	-3.204
VP06_ERPs_resplocked_armw	1	2	Fpz	-2.604
VP06_ERPs_resplocked_armw	1	3	Fp2	-3.484
VP06_ERPs_resplocked_armw	1	4	F7	-2.931
VP06_ERPs_resplocked_armw	1	5	F3	-3.171
VP06_ERPs_resplocked_armw	1	6	Fz	-2.887
VP06_ERPs_resplocked_armw	1	7	F4	-2.746
VP06_ERPs_resplocked_armw	1	8	F8	-4.764
VP06_ERPs_resplocked_armw	1	9	FC5	-3.497
VP06_ERPs_resplocked_armw	1	10	FC1	-2.927
VP06_ERPs_resplocked_armw	1	11	FC2	-2.754
VP06_ERPs_resplocked_armw	1	12	FC6	-3.09
VP06_ERPs_resplocked_armw	1	13	T7	-0.881
VP06_ERPs_resplocked_armw	1	14	C3	-2.962
VP06_ERPs_resplocked_armw	1	15	Cz	-3.626
VP06_ERPs_resplocked_armw	1	16	C4	-2.986
VP06_ERPs_resplocked_armw	1	17	T8	-0.921
VP06_ERPs_resplocked_armw	1	18	CP5	-3.019
VP06_ERPs_resplocked_armw	1	19	CP1	-3.458
VP06_ERPs_resplocked_armw	1	20	CP2	-2.891
VP06_ERPs_resplocked_armw	1	21	CP6	-0.461
VP06_ERPs_resplocked_armw	1	22	P7	-2.175
VP06_ERPs_resplocked_armw	1	23	P3	-2.538
VP06_ERPs_resplocked_armw	1	24	Pz	-2.14
VP06_ERPs_resplocked_armw	1	25	P4	-1.002
VP06_ERPs_resplocked_armw	1	26	P8	0.685
VP06_ERPs_resplocked_armw	1	27	POz	-1.386
VP06_ERPs_resplocked_armw	1	28	O1	-1.395
VP06_ERPs_resplocked_armw	1	29	Oz	-0.766
VP06_ERPs_resplocked_armw	1	30	O2	-0.942
VP06_ERPs_resplocked_armw	1	31	AF7	-4.526
VP06_ERPs_resplocked_armw	1	32	AF3	-3.22
VP06_ERPs_resplocked_armw	1	33	AF4	-3.665
VP06_ERPs_resplocked_armw	1	34	AF8	-5.245
VP06_ERPs_resplocked_armw	1	35	F5	-4.316
VP06_ERPs_resplocked_armw	1	36	F1	-2.405
VP06_ERPs_resplocked_armw	1	37	F2	-2.694
VP06_ERPs_resplocked_armw	1	38	F6	-4.922
VP06_ERPs_resplocked_armw	1	39	FC3	-2.711
VP06_ERPs_resplocked_armw	1	40	FCz	-3.296
VP06_ERPs_resplocked_armw	1	41	FC4	-2.869
VP06_ERPs_resplocked_armw	1	42	C5	-2.718
VP06_ERPs_resplocked_armw	1	43	C1	-3.72
VP06_ERPs_resplocked_armw	1	44	C2	-3.347
VP06_ERPs_resplocked_armw	1	45	C6	-1.199
VP06_ERPs_resplocked_armw	1	46	CP3	-3.517
VP06_ERPs_resplocked_armw	1	47	CPz	-3.376
VP06_ERPs_resplocked_armw	1	48	CP4	-2.722
VP06_ERPs_resplocked_armw	1	49	P5	-2.613
VP06_ERPs_resplocked_armw	1	50	P1	-2.469
VP06_ERPs_resplocked_armw	1	51	P2	-2.26
VP06_ERPs_resplocked_armw	1	52	P6	-0.608
VP06_ERPs_resplocked_armw	1	53	PO5	-1.633
VP06_ERPs_resplocked_armw	1	54	PO3	-1.664
VP06_ERPs_resplocked_armw	1	55	PO4	-1.062
VP06_ERPs_resplocked_armw	1	56	PO6	-1.029
VP06_ERPs_resplocked_armw	1	57	FT7	-1.671
VP06_ERPs_resplocked_armw	1	58	FT8	-4.236
VP06_ERPs_resplocked_armw	1	59	TP7	-2.417
VP06_ERPs_resplocked_armw	1	60	TP8	-0.877
VP06_ERPs_resplocked_armw	1	61	PO7	-1.712
VP06_ERPs_resplocked_armw	1	62	PO8	-0.984
VP06_ERPs_resplocked_armw	2	1	Fp1	-1.086
VP06_ERPs_resplocked_armw	2	2	Fpz	-0.499
VP06_ERPs_resplocked_armw	2	3	Fp2	-0.452
VP06_ERPs_resplocked_armw	2	4	F7	-1.13
VP06_ERPs_resplocked_armw	2	5	F3	-1.552
VP06_ERPs_resplocked_armw	2	6	Fz	-2.436
VP06_ERPs_resplocked_armw	2	7	F4	-2.283
VP06_ERPs_resplocked_armw	2	8	F8	-1.652
VP06_ERPs_resplocked_armw	2	9	FC5	0.298
VP06_ERPs_resplocked_armw	2	10	FC1	-1.507
VP06_ERPs_resplocked_armw	2	11	FC2	-2.319
VP06_ERPs_resplocked_armw	2	12	FC6	-2.022
VP06_ERPs_resplocked_armw	2	13	T7	-0.102
VP06_ERPs_resplocked_armw	2	14	C3	-1.036
VP06_ERPs_resplocked_armw	2	15	Cz	-2.133
VP06_ERPs_resplocked_armw	2	16	C4	-2.963
VP06_ERPs_resplocked_armw	2	17	T8	-1.665
VP06_ERPs_resplocked_armw	2	18	CP5	-0.671
VP06_ERPs_resplocked_armw	2	19	CP1	-2.004
VP06_ERPs_resplocked_armw	2	20	CP2	-2.187
VP06_ERPs_resplocked_armw	2	21	CP6	-0.68
VP06_ERPs_resplocked_armw	2	22	P7	0.768
VP06_ERPs_resplocked_armw	2	23	P3	-0.882
VP06_ERPs_resplocked_armw	2	24	Pz	-1.572
VP06_ERPs_resplocked_armw	2	25	P4	-0.555
VP06_ERPs_resplocked_armw	2	26	P8	0.548
VP06_ERPs_resplocked_armw	2	27	POz	-0.438
VP06_ERPs_resplocked_armw	2	28	O1	0.071
VP06_ERPs_resplocked_armw	2	29	Oz	0.107
VP06_ERPs_resplocked_armw	2	30	O2	-0.49
VP06_ERPs_resplocked_armw	2	31	AF7	-1.804
VP06_ERPs_resplocked_armw	2	32	AF3	-1.668
VP06_ERPs_resplocked_armw	2	33	AF4	-2.32
VP06_ERPs_resplocked_armw	2	34	AF8	-2.962
VP06_ERPs_resplocked_armw	2	35	F5	-1.115
VP06_ERPs_resplocked_armw	2	36	F1	-2.179
VP06_ERPs_resplocked_armw	2	37	F2	-2.299
VP06_ERPs_resplocked_armw	2	38	F6	-1.241
VP06_ERPs_resplocked_armw	2	39	FC3	-1.557
VP06_ERPs_resplocked_armw	2	40	FCz	-2.687
VP06_ERPs_resplocked_armw	2	41	FC4	-1.879
VP06_ERPs_resplocked_armw	2	42	C5	-0.625
VP06_ERPs_resplocked_armw	2	43	C1	-2.172
VP06_ERPs_resplocked_armw	2	44	C2	-2.719
VP06_ERPs_resplocked_armw	2	45	C6	-1.759
VP06_ERPs_resplocked_armw	2	46	CP3	-1.31
VP06_ERPs_resplocked_armw	2	47	CPz	-1.987
VP06_ERPs_resplocked_armw	2	48	CP4	-1.858
VP06_ERPs_resplocked_armw	2	49	P5	-0.408
VP06_ERPs_resplocked_armw	2	50	P1	-0.999
VP06_ERPs_resplocked_armw	2	51	P2	-1.585
VP06_ERPs_resplocked_armw	2	52	P6	-0.851
VP06_ERPs_resplocked_armw	2	53	PO5	-0.307
VP06_ERPs_resplocked_armw	2	54	PO3	-0.318
VP06_ERPs_resplocked_armw	2	55	PO4	-0.537
VP06_ERPs_resplocked_armw	2	56	PO6	-0.499
VP06_ERPs_resplocked_armw	2	57	FT7	0.245
VP06_ERPs_resplocked_armw	2	58	FT8	-1.82
VP06_ERPs_resplocked_armw	2	59	TP7	-0.182
VP06_ERPs_resplocked_armw	2	60	TP8	-1.544
VP06_ERPs_resplocked_armw	2	61	PO7	-0.27
VP06_ERPs_resplocked_armw	2	62	PO8	-0.634
VP06_ERPs_resplocked_armw	4	1	Fp1	2.149
VP06_ERPs_resplocked_armw	4	2	Fpz	0.5
VP06_ERPs_resplocked_armw	4	3	Fp2	-1.134
VP06_ERPs_resplocked_armw	4	4	F7	0.959
VP06_ERPs_resplocked_armw	4	5	F3	0.645
VP06_ERPs_resplocked_armw	4	6	Fz	-0.908
VP06_ERPs_resplocked_armw	4	7	F4	0.133
VP06_ERPs_resplocked_armw	4	8	F8	0.478
VP06_ERPs_resplocked_armw	4	9	FC5	2.972
VP06_ERPs_resplocked_armw	4	10	FC1	-0.472
VP06_ERPs_resplocked_armw	4	11	FC2	0.285
VP06_ERPs_resplocked_armw	4	12	FC6	1.223
VP06_ERPs_resplocked_armw	4	13	T7	3.433
VP06_ERPs_resplocked_armw	4	14	C3	-0.424
VP06_ERPs_resplocked_armw	4	15	Cz	-0.834
VP06_ERPs_resplocked_armw	4	16	C4	1.338
VP06_ERPs_resplocked_armw	4	17	T8	1.049
VP06_ERPs_resplocked_armw	4	18	CP5	1.84
VP06_ERPs_resplocked_armw	4	19	CP1	-0.443
VP06_ERPs_resplocked_armw	4	20	CP2	0.095
VP06_ERPs_resplocked_armw	4	21	CP6	2.476
VP06_ERPs_resplocked_armw	4	22	P7	1.379
VP06_ERPs_resplocked_armw	4	23	P3	-0.361
VP06_ERPs_resplocked_armw	4	24	Pz	0.744
VP06_ERPs_resplocked_armw	4	25	P4	1.254
VP06_ERPs_resplocked_armw	4	26	P8	2.639
VP06_ERPs_resplocked_armw	4	27	POz	0.217
VP06_ERPs_resplocked_armw	4	28	O1	0.002
VP06_ERPs_resplocked_armw	4	29	Oz	1.16
VP06_ERPs_resplocked_armw	4	30	O2	1.191
VP06_ERPs_resplocked_armw	4	31	AF7	-0.183
VP06_ERPs_resplocked_armw	4	32	AF3	0.785
VP06_ERPs_resplocked_armw	4	33	AF4	-0.337
VP06_ERPs_resplocked_armw	4	34	AF8	0.558
VP06_ERPs_resplocked_armw	4	35	F5	0.958
VP06_ERPs_resplocked_armw	4	36	F1	0.318
VP06_ERPs_resplocked_armw	4	37	F2	0.16
VP06_ERPs_resplocked_armw	4	38	F6	2.172
VP06_ERPs_resplocked_armw	4	39	FC3	-0.042
VP06_ERPs_resplocked_armw	4	40	FCz	-0.738
VP06_ERPs_resplocked_armw	4	41	FC4	1.129
VP06_ERPs_resplocked_armw	4	42	C5	1.151
VP06_ERPs_resplocked_armw	4	43	C1	-0.719
VP06_ERPs_resplocked_armw	4	44	C2	0.34
VP06_ERPs_resplocked_armw	4	45	C6	1.092
VP06_ERPs_resplocked_armw	4	46	CP3	-0.292
VP06_ERPs_resplocked_armw	4	47	CPz	-0.382
VP06_ERPs_resplocked_armw	4	48	CP4	0.411
VP06_ERPs_resplocked_armw	4	49	P5	0.57
VP06_ERPs_resplocked_armw	4	50	P1	-0.446
VP06_ERPs_resplocked_armw	4	51	P2	0.715
VP06_ERPs_resplocked_armw	4	52	P6	1.492
VP06_ERPs_resplocked_armw	4	53	PO5	0.275
VP06_ERPs_resplocked_armw	4	54	PO3	0.055
VP06_ERPs_resplocked_armw	4	55	PO4	1.166
VP06_ERPs_resplocked_armw	4	56	PO6	1.242
VP06_ERPs_resplocked_armw	4	57	FT7	-2.15
VP06_ERPs_resplocked_armw	4	58	FT8	-0.746
VP06_ERPs_resplocked_armw	4	59	TP7	2.445
VP06_ERPs_resplocked_armw	4	60	TP8	1.111
VP06_ERPs_resplocked_armw	4	61	PO7	0.061
VP06_ERPs_resplocked_armw	4	62	PO8	1.054
VP06_ERPs_resplocked_armw	5	1	Fp1	5.351
VP06_ERPs_resplocked_armw	5	2	Fpz	-0.902
VP06_ERPs_resplocked_armw	5	3	Fp2	3.122
VP06_ERPs_resplocked_armw	5	4	F7	4.428
VP06_ERPs_resplocked_armw	5	5	F3	4.766
VP06_ERPs_resplocked_armw	5	6	Fz	6.492
VP06_ERPs_resplocked_armw	5	7	F4	5.47
VP06_ERPs_resplocked_armw	5	8	F8	6.038
VP06_ERPs_resplocked_armw	5	9	FC5	2.875
VP06_ERPs_resplocked_armw	5	10	FC1	7.156
VP06_ERPs_resplocked_armw	5	11	FC2	5.622
VP06_ERPs_resplocked_armw	5	12	FC6	3.973
VP06_ERPs_resplocked_armw	5	13	T7	4.931
VP06_ERPs_resplocked_armw	5	14	C3	8.204
VP06_ERPs_resplocked_armw	5	15	Cz	7.592
VP06_ERPs_resplocked_armw	5	16	C4	5.862
VP06_ERPs_resplocked_armw	5	17	T8	1.546
VP06_ERPs_resplocked_armw	5	18	CP5	7.267
VP06_ERPs_resplocked_armw	5	19	CP1	7.996
VP06_ERPs_resplocked_armw	5	20	CP2	7.748
VP06_ERPs_resplocked_armw	5	21	CP6	3.163
VP06_ERPs_resplocked_armw	5	22	P7	4.606
VP06_ERPs_resplocked_armw	5	23	P3	8.851
VP06_ERPs_resplocked_armw	5	24	Pz	8.93
VP06_ERPs_resplocked_armw	5	25	P4	7.54
VP06_ERPs_resplocked_armw	5	26	P8	0.891
VP06_ERPs_resplocked_armw	5	27	POz	9.185
VP06_ERPs_resplocked_armw	5	28	O1	8.443
VP06_ERPs_resplocked_armw	5	29	Oz	8.921
VP06_ERPs_resplocked_armw	5	30	O2	7.52
VP06_ERPs_resplocked_armw	5	31	AF7	14.229
VP06_ERPs_resplocked_armw	5	32	AF3	4.879
VP06_ERPs_resplocked_armw	5	33	AF4	5.425
VP06_ERPs_resplocked_armw	5	34	AF8	5.517
VP06_ERPs_resplocked_armw	5	35	F5	5.707
VP06_ERPs_resplocked_armw	5	36	F1	6.599
VP06_ERPs_resplocked_armw	5	37	F2	5.515
VP06_ERPs_resplocked_armw	5	38	F6	6.975
VP06_ERPs_resplocked_armw	5	39	FC3	7.141
VP06_ERPs_resplocked_armw	5	40	FCz	6.775
VP06_ERPs_resplocked_armw	5	41	FC4	4.406
VP06_ERPs_resplocked_armw	5	42	C5	4.591
VP06_ERPs_resplocked_armw	5	43	C1	8.151
VP06_ERPs_resplocked_armw	5	44	C2	7.226
VP06_ERPs_resplocked_armw	5	45	C6	4.174
VP06_ERPs_resplocked_armw	5	46	CP3	8.479
VP06_ERPs_resplocked_armw	5	47	CPz	8.07
VP06_ERPs_resplocked_armw	5	48	CP4	7.264
VP06_ERPs_resplocked_armw	5	49	P5	7.608
VP06_ERPs_resplocked_armw	5	50	P1	8.886
VP06_ERPs_resplocked_armw	5	51	P2	8.936
VP06_ERPs_resplocked_armw	5	52	P6	5.019
VP06_ERPs_resplocked_armw	5	53	PO5	8.642
VP06_ERPs_resplocked_armw	5	54	PO3	8.674
VP06_ERPs_resplocked_armw	5	55	PO4	7.532
VP06_ERPs_resplocked_armw	5	56	PO6	7.461
VP06_ERPs_resplocked_armw	5	57	FT7	-1.929
VP06_ERPs_resplocked_armw	5	58	FT8	5.059
VP06_ERPs_resplocked_armw	5	59	TP7	3.221
VP06_ERPs_resplocked_armw	5	60	TP8	1.518
VP06_ERPs_resplocked_armw	5	61	PO7	8.645
VP06_ERPs_resplocked_armw	5	62	PO8	7.569
VP07_ERPs_resplocked_armw	1	1	Fp1	0.291
VP07_ERPs_resplocked_armw	1	2	Fpz	-0.189
VP07_ERPs_resplocked_armw	1	3	Fp2	-5.682
VP07_ERPs_resplocked_armw	1	4	F7	5.573
VP07_ERPs_resplocked_armw	1	5	F3	0.619
VP07_ERPs_resplocked_armw	1	6	Fz	0.192
VP07_ERPs_resplocked_armw	1	7	F4	-3.748
VP07_ERPs_resplocked_armw	1	8	F8	-0.552
VP07_ERPs_resplocked_armw	1	9	FC5	-1.741
VP07_ERPs_resplocked_armw	1	10	FC1	-1.051
VP07_ERPs_resplocked_armw	1	11	FC2	-3.514
VP07_ERPs_resplocked_armw	1	12	FC6	-3.466
VP07_ERPs_resplocked_armw	1	13	T7	-1.97
VP07_ERPs_resplocked_armw	1	14	C3	-1.675
VP07_ERPs_resplocked_armw	1	15	Cz	-4.2
VP07_ERPs_resplocked_armw	1	16	C4	-2.527
VP07_ERPs_resplocked_armw	1	17	T8	-2.493
VP07_ERPs_resplocked_armw	1	18	CP5	-2.461
VP07_ERPs_resplocked_armw	1	19	CP1	-2.108
VP07_ERPs_resplocked_armw	1	20	CP2	-5.099
VP07_ERPs_resplocked_armw	1	21	CP6	-5.266
VP07_ERPs_resplocked_armw	1	22	P7	-3.445
VP07_ERPs_resplocked_armw	1	23	P3	-1.76
VP07_ERPs_resplocked_armw	1	24	Pz	-3.743
VP07_ERPs_resplocked_armw	1	25	P4	-4.279
VP07_ERPs_resplocked_armw	1	26	P8	-5.029
VP07_ERPs_resplocked_armw	1	27	POz	-1.701
VP07_ERPs_resplocked_armw	1	28	O1	-2.66
VP07_ERPs_resplocked_armw	1	29	Oz	-2.283
VP07_ERPs_resplocked_armw	1	30	O2	-3.19
VP07_ERPs_resplocked_armw	1	31	AF7	0.893
VP07_ERPs_resplocked_armw	1	32	AF3	3.332
VP07_ERPs_resplocked_armw	1	33	AF4	-2.936
VP07_ERPs_resplocked_armw	1	34	AF8	-9.085
VP07_ERPs_resplocked_armw	1	35	F5	2.647
VP07_ERPs_resplocked_armw	1	36	F1	0.893
VP07_ERPs_resplocked_armw	1	37	F2	-3.34
VP07_ERPs_resplocked_armw	1	38	F6	-3.71
VP07_ERPs_resplocked_armw	1	39	FC3	1.264
VP07_ERPs_resplocked_armw	1	40	FCz	-2.179
VP07_ERPs_resplocked_armw	1	41	FC4	-3.46
VP07_ERPs_resplocked_armw	1	42	C5	-1.111
VP07_ERPs_resplocked_armw	1	43	C1	-4.115
VP07_ERPs_resplocked_armw	1	44	C2	-4.376
VP07_ERPs_resplocked_armw	1	45	C6	-3.854
VP07_ERPs_resplocked_armw	1	46	CP3	-1.951
VP07_ERPs_resplocked_armw	1	47	CPz	-2.795
VP07_ERPs_resplocked_armw	1	48	CP4	-5.741
VP07_ERPs_resplocked_armw	1	49	P5	-3.302
VP07_ERPs_resplocked_armw	1	50	P1	-1.928
VP07_ERPs_resplocked_armw	1	51	P2	-2.416
VP07_ERPs_resplocked_armw	1	52	P6	-5.447
VP07_ERPs_resplocked_armw	1	53	PO5	-2.225
VP07_ERPs_resplocked_armw	1	54	PO3	-2.237
VP07_ERPs_resplocked_armw	1	55	PO4	-5.127
VP07_ERPs_resplocked_armw	1	56	PO6	-5.177
VP07_ERPs_resplocked_armw	1	57	FT7	-0.125
VP07_ERPs_resplocked_armw	1	58	FT8	-2.318
VP07_ERPs_resplocked_armw	1	59	TP7	-1.933
VP07_ERPs_resplocked_armw	1	60	TP8	-4.77
VP07_ERPs_resplocked_armw	1	61	PO7	-2.425
VP07_ERPs_resplocked_armw	1	62	PO8	-5.312
VP07_ERPs_resplocked_armw	2	1	Fp1	2.818
VP07_ERPs_resplocked_armw	2	2	Fpz	3.433
VP07_ERPs_resplocked_armw	2	3	Fp2	1.3
VP07_ERPs_resplocked_armw	2	4	F7	2.458
VP07_ERPs_resplocked_armw	2	5	F3	2.736
VP07_ERPs_resplocked_armw	2	6	Fz	3.468
VP07_ERPs_resplocked_armw	2	7	F4	4.1
VP07_ERPs_resplocked_armw	2	8	F8	5.323
VP07_ERPs_resplocked_armw	2	9	FC5	1.725
VP07_ERPs_resplocked_armw	2	10	FC1	3.169
VP07_ERPs_resplocked_armw	2	11	FC2	3.601
VP07_ERPs_resplocked_armw	2	12	FC6	2.823
VP07_ERPs_resplocked_armw	2	13	T7	1.047
VP07_ERPs_resplocked_armw	2	14	C3	2.638
VP07_ERPs_resplocked_armw	2	15	Cz	2.47
VP07_ERPs_resplocked_armw	2	16	C4	2.594
VP07_ERPs_resplocked_armw	2	17	T8	2.935
VP07_ERPs_resplocked_armw	2	18	CP5	1.316
VP07_ERPs_resplocked_armw	2	19	CP1	2.871
VP07_ERPs_resplocked_armw	2	20	CP2	1.994
VP07_ERPs_resplocked_armw	2	21	CP6	1.845
VP07_ERPs_resplocked_armw	2	22	P7	-0.29
VP07_ERPs_resplocked_armw	2	23	P3	0.68
VP07_ERPs_resplocked_armw	2	24	Pz	1.512
VP07_ERPs_resplocked_armw	2	25	P4	1.012
VP07_ERPs_resplocked_armw	2	26	P8	1.144
VP07_ERPs_resplocked_armw	2	27	POz	-0.148
VP07_ERPs_resplocked_armw	2	28	O1	0.016
VP07_ERPs_resplocked_armw	2	29	Oz	0.291
VP07_ERPs_resplocked_armw	2	30	O2	0.959
VP07_ERPs_resplocked_armw	2	31	AF7	1.212
VP07_ERPs_resplocked_armw	2	32	AF3	4.515
VP07_ERPs_resplocked_armw	2	33	AF4	3.255
VP07_ERPs_resplocked_armw	2	34	AF8	3.603
VP07_ERPs_resplocked_armw	2	35	F5	2.11
VP07_ERPs_resplocked_armw	2	36	F1	2.812
VP07_ERPs_resplocked_armw	2	37	F2	3.69
VP07_ERPs_resplocked_armw	2	38	F6	3.95
VP07_ERPs_resplocked_armw	2	39	FC3	3.291
VP07_ERPs_resplocked_armw	2	40	FCz	3.04
VP07_ERPs_resplocked_armw	2	41	FC4	3.672
VP07_ERPs_resplocked_armw	2	42	C5	1.517
VP07_ERPs_resplocked_armw	2	43	C1	2.433
VP07_ERPs_resplocked_armw	2	44	C2	2.36
VP07_ERPs_resplocked_armw	2	45	C6	2.883
VP07_ERPs_resplocked_armw	2	46	CP3	2.132
VP07_ERPs_resplocked_armw	2	47	CPz	2.242
VP07_ERPs_resplocked_armw	2	48	CP4	1.922
VP07_ERPs_resplocked_armw	2	49	P5	-0.28
VP07_ERPs_resplocked_armw	2	50	P1	0.66
VP07_ERPs_resplocked_armw	2	51	P2	2.017
VP07_ERPs_resplocked_armw	2	52	P6	1.177
VP07_ERPs_resplocked_armw	2	53	PO5	0.282
VP07_ERPs_resplocked_armw	2	54	PO3	0.312
VP07_ERPs_resplocked_armw	2	55	PO4	0.649
VP07_ERPs_resplocked_armw	2	56	PO6	0.565
VP07_ERPs_resplocked_armw	2	57	FT7	0.27
VP07_ERPs_resplocked_armw	2	58	FT8	2.369
VP07_ERPs_resplocked_armw	2	59	TP7	-0.358
VP07_ERPs_resplocked_armw	2	60	TP8	0.968
VP07_ERPs_resplocked_armw	2	61	PO7	0.457
VP07_ERPs_resplocked_armw	2	62	PO8	0.584
VP07_ERPs_resplocked_armw	4	1	Fp1	-0.084
VP07_ERPs_resplocked_armw	4	2	Fpz	2.903
VP07_ERPs_resplocked_armw	4	3	Fp2	1.185
VP07_ERPs_resplocked_armw	4	4	F7	0.061
VP07_ERPs_resplocked_armw	4	5	F3	1.58
VP07_ERPs_resplocked_armw	4	6	Fz	1.76
VP07_ERPs_resplocked_armw	4	7	F4	1.21
VP07_ERPs_resplocked_armw	4	8	F8	-1.171
VP07_ERPs_resplocked_armw	4	9	FC5	0.923
VP07_ERPs_resplocked_armw	4	10	FC1	2.427
VP07_ERPs_resplocked_armw	4	11	FC2	1.293
VP07_ERPs_resplocked_armw	4	12	FC6	0.394
VP07_ERPs_resplocked_armw	4	13	T7	0.957
VP07_ERPs_resplocked_armw	4	14	C3	1.841
VP07_ERPs_resplocked_armw	4	15	Cz	1.569
VP07_ERPs_resplocked_armw	4	16	C4	0.695
VP07_ERPs_resplocked_armw	4	17	T8	-1.794
VP07_ERPs_resplocked_armw	4	18	CP5	1.832
VP07_ERPs_resplocked_armw	4	19	CP1	1.048
VP07_ERPs_resplocked_armw	4	20	CP2	-0.023
VP07_ERPs_resplocked_armw	4	21	CP6	-0.784
VP07_ERPs_resplocked_armw	4	22	P7	2.023
VP07_ERPs_resplocked_armw	4	23	P3	0.64
VP07_ERPs_resplocked_armw	4	24	Pz	0.395
VP07_ERPs_resplocked_armw	4	25	P4	-0.342
VP07_ERPs_resplocked_armw	4	26	P8	0.544
VP07_ERPs_resplocked_armw	4	27	POz	0.204
VP07_ERPs_resplocked_armw	4	28	O1	1.171
VP07_ERPs_resplocked_armw	4	29	Oz	0.619
VP07_ERPs_resplocked_armw	4	30	O2	0.18
VP07_ERPs_resplocked_armw	4	31	AF7	2.155
VP07_ERPs_resplocked_armw	4	32	AF3	2.133
VP07_ERPs_resplocked_armw	4	33	AF4	1.689
VP07_ERPs_resplocked_armw	4	34	AF8	-0.293
VP07_ERPs_resplocked_armw	4	35	F5	2.187
VP07_ERPs_resplocked_armw	4	36	F1	1.499
VP07_ERPs_resplocked_armw	4	37	F2	1.41
VP07_ERPs_resplocked_armw	4	38	F6	1.096
VP07_ERPs_resplocked_armw	4	39	FC3	2.801
VP07_ERPs_resplocked_armw	4	40	FCz	1.793
VP07_ERPs_resplocked_armw	4	41	FC4	1.43
VP07_ERPs_resplocked_armw	4	42	C5	1.338
VP07_ERPs_resplocked_armw	4	43	C1	1.312
VP07_ERPs_resplocked_armw	4	44	C2	0.889
VP07_ERPs_resplocked_armw	4	45	C6	0.25
VP07_ERPs_resplocked_armw	4	46	CP3	1.621
VP07_ERPs_resplocked_armw	4	47	CPz	0.865
VP07_ERPs_resplocked_armw	4	48	CP4	-1.18
VP07_ERPs_resplocked_armw	4	49	P5	1.805
VP07_ERPs_resplocked_armw	4	50	P1	0.599
VP07_ERPs_resplocked_armw	4	51	P2	0.791
VP07_ERPs_resplocked_armw	4	52	P6	-0.334
VP07_ERPs_resplocked_armw	4	53	PO5	1.24
VP07_ERPs_resplocked_armw	4	54	PO3	1.16
VP07_ERPs_resplocked_armw	4	55	PO4	-0.156
VP07_ERPs_resplocked_armw	4	56	PO6	-0.138
VP07_ERPs_resplocked_armw	4	57	FT7	0.674
VP07_ERPs_resplocked_armw	4	58	FT8	-1.565
VP07_ERPs_resplocked_armw	4	59	TP7	1.851
VP07_ERPs_resplocked_armw	4	60	TP8	-0.824
VP07_ERPs_resplocked_armw	4	61	PO7	1.11
VP07_ERPs_resplocked_armw	4	62	PO8	-0.239
VP07_ERPs_resplocked_armw	5	1	Fp1	-3.105
VP07_ERPs_resplocked_armw	5	2	Fpz	2.809
VP07_ERPs_resplocked_armw	5	3	Fp2	0.985
VP07_ERPs_resplocked_armw	5	4	F7	-4.611
VP07_ERPs_resplocked_armw	5	5	F3	1.258
VP07_ERPs_resplocked_armw	5	6	Fz	1.877
VP07_ERPs_resplocked_armw	5	7	F4	1.67
VP07_ERPs_resplocked_armw	5	8	F8	-3.711
VP07_ERPs_resplocked_armw	5	9	FC5	2.046
VP07_ERPs_resplocked_armw	5	10	FC1	3.977
VP07_ERPs_resplocked_armw	5	11	FC2	2.312
VP07_ERPs_resplocked_armw	5	12	FC6	2.375
VP07_ERPs_resplocked_armw	5	13	T7	1.178
VP07_ERPs_resplocked_armw	5	14	C3	4.634
VP07_ERPs_resplocked_armw	5	15	Cz	3.143
VP07_ERPs_resplocked_armw	5	16	C4	2.432
VP07_ERPs_resplocked_armw	5	17	T8	-1.335
VP07_ERPs_resplocked_armw	5	18	CP5	3.756
VP07_ERPs_resplocked_armw	5	19	CP1	4.628
VP07_ERPs_resplocked_armw	5	20	CP2	3.772
VP07_ERPs_resplocked_armw	5	21	CP6	2.408
VP07_ERPs_resplocked_armw	5	22	P7	5.122
VP07_ERPs_resplocked_armw	5	23	P3	4.165
VP07_ERPs_resplocked_armw	5	24	Pz	3.565
VP07_ERPs_resplocked_armw	5	25	P4	2.931
VP07_ERPs_resplocked_armw	5	26	P8	3.323
VP07_ERPs_resplocked_armw	5	27	POz	4.498
VP07_ERPs_resplocked_armw	5	28	O1	4.966
VP07_ERPs_resplocked_armw	5	29	Oz	4.381
VP07_ERPs_resplocked_armw	5	30	O2	3.943
VP07_ERPs_resplocked_armw	5	31	AF7	0.567
VP07_ERPs_resplocked_armw	5	32	AF3	-1.639
VP07_ERPs_resplocked_armw	5	33	AF4	1.672
VP07_ERPs_resplocked_armw	5	34	AF8	0.787
VP07_ERPs_resplocked_armw	5	35	F5	-0.296
VP07_ERPs_resplocked_armw	5	36	F1	1.504
VP07_ERPs_resplocked_armw	5	37	F2	2.413
VP07_ERPs_resplocked_armw	5	38	F6	1.627
VP07_ERPs_resplocked_armw	5	39	FC3	3.377
VP07_ERPs_resplocked_armw	5	40	FCz	3.045
VP07_ERPs_resplocked_armw	5	41	FC4	2.409
VP07_ERPs_resplocked_armw	5	42	C5	1.779
VP07_ERPs_resplocked_armw	5	43	C1	4.399
VP07_ERPs_resplocked_armw	5	44	C2	2.982
VP07_ERPs_resplocked_armw	5	45	C6	1.105
VP07_ERPs_resplocked_armw	5	46	CP3	4.462
VP07_ERPs_resplocked_armw	5	47	CPz	4.021
VP07_ERPs_resplocked_armw	5	48	CP4	3.585
VP07_ERPs_resplocked_armw	5	49	P5	5.161
VP07_ERPs_resplocked_armw	5	50	P1	4.092
VP07_ERPs_resplocked_armw	5	51	P2	4.21
VP07_ERPs_resplocked_armw	5	52	P6	3.41
VP07_ERPs_resplocked_armw	5	53	PO5	5.821
VP07_ERPs_resplocked_armw	5	54	PO3	5.683
VP07_ERPs_resplocked_armw	5	55	PO4	4.277
VP07_ERPs_resplocked_armw	5	56	PO6	4.308
VP07_ERPs_resplocked_armw	5	57	FT7	0.769
VP07_ERPs_resplocked_armw	5	58	FT8	-1.856
VP07_ERPs_resplocked_armw	5	59	TP7	2.841
VP07_ERPs_resplocked_armw	5	60	TP8	1.089
VP07_ERPs_resplocked_armw	5	61	PO7	5.687
VP07_ERPs_resplocked_armw	5	62	PO8	4.246
VP08_ERPs_resplocked_armw	1	1	Fp1	-1.545
VP08_ERPs_resplocked_armw	1	2	Fpz	-0.743
VP08_ERPs_resplocked_armw	1	3	Fp2	-3.619
VP08_ERPs_resplocked_armw	1	4	F7	1.953
VP08_ERPs_resplocked_armw	1	5	F3	2.847
VP08_ERPs_resplocked_armw	1	6	Fz	2.858
VP08_ERPs_resplocked_armw	1	7	F4	3.965
VP08_ERPs_resplocked_armw	1	8	F8	2.417
VP08_ERPs_resplocked_armw	1	9	FC5	2.684
VP08_ERPs_resplocked_armw	1	10	FC1	4.111
VP08_ERPs_resplocked_armw	1	11	FC2	4.061
VP08_ERPs_resplocked_armw	1	12	FC6	3.589
VP08_ERPs_resplocked_armw	1	13	T7	2.079
VP08_ERPs_resplocked_armw	1	14	C3	4.949
VP08_ERPs_resplocked_armw	1	15	Cz	4.818
VP08_ERPs_resplocked_armw	1	16	C4	3.595
VP08_ERPs_resplocked_armw	1	17	T8	1.961
VP08_ERPs_resplocked_armw	1	18	CP5	3.019
VP08_ERPs_resplocked_armw	1	19	CP1	5.271
VP08_ERPs_resplocked_armw	1	20	CP2	5.161
VP08_ERPs_resplocked_armw	1	21	CP6	3.074
VP08_ERPs_resplocked_armw	1	22	P7	3.205
VP08_ERPs_resplocked_armw	1	23	P3	4.653
VP08_ERPs_resplocked_armw	1	24	Pz	6.001
VP08_ERPs_resplocked_armw	1	25	P4	5.299
VP08_ERPs_resplocked_armw	1	26	P8	3.355
VP08_ERPs_resplocked_armw	1	27	POz	6.801
VP08_ERPs_resplocked_armw	1	28	O1	6.06
VP08_ERPs_resplocked_armw	1	29	Oz	6.798
VP08_ERPs_resplocked_armw	1	30	O2	6.053
VP08_ERPs_resplocked_armw	1	31	AF7	-0.292
VP08_ERPs_resplocked_armw	1	32	AF3	0.675
VP08_ERPs_resplocked_armw	1	33	AF4	3.048
VP08_ERPs_resplocked_armw	1	34	AF8	1.204
VP08_ERPs_resplocked_armw	1	35	F5	2.808
VP08_ERPs_resplocked_armw	1	36	F1	2.752
VP08_ERPs_resplocked_armw	1	37	F2	4.046
VP08_ERPs_resplocked_armw	1	38	F6	2.983
VP08_ERPs_resplocked_armw	1	39	FC3	4.239
VP08_ERPs_resplocked_armw	1	40	FCz	4.074
VP08_ERPs_resplocked_armw	1	41	FC4	4.073
VP08_ERPs_resplocked_armw	1	42	C5	2.393
VP08_ERPs_resplocked_armw	1	43	C1	4.914
VP08_ERPs_resplocked_armw	1	44	C2	4.767
VP08_ERPs_resplocked_armw	1	45	C6	1.701
VP08_ERPs_resplocked_armw	1	46	CP3	4.827
VP08_ERPs_resplocked_armw	1	47	CPz	5.289
VP08_ERPs_resplocked_armw	1	48	CP4	4.101
VP08_ERPs_resplocked_armw	1	49	P5	4.647
VP08_ERPs_resplocked_armw	1	50	P1	5.671
VP08_ERPs_resplocked_armw	1	51	P2	5.636
VP08_ERPs_resplocked_armw	1	52	P6	3.58
VP08_ERPs_resplocked_armw	1	53	PO5	6.105
VP08_ERPs_resplocked_armw	1	54	PO3	6.135
VP08_ERPs_resplocked_armw	1	55	PO4	6.076
VP08_ERPs_resplocked_armw	1	56	PO6	6.112
VP08_ERPs_resplocked_armw	1	57	FT7	2.803
VP08_ERPs_resplocked_armw	1	58	FT8	2.285
VP08_ERPs_resplocked_armw	1	59	TP7	1.886
VP08_ERPs_resplocked_armw	1	60	TP8	2.333
VP08_ERPs_resplocked_armw	1	61	PO7	6.186
VP08_ERPs_resplocked_armw	1	62	PO8	6.049
VP08_ERPs_resplocked_armw	2	1	Fp1	2.404
VP08_ERPs_resplocked_armw	2	2	Fpz	-0.044
VP08_ERPs_resplocked_armw	2	3	Fp2	0.252
VP08_ERPs_resplocked_armw	2	4	F7	0.133
VP08_ERPs_resplocked_armw	2	5	F3	1.689
VP08_ERPs_resplocked_armw	2	6	Fz	1.805
VP08_ERPs_resplocked_armw	2	7	F4	2.92
VP08_ERPs_resplocked_armw	2	8	F8	0.583
VP08_ERPs_resplocked_armw	2	9	FC5	0.919
VP08_ERPs_resplocked_armw	2	10	FC1	2.944
VP08_ERPs_resplocked_armw	2	11	FC2	2.951
VP08_ERPs_resplocked_armw	2	12	FC6	2.464
VP08_ERPs_resplocked_armw	2	13	T7	0.91
VP08_ERPs_resplocked_armw	2	14	C3	3.573
VP08_ERPs_resplocked_armw	2	15	Cz	5.022
VP08_ERPs_resplocked_armw	2	16	C4	4.101
VP08_ERPs_resplocked_armw	2	17	T8	0.24
VP08_ERPs_resplocked_armw	2	18	CP5	1.881
VP08_ERPs_resplocked_armw	2	19	CP1	5.042
VP08_ERPs_resplocked_armw	2	20	CP2	5.974
VP08_ERPs_resplocked_armw	2	21	CP6	3.967
VP08_ERPs_resplocked_armw	2	22	P7	3.908
VP08_ERPs_resplocked_armw	2	23	P3	4.8
VP08_ERPs_resplocked_armw	2	24	Pz	5.993
VP08_ERPs_resplocked_armw	2	25	P4	6.393
VP08_ERPs_resplocked_armw	2	26	P8	4.082
VP08_ERPs_resplocked_armw	2	27	POz	6.8
VP08_ERPs_resplocked_armw	2	28	O1	6.789
VP08_ERPs_resplocked_armw	2	29	Oz	7.978
VP08_ERPs_resplocked_armw	2	30	O2	6.96
VP08_ERPs_resplocked_armw	2	31	AF7	1.385
VP08_ERPs_resplocked_armw	2	32	AF3	0.494
VP08_ERPs_resplocked_armw	2	33	AF4	1.375
VP08_ERPs_resplocked_armw	2	34	AF8	0.984
VP08_ERPs_resplocked_armw	2	35	F5	1.747
VP08_ERPs_resplocked_armw	2	36	F1	1.849
VP08_ERPs_resplocked_armw	2	37	F2	2.875
VP08_ERPs_resplocked_armw	2	38	F6	1.426
VP08_ERPs_resplocked_armw	2	39	FC3	3.32
VP08_ERPs_resplocked_armw	2	40	FCz	3.021
VP08_ERPs_resplocked_armw	2	41	FC4	2.931
VP08_ERPs_resplocked_armw	2	42	C5	1.154
VP08_ERPs_resplocked_armw	2	43	C1	4.814
VP08_ERPs_resplocked_armw	2	44	C2	5.107
VP08_ERPs_resplocked_armw	2	45	C6	2.027
VP08_ERPs_resplocked_armw	2	46	CP3	3.699
VP08_ERPs_resplocked_armw	2	47	CPz	5.749
VP08_ERPs_resplocked_armw	2	48	CP4	4.57
VP08_ERPs_resplocked_armw	2	49	P5	4.804
VP08_ERPs_resplocked_armw	2	50	P1	5.935
VP08_ERPs_resplocked_armw	2	51	P2	6.671
VP08_ERPs_resplocked_armw	2	52	P6	4.171
VP08_ERPs_resplocked_armw	2	53	PO5	6.796
VP08_ERPs_resplocked_armw	2	54	PO3	6.645
VP08_ERPs_resplocked_armw	2	55	PO4	6.904
VP08_ERPs_resplocked_armw	2	56	PO6	6.903
VP08_ERPs_resplocked_armw	2	57	FT7	1.01
VP08_ERPs_resplocked_armw	2	58	FT8	0.412
VP08_ERPs_resplocked_armw	2	59	TP7	1.106
VP08_ERPs_resplocked_armw	2	60	TP8	1.884
VP08_ERPs_resplocked_armw	2	61	PO7	6.707
VP08_ERPs_resplocked_armw	2	62	PO8	6.941
VP08_ERPs_resplocked_armw	4	1	Fp1	-0.602
VP08_ERPs_resplocked_armw	4	2	Fpz	0.906
VP08_ERPs_resplocked_armw	4	3	Fp2	-2.548
VP08_ERPs_resplocked_armw	4	4	F7	0.299
VP08_ERPs_resplocked_armw	4	5	F3	0.439
VP08_ERPs_resplocked_armw	4	6	Fz	0.383
VP08_ERPs_resplocked_armw	4	7	F4	0.643
VP08_ERPs_resplocked_armw	4	8	F8	-0.84
VP08_ERPs_resplocked_armw	4	9	FC5	0.676
VP08_ERPs_resplocked_armw	4	10	FC1	0.818
VP08_ERPs_resplocked_armw	4	11	FC2	0.769
VP08_ERPs_resplocked_armw	4	12	FC6	-0.668
VP08_ERPs_resplocked_armw	4	13	T7	0.083
VP08_ERPs_resplocked_armw	4	14	C3	1.629
VP08_ERPs_resplocked_armw	4	15	Cz	1.455
VP08_ERPs_resplocked_armw	4	16	C4	0.108
VP08_ERPs_resplocked_armw	4	17	T8	-1.634
VP08_ERPs_resplocked_armw	4	18	CP5	0.583
VP08_ERPs_resplocked_armw	4	19	CP1	2.092
VP08_ERPs_resplocked_armw	4	20	CP2	1.212
VP08_ERPs_resplocked_armw	4	21	CP6	-1.156
VP08_ERPs_resplocked_armw	4	22	P7	3.126
VP08_ERPs_resplocked_armw	4	23	P3	2.567
VP08_ERPs_resplocked_armw	4	24	Pz	2.221
VP08_ERPs_resplocked_armw	4	25	P4	1.47
VP08_ERPs_resplocked_armw	4	26	P8	-0.073
VP08_ERPs_resplocked_armw	4	27	POz	3.281
VP08_ERPs_resplocked_armw	4	28	O1	3.618
VP08_ERPs_resplocked_armw	4	29	Oz	3.708
VP08_ERPs_resplocked_armw	4	30	O2	1.302
VP08_ERPs_resplocked_armw	4	31	AF7	-0.584
VP08_ERPs_resplocked_armw	4	32	AF3	1.159
VP08_ERPs_resplocked_armw	4	33	AF4	-0.788
VP08_ERPs_resplocked_armw	4	34	AF8	-1.166
VP08_ERPs_resplocked_armw	4	35	F5	0.397
VP08_ERPs_resplocked_armw	4	36	F1	0.437
VP08_ERPs_resplocked_armw	4	37	F2	0.73
VP08_ERPs_resplocked_armw	4	38	F6	-0.88
VP08_ERPs_resplocked_armw	4	39	FC3	1.349
VP08_ERPs_resplocked_armw	4	40	FCz	0.741
VP08_ERPs_resplocked_armw	4	41	FC4	0.851
VP08_ERPs_resplocked_armw	4	42	C5	0.677
VP08_ERPs_resplocked_armw	4	43	C1	2.025
VP08_ERPs_resplocked_armw	4	44	C2	1.221
VP08_ERPs_resplocked_armw	4	45	C6	-1.429
VP08_ERPs_resplocked_armw	4	46	CP3	1.624
VP08_ERPs_resplocked_armw	4	47	CPz	1.963
VP08_ERPs_resplocked_armw	4	48	CP4	0.015
VP08_ERPs_resplocked_armw	4	49	P5	2.718
VP08_ERPs_resplocked_armw	4	50	P1	2.542
VP08_ERPs_resplocked_armw	4	51	P2	0.975
VP08_ERPs_resplocked_armw	4	52	P6	-0.016
VP08_ERPs_resplocked_armw	4	53	PO5	3.601
VP08_ERPs_resplocked_armw	4	54	PO3	3.771
VP08_ERPs_resplocked_armw	4	55	PO4	1.324
VP08_ERPs_resplocked_armw	4	56	PO6	1.282
VP08_ERPs_resplocked_armw	4	57	FT7	0.584
VP08_ERPs_resplocked_armw	4	58	FT8	-1.698
VP08_ERPs_resplocked_armw	4	59	TP7	1.488
VP08_ERPs_resplocked_armw	4	60	TP8	-1.591
VP08_ERPs_resplocked_armw	4	61	PO7	3.637
VP08_ERPs_resplocked_armw	4	62	PO8	1.115
VP08_ERPs_resplocked_armw	5	1	Fp1	0.558
VP08_ERPs_resplocked_armw	5	2	Fpz	-0.058
VP08_ERPs_resplocked_armw	5	3	Fp2	1.226
VP08_ERPs_resplocked_armw	5	4	F7	-1.253
VP08_ERPs_resplocked_armw	5	5	F3	-0.165
VP08_ERPs_resplocked_armw	5	6	Fz	-0.076
VP08_ERPs_resplocked_armw	5	7	F4	0.486
VP08_ERPs_resplocked_armw	5	8	F8	1.638
VP08_ERPs_resplocked_armw	5	9	FC5	-0.119
VP08_ERPs_resplocked_armw	5	10	FC1	0.533
VP08_ERPs_resplocked_armw	5	11	FC2	0.572
VP08_ERPs_resplocked_armw	5	12	FC6	0.867
VP08_ERPs_resplocked_armw	5	13	T7	-0.242
VP08_ERPs_resplocked_armw	5	14	C3	1.657
VP08_ERPs_resplocked_armw	5	15	Cz	1.836
VP08_ERPs_resplocked_armw	5	16	C4	1.2
VP08_ERPs_resplocked_armw	5	17	T8	0.229
VP08_ERPs_resplocked_armw	5	18	CP5	0.655
VP08_ERPs_resplocked_armw	5	19	CP1	2.34
VP08_ERPs_resplocked_armw	5	20	CP2	2.288
VP08_ERPs_resplocked_armw	5	21	CP6	1.287
VP08_ERPs_resplocked_armw	5	22	P7	3.763
VP08_ERPs_resplocked_armw	5	23	P3	2.876
VP08_ERPs_resplocked_armw	5	24	Pz	3.654
VP08_ERPs_resplocked_armw	5	25	P4	2.857
VP08_ERPs_resplocked_armw	5	26	P8	2.489
VP08_ERPs_resplocked_armw	5	27	POz	3.93
VP08_ERPs_resplocked_armw	5	28	O1	4.203
VP08_ERPs_resplocked_armw	5	29	Oz	4.481
VP08_ERPs_resplocked_armw	5	30	O2	3.556
VP08_ERPs_resplocked_armw	5	31	AF7	0.093
VP08_ERPs_resplocked_armw	5	32	AF3	-0.696
VP08_ERPs_resplocked_armw	5	33	AF4	0.945
VP08_ERPs_resplocked_armw	5	34	AF8	-0.455
VP08_ERPs_resplocked_armw	5	35	F5	-0.157
VP08_ERPs_resplocked_armw	5	36	F1	-0.249
VP08_ERPs_resplocked_armw	5	37	F2	0.488
VP08_ERPs_resplocked_armw	5	38	F6	0.818
VP08_ERPs_resplocked_armw	5	39	FC3	1.117
VP08_ERPs_resplocked_armw	5	40	FCz	0.456
VP08_ERPs_resplocked_armw	5	41	FC4	0.477
VP08_ERPs_resplocked_armw	5	42	C5	-0.193
VP08_ERPs_resplocked_armw	5	43	C1	1.795
VP08_ERPs_resplocked_armw	5	44	C2	1.784
VP08_ERPs_resplocked_armw	5	45	C6	0.032
VP08_ERPs_resplocked_armw	5	46	CP3	1.797
VP08_ERPs_resplocked_armw	5	47	CPz	2.724
VP08_ERPs_resplocked_armw	5	48	CP4	1.759
VP08_ERPs_resplocked_armw	5	49	P5	2.977
VP08_ERPs_resplocked_armw	5	50	P1	3.088
VP08_ERPs_resplocked_armw	5	51	P2	2.628
VP08_ERPs_resplocked_armw	5	52	P6	2.468
VP08_ERPs_resplocked_armw	5	53	PO5	4.155
VP08_ERPs_resplocked_armw	5	54	PO3	4.251
VP08_ERPs_resplocked_armw	5	55	PO4	3.484
VP08_ERPs_resplocked_armw	5	56	PO6	3.501
VP08_ERPs_resplocked_armw	5	57	FT7	-0.186
VP08_ERPs_resplocked_armw	5	58	FT8	0.623
VP08_ERPs_resplocked_armw	5	59	TP7	0.97
VP08_ERPs_resplocked_armw	5	60	TP8	0.956
VP08_ERPs_resplocked_armw	5	61	PO7	4.129
VP08_ERPs_resplocked_armw	5	62	PO8	3.446
VP09_ERPs_resplocked_armw	1	1	Fp1	0.734
VP09_ERPs_resplocked_armw	1	2	Fpz	0.758
VP09_ERPs_resplocked_armw	1	3	Fp2	0.104
VP09_ERPs_resplocked_armw	1	4	F7	0.458
VP09_ERPs_resplocked_armw	1	5	F3	0.865
VP09_ERPs_resplocked_armw	1	6	Fz	0.902
VP09_ERPs_resplocked_armw	1	7	F4	0.718
VP09_ERPs_resplocked_armw	1	8	F8	-0.366
VP09_ERPs_resplocked_armw	1	9	FC5	-0.11
VP09_ERPs_resplocked_armw	1	10	FC1	1.614
VP09_ERPs_resplocked_armw	1	11	FC2	1.501
VP09_ERPs_resplocked_armw	1	12	FC6	0.013
VP09_ERPs_resplocked_armw	1	13	T7	0.215
VP09_ERPs_resplocked_armw	1	14	C3	2.039
VP09_ERPs_resplocked_armw	1	15	Cz	2.016
VP09_ERPs_resplocked_armw	1	16	C4	1.547
VP09_ERPs_resplocked_armw	1	17	T8	0.009
VP09_ERPs_resplocked_armw	1	18	CP5	0.68
VP09_ERPs_resplocked_armw	1	19	CP1	2.294
VP09_ERPs_resplocked_armw	1	20	CP2	2.513
VP09_ERPs_resplocked_armw	1	21	CP6	1.313
VP09_ERPs_resplocked_armw	1	22	P7	2.004
VP09_ERPs_resplocked_armw	1	23	P3	1.955
VP09_ERPs_resplocked_armw	1	24	Pz	2.479
VP09_ERPs_resplocked_armw	1	25	P4	2.12
VP09_ERPs_resplocked_armw	1	26	P8	1.997
VP09_ERPs_resplocked_armw	1	27	POz	2.525
VP09_ERPs_resplocked_armw	1	28	O1	2.211
VP09_ERPs_resplocked_armw	1	29	Oz	2.168
VP09_ERPs_resplocked_armw	1	30	O2	2.053
VP09_ERPs_resplocked_armw	1	31	AF7	0.431
VP09_ERPs_resplocked_armw	1	32	AF3	0.928
VP09_ERPs_resplocked_armw	1	33	AF4	-0.461
VP09_ERPs_resplocked_armw	1	34	AF8	-0.117
VP09_ERPs_resplocked_armw	1	35	F5	0.336
VP09_ERPs_resplocked_armw	1	36	F1	0.846
VP09_ERPs_resplocked_armw	1	37	F2	0.817
VP09_ERPs_resplocked_armw	1	38	F6	-0.597
VP09_ERPs_resplocked_armw	1	39	FC3	1.163
VP09_ERPs_resplocked_armw	1	40	FCz	1.626
VP09_ERPs_resplocked_armw	1	41	FC4	1.558
VP09_ERPs_resplocked_armw	1	42	C5	-0.012
VP09_ERPs_resplocked_armw	1	43	C1	2.486
VP09_ERPs_resplocked_armw	1	44	C2	1.982
VP09_ERPs_resplocked_armw	1	45	C6	0.015
VP09_ERPs_resplocked_armw	1	46	CP3	2.156
VP09_ERPs_resplocked_armw	1	47	CPz	2.395
VP09_ERPs_resplocked_armw	1	48	CP4	2.112
VP09_ERPs_resplocked_armw	1	49	P5	1.986
VP09_ERPs_resplocked_armw	1	50	P1	2.437
VP09_ERPs_resplocked_armw	1	51	P2	2.116
VP09_ERPs_resplocked_armw	1	52	P6	2.012
VP09_ERPs_resplocked_armw	1	53	PO5	1.888
VP09_ERPs_resplocked_armw	1	54	PO3	2.148
VP09_ERPs_resplocked_armw	1	55	PO4	2.202
VP09_ERPs_resplocked_armw	1	56	PO6	2.042
VP09_ERPs_resplocked_armw	1	57	FT7	-0.637
VP09_ERPs_resplocked_armw	1	58	FT8	0.416
VP09_ERPs_resplocked_armw	1	59	TP7	0.839
VP09_ERPs_resplocked_armw	1	60	TP8	1.251
VP09_ERPs_resplocked_armw	1	61	PO7	1.793
VP09_ERPs_resplocked_armw	1	62	PO8	2.048
VP09_ERPs_resplocked_armw	2	1	Fp1	2.234
VP09_ERPs_resplocked_armw	2	2	Fpz	2.158
VP09_ERPs_resplocked_armw	2	3	Fp2	0.891
VP09_ERPs_resplocked_armw	2	4	F7	2.587
VP09_ERPs_resplocked_armw	2	5	F3	2.849
VP09_ERPs_resplocked_armw	2	6	Fz	2.77
VP09_ERPs_resplocked_armw	2	7	F4	2.425
VP09_ERPs_resplocked_armw	2	8	F8	-1.228
VP09_ERPs_resplocked_armw	2	9	FC5	3.808
VP09_ERPs_resplocked_armw	2	10	FC1	3.389
VP09_ERPs_resplocked_armw	2	11	FC2	3.372
VP09_ERPs_resplocked_armw	2	12	FC6	0.015
VP09_ERPs_resplocked_armw	2	13	T7	1.706
VP09_ERPs_resplocked_armw	2	14	C3	4.224
VP09_ERPs_resplocked_armw	2	15	Cz	3.789
VP09_ERPs_resplocked_armw	2	16	C4	2.388
VP09_ERPs_resplocked_armw	2	17	T8	-0.132
VP09_ERPs_resplocked_armw	2	18	CP5	3.125
VP09_ERPs_resplocked_armw	2	19	CP1	4.06
VP09_ERPs_resplocked_armw	2	20	CP2	3.079
VP09_ERPs_resplocked_armw	2	21	CP6	1.482
VP09_ERPs_resplocked_armw	2	22	P7	3.527
VP09_ERPs_resplocked_armw	2	23	P3	3.669
VP09_ERPs_resplocked_armw	2	24	Pz	3.466
VP09_ERPs_resplocked_armw	2	25	P4	2.845
VP09_ERPs_resplocked_armw	2	26	P8	2.856
VP09_ERPs_resplocked_armw	2	27	POz	3.559
VP09_ERPs_resplocked_armw	2	28	O1	4.204
VP09_ERPs_resplocked_armw	2	29	Oz	4.977
VP09_ERPs_resplocked_armw	2	30	O2	2.796
VP09_ERPs_resplocked_armw	2	31	AF7	2.882
VP09_ERPs_resplocked_armw	2	32	AF3	2.681
VP09_ERPs_resplocked_armw	2	33	AF4	-0.138
VP09_ERPs_resplocked_armw	2	34	AF8	-1.502
VP09_ERPs_resplocked_armw	2	35	F5	2.563
VP09_ERPs_resplocked_armw	2	36	F1	2.802
VP09_ERPs_resplocked_armw	2	37	F2	2.439
VP09_ERPs_resplocked_armw	2	38	F6	-0.191
VP09_ERPs_resplocked_armw	2	39	FC3	4.587
VP09_ERPs_resplocked_armw	2	40	FCz	3.411
VP09_ERPs_resplocked_armw	2	41	FC4	3.371
VP09_ERPs_resplocked_armw	2	42	C5	3.965
VP09_ERPs_resplocked_armw	2	43	C1	4.633
VP09_ERPs_resplocked_armw	2	44	C2	3.844
VP09_ERPs_resplocked_armw	2	45	C6	-0.043
VP09_ERPs_resplocked_armw	2	46	CP3	4.125
VP09_ERPs_resplocked_armw	2	47	CPz	3.981
VP09_ERPs_resplocked_armw	2	48	CP4	2.712
VP09_ERPs_resplocked_armw	2	49	P5	3.649
VP09_ERPs_resplocked_armw	2	50	P1	4.002
VP09_ERPs_resplocked_armw	2	51	P2	2.879
VP09_ERPs_resplocked_armw	2	52	P6	2.779
VP09_ERPs_resplocked_armw	2	53	PO5	3.871
VP09_ERPs_resplocked_armw	2	54	PO3	3.949
VP09_ERPs_resplocked_armw	2	55	PO4	2.859
VP09_ERPs_resplocked_armw	2	56	PO6	2.809
VP09_ERPs_resplocked_armw	2	57	FT7	1.725
VP09_ERPs_resplocked_armw	2	58	FT8	-0.114
VP09_ERPs_resplocked_armw	2	59	TP7	2.444
VP09_ERPs_resplocked_armw	2	60	TP8	1.112
VP09_ERPs_resplocked_armw	2	61	PO7	3.833
VP09_ERPs_resplocked_armw	2	62	PO8	2.852
VP09_ERPs_resplocked_armw	4	1	Fp1	0.635
VP09_ERPs_resplocked_armw	4	2	Fpz	0.75
VP09_ERPs_resplocked_armw	4	3	Fp2	0.796
VP09_ERPs_resplocked_armw	4	4	F7	0.887
VP09_ERPs_resplocked_armw	4	5	F3	1.624
VP09_ERPs_resplocked_armw	4	6	Fz	1.615
VP09_ERPs_resplocked_armw	4	7	F4	1.551
VP09_ERPs_resplocked_armw	4	8	F8	-0.43
VP09_ERPs_resplocked_armw	4	9	FC5	1.535
VP09_ERPs_resplocked_armw	4	10	FC1	2.284
VP09_ERPs_resplocked_armw	4	11	FC2	2.273
VP09_ERPs_resplocked_armw	4	12	FC6	0.636
VP09_ERPs_resplocked_armw	4	13	T7	0.55
VP09_ERPs_resplocked_armw	4	14	C3	3.164
VP09_ERPs_resplocked_armw	4	15	Cz	3.513
VP09_ERPs_resplocked_armw	4	16	C4	1.832
VP09_ERPs_resplocked_armw	4	17	T8	-0.324
VP09_ERPs_resplocked_armw	4	18	CP5	1.814
VP09_ERPs_resplocked_armw	4	19	CP1	3.745
VP09_ERPs_resplocked_armw	4	20	CP2	3.226
VP09_ERPs_resplocked_armw	4	21	CP6	0.686
VP09_ERPs_resplocked_armw	4	22	P7	2.527
VP09_ERPs_resplocked_armw	4	23	P3	2.466
VP09_ERPs_resplocked_armw	4	24	Pz	3.754
VP09_ERPs_resplocked_armw	4	25	P4	2.992
VP09_ERPs_resplocked_armw	4	26	P8	3.088
VP09_ERPs_resplocked_armw	4	27	POz	3.728
VP09_ERPs_resplocked_armw	4	28	O1	3.801
VP09_ERPs_resplocked_armw	4	29	Oz	3.81
VP09_ERPs_resplocked_armw	4	30	O2	3.024
VP09_ERPs_resplocked_armw	4	31	AF7	0.388
VP09_ERPs_resplocked_armw	4	32	AF3	1.14
VP09_ERPs_resplocked_armw	4	33	AF4	0.429
VP09_ERPs_resplocked_armw	4	34	AF8	-1.151
VP09_ERPs_resplocked_armw	4	35	F5	0.948
VP09_ERPs_resplocked_armw	4	36	F1	1.694
VP09_ERPs_resplocked_armw	4	37	F2	1.591
VP09_ERPs_resplocked_armw	4	38	F6	0.535
VP09_ERPs_resplocked_armw	4	39	FC3	2.304
VP09_ERPs_resplocked_armw	4	40	FCz	2.243
VP09_ERPs_resplocked_armw	4	41	FC4	2.313
VP09_ERPs_resplocked_armw	4	42	C5	1.358
VP09_ERPs_resplocked_armw	4	43	C1	3.994
VP09_ERPs_resplocked_armw	4	44	C2	3.639
VP09_ERPs_resplocked_armw	4	45	C6	-0.353
VP09_ERPs_resplocked_armw	4	46	CP3	3.111
VP09_ERPs_resplocked_armw	4	47	CPz	3.908
VP09_ERPs_resplocked_armw	4	48	CP4	2.938
VP09_ERPs_resplocked_armw	4	49	P5	2.49
VP09_ERPs_resplocked_armw	4	50	P1	3.89
VP09_ERPs_resplocked_armw	4	51	P2	3.068
VP09_ERPs_resplocked_armw	4	52	P6	2.937
VP09_ERPs_resplocked_armw	4	53	PO5	3.255
VP09_ERPs_resplocked_armw	4	54	PO3	3.695
VP09_ERPs_resplocked_armw	4	55	PO4	3.012
VP09_ERPs_resplocked_armw	4	56	PO6	2.956
VP09_ERPs_resplocked_armw	4	57	FT7	0.25
VP09_ERPs_resplocked_armw	4	58	FT8	-0.439
VP09_ERPs_resplocked_armw	4	59	TP7	1.072
VP09_ERPs_resplocked_armw	4	60	TP8	0.367
VP09_ERPs_resplocked_armw	4	61	PO7	3.187
VP09_ERPs_resplocked_armw	4	62	PO8	3.017
VP09_ERPs_resplocked_armw	5	1	Fp1	-0.619
VP09_ERPs_resplocked_armw	5	2	Fpz	0.226
VP09_ERPs_resplocked_armw	5	3	Fp2	-1.115
VP09_ERPs_resplocked_armw	5	4	F7	0.841
VP09_ERPs_resplocked_armw	5	5	F3	1.358
VP09_ERPs_resplocked_armw	5	6	Fz	1.356
VP09_ERPs_resplocked_armw	5	7	F4	1.335
VP09_ERPs_resplocked_armw	5	8	F8	-0.798
VP09_ERPs_resplocked_armw	5	9	FC5	2.565
VP09_ERPs_resplocked_armw	5	10	FC1	2.696
VP09_ERPs_resplocked_armw	5	11	FC2	2.663
VP09_ERPs_resplocked_armw	5	12	FC6	0.643
VP09_ERPs_resplocked_armw	5	13	T7	1.503
VP09_ERPs_resplocked_armw	5	14	C3	3.647
VP09_ERPs_resplocked_armw	5	15	Cz	3.653
VP09_ERPs_resplocked_armw	5	16	C4	2.833
VP09_ERPs_resplocked_armw	5	17	T8	0.111
VP09_ERPs_resplocked_armw	5	18	CP5	2.395
VP09_ERPs_resplocked_armw	5	19	CP1	4.766
VP09_ERPs_resplocked_armw	5	20	CP2	3.902
VP09_ERPs_resplocked_armw	5	21	CP6	1.812
VP09_ERPs_resplocked_armw	5	22	P7	3.357
VP09_ERPs_resplocked_armw	5	23	P3	3.401
VP09_ERPs_resplocked_armw	5	24	Pz	4.396
VP09_ERPs_resplocked_armw	5	25	P4	3.264
VP09_ERPs_resplocked_armw	5	26	P8	3.215
VP09_ERPs_resplocked_armw	5	27	POz	4.425
VP09_ERPs_resplocked_armw	5	28	O1	3.471
VP09_ERPs_resplocked_armw	5	29	Oz	3.969
VP09_ERPs_resplocked_armw	5	30	O2	3.246
VP09_ERPs_resplocked_armw	5	31	AF7	0.119
VP09_ERPs_resplocked_armw	5	32	AF3	0.637
VP09_ERPs_resplocked_armw	5	33	AF4	-0.482
VP09_ERPs_resplocked_armw	5	34	AF8	-1.71
VP09_ERPs_resplocked_armw	5	35	F5	0.875
VP09_ERPs_resplocked_armw	5	36	F1	1.37
VP09_ERPs_resplocked_armw	5	37	F2	1.322
VP09_ERPs_resplocked_armw	5	38	F6	-0.444
VP09_ERPs_resplocked_armw	5	39	FC3	2.845
VP09_ERPs_resplocked_armw	5	40	FCz	2.659
VP09_ERPs_resplocked_armw	5	41	FC4	2.677
VP09_ERPs_resplocked_armw	5	42	C5	2.651
VP09_ERPs_resplocked_armw	5	43	C1	4.046
VP09_ERPs_resplocked_armw	5	44	C2	3.615
VP09_ERPs_resplocked_armw	5	45	C6	0.13
VP09_ERPs_resplocked_armw	5	46	CP3	3.573
VP09_ERPs_resplocked_armw	5	47	CPz	4.717
VP09_ERPs_resplocked_armw	5	48	CP4	3.186
VP09_ERPs_resplocked_armw	5	49	P5	3.244
VP09_ERPs_resplocked_armw	5	50	P1	4.595
VP09_ERPs_resplocked_armw	5	51	P2	3.213
VP09_ERPs_resplocked_armw	5	52	P6	3.165
VP09_ERPs_resplocked_armw	5	53	PO5	3.055
VP09_ERPs_resplocked_armw	5	54	PO3	3.922
VP09_ERPs_resplocked_armw	5	55	PO4	3.247
VP09_ERPs_resplocked_armw	5	56	PO6	3.241
VP09_ERPs_resplocked_armw	5	57	FT7	0.459
VP09_ERPs_resplocked_armw	5	58	FT8	0.123
VP09_ERPs_resplocked_armw	5	59	TP7	1.821
VP09_ERPs_resplocked_armw	5	60	TP8	1.117
VP09_ERPs_resplocked_armw	5	61	PO7	2.996
VP09_ERPs_resplocked_armw	5	62	PO8	3.214
VP10_ERPs_resplocked_armw	1	1	Fp1	-3.254
VP10_ERPs_resplocked_armw	1	2	Fpz	-2.421
VP10_ERPs_resplocked_armw	1	3	Fp2	-1.048
VP10_ERPs_resplocked_armw	1	4	F7	-2.015
VP10_ERPs_resplocked_armw	1	5	F3	-0.087
VP10_ERPs_resplocked_armw	1	6	Fz	-0.249
VP10_ERPs_resplocked_armw	1	7	F4	0.678
VP10_ERPs_resplocked_armw	1	8	F8	-0.715
VP10_ERPs_resplocked_armw	1	9	FC5	-0.861
VP10_ERPs_resplocked_armw	1	10	FC1	0.713
VP10_ERPs_resplocked_armw	1	11	FC2	0.833
VP10_ERPs_resplocked_armw	1	12	FC6	0.669
VP10_ERPs_resplocked_armw	1	13	T7	-0.776
VP10_ERPs_resplocked_armw	1	14	C3	1.466
VP10_ERPs_resplocked_armw	1	15	Cz	0.696
[truncated: 4,449 more rows]
