# Supplementary material for: Action Priority: Early Neurophysiological Interaction of Conceptual and Motor Representations
Source: PLoS One. 2016 Dec 14;11(12):e0165882. doi: 10.1371/journal.pone.0165882 (PMC5156427; doi:10.1371/journal.pone.0165882)
Supplement: S28 Dataset — (DAT) [file pone.0165882.s028.dat]

ERPset	bin	chindex	chlabel	value
VP01_ERPs_resplocked_armw	1	1	Fp1	0.168
VP01_ERPs_resplocked_armw	1	2	Fpz	0.587
VP01_ERPs_resplocked_armw	1	3	Fp2	0.384
VP01_ERPs_resplocked_armw	1	4	F7	-0.158
VP01_ERPs_resplocked_armw	1	5	F3	-0.117
VP01_ERPs_resplocked_armw	1	6	Fz	1.055
VP01_ERPs_resplocked_armw	1	7	F4	-0.097
VP01_ERPs_resplocked_armw	1	8	F8	-0.477
VP01_ERPs_resplocked_armw	1	9	FC5	-0.322
VP01_ERPs_resplocked_armw	1	10	FC1	0.433
VP01_ERPs_resplocked_armw	1	11	FC2	0.546
VP01_ERPs_resplocked_armw	1	12	FC6	-0.765
VP01_ERPs_resplocked_armw	1	13	T7	-1.206
VP01_ERPs_resplocked_armw	1	14	C3	-0.636
VP01_ERPs_resplocked_armw	1	15	Cz	0.118
VP01_ERPs_resplocked_armw	1	16	C4	-0.142
VP01_ERPs_resplocked_armw	1	17	T8	-1.297
VP01_ERPs_resplocked_armw	1	18	CP5	-2.084
VP01_ERPs_resplocked_armw	1	19	CP1	-0.191
VP01_ERPs_resplocked_armw	1	20	CP2	-0.824
VP01_ERPs_resplocked_armw	1	21	CP6	-2.042
VP01_ERPs_resplocked_armw	1	22	P7	-1.524
VP01_ERPs_resplocked_armw	1	23	P3	-1.367
VP01_ERPs_resplocked_armw	1	24	Pz	-1.155
VP01_ERPs_resplocked_armw	1	25	P4	-1.461
VP01_ERPs_resplocked_armw	1	26	P8	-0.658
VP01_ERPs_resplocked_armw	1	27	POz	-1.62
VP01_ERPs_resplocked_armw	1	28	O1	-2.034
VP01_ERPs_resplocked_armw	1	29	Oz	-1.38
VP01_ERPs_resplocked_armw	1	30	O2	-1.102
VP01_ERPs_resplocked_armw	1	31	AF7	0.687
VP01_ERPs_resplocked_armw	1	32	AF3	-0.14
VP01_ERPs_resplocked_armw	1	33	AF4	0.664
VP01_ERPs_resplocked_armw	1	34	AF8	0.151
VP01_ERPs_resplocked_armw	1	35	F5	0.308
VP01_ERPs_resplocked_armw	1	36	F1	-0.09
VP01_ERPs_resplocked_armw	1	37	F2	0.616
VP01_ERPs_resplocked_armw	1	38	F6	0.35
VP01_ERPs_resplocked_armw	1	39	FC3	-0.198
VP01_ERPs_resplocked_armw	1	40	FCz	0.992
VP01_ERPs_resplocked_armw	1	41	FC4	-0.51
VP01_ERPs_resplocked_armw	1	42	C5	-1.031
VP01_ERPs_resplocked_armw	1	43	C1	-0.236
VP01_ERPs_resplocked_armw	1	44	C2	-0.357
VP01_ERPs_resplocked_armw	1	45	C6	-1.111
VP01_ERPs_resplocked_armw	1	46	CP3	-1.098
VP01_ERPs_resplocked_armw	1	47	CPz	-0.585
VP01_ERPs_resplocked_armw	1	48	CP4	-1.152
VP01_ERPs_resplocked_armw	1	49	P5	-1.784
VP01_ERPs_resplocked_armw	1	50	P1	-1.388
VP01_ERPs_resplocked_armw	1	51	P2	-0.92
VP01_ERPs_resplocked_armw	1	52	P6	-0.827
VP01_ERPs_resplocked_armw	1	53	PO5	-1.63
VP01_ERPs_resplocked_armw	1	54	PO3	-1.601
VP01_ERPs_resplocked_armw	1	55	PO4	-1.097
VP01_ERPs_resplocked_armw	1	56	PO6	-1.169
VP01_ERPs_resplocked_armw	1	57	FT7	-0.86
VP01_ERPs_resplocked_armw	1	58	FT8	-0.743
VP01_ERPs_resplocked_armw	1	59	TP7	-1.189
VP01_ERPs_resplocked_armw	1	60	TP8	-1.262
VP01_ERPs_resplocked_armw	1	61	PO7	-1.667
VP01_ERPs_resplocked_armw	1	62	PO8	-1.243
VP01_ERPs_resplocked_armw	2	1	Fp1	1.819
VP01_ERPs_resplocked_armw	2	2	Fpz	2.051
VP01_ERPs_resplocked_armw	2	3	Fp2	2.213
VP01_ERPs_resplocked_armw	2	4	F7	0.678
VP01_ERPs_resplocked_armw	2	5	F3	1.476
VP01_ERPs_resplocked_armw	2	6	Fz	1.145
VP01_ERPs_resplocked_armw	2	7	F4	1.159
VP01_ERPs_resplocked_armw	2	8	F8	0.402
VP01_ERPs_resplocked_armw	2	9	FC5	0.293
VP01_ERPs_resplocked_armw	2	10	FC1	1.624
VP01_ERPs_resplocked_armw	2	11	FC2	1.197
VP01_ERPs_resplocked_armw	2	12	FC6	0.142
VP01_ERPs_resplocked_armw	2	13	T7	-0.822
VP01_ERPs_resplocked_armw	2	14	C3	0.267
VP01_ERPs_resplocked_armw	2	15	Cz	1.638
VP01_ERPs_resplocked_armw	2	16	C4	-1.191
VP01_ERPs_resplocked_armw	2	17	T8	0.027
VP01_ERPs_resplocked_armw	2	18	CP5	-0.976
VP01_ERPs_resplocked_armw	2	19	CP1	0.593
VP01_ERPs_resplocked_armw	2	20	CP2	0.427
VP01_ERPs_resplocked_armw	2	21	CP6	-1.003
VP01_ERPs_resplocked_armw	2	22	P7	-1.049
VP01_ERPs_resplocked_armw	2	23	P3	-0.742
VP01_ERPs_resplocked_armw	2	24	Pz	0.333
VP01_ERPs_resplocked_armw	2	25	P4	0.073
VP01_ERPs_resplocked_armw	2	26	P8	-0.015
VP01_ERPs_resplocked_armw	2	27	POz	-0.265
VP01_ERPs_resplocked_armw	2	28	O1	-1.37
VP01_ERPs_resplocked_armw	2	29	Oz	-0.641
VP01_ERPs_resplocked_armw	2	30	O2	-0.022
VP01_ERPs_resplocked_armw	2	31	AF7	2.328
VP01_ERPs_resplocked_armw	2	32	AF3	1.418
VP01_ERPs_resplocked_armw	2	33	AF4	1.678
VP01_ERPs_resplocked_armw	2	34	AF8	1.462
VP01_ERPs_resplocked_armw	2	35	F5	1.889
VP01_ERPs_resplocked_armw	2	36	F1	1.45
VP01_ERPs_resplocked_armw	2	37	F2	1.421
VP01_ERPs_resplocked_armw	2	38	F6	1.207
VP01_ERPs_resplocked_armw	2	39	FC3	1.26
VP01_ERPs_resplocked_armw	2	40	FCz	1.083
VP01_ERPs_resplocked_armw	2	41	FC4	0.582
VP01_ERPs_resplocked_armw	2	42	C5	-1.207
VP01_ERPs_resplocked_armw	2	43	C1	1.427
VP01_ERPs_resplocked_armw	2	44	C2	1.064
VP01_ERPs_resplocked_armw	2	45	C6	0.274
VP01_ERPs_resplocked_armw	2	46	CP3	-0.063
VP01_ERPs_resplocked_armw	2	47	CPz	0.535
VP01_ERPs_resplocked_armw	2	48	CP4	0.415
VP01_ERPs_resplocked_armw	2	49	P5	-1.84
VP01_ERPs_resplocked_armw	2	50	P1	-0.818
VP01_ERPs_resplocked_armw	2	51	P2	0.211
VP01_ERPs_resplocked_armw	2	52	P6	-0.378
VP01_ERPs_resplocked_armw	2	53	PO5	-0.92
VP01_ERPs_resplocked_armw	2	54	PO3	-0.917
VP01_ERPs_resplocked_armw	2	55	PO4	0.139
VP01_ERPs_resplocked_armw	2	56	PO6	-0.004
VP01_ERPs_resplocked_armw	2	57	FT7	-0.066
VP01_ERPs_resplocked_armw	2	58	FT8	0.382
VP01_ERPs_resplocked_armw	2	59	TP7	-0.774
VP01_ERPs_resplocked_armw	2	60	TP8	-0.236
VP01_ERPs_resplocked_armw	2	61	PO7	-0.94
VP01_ERPs_resplocked_armw	2	62	PO8	0.03
VP01_ERPs_resplocked_armw	4	1	Fp1	2.98
VP01_ERPs_resplocked_armw	4	2	Fpz	2.801
VP01_ERPs_resplocked_armw	4	3	Fp2	3.222
VP01_ERPs_resplocked_armw	4	4	F7	1.687
VP01_ERPs_resplocked_armw	4	5	F3	1.46
VP01_ERPs_resplocked_armw	4	6	Fz	1.995
VP01_ERPs_resplocked_armw	4	7	F4	1.772
VP01_ERPs_resplocked_armw	4	8	F8	2.182
VP01_ERPs_resplocked_armw	4	9	FC5	1.371
VP01_ERPs_resplocked_armw	4	10	FC1	1.939
VP01_ERPs_resplocked_armw	4	11	FC2	1.706
VP01_ERPs_resplocked_armw	4	12	FC6	1.099
VP01_ERPs_resplocked_armw	4	13	T7	-1.288
VP01_ERPs_resplocked_armw	4	14	C3	0.965
VP01_ERPs_resplocked_armw	4	15	Cz	1.78
VP01_ERPs_resplocked_armw	4	16	C4	0.756
VP01_ERPs_resplocked_armw	4	17	T8	0.107
VP01_ERPs_resplocked_armw	4	18	CP5	-1.926
VP01_ERPs_resplocked_armw	4	19	CP1	0.342
VP01_ERPs_resplocked_armw	4	20	CP2	-0.201
VP01_ERPs_resplocked_armw	4	21	CP6	-0.325
VP01_ERPs_resplocked_armw	4	22	P7	-2.605
VP01_ERPs_resplocked_armw	4	23	P3	-1.495
VP01_ERPs_resplocked_armw	4	24	Pz	-0.627
VP01_ERPs_resplocked_armw	4	25	P4	-1.878
VP01_ERPs_resplocked_armw	4	26	P8	-2.266
VP01_ERPs_resplocked_armw	4	27	POz	-1.949
VP01_ERPs_resplocked_armw	4	28	O1	-2.072
VP01_ERPs_resplocked_armw	4	29	Oz	-1.589
VP01_ERPs_resplocked_armw	4	30	O2	-1.621
VP01_ERPs_resplocked_armw	4	31	AF7	2.571
VP01_ERPs_resplocked_armw	4	32	AF3	1.521
VP01_ERPs_resplocked_armw	4	33	AF4	2.53
VP01_ERPs_resplocked_armw	4	34	AF8	2.148
VP01_ERPs_resplocked_armw	4	35	F5	0.505
VP01_ERPs_resplocked_armw	4	36	F1	1.523
VP01_ERPs_resplocked_armw	4	37	F2	2.052
VP01_ERPs_resplocked_armw	4	38	F6	1.548
VP01_ERPs_resplocked_armw	4	39	FC3	0.334
VP01_ERPs_resplocked_armw	4	40	FCz	2.446
VP01_ERPs_resplocked_armw	4	41	FC4	0.944
VP01_ERPs_resplocked_armw	4	42	C5	-1.449
VP01_ERPs_resplocked_armw	4	43	C1	1.928
VP01_ERPs_resplocked_armw	4	44	C2	0.741
VP01_ERPs_resplocked_armw	4	45	C6	-0.303
VP01_ERPs_resplocked_armw	4	46	CP3	-1.179
VP01_ERPs_resplocked_armw	4	47	CPz	0.556
VP01_ERPs_resplocked_armw	4	48	CP4	-1.092
VP01_ERPs_resplocked_armw	4	49	P5	-3.09
VP01_ERPs_resplocked_armw	4	50	P1	-1.549
VP01_ERPs_resplocked_armw	4	51	P2	-0.717
VP01_ERPs_resplocked_armw	4	52	P6	-1.801
VP01_ERPs_resplocked_armw	4	53	PO5	-3.795
VP01_ERPs_resplocked_armw	4	54	PO3	-3.734
VP01_ERPs_resplocked_armw	4	55	PO4	-1.786
VP01_ERPs_resplocked_armw	4	56	PO6	-1.69
VP01_ERPs_resplocked_armw	4	57	FT7	0.543
VP01_ERPs_resplocked_armw	4	58	FT8	0.249
VP01_ERPs_resplocked_armw	4	59	TP7	-1.335
VP01_ERPs_resplocked_armw	4	60	TP8	-0.195
VP01_ERPs_resplocked_armw	4	61	PO7	-3.686
VP01_ERPs_resplocked_armw	4	62	PO8	-1.734
VP01_ERPs_resplocked_armw	5	1	Fp1	2.892
VP01_ERPs_resplocked_armw	5	2	Fpz	3.258
VP01_ERPs_resplocked_armw	5	3	Fp2	3.576
VP01_ERPs_resplocked_armw	5	4	F7	2.021
VP01_ERPs_resplocked_armw	5	5	F3	2.394
VP01_ERPs_resplocked_armw	5	6	Fz	1.752
VP01_ERPs_resplocked_armw	5	7	F4	2.429
VP01_ERPs_resplocked_armw	5	8	F8	1.596
VP01_ERPs_resplocked_armw	5	9	FC5	1.51
VP01_ERPs_resplocked_armw	5	10	FC1	1.708
VP01_ERPs_resplocked_armw	5	11	FC2	2.171
VP01_ERPs_resplocked_armw	5	12	FC6	1.014
VP01_ERPs_resplocked_armw	5	13	T7	-2.136
VP01_ERPs_resplocked_armw	5	14	C3	0.655
VP01_ERPs_resplocked_armw	5	15	Cz	1.937
VP01_ERPs_resplocked_armw	5	16	C4	-0.192
VP01_ERPs_resplocked_armw	5	17	T8	-0.066
VP01_ERPs_resplocked_armw	5	18	CP5	-0.955
VP01_ERPs_resplocked_armw	5	19	CP1	-0.087
VP01_ERPs_resplocked_armw	5	20	CP2	0.431
VP01_ERPs_resplocked_armw	5	21	CP6	-0.344
VP01_ERPs_resplocked_armw	5	22	P7	-1.775
VP01_ERPs_resplocked_armw	5	23	P3	-0.979
VP01_ERPs_resplocked_armw	5	24	Pz	1.342
VP01_ERPs_resplocked_armw	5	25	P4	-0.51
VP01_ERPs_resplocked_armw	5	26	P8	-0.827
VP01_ERPs_resplocked_armw	5	27	POz	-0.881
VP01_ERPs_resplocked_armw	5	28	O1	-1.435
VP01_ERPs_resplocked_armw	5	29	Oz	-0.372
VP01_ERPs_resplocked_armw	5	30	O2	-0.64
VP01_ERPs_resplocked_armw	5	31	AF7	2.54
VP01_ERPs_resplocked_armw	5	32	AF3	2.766
VP01_ERPs_resplocked_armw	5	33	AF4	2
VP01_ERPs_resplocked_armw	5	34	AF8	1.909
VP01_ERPs_resplocked_armw	5	35	F5	1.662
VP01_ERPs_resplocked_armw	5	36	F1	2.412
VP01_ERPs_resplocked_armw	5	37	F2	2.064
VP01_ERPs_resplocked_armw	5	38	F6	2.843
VP01_ERPs_resplocked_armw	5	39	FC3	2.148
VP01_ERPs_resplocked_armw	5	40	FCz	1.908
VP01_ERPs_resplocked_armw	5	41	FC4	1.583
VP01_ERPs_resplocked_armw	5	42	C5	-0.629
VP01_ERPs_resplocked_armw	5	43	C1	1.285
VP01_ERPs_resplocked_armw	5	44	C2	1.595
VP01_ERPs_resplocked_armw	5	45	C6	-0.805
VP01_ERPs_resplocked_armw	5	46	CP3	0.264
VP01_ERPs_resplocked_armw	5	47	CPz	0.437
VP01_ERPs_resplocked_armw	5	48	CP4	-0.192
VP01_ERPs_resplocked_armw	5	49	P5	-1.186
VP01_ERPs_resplocked_armw	5	50	P1	-0.858
VP01_ERPs_resplocked_armw	5	51	P2	-0.791
VP01_ERPs_resplocked_armw	5	52	P6	-0.598
VP01_ERPs_resplocked_armw	5	53	PO5	-2.008
VP01_ERPs_resplocked_armw	5	54	PO3	-1.767
VP01_ERPs_resplocked_armw	5	55	PO4	-0.701
VP01_ERPs_resplocked_armw	5	56	PO6	-0.699
VP01_ERPs_resplocked_armw	5	57	FT7	0.478
VP01_ERPs_resplocked_armw	5	58	FT8	0.022
VP01_ERPs_resplocked_armw	5	59	TP7	-2.049
VP01_ERPs_resplocked_armw	5	60	TP8	-0.284
VP01_ERPs_resplocked_armw	5	61	PO7	-1.928
VP01_ERPs_resplocked_armw	5	62	PO8	-0.606
VP02_ERPs_resplocked_armw	1	1	Fp1	3.907
VP02_ERPs_resplocked_armw	1	2	Fpz	4.101
VP02_ERPs_resplocked_armw	1	3	Fp2	3.553
VP02_ERPs_resplocked_armw	1	4	F7	2.141
VP02_ERPs_resplocked_armw	1	5	F3	2.914
VP02_ERPs_resplocked_armw	1	6	Fz	4.335
VP02_ERPs_resplocked_armw	1	7	F4	2.051
VP02_ERPs_resplocked_armw	1	8	F8	1.792
VP02_ERPs_resplocked_armw	1	9	FC5	1.615
VP02_ERPs_resplocked_armw	1	10	FC1	3.754
VP02_ERPs_resplocked_armw	1	11	FC2	3.546
VP02_ERPs_resplocked_armw	1	12	FC6	1.311
VP02_ERPs_resplocked_armw	1	13	T7	0.7
VP02_ERPs_resplocked_armw	1	14	C3	2.175
VP02_ERPs_resplocked_armw	1	15	Cz	3.735
VP02_ERPs_resplocked_armw	1	16	C4	0.914
VP02_ERPs_resplocked_armw	1	17	T8	0.719
VP02_ERPs_resplocked_armw	1	18	CP5	-0.178
VP02_ERPs_resplocked_armw	1	19	CP1	2.639
VP02_ERPs_resplocked_armw	1	20	CP2	2.199
VP02_ERPs_resplocked_armw	1	21	CP6	1.206
VP02_ERPs_resplocked_armw	1	22	P7	-1.317
VP02_ERPs_resplocked_armw	1	23	P3	-0.044
VP02_ERPs_resplocked_armw	1	24	Pz	1.352
VP02_ERPs_resplocked_armw	1	25	P4	1.315
VP02_ERPs_resplocked_armw	1	26	P8	0.351
VP02_ERPs_resplocked_armw	1	27	POz	0.784
VP02_ERPs_resplocked_armw	1	28	O1	-0.857
VP02_ERPs_resplocked_armw	1	29	Oz	0.37
VP02_ERPs_resplocked_armw	1	30	O2	0.947
VP02_ERPs_resplocked_armw	1	31	AF7	2.731
VP02_ERPs_resplocked_armw	1	32	AF3	2.885
VP02_ERPs_resplocked_armw	1	33	AF4	3.897
VP02_ERPs_resplocked_armw	1	34	AF8	1.761
VP02_ERPs_resplocked_armw	1	35	F5	2.996
VP02_ERPs_resplocked_armw	1	36	F1	2.903
VP02_ERPs_resplocked_armw	1	37	F2	4.367
VP02_ERPs_resplocked_armw	1	38	F6	1.797
VP02_ERPs_resplocked_armw	1	39	FC3	2.993
VP02_ERPs_resplocked_armw	1	40	FCz	4.302
VP02_ERPs_resplocked_armw	1	41	FC4	1.71
VP02_ERPs_resplocked_armw	1	42	C5	0.926
VP02_ERPs_resplocked_armw	1	43	C1	3.329
VP02_ERPs_resplocked_armw	1	44	C2	3.038
VP02_ERPs_resplocked_armw	1	45	C6	0.933
VP02_ERPs_resplocked_armw	1	46	CP3	1.667
VP02_ERPs_resplocked_armw	1	47	CPz	2.642
VP02_ERPs_resplocked_armw	1	48	CP4	1.752
VP02_ERPs_resplocked_armw	1	49	P5	-0.527
VP02_ERPs_resplocked_armw	1	50	P1	1.499
VP02_ERPs_resplocked_armw	1	51	P2	2.132
VP02_ERPs_resplocked_armw	1	52	P6	1.331
VP02_ERPs_resplocked_armw	1	53	PO5	-1.585
VP02_ERPs_resplocked_armw	1	54	PO3	0.416
VP02_ERPs_resplocked_armw	1	55	PO4	1.244
VP02_ERPs_resplocked_armw	1	56	PO6	0.685
VP02_ERPs_resplocked_armw	1	57	FT7	0.53
VP02_ERPs_resplocked_armw	1	58	FT8	1.835
VP02_ERPs_resplocked_armw	1	59	TP7	-0.22
VP02_ERPs_resplocked_armw	1	60	TP8	1.069
VP02_ERPs_resplocked_armw	1	61	PO7	-1.515
VP02_ERPs_resplocked_armw	1	62	PO8	0.867
VP02_ERPs_resplocked_armw	2	1	Fp1	1.112
VP02_ERPs_resplocked_armw	2	2	Fpz	1.224
VP02_ERPs_resplocked_armw	2	3	Fp2	1.094
VP02_ERPs_resplocked_armw	2	4	F7	-1.262
VP02_ERPs_resplocked_armw	2	5	F3	1.003
VP02_ERPs_resplocked_armw	2	6	Fz	1.732
VP02_ERPs_resplocked_armw	2	7	F4	0.951
VP02_ERPs_resplocked_armw	2	8	F8	-0.15
VP02_ERPs_resplocked_armw	2	9	FC5	-0.047
VP02_ERPs_resplocked_armw	2	10	FC1	2.298
VP02_ERPs_resplocked_armw	2	11	FC2	1.442
VP02_ERPs_resplocked_armw	2	12	FC6	-0.219
VP02_ERPs_resplocked_armw	2	13	T7	-0.806
VP02_ERPs_resplocked_armw	2	14	C3	1.266
VP02_ERPs_resplocked_armw	2	15	Cz	2.274
VP02_ERPs_resplocked_armw	2	16	C4	1.631
VP02_ERPs_resplocked_armw	2	17	T8	-0.532
VP02_ERPs_resplocked_armw	2	18	CP5	0.471
VP02_ERPs_resplocked_armw	2	19	CP1	2.021
VP02_ERPs_resplocked_armw	2	20	CP2	1.355
VP02_ERPs_resplocked_armw	2	21	CP6	-0.561
VP02_ERPs_resplocked_armw	2	22	P7	-0.951
VP02_ERPs_resplocked_armw	2	23	P3	0.942
VP02_ERPs_resplocked_armw	2	24	Pz	1.529
VP02_ERPs_resplocked_armw	2	25	P4	0.818
VP02_ERPs_resplocked_armw	2	26	P8	-0.526
VP02_ERPs_resplocked_armw	2	27	POz	1.097
VP02_ERPs_resplocked_armw	2	28	O1	-0.722
VP02_ERPs_resplocked_armw	2	29	Oz	0.278
VP02_ERPs_resplocked_armw	2	30	O2	0.877
VP02_ERPs_resplocked_armw	2	31	AF7	0.298
VP02_ERPs_resplocked_armw	2	32	AF3	0.979
VP02_ERPs_resplocked_armw	2	33	AF4	1.319
VP02_ERPs_resplocked_armw	2	34	AF8	0.802
VP02_ERPs_resplocked_armw	2	35	F5	0.932
VP02_ERPs_resplocked_armw	2	36	F1	1.063
VP02_ERPs_resplocked_armw	2	37	F2	1.883
VP02_ERPs_resplocked_armw	2	38	F6	0.402
VP02_ERPs_resplocked_armw	2	39	FC3	1.2
VP02_ERPs_resplocked_armw	2	40	FCz	2.666
VP02_ERPs_resplocked_armw	2	41	FC4	0.883
VP02_ERPs_resplocked_armw	2	42	C5	-0.122
VP02_ERPs_resplocked_armw	2	43	C1	2.856
VP02_ERPs_resplocked_armw	2	44	C2	1.645
VP02_ERPs_resplocked_armw	2	45	C6	-0.175
VP02_ERPs_resplocked_armw	2	46	CP3	1.014
VP02_ERPs_resplocked_armw	2	47	CPz	1.968
VP02_ERPs_resplocked_armw	2	48	CP4	0.761
VP02_ERPs_resplocked_armw	2	49	P5	0.683
VP02_ERPs_resplocked_armw	2	50	P1	1.319
VP02_ERPs_resplocked_armw	2	51	P2	1.452
VP02_ERPs_resplocked_armw	2	52	P6	-0.12
VP02_ERPs_resplocked_armw	2	53	PO5	-0.305
VP02_ERPs_resplocked_armw	2	54	PO3	0.682
VP02_ERPs_resplocked_armw	2	55	PO4	0.897
VP02_ERPs_resplocked_armw	2	56	PO6	0.158
VP02_ERPs_resplocked_armw	2	57	FT7	-2.38
VP02_ERPs_resplocked_armw	2	58	FT8	-0.14
VP02_ERPs_resplocked_armw	2	59	TP7	-1.947
VP02_ERPs_resplocked_armw	2	60	TP8	-1.086
VP02_ERPs_resplocked_armw	2	61	PO7	-0.417
VP02_ERPs_resplocked_armw	2	62	PO8	0.142
VP02_ERPs_resplocked_armw	4	1	Fp1	3.101
VP02_ERPs_resplocked_armw	4	2	Fpz	3.032
VP02_ERPs_resplocked_armw	4	3	Fp2	2.351
VP02_ERPs_resplocked_armw	4	4	F7	1.252
VP02_ERPs_resplocked_armw	4	5	F3	3.609
VP02_ERPs_resplocked_armw	4	6	Fz	4.572
VP02_ERPs_resplocked_armw	4	7	F4	3.46
VP02_ERPs_resplocked_armw	4	8	F8	1.528
VP02_ERPs_resplocked_armw	4	9	FC5	3.157
VP02_ERPs_resplocked_armw	4	10	FC1	4.276
VP02_ERPs_resplocked_armw	4	11	FC2	2.64
VP02_ERPs_resplocked_armw	4	12	FC6	0.947
VP02_ERPs_resplocked_armw	4	13	T7	1.101
VP02_ERPs_resplocked_armw	4	14	C3	2.846
VP02_ERPs_resplocked_armw	4	15	Cz	2.962
VP02_ERPs_resplocked_armw	4	16	C4	0.654
VP02_ERPs_resplocked_armw	4	17	T8	0.614
VP02_ERPs_resplocked_armw	4	18	CP5	2.001
VP02_ERPs_resplocked_armw	4	19	CP1	2.619
VP02_ERPs_resplocked_armw	4	20	CP2	1.249
VP02_ERPs_resplocked_armw	4	21	CP6	0.323
VP02_ERPs_resplocked_armw	4	22	P7	0.801
VP02_ERPs_resplocked_armw	4	23	P3	1.537
VP02_ERPs_resplocked_armw	4	24	Pz	2.223
VP02_ERPs_resplocked_armw	4	25	P4	0.811
VP02_ERPs_resplocked_armw	4	26	P8	-0.382
VP02_ERPs_resplocked_armw	4	27	POz	1.587
VP02_ERPs_resplocked_armw	4	28	O1	1.358
VP02_ERPs_resplocked_armw	4	29	Oz	2.039
VP02_ERPs_resplocked_armw	4	30	O2	1.692
VP02_ERPs_resplocked_armw	4	31	AF7	2.145
VP02_ERPs_resplocked_armw	4	32	AF3	3.645
VP02_ERPs_resplocked_armw	4	33	AF4	3.392
VP02_ERPs_resplocked_armw	4	34	AF8	1.794
VP02_ERPs_resplocked_armw	4	35	F5	3.582
VP02_ERPs_resplocked_armw	4	36	F1	3.689
VP02_ERPs_resplocked_armw	4	37	F2	4.22
VP02_ERPs_resplocked_armw	4	38	F6	2.452
VP02_ERPs_resplocked_armw	4	39	FC3	3.276
VP02_ERPs_resplocked_armw	4	40	FCz	4.077
VP02_ERPs_resplocked_armw	4	41	FC4	1.661
VP02_ERPs_resplocked_armw	4	42	C5	1.686
VP02_ERPs_resplocked_armw	4	43	C1	3.178
VP02_ERPs_resplocked_armw	4	44	C2	2.332
VP02_ERPs_resplocked_armw	4	45	C6	0.58
VP02_ERPs_resplocked_armw	4	46	CP3	1.743
VP02_ERPs_resplocked_armw	4	47	CPz	2.597
VP02_ERPs_resplocked_armw	4	48	CP4	0.133
VP02_ERPs_resplocked_armw	4	49	P5	1.11
VP02_ERPs_resplocked_armw	4	50	P1	1.564
VP02_ERPs_resplocked_armw	4	51	P2	1.284
VP02_ERPs_resplocked_armw	4	52	P6	1.077
VP02_ERPs_resplocked_armw	4	53	PO5	1.223
VP02_ERPs_resplocked_armw	4	54	PO3	1.525
VP02_ERPs_resplocked_armw	4	55	PO4	0.839
VP02_ERPs_resplocked_armw	4	56	PO6	0.153
VP02_ERPs_resplocked_armw	4	57	FT7	1.386
VP02_ERPs_resplocked_armw	4	58	FT8	0.642
VP02_ERPs_resplocked_armw	4	59	TP7	-0.452
VP02_ERPs_resplocked_armw	4	60	TP8	-0.327
VP02_ERPs_resplocked_armw	4	61	PO7	1.218
VP02_ERPs_resplocked_armw	4	62	PO8	0.145
VP02_ERPs_resplocked_armw	5	1	Fp1	2.469
VP02_ERPs_resplocked_armw	5	2	Fpz	2.851
VP02_ERPs_resplocked_armw	5	3	Fp2	2.137
VP02_ERPs_resplocked_armw	5	4	F7	1.584
VP02_ERPs_resplocked_armw	5	5	F3	2.093
VP02_ERPs_resplocked_armw	5	6	Fz	2.027
VP02_ERPs_resplocked_armw	5	7	F4	2.683
VP02_ERPs_resplocked_armw	5	8	F8	0.989
VP02_ERPs_resplocked_armw	5	9	FC5	1.58
VP02_ERPs_resplocked_armw	5	10	FC1	1.881
VP02_ERPs_resplocked_armw	5	11	FC2	0.93
VP02_ERPs_resplocked_armw	5	12	FC6	1.258
VP02_ERPs_resplocked_armw	5	13	T7	-0.201
VP02_ERPs_resplocked_armw	5	14	C3	0.278
VP02_ERPs_resplocked_armw	5	15	Cz	-0.345
VP02_ERPs_resplocked_armw	5	16	C4	0.25
VP02_ERPs_resplocked_armw	5	17	T8	0.324
VP02_ERPs_resplocked_armw	5	18	CP5	-0.557
VP02_ERPs_resplocked_armw	5	19	CP1	-0.98
VP02_ERPs_resplocked_armw	5	20	CP2	-0.967
VP02_ERPs_resplocked_armw	5	21	CP6	-0.624
VP02_ERPs_resplocked_armw	5	22	P7	-0.552
VP02_ERPs_resplocked_armw	5	23	P3	-1.06
VP02_ERPs_resplocked_armw	5	24	Pz	-1.241
VP02_ERPs_resplocked_armw	5	25	P4	-2.102
VP02_ERPs_resplocked_armw	5	26	P8	-1.943
VP02_ERPs_resplocked_armw	5	27	POz	-2.114
VP02_ERPs_resplocked_armw	5	28	O1	-2.161
VP02_ERPs_resplocked_armw	5	29	Oz	-2.467
VP02_ERPs_resplocked_armw	5	30	O2	-1.485
VP02_ERPs_resplocked_armw	5	31	AF7	2.204
VP02_ERPs_resplocked_armw	5	32	AF3	2.089
VP02_ERPs_resplocked_armw	5	33	AF4	2.819
VP02_ERPs_resplocked_armw	5	34	AF8	0.999
VP02_ERPs_resplocked_armw	5	35	F5	1.929
VP02_ERPs_resplocked_armw	5	36	F1	2.125
VP02_ERPs_resplocked_armw	5	37	F2	1.769
VP02_ERPs_resplocked_armw	5	38	F6	1.103
VP02_ERPs_resplocked_armw	5	39	FC3	1.694
VP02_ERPs_resplocked_armw	5	40	FCz	1.669
VP02_ERPs_resplocked_armw	5	41	FC4	1.312
VP02_ERPs_resplocked_armw	5	42	C5	1.782
VP02_ERPs_resplocked_armw	5	43	C1	0.564
VP02_ERPs_resplocked_armw	5	44	C2	0.572
VP02_ERPs_resplocked_armw	5	45	C6	0.147
VP02_ERPs_resplocked_armw	5	46	CP3	-1.164
VP02_ERPs_resplocked_armw	5	47	CPz	-1.048
VP02_ERPs_resplocked_armw	5	48	CP4	-0.795
VP02_ERPs_resplocked_armw	5	49	P5	-2.658
VP02_ERPs_resplocked_armw	5	50	P1	-1.163
VP02_ERPs_resplocked_armw	5	51	P2	-1.581
VP02_ERPs_resplocked_armw	5	52	P6	-1.962
VP02_ERPs_resplocked_armw	5	53	PO5	-2.188
VP02_ERPs_resplocked_armw	5	54	PO3	-2.565
VP02_ERPs_resplocked_armw	5	55	PO4	-2.119
VP02_ERPs_resplocked_armw	5	56	PO6	-1.914
VP02_ERPs_resplocked_armw	5	57	FT7	1.151
VP02_ERPs_resplocked_armw	5	58	FT8	-0.045
VP02_ERPs_resplocked_armw	5	59	TP7	0.201
VP02_ERPs_resplocked_armw	5	60	TP8	-1.443
VP02_ERPs_resplocked_armw	5	61	PO7	-2.303
VP02_ERPs_resplocked_armw	5	62	PO8	-2.15
VP04_ERPs_resplocked_armw	1	1	Fp1	1.399
VP04_ERPs_resplocked_armw	1	2	Fpz	0.875
VP04_ERPs_resplocked_armw	1	3	Fp2	2.171
VP04_ERPs_resplocked_armw	1	4	F7	-4.682
VP04_ERPs_resplocked_armw	1	5	F3	1.62
VP04_ERPs_resplocked_armw	1	6	Fz	1.724
VP04_ERPs_resplocked_armw	1	7	F4	2.462
VP04_ERPs_resplocked_armw	1	8	F8	2.065
VP04_ERPs_resplocked_armw	1	9	FC5	-1.547
VP04_ERPs_resplocked_armw	1	10	FC1	2.636
VP04_ERPs_resplocked_armw	1	11	FC2	2.794
VP04_ERPs_resplocked_armw	1	12	FC6	2.242
VP04_ERPs_resplocked_armw	1	13	T7	-3.229
VP04_ERPs_resplocked_armw	1	14	C3	1.337
VP04_ERPs_resplocked_armw	1	15	Cz	4.17
VP04_ERPs_resplocked_armw	1	16	C4	2.679
VP04_ERPs_resplocked_armw	1	17	T8	1.632
VP04_ERPs_resplocked_armw	1	18	CP5	-1.49
VP04_ERPs_resplocked_armw	1	19	CP1	-0.168
VP04_ERPs_resplocked_armw	1	20	CP2	2.054
VP04_ERPs_resplocked_armw	1	21	CP6	2.015
VP04_ERPs_resplocked_armw	1	22	P7	-1.176
VP04_ERPs_resplocked_armw	1	23	P3	-0.723
VP04_ERPs_resplocked_armw	1	24	Pz	3.566
VP04_ERPs_resplocked_armw	1	25	P4	2.105
VP04_ERPs_resplocked_armw	1	26	P8	2.156
VP04_ERPs_resplocked_armw	1	27	POz	3.512
VP04_ERPs_resplocked_armw	1	28	O1	0.012
VP04_ERPs_resplocked_armw	1	29	Oz	2.41
VP04_ERPs_resplocked_armw	1	30	O2	2.098
VP04_ERPs_resplocked_armw	1	31	AF7	-0.416
VP04_ERPs_resplocked_armw	1	32	AF3	0.891
VP04_ERPs_resplocked_armw	1	33	AF4	1.642
VP04_ERPs_resplocked_armw	1	34	AF8	2.717
VP04_ERPs_resplocked_armw	1	35	F5	1.603
VP04_ERPs_resplocked_armw	1	36	F1	1.657
VP04_ERPs_resplocked_armw	1	37	F2	2.376
VP04_ERPs_resplocked_armw	1	38	F6	2.02
VP04_ERPs_resplocked_armw	1	39	FC3	0.814
VP04_ERPs_resplocked_armw	1	40	FCz	2.619
VP04_ERPs_resplocked_armw	1	41	FC4	2.708
VP04_ERPs_resplocked_armw	1	42	C5	-1.891
VP04_ERPs_resplocked_armw	1	43	C1	2.564
VP04_ERPs_resplocked_armw	1	44	C2	2.767
VP04_ERPs_resplocked_armw	1	45	C6	2.154
VP04_ERPs_resplocked_armw	1	46	CP3	0.223
VP04_ERPs_resplocked_armw	1	47	CPz	3.46
VP04_ERPs_resplocked_armw	1	48	CP4	2.716
VP04_ERPs_resplocked_armw	1	49	P5	-1.281
VP04_ERPs_resplocked_armw	1	50	P1	-0.28
VP04_ERPs_resplocked_armw	1	51	P2	2.083
VP04_ERPs_resplocked_armw	1	52	P6	2.005
VP04_ERPs_resplocked_armw	1	53	PO5	-1.211
VP04_ERPs_resplocked_armw	1	54	PO3	-1.205
VP04_ERPs_resplocked_armw	1	55	PO4	2.006
VP04_ERPs_resplocked_armw	1	56	PO6	2.194
VP04_ERPs_resplocked_armw	1	57	FT7	-3.097
VP04_ERPs_resplocked_armw	1	58	FT8	1.955
VP04_ERPs_resplocked_armw	1	59	TP7	-2.361
VP04_ERPs_resplocked_armw	1	60	TP8	2.079
VP04_ERPs_resplocked_armw	1	61	PO7	-1.254
VP04_ERPs_resplocked_armw	1	62	PO8	2.143
VP04_ERPs_resplocked_armw	2	1	Fp1	1.741
VP04_ERPs_resplocked_armw	2	2	Fpz	1.104
VP04_ERPs_resplocked_armw	2	3	Fp2	-0.429
VP04_ERPs_resplocked_armw	2	4	F7	-0.85
VP04_ERPs_resplocked_armw	2	5	F3	-0.719
VP04_ERPs_resplocked_armw	2	6	Fz	-0.815
VP04_ERPs_resplocked_armw	2	7	F4	-1.95
VP04_ERPs_resplocked_armw	2	8	F8	-2.723
VP04_ERPs_resplocked_armw	2	9	FC5	-2.089
VP04_ERPs_resplocked_armw	2	10	FC1	-1.946
VP04_ERPs_resplocked_armw	2	11	FC2	-2.293
VP04_ERPs_resplocked_armw	2	12	FC6	-3.291
VP04_ERPs_resplocked_armw	2	13	T7	-1.3
VP04_ERPs_resplocked_armw	2	14	C3	-1.448
VP04_ERPs_resplocked_armw	2	15	Cz	-1.933
VP04_ERPs_resplocked_armw	2	16	C4	-2.334
VP04_ERPs_resplocked_armw	2	17	T8	-3.685
VP04_ERPs_resplocked_armw	2	18	CP5	-1.422
VP04_ERPs_resplocked_armw	2	19	CP1	-2.755
VP04_ERPs_resplocked_armw	2	20	CP2	-2.69
VP04_ERPs_resplocked_armw	2	21	CP6	-2.703
VP04_ERPs_resplocked_armw	2	22	P7	-2.878
VP04_ERPs_resplocked_armw	2	23	P3	-2.57
VP04_ERPs_resplocked_armw	2	24	Pz	-2.176
VP04_ERPs_resplocked_armw	2	25	P4	-2.779
VP04_ERPs_resplocked_armw	2	26	P8	-2.704
VP04_ERPs_resplocked_armw	2	27	POz	-2.135
VP04_ERPs_resplocked_armw	2	28	O1	-0.475
VP04_ERPs_resplocked_armw	2	29	Oz	-0.985
VP04_ERPs_resplocked_armw	2	30	O2	-2.705
VP04_ERPs_resplocked_armw	2	31	AF7	1.541
VP04_ERPs_resplocked_armw	2	32	AF3	0.327
VP04_ERPs_resplocked_armw	2	33	AF4	-0.805
VP04_ERPs_resplocked_armw	2	34	AF8	-2.296
VP04_ERPs_resplocked_armw	2	35	F5	-0.652
VP04_ERPs_resplocked_armw	2	36	F1	-0.699
VP04_ERPs_resplocked_armw	2	37	F2	-1.964
VP04_ERPs_resplocked_armw	2	38	F6	-2.763
VP04_ERPs_resplocked_armw	2	39	FC3	-0.901
VP04_ERPs_resplocked_armw	2	40	FCz	-2.243
VP04_ERPs_resplocked_armw	2	41	FC4	-2.344
VP04_ERPs_resplocked_armw	2	42	C5	-0.434
VP04_ERPs_resplocked_armw	2	43	C1	-1.364
VP04_ERPs_resplocked_armw	2	44	C2	-3.427
VP04_ERPs_resplocked_armw	2	45	C6	-2.788
VP04_ERPs_resplocked_armw	2	46	CP3	-1.864
VP04_ERPs_resplocked_armw	2	47	CPz	-2.125
VP04_ERPs_resplocked_armw	2	48	CP4	-2.328
VP04_ERPs_resplocked_armw	2	49	P5	-3.08
VP04_ERPs_resplocked_armw	2	50	P1	-2.719
VP04_ERPs_resplocked_armw	2	51	P2	-2.73
VP04_ERPs_resplocked_armw	2	52	P6	-2.8
VP04_ERPs_resplocked_armw	2	53	PO5	-2.9
VP04_ERPs_resplocked_armw	2	54	PO3	-2.957
VP04_ERPs_resplocked_armw	2	55	PO4	-2.702
VP04_ERPs_resplocked_armw	2	56	PO6	-2.726
VP04_ERPs_resplocked_armw	2	57	FT7	-2.169
VP04_ERPs_resplocked_armw	2	58	FT8	-2.802
VP04_ERPs_resplocked_armw	2	59	TP7	-0.966
VP04_ERPs_resplocked_armw	2	60	TP8	-2.744
VP04_ERPs_resplocked_armw	2	61	PO7	-2.932
VP04_ERPs_resplocked_armw	2	62	PO8	-2.706
VP04_ERPs_resplocked_armw	4	1	Fp1	2.941
VP04_ERPs_resplocked_armw	4	2	Fpz	3.618
VP04_ERPs_resplocked_armw	4	3	Fp2	2.758
VP04_ERPs_resplocked_armw	4	4	F7	0.552
VP04_ERPs_resplocked_armw	4	5	F3	-0.231
VP04_ERPs_resplocked_armw	4	6	Fz	-0.223
VP04_ERPs_resplocked_armw	4	7	F4	-1.224
VP04_ERPs_resplocked_armw	4	8	F8	-1.192
VP04_ERPs_resplocked_armw	4	9	FC5	-1.101
VP04_ERPs_resplocked_armw	4	10	FC1	-1.955
VP04_ERPs_resplocked_armw	4	11	FC2	-1.993
VP04_ERPs_resplocked_armw	4	12	FC6	-2.146
VP04_ERPs_resplocked_armw	4	13	T7	-2.167
VP04_ERPs_resplocked_armw	4	14	C3	-1.406
VP04_ERPs_resplocked_armw	4	15	Cz	-2.29
VP04_ERPs_resplocked_armw	4	16	C4	-2.044
VP04_ERPs_resplocked_armw	4	17	T8	-3.666
VP04_ERPs_resplocked_armw	4	18	CP5	-0.789
VP04_ERPs_resplocked_armw	4	19	CP1	-1.548
VP04_ERPs_resplocked_armw	4	20	CP2	-3.037
VP04_ERPs_resplocked_armw	4	21	CP6	-3.028
VP04_ERPs_resplocked_armw	4	22	P7	-1.117
VP04_ERPs_resplocked_armw	4	23	P3	-1.535
VP04_ERPs_resplocked_armw	4	24	Pz	-2.371
VP04_ERPs_resplocked_armw	4	25	P4	-2.959
VP04_ERPs_resplocked_armw	4	26	P8	-2.991
VP04_ERPs_resplocked_armw	4	27	POz	-2.403
VP04_ERPs_resplocked_armw	4	28	O1	-0.549
VP04_ERPs_resplocked_armw	4	29	Oz	0.067
VP04_ERPs_resplocked_armw	4	30	O2	-3.055
VP04_ERPs_resplocked_armw	4	31	AF7	2.012
VP04_ERPs_resplocked_armw	4	32	AF3	-0.342
VP04_ERPs_resplocked_armw	4	33	AF4	-0.127
VP04_ERPs_resplocked_armw	4	34	AF8	1.291
VP04_ERPs_resplocked_armw	4	35	F5	-0.273
VP04_ERPs_resplocked_armw	4	36	F1	-0.195
VP04_ERPs_resplocked_armw	4	37	F2	-1.293
VP04_ERPs_resplocked_armw	4	38	F6	-1.203
VP04_ERPs_resplocked_armw	4	39	FC3	-2.63
VP04_ERPs_resplocked_armw	4	40	FCz	-2.077
VP04_ERPs_resplocked_armw	4	41	FC4	-2.079
VP04_ERPs_resplocked_armw	4	42	C5	-1.339
VP04_ERPs_resplocked_armw	4	43	C1	-2.172
VP04_ERPs_resplocked_armw	4	44	C2	-3.577
VP04_ERPs_resplocked_armw	4	45	C6	-2.932
VP04_ERPs_resplocked_armw	4	46	CP3	-1.478
VP04_ERPs_resplocked_armw	4	47	CPz	-2.36
VP04_ERPs_resplocked_armw	4	48	CP4	-2.13
VP04_ERPs_resplocked_armw	4	49	P5	-1.207
VP04_ERPs_resplocked_armw	4	50	P1	-1.552
VP04_ERPs_resplocked_armw	4	51	P2	-3.032
VP04_ERPs_resplocked_armw	4	52	P6	-2.988
VP04_ERPs_resplocked_armw	4	53	PO5	-1.107
VP04_ERPs_resplocked_armw	4	54	PO3	-1.133
VP04_ERPs_resplocked_armw	4	55	PO4	-2.98
VP04_ERPs_resplocked_armw	4	56	PO6	-3.035
VP04_ERPs_resplocked_armw	4	57	FT7	-0.763
VP04_ERPs_resplocked_armw	4	58	FT8	-1.366
VP04_ERPs_resplocked_armw	4	59	TP7	-1.545
VP04_ERPs_resplocked_armw	4	60	TP8	-2.967
VP04_ERPs_resplocked_armw	4	61	PO7	-1.135
VP04_ERPs_resplocked_armw	4	62	PO8	-2.914
VP04_ERPs_resplocked_armw	5	1	Fp1	3.504
VP04_ERPs_resplocked_armw	5	2	Fpz	3.582
VP04_ERPs_resplocked_armw	5	3	Fp2	3.873
VP04_ERPs_resplocked_armw	5	4	F7	-1.291
VP04_ERPs_resplocked_armw	5	5	F3	3.219
VP04_ERPs_resplocked_armw	5	6	Fz	3.447
VP04_ERPs_resplocked_armw	5	7	F4	2.295
VP04_ERPs_resplocked_armw	5	8	F8	0.903
VP04_ERPs_resplocked_armw	5	9	FC5	0.013
VP04_ERPs_resplocked_armw	5	10	FC1	1.146
VP04_ERPs_resplocked_armw	5	11	FC2	0.84
VP04_ERPs_resplocked_armw	5	12	FC6	0.311
VP04_ERPs_resplocked_armw	5	13	T7	-2.036
VP04_ERPs_resplocked_armw	5	14	C3	-0.096
VP04_ERPs_resplocked_armw	5	15	Cz	0.099
VP04_ERPs_resplocked_armw	5	16	C4	0.838
VP04_ERPs_resplocked_armw	5	17	T8	-1.273
VP04_ERPs_resplocked_armw	5	18	CP5	-1.549
VP04_ERPs_resplocked_armw	5	19	CP1	-1.19
VP04_ERPs_resplocked_armw	5	20	CP2	-1.833
VP04_ERPs_resplocked_armw	5	21	CP6	-1.842
VP04_ERPs_resplocked_armw	5	22	P7	-2.225
VP04_ERPs_resplocked_armw	5	23	P3	-1.374
VP04_ERPs_resplocked_armw	5	24	Pz	-0.774
VP04_ERPs_resplocked_armw	5	25	P4	-1.885
VP04_ERPs_resplocked_armw	5	26	P8	-1.73
VP04_ERPs_resplocked_armw	5	27	POz	-0.914
VP04_ERPs_resplocked_armw	5	28	O1	-2.392
VP04_ERPs_resplocked_armw	5	29	Oz	-2.174
VP04_ERPs_resplocked_armw	5	30	O2	-1.88
VP04_ERPs_resplocked_armw	5	31	AF7	1.816
VP04_ERPs_resplocked_armw	5	32	AF3	3.33
VP04_ERPs_resplocked_armw	5	33	AF4	2.273
VP04_ERPs_resplocked_armw	5	34	AF8	2.797
VP04_ERPs_resplocked_armw	5	35	F5	3.195
VP04_ERPs_resplocked_armw	5	36	F1	3.289
VP04_ERPs_resplocked_armw	5	37	F2	2.201
VP04_ERPs_resplocked_armw	5	38	F6	0.977
VP04_ERPs_resplocked_armw	5	39	FC3	1.041
VP04_ERPs_resplocked_armw	5	40	FCz	0.794
VP04_ERPs_resplocked_armw	5	41	FC4	0.8
VP04_ERPs_resplocked_armw	5	42	C5	-1.177
VP04_ERPs_resplocked_armw	5	43	C1	0.489
VP04_ERPs_resplocked_armw	5	44	C2	-0.674
VP04_ERPs_resplocked_armw	5	45	C6	-1.697
VP04_ERPs_resplocked_armw	5	46	CP3	-1.03
VP04_ERPs_resplocked_armw	5	47	CPz	-0.948
VP04_ERPs_resplocked_armw	5	48	CP4	0.752
VP04_ERPs_resplocked_armw	5	49	P5	-2.11
VP04_ERPs_resplocked_armw	5	50	P1	-1.286
VP04_ERPs_resplocked_armw	5	51	P2	-1.792
VP04_ERPs_resplocked_armw	5	52	P6	-1.979
VP04_ERPs_resplocked_armw	5	53	PO5	-2.112
VP04_ERPs_resplocked_armw	5	54	PO3	-2.196
VP04_ERPs_resplocked_armw	5	55	PO4	-1.949
VP04_ERPs_resplocked_armw	5	56	PO6	-1.713
VP04_ERPs_resplocked_armw	5	57	FT7	-0.334
VP04_ERPs_resplocked_armw	5	58	FT8	0.53
VP04_ERPs_resplocked_armw	5	59	TP7	-2.765
VP04_ERPs_resplocked_armw	5	60	TP8	-1.908
VP04_ERPs_resplocked_armw	5	61	PO7	-2.159
VP04_ERPs_resplocked_armw	5	62	PO8	-1.827
VP05_ERPs_resplocked_armw	1	1	Fp1	-4.747
VP05_ERPs_resplocked_armw	1	2	Fpz	-4.815
VP05_ERPs_resplocked_armw	1	3	Fp2	-4.962
VP05_ERPs_resplocked_armw	1	4	F7	-2.749
VP05_ERPs_resplocked_armw	1	5	F3	-0.231
VP05_ERPs_resplocked_armw	1	6	Fz	-0.348
VP05_ERPs_resplocked_armw	1	7	F4	-1.266
VP05_ERPs_resplocked_armw	1	8	F8	-1.188
VP05_ERPs_resplocked_armw	1	9	FC5	-0.973
VP05_ERPs_resplocked_armw	1	10	FC1	2.82
VP05_ERPs_resplocked_armw	1	11	FC2	1.243
VP05_ERPs_resplocked_armw	1	12	FC6	-1.69
VP05_ERPs_resplocked_armw	1	13	T7	-0.691
VP05_ERPs_resplocked_armw	1	14	C3	1.125
VP05_ERPs_resplocked_armw	1	15	Cz	2.303
VP05_ERPs_resplocked_armw	1	16	C4	0.151
VP05_ERPs_resplocked_armw	1	17	T8	-0.949
VP05_ERPs_resplocked_armw	1	18	CP5	-0.46
VP05_ERPs_resplocked_armw	1	19	CP1	1.644
VP05_ERPs_resplocked_armw	1	20	CP2	0.428
VP05_ERPs_resplocked_armw	1	21	CP6	-0.046
VP05_ERPs_resplocked_armw	1	22	P7	1.938
VP05_ERPs_resplocked_armw	1	23	P3	3.912
VP05_ERPs_resplocked_armw	1	24	Pz	1.869
VP05_ERPs_resplocked_armw	1	25	P4	1.472
VP05_ERPs_resplocked_armw	1	26	P8	1.05
VP05_ERPs_resplocked_armw	1	27	POz	1.395
VP05_ERPs_resplocked_armw	1	28	O1	2.968
VP05_ERPs_resplocked_armw	1	29	Oz	3.515
VP05_ERPs_resplocked_armw	1	30	O2	1.347
VP05_ERPs_resplocked_armw	1	31	AF7	-4.203
VP05_ERPs_resplocked_armw	1	32	AF3	-2.627
VP05_ERPs_resplocked_armw	1	33	AF4	-1.593
VP05_ERPs_resplocked_armw	1	34	AF8	-2.504
VP05_ERPs_resplocked_armw	1	35	F5	-2.377
VP05_ERPs_resplocked_armw	1	36	F1	-0.274
VP05_ERPs_resplocked_armw	1	37	F2	-1.194
VP05_ERPs_resplocked_armw	1	38	F6	-1.309
VP05_ERPs_resplocked_armw	1	39	FC3	2.512
VP05_ERPs_resplocked_armw	1	40	FCz	1.389
VP05_ERPs_resplocked_armw	1	41	FC4	-1.177
VP05_ERPs_resplocked_armw	1	42	C5	-0.693
VP05_ERPs_resplocked_armw	1	43	C1	2.291
VP05_ERPs_resplocked_armw	1	44	C2	1.18
VP05_ERPs_resplocked_armw	1	45	C6	-0.179
VP05_ERPs_resplocked_armw	1	46	CP3	1.759
VP05_ERPs_resplocked_armw	1	47	CPz	1.942
VP05_ERPs_resplocked_armw	1	48	CP4	0.22
VP05_ERPs_resplocked_armw	1	49	P5	2.448
VP05_ERPs_resplocked_armw	1	50	P1	1.676
VP05_ERPs_resplocked_armw	1	51	P2	0.692
VP05_ERPs_resplocked_armw	1	52	P6	1.195
VP05_ERPs_resplocked_armw	1	53	PO5	2.181
VP05_ERPs_resplocked_armw	1	54	PO3	2.164
VP05_ERPs_resplocked_armw	1	55	PO4	1.816
VP05_ERPs_resplocked_armw	1	56	PO6	1.396
VP05_ERPs_resplocked_armw	1	57	FT7	-2.673
VP05_ERPs_resplocked_armw	1	58	FT8	-1.091
VP05_ERPs_resplocked_armw	1	59	TP7	-0.668
VP05_ERPs_resplocked_armw	1	60	TP8	0.489
VP05_ERPs_resplocked_armw	1	61	PO7	2.07
VP05_ERPs_resplocked_armw	1	62	PO8	1.382
VP05_ERPs_resplocked_armw	2	1	Fp1	-2.28
VP05_ERPs_resplocked_armw	2	2	Fpz	-0.503
VP05_ERPs_resplocked_armw	2	3	Fp2	-0.964
VP05_ERPs_resplocked_armw	2	4	F7	-5.08
VP05_ERPs_resplocked_armw	2	5	F3	-2.013
VP05_ERPs_resplocked_armw	2	6	Fz	-2.427
VP05_ERPs_resplocked_armw	2	7	F4	-3.227
VP05_ERPs_resplocked_armw	2	8	F8	-4.165
VP05_ERPs_resplocked_armw	2	9	FC5	-4.736
VP05_ERPs_resplocked_armw	2	10	FC1	-2.721
VP05_ERPs_resplocked_armw	2	11	FC2	-3.518
VP05_ERPs_resplocked_armw	2	12	FC6	-3.471
VP05_ERPs_resplocked_armw	2	13	T7	-3.305
VP05_ERPs_resplocked_armw	2	14	C3	-3.979
VP05_ERPs_resplocked_armw	2	15	Cz	-3.001
VP05_ERPs_resplocked_armw	2	16	C4	-3.478
VP05_ERPs_resplocked_armw	2	17	T8	-3.708
VP05_ERPs_resplocked_armw	2	18	CP5	-3.323
VP05_ERPs_resplocked_armw	2	19	CP1	-2.803
VP05_ERPs_resplocked_armw	2	20	CP2	-3.339
VP05_ERPs_resplocked_armw	2	21	CP6	-4.384
VP05_ERPs_resplocked_armw	2	22	P7	-2.68
VP05_ERPs_resplocked_armw	2	23	P3	-3.674
VP05_ERPs_resplocked_armw	2	24	Pz	-3.406
VP05_ERPs_resplocked_armw	2	25	P4	-2.091
VP05_ERPs_resplocked_armw	2	26	P8	-2.524
VP05_ERPs_resplocked_armw	2	27	POz	-2.465
VP05_ERPs_resplocked_armw	2	28	O1	-0.884
VP05_ERPs_resplocked_armw	2	29	Oz	-3.199
VP05_ERPs_resplocked_armw	2	30	O2	-2.053
VP05_ERPs_resplocked_armw	2	31	AF7	-2.412
VP05_ERPs_resplocked_armw	2	32	AF3	-3.379
VP05_ERPs_resplocked_armw	2	33	AF4	-2.919
VP05_ERPs_resplocked_armw	2	34	AF8	-2.138
VP05_ERPs_resplocked_armw	2	35	F5	-3.908
VP05_ERPs_resplocked_armw	2	36	F1	-2.14
VP05_ERPs_resplocked_armw	2	37	F2	-3.017
VP05_ERPs_resplocked_armw	2	38	F6	-3.17
VP05_ERPs_resplocked_armw	2	39	FC3	-3.582
VP05_ERPs_resplocked_armw	2	40	FCz	-3.486
VP05_ERPs_resplocked_armw	2	41	FC4	-4.246
VP05_ERPs_resplocked_armw	2	42	C5	-4.411
VP05_ERPs_resplocked_armw	2	43	C1	-3.003
VP05_ERPs_resplocked_armw	2	44	C2	-3.303
VP05_ERPs_resplocked_armw	2	45	C6	-4.271
VP05_ERPs_resplocked_armw	2	46	CP3	-3.552
VP05_ERPs_resplocked_armw	2	47	CPz	-3.578
VP05_ERPs_resplocked_armw	2	48	CP4	-3.426
VP05_ERPs_resplocked_armw	2	49	P5	-3.044
VP05_ERPs_resplocked_armw	2	50	P1	-2.862
VP05_ERPs_resplocked_armw	2	51	P2	-2.481
VP05_ERPs_resplocked_armw	2	52	P6	-2.219
VP05_ERPs_resplocked_armw	2	53	PO5	-2.869
VP05_ERPs_resplocked_armw	2	54	PO3	-2.999
VP05_ERPs_resplocked_armw	2	55	PO4	-2.943
VP05_ERPs_resplocked_armw	2	56	PO6	-2.046
VP05_ERPs_resplocked_armw	2	57	FT7	-5.12
VP05_ERPs_resplocked_armw	2	58	FT8	-4.199
VP05_ERPs_resplocked_armw	2	59	TP7	-3.417
VP05_ERPs_resplocked_armw	2	60	TP8	-2.875
VP05_ERPs_resplocked_armw	2	61	PO7	-2.855
VP05_ERPs_resplocked_armw	2	62	PO8	-1.955
VP05_ERPs_resplocked_armw	4	1	Fp1	5.255
VP05_ERPs_resplocked_armw	4	2	Fpz	3.125
VP05_ERPs_resplocked_armw	4	3	Fp2	3.853
VP05_ERPs_resplocked_armw	4	4	F7	1.437
VP05_ERPs_resplocked_armw	4	5	F3	4.289
VP05_ERPs_resplocked_armw	4	6	Fz	3.93
VP05_ERPs_resplocked_armw	4	7	F4	2.79
VP05_ERPs_resplocked_armw	4	8	F8	-0.38
VP05_ERPs_resplocked_armw	4	9	FC5	4.36
VP05_ERPs_resplocked_armw	4	10	FC1	4.944
VP05_ERPs_resplocked_armw	4	11	FC2	4.707
VP05_ERPs_resplocked_armw	4	12	FC6	2.16
VP05_ERPs_resplocked_armw	4	13	T7	5.032
VP05_ERPs_resplocked_armw	4	14	C3	6.701
VP05_ERPs_resplocked_armw	4	15	Cz	6.192
VP05_ERPs_resplocked_armw	4	16	C4	4.345
VP05_ERPs_resplocked_armw	4	17	T8	1.597
VP05_ERPs_resplocked_armw	4	18	CP5	4.516
VP05_ERPs_resplocked_armw	4	19	CP1	6.535
VP05_ERPs_resplocked_armw	4	20	CP2	4.734
VP05_ERPs_resplocked_armw	4	21	CP6	1.959
VP05_ERPs_resplocked_armw	4	22	P7	4.187
VP05_ERPs_resplocked_armw	4	23	P3	5.66
VP05_ERPs_resplocked_armw	4	24	Pz	6.003
VP05_ERPs_resplocked_armw	4	25	P4	3.727
VP05_ERPs_resplocked_armw	4	26	P8	2.93
VP05_ERPs_resplocked_armw	4	27	POz	7.013
VP05_ERPs_resplocked_armw	4	28	O1	3.78
VP05_ERPs_resplocked_armw	4	29	Oz	2.857
VP05_ERPs_resplocked_armw	4	30	O2	3.914
VP05_ERPs_resplocked_armw	4	31	AF7	5.073
VP05_ERPs_resplocked_armw	4	32	AF3	2.843
VP05_ERPs_resplocked_armw	4	33	AF4	1.796
VP05_ERPs_resplocked_armw	4	34	AF8	3.457
VP05_ERPs_resplocked_armw	4	35	F5	3.528
VP05_ERPs_resplocked_armw	4	36	F1	4.14
VP05_ERPs_resplocked_armw	4	37	F2	2.883
VP05_ERPs_resplocked_armw	4	38	F6	2.898
VP05_ERPs_resplocked_armw	4	39	FC3	5.742
VP05_ERPs_resplocked_armw	4	40	FCz	4.735
VP05_ERPs_resplocked_armw	4	41	FC4	1.921
VP05_ERPs_resplocked_armw	4	42	C5	4.334
VP05_ERPs_resplocked_armw	4	43	C1	6.221
VP05_ERPs_resplocked_armw	4	44	C2	4.935
VP05_ERPs_resplocked_armw	4	45	C6	2.196
VP05_ERPs_resplocked_armw	4	46	CP3	6.864
VP05_ERPs_resplocked_armw	4	47	CPz	5.926
VP05_ERPs_resplocked_armw	4	48	CP4	4.344
VP05_ERPs_resplocked_armw	4	49	P5	4.733
VP05_ERPs_resplocked_armw	4	50	P1	6.458
VP05_ERPs_resplocked_armw	4	51	P2	5.283
VP05_ERPs_resplocked_armw	4	52	P6	3.851
VP05_ERPs_resplocked_armw	4	53	PO5	7.103
VP05_ERPs_resplocked_armw	4	54	PO3	6.957
VP05_ERPs_resplocked_armw	4	55	PO4	4.843
VP05_ERPs_resplocked_armw	4	56	PO6	3.996
VP05_ERPs_resplocked_armw	4	57	FT7	1.26
VP05_ERPs_resplocked_armw	4	58	FT8	-0.456
VP05_ERPs_resplocked_armw	4	59	TP7	4.972
VP05_ERPs_resplocked_armw	4	60	TP8	2.646
VP05_ERPs_resplocked_armw	4	61	PO7	7.018
VP05_ERPs_resplocked_armw	4	62	PO8	4.104
VP05_ERPs_resplocked_armw	5	1	Fp1	3.344
VP05_ERPs_resplocked_armw	5	2	Fpz	1.369
VP05_ERPs_resplocked_armw	5	3	Fp2	3.248
VP05_ERPs_resplocked_armw	5	4	F7	0.661
VP05_ERPs_resplocked_armw	5	5	F3	2.443
VP05_ERPs_resplocked_armw	5	6	Fz	1.75
VP05_ERPs_resplocked_armw	5	7	F4	1.646
VP05_ERPs_resplocked_armw	5	8	F8	-0.384
VP05_ERPs_resplocked_armw	5	9	FC5	2.575
VP05_ERPs_resplocked_armw	5	10	FC1	3.43
VP05_ERPs_resplocked_armw	5	11	FC2	3.229
VP05_ERPs_resplocked_armw	5	12	FC6	1.791
VP05_ERPs_resplocked_armw	5	13	T7	3.503
VP05_ERPs_resplocked_armw	5	14	C3	4.103
VP05_ERPs_resplocked_armw	5	15	Cz	3.729
VP05_ERPs_resplocked_armw	5	16	C4	3.017
VP05_ERPs_resplocked_armw	5	17	T8	0.875
VP05_ERPs_resplocked_armw	5	18	CP5	3.641
VP05_ERPs_resplocked_armw	5	19	CP1	4.766
VP05_ERPs_resplocked_armw	5	20	CP2	4.045
VP05_ERPs_resplocked_armw	5	21	CP6	1.374
VP05_ERPs_resplocked_armw	5	22	P7	4.203
VP05_ERPs_resplocked_armw	5	23	P3	4.67
VP05_ERPs_resplocked_armw	5	24	Pz	4.317
VP05_ERPs_resplocked_armw	5	25	P4	3.042
VP05_ERPs_resplocked_armw	5	26	P8	2.563
VP05_ERPs_resplocked_armw	5	27	POz	5.295
VP05_ERPs_resplocked_armw	5	28	O1	4.281
VP05_ERPs_resplocked_armw	5	29	Oz	3.671
VP05_ERPs_resplocked_armw	5	30	O2	3.06
VP05_ERPs_resplocked_armw	5	31	AF7	3.415
VP05_ERPs_resplocked_armw	5	32	AF3	2.219
VP05_ERPs_resplocked_armw	5	33	AF4	1.225
VP05_ERPs_resplocked_armw	5	34	AF8	2.44
VP05_ERPs_resplocked_armw	5	35	F5	1.875
VP05_ERPs_resplocked_armw	5	36	F1	2.428
VP05_ERPs_resplocked_armw	5	37	F2	1.75
VP05_ERPs_resplocked_armw	5	38	F6	1.77
VP05_ERPs_resplocked_armw	5	39	FC3	3.535
VP05_ERPs_resplocked_armw	5	40	FCz	3.245
VP05_ERPs_resplocked_armw	5	41	FC4	1.613
VP05_ERPs_resplocked_armw	5	42	C5	2.672
VP05_ERPs_resplocked_armw	5	43	C1	3.721
VP05_ERPs_resplocked_armw	5	44	C2	3.368
VP05_ERPs_resplocked_armw	5	45	C6	1.582
VP05_ERPs_resplocked_armw	5	46	CP3	4.956
VP05_ERPs_resplocked_armw	5	47	CPz	4.066
VP05_ERPs_resplocked_armw	5	48	CP4	2.935
VP05_ERPs_resplocked_armw	5	49	P5	4.095
VP05_ERPs_resplocked_armw	5	50	P1	4.712
VP05_ERPs_resplocked_armw	5	51	P2	3.927
VP05_ERPs_resplocked_armw	5	52	P6	3.085
VP05_ERPs_resplocked_armw	5	53	PO5	6.27
VP05_ERPs_resplocked_armw	5	54	PO3	6.069
VP05_ERPs_resplocked_armw	5	55	PO4	3.692
VP05_ERPs_resplocked_armw	5	56	PO6	3.088
VP05_ERPs_resplocked_armw	5	57	FT7	0.374
VP05_ERPs_resplocked_armw	5	58	FT8	-0.42
VP05_ERPs_resplocked_armw	5	59	TP7	3.414
VP05_ERPs_resplocked_armw	5	60	TP8	2.349
VP05_ERPs_resplocked_armw	5	61	PO7	6.127
VP05_ERPs_resplocked_armw	5	62	PO8	3.251
VP06_ERPs_resplocked_armw	1	1	Fp1	-3.68
VP06_ERPs_resplocked_armw	1	2	Fpz	-2.017
VP06_ERPs_resplocked_armw	1	3	Fp2	-2.781
VP06_ERPs_resplocked_armw	1	4	F7	-3.695
VP06_ERPs_resplocked_armw	1	5	F3	-2.806
VP06_ERPs_resplocked_armw	1	6	Fz	-2.371
VP06_ERPs_resplocked_armw	1	7	F4	-2.846
VP06_ERPs_resplocked_armw	1	8	F8	-4.129
VP06_ERPs_resplocked_armw	1	9	FC5	-2.795
VP06_ERPs_resplocked_armw	1	10	FC1	-1.38
VP06_ERPs_resplocked_armw	1	11	FC2	-2.87
VP06_ERPs_resplocked_armw	1	12	FC6	-3.572
VP06_ERPs_resplocked_armw	1	13	T7	-1.042
VP06_ERPs_resplocked_armw	1	14	C3	-1.691
VP06_ERPs_resplocked_armw	1	15	Cz	-2.116
VP06_ERPs_resplocked_armw	1	16	C4	-2.866
VP06_ERPs_resplocked_armw	1	17	T8	-1.348
VP06_ERPs_resplocked_armw	1	18	CP5	-2.298
VP06_ERPs_resplocked_armw	1	19	CP1	-1.871
VP06_ERPs_resplocked_armw	1	20	CP2	-2.149
VP06_ERPs_resplocked_armw	1	21	CP6	-1.026
VP06_ERPs_resplocked_armw	1	22	P7	-1.88
VP06_ERPs_resplocked_armw	1	23	P3	-1.873
VP06_ERPs_resplocked_armw	1	24	Pz	-1.852
VP06_ERPs_resplocked_armw	1	25	P4	-1.936
VP06_ERPs_resplocked_armw	1	26	P8	-0.425
VP06_ERPs_resplocked_armw	1	27	POz	-1.557
VP06_ERPs_resplocked_armw	1	28	O1	-2.326
VP06_ERPs_resplocked_armw	1	29	Oz	-1.355
VP06_ERPs_resplocked_armw	1	30	O2	-1.952
VP06_ERPs_resplocked_armw	1	31	AF7	-5.852
VP06_ERPs_resplocked_armw	1	32	AF3	-2.92
VP06_ERPs_resplocked_armw	1	33	AF4	-4.436
VP06_ERPs_resplocked_armw	1	34	AF8	-3.529
VP06_ERPs_resplocked_armw	1	35	F5	-3.543
VP06_ERPs_resplocked_armw	1	36	F1	-1.864
VP06_ERPs_resplocked_armw	1	37	F2	-2.82
VP06_ERPs_resplocked_armw	1	38	F6	-4.61
VP06_ERPs_resplocked_armw	1	39	FC3	-1.502
VP06_ERPs_resplocked_armw	1	40	FCz	-1.908
VP06_ERPs_resplocked_armw	1	41	FC4	-3.222
VP06_ERPs_resplocked_armw	1	42	C5	-2.685
VP06_ERPs_resplocked_armw	1	43	C1	-1.64
VP06_ERPs_resplocked_armw	1	44	C2	-2.57
VP06_ERPs_resplocked_armw	1	45	C6	-2.307
VP06_ERPs_resplocked_armw	1	46	CP3	-2.439
VP06_ERPs_resplocked_armw	1	47	CPz	-1.832
VP06_ERPs_resplocked_armw	1	48	CP4	-2.563
VP06_ERPs_resplocked_armw	1	49	P5	-2.421
VP06_ERPs_resplocked_armw	1	50	P1	-1.859
VP06_ERPs_resplocked_armw	1	51	P2	-1.869
VP06_ERPs_resplocked_armw	1	52	P6	-1.691
VP06_ERPs_resplocked_armw	1	53	PO5	-2.158
VP06_ERPs_resplocked_armw	1	54	PO3	-2.142
VP06_ERPs_resplocked_armw	1	55	PO4	-2.003
VP06_ERPs_resplocked_armw	1	56	PO6	-1.951
VP06_ERPs_resplocked_armw	1	57	FT7	-2.54
VP06_ERPs_resplocked_armw	1	58	FT8	-4.692
VP06_ERPs_resplocked_armw	1	59	TP7	-1.907
VP06_ERPs_resplocked_armw	1	60	TP8	-1.277
VP06_ERPs_resplocked_armw	1	61	PO7	-2.182
VP06_ERPs_resplocked_armw	1	62	PO8	-1.975
VP06_ERPs_resplocked_armw	2	1	Fp1	0.769
VP06_ERPs_resplocked_armw	2	2	Fpz	1.512
VP06_ERPs_resplocked_armw	2	3	Fp2	1.824
VP06_ERPs_resplocked_armw	2	4	F7	0.446
VP06_ERPs_resplocked_armw	2	5	F3	-0.143
VP06_ERPs_resplocked_armw	2	6	Fz	-1.67
VP06_ERPs_resplocked_armw	2	7	F4	-1.44
VP06_ERPs_resplocked_armw	2	8	F8	2.029
VP06_ERPs_resplocked_armw	2	9	FC5	0.363
VP06_ERPs_resplocked_armw	2	10	FC1	-0.935
VP06_ERPs_resplocked_armw	2	11	FC2	-1.564
VP06_ERPs_resplocked_armw	2	12	FC6	-0.524
VP06_ERPs_resplocked_armw	2	13	T7	-0.223
VP06_ERPs_resplocked_armw	2	14	C3	-1.094
VP06_ERPs_resplocked_armw	2	15	Cz	-1.784
VP06_ERPs_resplocked_armw	2	16	C4	-2.708
VP06_ERPs_resplocked_armw	2	17	T8	0.175
VP06_ERPs_resplocked_armw	2	18	CP5	-0.585
VP06_ERPs_resplocked_armw	2	19	CP1	-1.889
VP06_ERPs_resplocked_armw	2	20	CP2	-1.917
VP06_ERPs_resplocked_armw	2	21	CP6	0.043
VP06_ERPs_resplocked_armw	2	22	P7	0.096
VP06_ERPs_resplocked_armw	2	23	P3	-1.235
VP06_ERPs_resplocked_armw	2	24	Pz	-1.808
VP06_ERPs_resplocked_armw	2	25	P4	-1.207
VP06_ERPs_resplocked_armw	2	26	P8	0.895
VP06_ERPs_resplocked_armw	2	27	POz	-1.386
VP06_ERPs_resplocked_armw	2	28	O1	-1.239
VP06_ERPs_resplocked_armw	2	29	Oz	-1.521
VP06_ERPs_resplocked_armw	2	30	O2	-1.18
VP06_ERPs_resplocked_armw	2	31	AF7	0.2
VP06_ERPs_resplocked_armw	2	32	AF3	-0.211
VP06_ERPs_resplocked_armw	2	33	AF4	-1.024
VP06_ERPs_resplocked_armw	2	34	AF8	0.55
VP06_ERPs_resplocked_armw	2	35	F5	0.469
VP06_ERPs_resplocked_armw	2	36	F1	-0.995
VP06_ERPs_resplocked_armw	2	37	F2	-1.471
VP06_ERPs_resplocked_armw	2	38	F6	0.553
VP06_ERPs_resplocked_armw	2	39	FC3	-0.841
VP06_ERPs_resplocked_armw	2	40	FCz	-1.432
VP06_ERPs_resplocked_armw	2	41	FC4	-0.704
VP06_ERPs_resplocked_armw	2	42	C5	-0.352
VP06_ERPs_resplocked_armw	2	43	C1	-1.379
VP06_ERPs_resplocked_armw	2	44	C2	-2.317
VP06_ERPs_resplocked_armw	2	45	C6	-0.164
VP06_ERPs_resplocked_armw	2	46	CP3	-1.211
VP06_ERPs_resplocked_armw	2	47	CPz	-1.819
VP06_ERPs_resplocked_armw	2	48	CP4	-1.947
VP06_ERPs_resplocked_armw	2	49	P5	-1.004
VP06_ERPs_resplocked_armw	2	50	P1	-1.295
VP06_ERPs_resplocked_armw	2	51	P2	-1.862
VP06_ERPs_resplocked_armw	2	52	P6	-0.764
VP06_ERPs_resplocked_armw	2	53	PO5	-1.47
VP06_ERPs_resplocked_armw	2	54	PO3	-1.511
VP06_ERPs_resplocked_armw	2	55	PO4	-1.283
VP06_ERPs_resplocked_armw	2	56	PO6	-1.282
VP06_ERPs_resplocked_armw	2	57	FT7	1.361
VP06_ERPs_resplocked_armw	2	58	FT8	0.897
VP06_ERPs_resplocked_armw	2	59	TP7	0.345
VP06_ERPs_resplocked_armw	2	60	TP8	0.251
VP06_ERPs_resplocked_armw	2	61	PO7	-1.522
VP06_ERPs_resplocked_armw	2	62	PO8	-1.197
VP06_ERPs_resplocked_armw	4	1	Fp1	-2.112
VP06_ERPs_resplocked_armw	4	2	Fpz	-0.265
VP06_ERPs_resplocked_armw	4	3	Fp2	-2.381
VP06_ERPs_resplocked_armw	4	4	F7	-0.763
VP06_ERPs_resplocked_armw	4	5	F3	-1.772
VP06_ERPs_resplocked_armw	4	6	Fz	-3.701
VP06_ERPs_resplocked_armw	4	7	F4	-3.611
VP06_ERPs_resplocked_armw	4	8	F8	-2.895
VP06_ERPs_resplocked_armw	4	9	FC5	0.548
VP06_ERPs_resplocked_armw	4	10	FC1	-4.316
VP06_ERPs_resplocked_armw	4	11	FC2	-3.719
VP06_ERPs_resplocked_armw	4	12	FC6	-2.83
VP06_ERPs_resplocked_armw	4	13	T7	2.58
VP06_ERPs_resplocked_armw	4	14	C3	-4.748
VP06_ERPs_resplocked_armw	4	15	Cz	-5.318
VP06_ERPs_resplocked_armw	4	16	C4	-4.492
VP06_ERPs_resplocked_armw	4	17	T8	-0.886
VP06_ERPs_resplocked_armw	4	18	CP5	-1.765
VP06_ERPs_resplocked_armw	4	19	CP1	-5.633
VP06_ERPs_resplocked_armw	4	20	CP2	-6.067
VP06_ERPs_resplocked_armw	4	21	CP6	-2.196
VP06_ERPs_resplocked_armw	4	22	P7	-0.151
VP06_ERPs_resplocked_armw	4	23	P3	-5.839
VP06_ERPs_resplocked_armw	4	24	Pz	-5.399
VP06_ERPs_resplocked_armw	4	25	P4	-4.864
VP06_ERPs_resplocked_armw	4	26	P8	-0.186
VP06_ERPs_resplocked_armw	4	27	POz	-5.947
VP06_ERPs_resplocked_armw	4	28	O1	-4.37
VP06_ERPs_resplocked_armw	4	29	Oz	-3.86
VP06_ERPs_resplocked_armw	4	30	O2	-4.797
VP06_ERPs_resplocked_armw	4	31	AF7	-6.657
VP06_ERPs_resplocked_armw	4	32	AF3	-1.769
VP06_ERPs_resplocked_armw	4	33	AF4	-3.227
VP06_ERPs_resplocked_armw	4	34	AF8	-3.52
VP06_ERPs_resplocked_armw	4	35	F5	-1.781
VP06_ERPs_resplocked_armw	4	36	F1	-3.114
VP06_ERPs_resplocked_armw	4	37	F2	-3.667
VP06_ERPs_resplocked_armw	4	38	F6	-3.173
VP06_ERPs_resplocked_armw	4	39	FC3	-4.005
VP06_ERPs_resplocked_armw	4	40	FCz	-4.292
VP06_ERPs_resplocked_armw	4	41	FC4	-3.18
VP06_ERPs_resplocked_armw	4	42	C5	-0.727
VP06_ERPs_resplocked_armw	4	43	C1	-4.787
VP06_ERPs_resplocked_armw	4	44	C2	-4.911
VP06_ERPs_resplocked_armw	4	45	C6	-2.785
VP06_ERPs_resplocked_armw	4	46	CP3	-4.977
VP06_ERPs_resplocked_armw	4	47	CPz	-5.536
VP06_ERPs_resplocked_armw	4	48	CP4	-6.158
VP06_ERPs_resplocked_armw	4	49	P5	-4.539
VP06_ERPs_resplocked_armw	4	50	P1	-5.719
VP06_ERPs_resplocked_armw	4	51	P2	-5.368
VP06_ERPs_resplocked_armw	4	52	P6	-3.977
VP06_ERPs_resplocked_armw	4	53	PO5	-4.789
VP06_ERPs_resplocked_armw	4	54	PO3	-4.708
VP06_ERPs_resplocked_armw	4	55	PO4	-4.926
VP06_ERPs_resplocked_armw	4	56	PO6	-4.842
VP06_ERPs_resplocked_armw	4	57	FT7	-0.592
VP06_ERPs_resplocked_armw	4	58	FT8	-4.288
VP06_ERPs_resplocked_armw	4	59	TP7	1.462
VP06_ERPs_resplocked_armw	4	60	TP8	-0.827
VP06_ERPs_resplocked_armw	4	61	PO7	-4.778
VP06_ERPs_resplocked_armw	4	62	PO8	-4.902
VP06_ERPs_resplocked_armw	5	1	Fp1	2.22
VP06_ERPs_resplocked_armw	5	2	Fpz	0.803
VP06_ERPs_resplocked_armw	5	3	Fp2	2.338
VP06_ERPs_resplocked_armw	5	4	F7	0.805
VP06_ERPs_resplocked_armw	5	5	F3	1.784
VP06_ERPs_resplocked_armw	5	6	Fz	2.515
VP06_ERPs_resplocked_armw	5	7	F4	1.725
VP06_ERPs_resplocked_armw	5	8	F8	2.041
VP06_ERPs_resplocked_armw	5	9	FC5	0.69
VP06_ERPs_resplocked_armw	5	10	FC1	1.993
VP06_ERPs_resplocked_armw	5	11	FC2	1.664
VP06_ERPs_resplocked_armw	5	12	FC6	-0.251
VP06_ERPs_resplocked_armw	5	13	T7	1.935
VP06_ERPs_resplocked_armw	5	14	C3	1.881
VP06_ERPs_resplocked_armw	5	15	Cz	1.256
VP06_ERPs_resplocked_armw	5	16	C4	-0.335
VP06_ERPs_resplocked_armw	5	17	T8	-1.729
VP06_ERPs_resplocked_armw	5	18	CP5	1.026
VP06_ERPs_resplocked_armw	5	19	CP1	0.93
VP06_ERPs_resplocked_armw	5	20	CP2	0.417
VP06_ERPs_resplocked_armw	5	21	CP6	-2.098
VP06_ERPs_resplocked_armw	5	22	P7	0.985
VP06_ERPs_resplocked_armw	5	23	P3	1.408
VP06_ERPs_resplocked_armw	5	24	Pz	1.01
VP06_ERPs_resplocked_armw	5	25	P4	0.788
VP06_ERPs_resplocked_armw	5	26	P8	-1.673
VP06_ERPs_resplocked_armw	5	27	POz	0.932
VP06_ERPs_resplocked_armw	5	28	O1	1.522
VP06_ERPs_resplocked_armw	5	29	Oz	2.036
VP06_ERPs_resplocked_armw	5	30	O2	0.779
VP06_ERPs_resplocked_armw	5	31	AF7	5.875
VP06_ERPs_resplocked_armw	5	32	AF3	1.88
VP06_ERPs_resplocked_armw	5	33	AF4	1.823
VP06_ERPs_resplocked_armw	5	34	AF8	3.502
VP06_ERPs_resplocked_armw	5	35	F5	1.934
VP06_ERPs_resplocked_armw	5	36	F1	2.864
VP06_ERPs_resplocked_armw	5	37	F2	1.609
VP06_ERPs_resplocked_armw	5	38	F6	1.827
VP06_ERPs_resplocked_armw	5	39	FC3	2.115
VP06_ERPs_resplocked_armw	5	40	FCz	1.845
VP06_ERPs_resplocked_armw	5	41	FC4	-0.004
VP06_ERPs_resplocked_armw	5	42	C5	0.624
VP06_ERPs_resplocked_armw	5	43	C1	1.89
VP06_ERPs_resplocked_armw	5	44	C2	0.496
VP06_ERPs_resplocked_armw	5	45	C6	-0.657
VP06_ERPs_resplocked_armw	5	46	CP3	1.822
VP06_ERPs_resplocked_armw	5	47	CPz	0.879
VP06_ERPs_resplocked_armw	5	48	CP4	0.559
VP06_ERPs_resplocked_armw	5	49	P5	1.799
VP06_ERPs_resplocked_armw	5	50	P1	1.441
VP06_ERPs_resplocked_armw	5	51	P2	0.925
VP06_ERPs_resplocked_armw	5	52	P6	-0.038
VP06_ERPs_resplocked_armw	5	53	PO5	1.887
VP06_ERPs_resplocked_armw	5	54	PO3	1.884
VP06_ERPs_resplocked_armw	5	55	PO4	0.813
VP06_ERPs_resplocked_armw	5	56	PO6	0.804
VP06_ERPs_resplocked_armw	5	57	FT7	-1.059
VP06_ERPs_resplocked_armw	5	58	FT8	-0.28
VP06_ERPs_resplocked_armw	5	59	TP7	0.317
VP06_ERPs_resplocked_armw	5	60	TP8	-1.796
VP06_ERPs_resplocked_armw	5	61	PO7	1.94
VP06_ERPs_resplocked_armw	5	62	PO8	0.75
VP07_ERPs_resplocked_armw	1	1	Fp1	3.035
VP07_ERPs_resplocked_armw	1	2	Fpz	1.12
VP07_ERPs_resplocked_armw	1	3	Fp2	-1.362
VP07_ERPs_resplocked_armw	1	4	F7	4.999
VP07_ERPs_resplocked_armw	1	5	F3	1.531
VP07_ERPs_resplocked_armw	1	6	Fz	1.177
VP07_ERPs_resplocked_armw	1	7	F4	-1.002
VP07_ERPs_resplocked_armw	1	8	F8	2.526
VP07_ERPs_resplocked_armw	1	9	FC5	0.155
VP07_ERPs_resplocked_armw	1	10	FC1	0.68
VP07_ERPs_resplocked_armw	1	11	FC2	-0.914
VP07_ERPs_resplocked_armw	1	12	FC6	-0.789
VP07_ERPs_resplocked_armw	1	13	T7	-0.02
VP07_ERPs_resplocked_armw	1	14	C3	0.836
VP07_ERPs_resplocked_armw	1	15	Cz	-0.091
VP07_ERPs_resplocked_armw	1	16	C4	-0.869
VP07_ERPs_resplocked_armw	1	17	T8	-0.647
VP07_ERPs_resplocked_armw	1	18	CP5	-0.495
VP07_ERPs_resplocked_armw	1	19	CP1	1.21
VP07_ERPs_resplocked_armw	1	20	CP2	-2.549
VP07_ERPs_resplocked_armw	1	21	CP6	-3.038
VP07_ERPs_resplocked_armw	1	22	P7	-1.14
VP07_ERPs_resplocked_armw	1	23	P3	0.548
VP07_ERPs_resplocked_armw	1	24	Pz	-0.845
VP07_ERPs_resplocked_armw	1	25	P4	-2.019
VP07_ERPs_resplocked_armw	1	26	P8	-2.454
VP07_ERPs_resplocked_armw	1	27	POz	-0.082
VP07_ERPs_resplocked_armw	1	28	O1	-1.24
VP07_ERPs_resplocked_armw	1	29	Oz	-0.65
VP07_ERPs_resplocked_armw	1	30	O2	-0.922
VP07_ERPs_resplocked_armw	1	31	AF7	2.298
VP07_ERPs_resplocked_armw	1	32	AF3	4.423
VP07_ERPs_resplocked_armw	1	33	AF4	-0.47
VP07_ERPs_resplocked_armw	1	34	AF8	-3.66
VP07_ERPs_resplocked_armw	1	35	F5	3.231
VP07_ERPs_resplocked_armw	1	36	F1	1.778
VP07_ERPs_resplocked_armw	1	37	F2	-0.678
VP07_ERPs_resplocked_armw	1	38	F6	-0.989
VP07_ERPs_resplocked_armw	1	39	FC3	1.543
VP07_ERPs_resplocked_armw	1	40	FCz	0.255
VP07_ERPs_resplocked_armw	1	41	FC4	-0.81
VP07_ERPs_resplocked_armw	1	42	C5	0.447
VP07_ERPs_resplocked_armw	1	43	C1	-0.605
VP07_ERPs_resplocked_armw	1	44	C2	-1.659
VP07_ERPs_resplocked_armw	1	45	C6	-2.466
VP07_ERPs_resplocked_armw	1	46	CP3	0.338
VP07_ERPs_resplocked_armw	1	47	CPz	-0.753
VP07_ERPs_resplocked_armw	1	48	CP4	-3.224
VP07_ERPs_resplocked_armw	1	49	P5	-1.079
VP07_ERPs_resplocked_armw	1	50	P1	0.321
VP07_ERPs_resplocked_armw	1	51	P2	-0.456
VP07_ERPs_resplocked_armw	1	52	P6	-2.329
VP07_ERPs_resplocked_armw	1	53	PO5	-0.728
VP07_ERPs_resplocked_armw	1	54	PO3	-0.874
VP07_ERPs_resplocked_armw	1	55	PO4	-2.581
VP07_ERPs_resplocked_armw	1	56	PO6	-2.651
VP07_ERPs_resplocked_armw	1	57	FT7	0.333
VP07_ERPs_resplocked_armw	1	58	FT8	-0.28
VP07_ERPs_resplocked_armw	1	59	TP7	0.158
VP07_ERPs_resplocked_armw	1	60	TP8	-2.736
VP07_ERPs_resplocked_armw	1	61	PO7	-0.853
VP07_ERPs_resplocked_armw	1	62	PO8	-2.73
VP07_ERPs_resplocked_armw	2	1	Fp1	4.778
VP07_ERPs_resplocked_armw	2	2	Fpz	4.097
VP07_ERPs_resplocked_armw	2	3	Fp2	8.81
VP07_ERPs_resplocked_armw	2	4	F7	-0.781
VP07_ERPs_resplocked_armw	2	5	F3	2.441
VP07_ERPs_resplocked_armw	2	6	Fz	2.839
VP07_ERPs_resplocked_armw	2	7	F4	5.011
VP07_ERPs_resplocked_armw	2	8	F8	3.954
VP07_ERPs_resplocked_armw	2	9	FC5	4.633
VP07_ERPs_resplocked_armw	2	10	FC1	4.63
VP07_ERPs_resplocked_armw	2	11	FC2	4.541
VP07_ERPs_resplocked_armw	2	12	FC6	4.65
VP07_ERPs_resplocked_armw	2	13	T7	3.469
VP07_ERPs_resplocked_armw	2	14	C3	4.044
VP07_ERPs_resplocked_armw	2	15	Cz	2.948
VP07_ERPs_resplocked_armw	2	16	C4	2.501
VP07_ERPs_resplocked_armw	2	17	T8	3.375
VP07_ERPs_resplocked_armw	2	18	CP5	2.834
VP07_ERPs_resplocked_armw	2	19	CP1	2.26
VP07_ERPs_resplocked_armw	2	20	CP2	1.855
VP07_ERPs_resplocked_armw	2	21	CP6	4.165
VP07_ERPs_resplocked_armw	2	22	P7	3.174
VP07_ERPs_resplocked_armw	2	23	P3	2.171
VP07_ERPs_resplocked_armw	2	24	Pz	1.114
VP07_ERPs_resplocked_armw	2	25	P4	1.193
VP07_ERPs_resplocked_armw	2	26	P8	3.218
VP07_ERPs_resplocked_armw	2	27	POz	0.649
VP07_ERPs_resplocked_armw	2	28	O1	1.182
VP07_ERPs_resplocked_armw	2	29	Oz	0.848
VP07_ERPs_resplocked_armw	2	30	O2	1.829
VP07_ERPs_resplocked_armw	2	31	AF7	5.561
VP07_ERPs_resplocked_armw	2	32	AF3	1.354
VP07_ERPs_resplocked_armw	2	33	AF4	4.859
VP07_ERPs_resplocked_armw	2	34	AF8	11.685
VP07_ERPs_resplocked_armw	2	35	F5	3.465
VP07_ERPs_resplocked_armw	2	36	F1	2.475
VP07_ERPs_resplocked_armw	2	37	F2	4.461
VP07_ERPs_resplocked_armw	2	38	F6	4.891
VP07_ERPs_resplocked_armw	2	39	FC3	3.495
VP07_ERPs_resplocked_armw	2	40	FCz	4.144
VP07_ERPs_resplocked_armw	2	41	FC4	4.349
VP07_ERPs_resplocked_armw	2	42	C5	2.381
VP07_ERPs_resplocked_armw	2	43	C1	4.962
VP07_ERPs_resplocked_armw	2	44	C2	2.432
VP07_ERPs_resplocked_armw	2	45	C6	5.082
VP07_ERPs_resplocked_armw	2	46	CP3	2.272
VP07_ERPs_resplocked_armw	2	47	CPz	0.199
VP07_ERPs_resplocked_armw	2	48	CP4	2.019
VP07_ERPs_resplocked_armw	2	49	P5	2.975
VP07_ERPs_resplocked_armw	2	50	P1	2.265
VP07_ERPs_resplocked_armw	2	51	P2	0.799
VP07_ERPs_resplocked_armw	2	52	P6	3.548
VP07_ERPs_resplocked_armw	2	53	PO5	1.438
VP07_ERPs_resplocked_armw	2	54	PO3	1.537
VP07_ERPs_resplocked_armw	2	55	PO4	2.419
VP07_ERPs_resplocked_armw	2	56	PO6	2.35
VP07_ERPs_resplocked_armw	2	57	FT7	2.332
VP07_ERPs_resplocked_armw	2	58	FT8	3.767
VP07_ERPs_resplocked_armw	2	59	TP7	3.182
VP07_ERPs_resplocked_armw	2	60	TP8	4.146
VP07_ERPs_resplocked_armw	2	61	PO7	1.518
VP07_ERPs_resplocked_armw	2	62	PO8	2.453
VP07_ERPs_resplocked_armw	4	1	Fp1	-0.75
VP07_ERPs_resplocked_armw	4	2	Fpz	0.228
VP07_ERPs_resplocked_armw	4	3	Fp2	-1.934
VP07_ERPs_resplocked_armw	4	4	F7	2.543
VP07_ERPs_resplocked_armw	4	5	F3	0.241
VP07_ERPs_resplocked_armw	4	6	Fz	0.328
VP07_ERPs_resplocked_armw	4	7	F4	-3.24
VP07_ERPs_resplocked_armw	4	8	F8	-2.41
VP07_ERPs_resplocked_armw	4	9	FC5	-2.878
VP07_ERPs_resplocked_armw	4	10	FC1	-0.738
VP07_ERPs_resplocked_armw	4	11	FC2	-3.22
VP07_ERPs_resplocked_armw	4	12	FC6	-3.683
VP07_ERPs_resplocked_armw	4	13	T7	-2.603
VP07_ERPs_resplocked_armw	4	14	C3	-2.891
VP07_ERPs_resplocked_armw	4	15	Cz	-2.171
VP07_ERPs_resplocked_armw	4	16	C4	-4.818
VP07_ERPs_resplocked_armw	4	17	T8	-3.654
VP07_ERPs_resplocked_armw	4	18	CP5	-2.751
VP07_ERPs_resplocked_armw	4	19	CP1	-3.92
VP07_ERPs_resplocked_armw	4	20	CP2	-5.099
VP07_ERPs_resplocked_armw	4	21	CP6	-6.252
VP07_ERPs_resplocked_armw	4	22	P7	-3.411
VP07_ERPs_resplocked_armw	4	23	P3	-4.12
VP07_ERPs_resplocked_armw	4	24	Pz	-4.452
VP07_ERPs_resplocked_armw	4	25	P4	-5.88
VP07_ERPs_resplocked_armw	4	26	P8	-4.843
VP07_ERPs_resplocked_armw	4	27	POz	-4.636
VP07_ERPs_resplocked_armw	4	28	O1	-3.758
VP07_ERPs_resplocked_armw	4	29	Oz	-4.015
VP07_ERPs_resplocked_armw	4	30	O2	-5.068
VP07_ERPs_resplocked_armw	4	31	AF7	-1.821
VP07_ERPs_resplocked_armw	4	32	AF3	2.574
VP07_ERPs_resplocked_armw	4	33	AF4	-2.509
VP07_ERPs_resplocked_armw	4	34	AF8	-6.887
VP07_ERPs_resplocked_armw	4	35	F5	0.003
VP07_ERPs_resplocked_armw	4	36	F1	0.147
VP07_ERPs_resplocked_armw	4	37	F2	-3.084
VP07_ERPs_resplocked_armw	4	38	F6	-3.312
VP07_ERPs_resplocked_armw	4	39	FC3	-1.628
VP07_ERPs_resplocked_armw	4	40	FCz	-0.78
VP07_ERPs_resplocked_armw	4	41	FC4	-3.149
VP07_ERPs_resplocked_armw	4	42	C5	-2.333
VP07_ERPs_resplocked_armw	4	43	C1	-2.943
VP07_ERPs_resplocked_armw	4	44	C2	-4.312
VP07_ERPs_resplocked_armw	4	45	C6	-5.268
VP07_ERPs_resplocked_armw	4	46	CP3	-3.315
VP07_ERPs_resplocked_armw	4	47	CPz	-3.486
VP07_ERPs_resplocked_armw	4	48	CP4	-6.493
VP07_ERPs_resplocked_armw	4	49	P5	-3.486
VP07_ERPs_resplocked_armw	4	50	P1	-4.099
VP07_ERPs_resplocked_armw	4	51	P2	-5.256
VP07_ERPs_resplocked_armw	4	52	P6	-7.014
VP07_ERPs_resplocked_armw	4	53	PO5	-3.922
VP07_ERPs_resplocked_armw	4	54	PO3	-3.953
VP07_ERPs_resplocked_armw	4	55	PO4	-7.15
VP07_ERPs_resplocked_armw	4	56	PO6	-7.243
VP07_ERPs_resplocked_armw	4	57	FT7	-2.41
VP07_ERPs_resplocked_armw	4	58	FT8	-3.792
VP07_ERPs_resplocked_armw	4	59	TP7	-1.632
VP07_ERPs_resplocked_armw	4	60	TP8	-5.324
VP07_ERPs_resplocked_armw	4	61	PO7	-3.933
VP07_ERPs_resplocked_armw	4	62	PO8	-7.226
VP07_ERPs_resplocked_armw	5	1	Fp1	-5.453
VP07_ERPs_resplocked_armw	5	2	Fpz	-1.164
VP07_ERPs_resplocked_armw	5	3	Fp2	-5.813
VP07_ERPs_resplocked_armw	5	4	F7	-0.763
VP07_ERPs_resplocked_armw	5	5	F3	0.402
VP07_ERPs_resplocked_armw	5	6	Fz	0.432
VP07_ERPs_resplocked_armw	5	7	F4	-4.063
VP07_ERPs_resplocked_armw	5	8	F8	-5.547
VP07_ERPs_resplocked_armw	5	9	FC5	-2.025
VP07_ERPs_resplocked_armw	5	10	FC1	0.245
VP07_ERPs_resplocked_armw	5	11	FC2	-2.914
VP07_ERPs_resplocked_armw	5	12	FC6	-3.332
VP07_ERPs_resplocked_armw	5	13	T7	-2.678
VP07_ERPs_resplocked_armw	5	14	C3	-0.463
VP07_ERPs_resplocked_armw	5	15	Cz	-0.408
VP07_ERPs_resplocked_armw	5	16	C4	-3.138
VP07_ERPs_resplocked_armw	5	17	T8	-4.843
VP07_ERPs_resplocked_armw	5	18	CP5	-1.218
VP07_ERPs_resplocked_armw	5	19	CP1	0.358
VP07_ERPs_resplocked_armw	5	20	CP2	-1.641
VP07_ERPs_resplocked_armw	5	21	CP6	-3.779
VP07_ERPs_resplocked_armw	5	22	P7	-1.003
VP07_ERPs_resplocked_armw	5	23	P3	-0.969
VP07_ERPs_resplocked_armw	5	24	Pz	-0.957
VP07_ERPs_resplocked_armw	5	25	P4	-2.263
VP07_ERPs_resplocked_armw	5	26	P8	-1.752
VP07_ERPs_resplocked_armw	5	27	POz	-0.641
VP07_ERPs_resplocked_armw	5	28	O1	-1.17
VP07_ERPs_resplocked_armw	5	29	Oz	-0.298
VP07_ERPs_resplocked_armw	5	30	O2	-1.326
VP07_ERPs_resplocked_armw	5	31	AF7	-3.309
VP07_ERPs_resplocked_armw	5	32	AF3	-0.063
VP07_ERPs_resplocked_armw	5	33	AF4	-3.604
VP07_ERPs_resplocked_armw	5	34	AF8	-10.28
VP07_ERPs_resplocked_armw	5	35	F5	-1.322
VP07_ERPs_resplocked_armw	5	36	F1	0.444
VP07_ERPs_resplocked_armw	5	37	F2	-2.802
VP07_ERPs_resplocked_armw	5	38	F6	-4.044
VP07_ERPs_resplocked_armw	5	39	FC3	0.507
VP07_ERPs_resplocked_armw	5	40	FCz	0.297
VP07_ERPs_resplocked_armw	5	41	FC4	-2.765
VP07_ERPs_resplocked_armw	5	42	C5	-1.678
VP07_ERPs_resplocked_armw	5	43	C1	-0.745
VP07_ERPs_resplocked_armw	5	44	C2	-1.782
VP07_ERPs_resplocked_armw	5	45	C6	-4.154
VP07_ERPs_resplocked_armw	5	46	CP3	-0.554
VP07_ERPs_resplocked_armw	5	47	CPz	-0.029
VP07_ERPs_resplocked_armw	5	48	CP4	-2.869
VP07_ERPs_resplocked_armw	5	49	P5	-1.023
VP07_ERPs_resplocked_armw	5	50	P1	-0.933
VP07_ERPs_resplocked_armw	5	51	P2	-1.541
VP07_ERPs_resplocked_armw	5	52	P6	-4.35
VP07_ERPs_resplocked_armw	5	53	PO5	-0.552
VP07_ERPs_resplocked_armw	5	54	PO3	-0.661
VP07_ERPs_resplocked_armw	5	55	PO4	-3.109
VP07_ERPs_resplocked_armw	5	56	PO6	-3.027
VP07_ERPs_resplocked_armw	5	57	FT7	-3.325
VP07_ERPs_resplocked_armw	5	58	FT8	-5.241
VP07_ERPs_resplocked_armw	5	59	TP7	-1.234
VP07_ERPs_resplocked_armw	5	60	TP8	-3.873
VP07_ERPs_resplocked_armw	5	61	PO7	-0.816
VP07_ERPs_resplocked_armw	5	62	PO8	-3.111
VP08_ERPs_resplocked_armw	1	1	Fp1	0.696
VP08_ERPs_resplocked_armw	1	2	Fpz	1.506
VP08_ERPs_resplocked_armw	1	3	Fp2	-0.599
VP08_ERPs_resplocked_armw	1	4	F7	2.095
VP08_ERPs_resplocked_armw	1	5	F3	4.459
VP08_ERPs_resplocked_armw	1	6	Fz	4.492
VP08_ERPs_resplocked_armw	1	7	F4	5.579
VP08_ERPs_resplocked_armw	1	8	F8	4.064
VP08_ERPs_resplocked_armw	1	9	FC5	3.312
VP08_ERPs_resplocked_armw	1	10	FC1	5.662
VP08_ERPs_resplocked_armw	1	11	FC2	5.651
VP08_ERPs_resplocked_armw	1	12	FC6	4.607
VP08_ERPs_resplocked_armw	1	13	T7	2.535
VP08_ERPs_resplocked_armw	1	14	C3	5.605
VP08_ERPs_resplocked_armw	1	15	Cz	6.567
VP08_ERPs_resplocked_armw	1	16	C4	4.839
VP08_ERPs_resplocked_armw	1	17	T8	1.376
VP08_ERPs_resplocked_armw	1	18	CP5	2.361
VP08_ERPs_resplocked_armw	1	19	CP1	5.847
VP08_ERPs_resplocked_armw	1	20	CP2	5.718
VP08_ERPs_resplocked_armw	1	21	CP6	1.949
VP08_ERPs_resplocked_armw	1	22	P7	4.268
VP08_ERPs_resplocked_armw	1	23	P3	4.429
VP08_ERPs_resplocked_armw	1	24	Pz	5.564
VP08_ERPs_resplocked_armw	1	25	P4	4.327
VP08_ERPs_resplocked_armw	1	26	P8	1.872
VP08_ERPs_resplocked_armw	1	27	POz	5.3
VP08_ERPs_resplocked_armw	1	28	O1	5.405
VP08_ERPs_resplocked_armw	1	29	Oz	5.183
VP08_ERPs_resplocked_armw	1	30	O2	4.241
VP08_ERPs_resplocked_armw	1	31	AF7	0.879
VP08_ERPs_resplocked_armw	1	32	AF3	2.268
VP08_ERPs_resplocked_armw	1	33	AF4	4.484
VP08_ERPs_resplocked_armw	1	34	AF8	3.375
VP08_ERPs_resplocked_armw	1	35	F5	4.445
VP08_ERPs_resplocked_armw	1	36	F1	4.452
VP08_ERPs_resplocked_armw	1	37	F2	5.63
VP08_ERPs_resplocked_armw	1	38	F6	4.637
VP08_ERPs_resplocked_armw	1	39	FC3	5.521
VP08_ERPs_resplocked_armw	1	40	FCz	5.608
VP08_ERPs_resplocked_armw	1	41	FC4	5.661
VP08_ERPs_resplocked_armw	1	42	C5	3.501
VP08_ERPs_resplocked_armw	1	43	C1	6.499
VP08_ERPs_resplocked_armw	1	44	C2	6.51
VP08_ERPs_resplocked_armw	1	45	C6	1.509
VP08_ERPs_resplocked_armw	1	46	CP3	5.122
VP08_ERPs_resplocked_armw	1	47	CPz	6.127
VP08_ERPs_resplocked_armw	1	48	CP4	3.494
VP08_ERPs_resplocked_armw	1	49	P5	4.504
VP08_ERPs_resplocked_armw	1	50	P1	5.069
VP08_ERPs_resplocked_armw	1	51	P2	5.074
VP08_ERPs_resplocked_armw	1	52	P6	1.973
VP08_ERPs_resplocked_armw	1	53	PO5	5.495
VP08_ERPs_resplocked_armw	1	54	PO3	5.521
VP08_ERPs_resplocked_armw	1	55	PO4	4.286
VP08_ERPs_resplocked_armw	1	56	PO6	4.326
VP08_ERPs_resplocked_armw	1	57	FT7	3.416
VP08_ERPs_resplocked_armw	1	58	FT8	3.152
VP08_ERPs_resplocked_armw	1	59	TP7	2.179
VP08_ERPs_resplocked_armw	1	60	TP8	1.401
VP08_ERPs_resplocked_armw	1	61	PO7	5.568
VP08_ERPs_resplocked_armw	1	62	PO8	4.3
VP08_ERPs_resplocked_armw	2	1	Fp1	1.989
VP08_ERPs_resplocked_armw	2	2	Fpz	0.738
VP08_ERPs_resplocked_armw	2	3	Fp2	2.226
VP08_ERPs_resplocked_armw	2	4	F7	0.904
VP08_ERPs_resplocked_armw	2	5	F3	3.49
VP08_ERPs_resplocked_armw	2	6	Fz	3.565
VP08_ERPs_resplocked_armw	2	7	F4	4.912
VP08_ERPs_resplocked_armw	2	8	F8	1.735
VP08_ERPs_resplocked_armw	2	9	FC5	2.139
VP08_ERPs_resplocked_armw	2	10	FC1	4.985
VP08_ERPs_resplocked_armw	2	11	FC2	4.999
VP08_ERPs_resplocked_armw	2	12	FC6	3.692
VP08_ERPs_resplocked_armw	2	13	T7	0.984
VP08_ERPs_resplocked_armw	2	14	C3	5.163
VP08_ERPs_resplocked_armw	2	15	Cz	7.183
VP08_ERPs_resplocked_armw	2	16	C4	4.925
VP08_ERPs_resplocked_armw	2	17	T8	1.411
VP08_ERPs_resplocked_armw	2	18	CP5	1.682
VP08_ERPs_resplocked_armw	2	19	CP1	6.341
VP08_ERPs_resplocked_armw	2	20	CP2	6.876
VP08_ERPs_resplocked_armw	2	21	CP6	3.67
VP08_ERPs_resplocked_armw	2	22	P7	3.49
VP08_ERPs_resplocked_armw	2	23	P3	4.776
VP08_ERPs_resplocked_armw	2	24	Pz	6.687
VP08_ERPs_resplocked_armw	2	25	P4	5.9
VP08_ERPs_resplocked_armw	2	26	P8	3.998
VP08_ERPs_resplocked_armw	2	27	POz	6.803
VP08_ERPs_resplocked_armw	2	28	O1	6.122
VP08_ERPs_resplocked_armw	2	29	Oz	7.693
VP08_ERPs_resplocked_armw	2	30	O2	6.615
VP08_ERPs_resplocked_armw	2	31	AF7	1.168
VP08_ERPs_resplocked_armw	2	32	AF3	1.345
VP08_ERPs_resplocked_armw	2	33	AF4	2.985
VP08_ERPs_resplocked_armw	2	34	AF8	1.9
VP08_ERPs_resplocked_armw	2	35	F5	3.374
VP08_ERPs_resplocked_armw	2	36	F1	3.537
VP08_ERPs_resplocked_armw	2	37	F2	4.844
VP08_ERPs_resplocked_armw	2	38	F6	3.145
VP08_ERPs_resplocked_armw	2	39	FC3	4.975
VP08_ERPs_resplocked_armw	2	40	FCz	5.045
VP08_ERPs_resplocked_armw	2	41	FC4	4.906
VP08_ERPs_resplocked_armw	2	42	C5	1.338
VP08_ERPs_resplocked_armw	2	43	C1	7.031
VP08_ERPs_resplocked_armw	2	44	C2	7.198
VP08_ERPs_resplocked_armw	2	45	C6	3.368
VP08_ERPs_resplocked_armw	2	46	CP3	4.371
VP08_ERPs_resplocked_armw	2	47	CPz	7.191
VP08_ERPs_resplocked_armw	2	48	CP4	4.948
VP08_ERPs_resplocked_armw	2	49	P5	4.783
VP08_ERPs_resplocked_armw	2	50	P1	6.527
VP08_ERPs_resplocked_armw	2	51	P2	6.839
VP08_ERPs_resplocked_armw	2	52	P6	3.943
VP08_ERPs_resplocked_armw	2	53	PO5	6.099
VP08_ERPs_resplocked_armw	2	54	PO3	5.922
VP08_ERPs_resplocked_armw	2	55	PO4	6.517
VP08_ERPs_resplocked_armw	2	56	PO6	6.552
VP08_ERPs_resplocked_armw	2	57	FT7	2.138
VP08_ERPs_resplocked_armw	2	58	FT8	2.043
VP08_ERPs_resplocked_armw	2	59	TP7	0.654
VP08_ERPs_resplocked_armw	2	60	TP8	2.192
VP08_ERPs_resplocked_armw	2	61	PO7	6.068
VP08_ERPs_resplocked_armw	2	62	PO8	6.574
VP08_ERPs_resplocked_armw	4	1	Fp1	2.707
VP08_ERPs_resplocked_armw	4	2	Fpz	2.257
VP08_ERPs_resplocked_armw	4	3	Fp2	0.7
VP08_ERPs_resplocked_armw	4	4	F7	0.615
VP08_ERPs_resplocked_armw	4	5	F3	0.417
VP08_ERPs_resplocked_armw	4	6	Fz	0.38
VP08_ERPs_resplocked_armw	4	7	F4	1.042
VP08_ERPs_resplocked_armw	4	8	F8	0.132
VP08_ERPs_resplocked_armw	4	9	FC5	-0.523
VP08_ERPs_resplocked_armw	4	10	FC1	1.073
VP08_ERPs_resplocked_armw	4	11	FC2	1.023
VP08_ERPs_resplocked_armw	4	12	FC6	0.082
VP08_ERPs_resplocked_armw	4	13	T7	-2.123
VP08_ERPs_resplocked_armw	4	14	C3	-0.451
VP08_ERPs_resplocked_armw	4	15	Cz	0.849
VP08_ERPs_resplocked_armw	4	16	C4	-0.042
VP08_ERPs_resplocked_armw	4	17	T8	-1.565
VP08_ERPs_resplocked_armw	4	18	CP5	-3.162
VP08_ERPs_resplocked_armw	4	19	CP1	-0.092
VP08_ERPs_resplocked_armw	4	20	CP2	-0.168
VP08_ERPs_resplocked_armw	4	21	CP6	-1.699
VP08_ERPs_resplocked_armw	4	22	P7	-0.83
VP08_ERPs_resplocked_armw	4	23	P3	-1.381
VP08_ERPs_resplocked_armw	4	24	Pz	-0.446
VP08_ERPs_resplocked_armw	4	25	P4	-0.587
VP08_ERPs_resplocked_armw	4	26	P8	-1.604
VP08_ERPs_resplocked_armw	4	27	POz	0.088
VP08_ERPs_resplocked_armw	4	28	O1	0.066
VP08_ERPs_resplocked_armw	4	29	Oz	0.707
VP08_ERPs_resplocked_armw	4	30	O2	-0.812
VP08_ERPs_resplocked_armw	4	31	AF7	1.185
VP08_ERPs_resplocked_armw	4	32	AF3	0.995
VP08_ERPs_resplocked_armw	4	33	AF4	0.836
VP08_ERPs_resplocked_armw	4	34	AF8	0.728
VP08_ERPs_resplocked_armw	4	35	F5	0.349
VP08_ERPs_resplocked_armw	4	36	F1	0.297
VP08_ERPs_resplocked_armw	4	37	F2	1.076
VP08_ERPs_resplocked_armw	4	38	F6	0.93
VP08_ERPs_resplocked_armw	4	39	FC3	0.213
VP08_ERPs_resplocked_armw	4	40	FCz	0.992
VP08_ERPs_resplocked_armw	4	41	FC4	1.028
VP08_ERPs_resplocked_armw	4	42	C5	-1.499
VP08_ERPs_resplocked_armw	4	43	C1	0.66
VP08_ERPs_resplocked_armw	4	44	C2	0.855
VP08_ERPs_resplocked_armw	4	45	C6	-1.56
VP08_ERPs_resplocked_armw	4	46	CP3	-1.356
VP08_ERPs_resplocked_armw	4	47	CPz	0.113
VP08_ERPs_resplocked_armw	4	48	CP4	-1.272
VP08_ERPs_resplocked_armw	4	49	P5	-1.289
VP08_ERPs_resplocked_armw	4	50	P1	-0.827
VP08_ERPs_resplocked_armw	4	51	P2	-0.797
VP08_ERPs_resplocked_armw	4	52	P6	-1.558
VP08_ERPs_resplocked_armw	4	53	PO5	0.007
VP08_ERPs_resplocked_armw	4	54	PO3	0.196
VP08_ERPs_resplocked_armw	4	55	PO4	-0.811
VP08_ERPs_resplocked_armw	4	56	PO6	-0.927
VP08_ERPs_resplocked_armw	4	57	FT7	-0.543
VP08_ERPs_resplocked_armw	4	58	FT8	-0.762
VP08_ERPs_resplocked_armw	4	59	TP7	-1.045
VP08_ERPs_resplocked_armw	4	60	TP8	-2.172
VP08_ERPs_resplocked_armw	4	61	PO7	0.053
VP08_ERPs_resplocked_armw	4	62	PO8	-0.979
VP08_ERPs_resplocked_armw	5	1	Fp1	1.793
VP08_ERPs_resplocked_armw	5	2	Fpz	2.033
VP08_ERPs_resplocked_armw	5	3	Fp2	4.253
VP08_ERPs_resplocked_armw	5	4	F7	0.006
VP08_ERPs_resplocked_armw	5	5	F3	1.207
VP08_ERPs_resplocked_armw	5	6	Fz	1.136
VP08_ERPs_resplocked_armw	5	7	F4	1.95
VP08_ERPs_resplocked_armw	5	8	F8	3.753
VP08_ERPs_resplocked_armw	5	9	FC5	0.258
VP08_ERPs_resplocked_armw	5	10	FC1	2.056
VP08_ERPs_resplocked_armw	5	11	FC2	2.017
VP08_ERPs_resplocked_armw	5	12	FC6	1.799
VP08_ERPs_resplocked_armw	5	13	T7	-1.641
VP08_ERPs_resplocked_armw	5	14	C3	2.6
VP08_ERPs_resplocked_armw	5	15	Cz	3.299
VP08_ERPs_resplocked_armw	5	16	C4	1.319
VP08_ERPs_resplocked_armw	5	17	T8	0.58
VP08_ERPs_resplocked_armw	5	18	CP5	0.135
VP08_ERPs_resplocked_armw	5	19	CP1	3.518
VP08_ERPs_resplocked_armw	5	20	CP2	2.882
VP08_ERPs_resplocked_armw	5	21	CP6	-0.123
VP08_ERPs_resplocked_armw	5	22	P7	1.412
VP08_ERPs_resplocked_armw	5	23	P3	2.289
VP08_ERPs_resplocked_armw	5	24	Pz	3.909
VP08_ERPs_resplocked_armw	5	25	P4	1.516
VP08_ERPs_resplocked_armw	5	26	P8	-0.042
VP08_ERPs_resplocked_armw	5	27	POz	3.327
VP08_ERPs_resplocked_armw	5	28	O1	2.929
VP08_ERPs_resplocked_armw	5	29	Oz	2.86
VP08_ERPs_resplocked_armw	5	30	O2	0.904
VP08_ERPs_resplocked_armw	5	31	AF7	1.942
VP08_ERPs_resplocked_armw	5	32	AF3	1.234
VP08_ERPs_resplocked_armw	5	33	AF4	2.278
VP08_ERPs_resplocked_armw	5	34	AF8	1.563
VP08_ERPs_resplocked_armw	5	35	F5	1.138
VP08_ERPs_resplocked_armw	5	36	F1	1.134
VP08_ERPs_resplocked_armw	5	37	F2	1.96
VP08_ERPs_resplocked_armw	5	38	F6	2.139
VP08_ERPs_resplocked_armw	5	39	FC3	1.93
VP08_ERPs_resplocked_armw	5	40	FCz	2.008
VP08_ERPs_resplocked_armw	5	41	FC4	1.972
VP08_ERPs_resplocked_armw	5	42	C5	-0.666
VP08_ERPs_resplocked_armw	5	43	C1	3.085
VP08_ERPs_resplocked_armw	5	44	C2	3.247
VP08_ERPs_resplocked_armw	5	45	C6	0.408
VP08_ERPs_resplocked_armw	5	46	CP3	2.387
VP08_ERPs_resplocked_armw	5	47	CPz	3.706
VP08_ERPs_resplocked_armw	5	48	CP4	1.375
VP08_ERPs_resplocked_armw	5	49	P5	2.41
VP08_ERPs_resplocked_armw	5	50	P1	2.545
VP08_ERPs_resplocked_armw	5	51	P2	1.992
VP08_ERPs_resplocked_armw	5	52	P6	-0.069
VP08_ERPs_resplocked_armw	5	53	PO5	2.955
VP08_ERPs_resplocked_armw	5	54	PO3	3.216
VP08_ERPs_resplocked_armw	5	55	PO4	0.856
VP08_ERPs_resplocked_armw	5	56	PO6	0.854
VP08_ERPs_resplocked_armw	5	57	FT7	0.232
VP08_ERPs_resplocked_armw	5	58	FT8	1.83
VP08_ERPs_resplocked_armw	5	59	TP7	0.403
VP08_ERPs_resplocked_armw	5	60	TP8	-1.171
VP08_ERPs_resplocked_armw	5	61	PO7	3.077
VP08_ERPs_resplocked_armw	5	62	PO8	0.696
VP09_ERPs_resplocked_armw	1	1	Fp1	1.459
VP09_ERPs_resplocked_armw	1	2	Fpz	1.261
VP09_ERPs_resplocked_armw	1	3	Fp2	-0.029
VP09_ERPs_resplocked_armw	1	4	F7	1.59
VP09_ERPs_resplocked_armw	1	5	F3	1.902
VP09_ERPs_resplocked_armw	1	6	Fz	1.852
VP09_ERPs_resplocked_armw	1	7	F4	1.822
VP09_ERPs_resplocked_armw	1	8	F8	0.387
VP09_ERPs_resplocked_armw	1	9	FC5	0.816
VP09_ERPs_resplocked_armw	1	10	FC1	2.489
VP09_ERPs_resplocked_armw	1	11	FC2	2.473
VP09_ERPs_resplocked_armw	1	12	FC6	1.086
VP09_ERPs_resplocked_armw	1	13	T7	0.779
VP09_ERPs_resplocked_armw	1	14	C3	2.957
VP09_ERPs_resplocked_armw	1	15	Cz	2.728
VP09_ERPs_resplocked_armw	1	16	C4	1.375
VP09_ERPs_resplocked_armw	1	17	T8	0.381
VP09_ERPs_resplocked_armw	1	18	CP5	1.114
VP09_ERPs_resplocked_armw	1	19	CP1	2.789
VP09_ERPs_resplocked_armw	1	20	CP2	2.563
VP09_ERPs_resplocked_armw	1	21	CP6	1.117
VP09_ERPs_resplocked_armw	1	22	P7	2.008
VP09_ERPs_resplocked_armw	1	23	P3	1.996
VP09_ERPs_resplocked_armw	1	24	Pz	2.372
VP09_ERPs_resplocked_armw	1	25	P4	1.757
VP09_ERPs_resplocked_armw	1	26	P8	1.788
VP09_ERPs_resplocked_armw	1	27	POz	2.382
VP09_ERPs_resplocked_armw	1	28	O1	1.939
VP09_ERPs_resplocked_armw	1	29	Oz	2.335
VP09_ERPs_resplocked_armw	1	30	O2	1.729
VP09_ERPs_resplocked_armw	1	31	AF7	1.368
VP09_ERPs_resplocked_armw	1	32	AF3	1.691
VP09_ERPs_resplocked_armw	1	33	AF4	0.295
VP09_ERPs_resplocked_armw	1	34	AF8	0.487
VP09_ERPs_resplocked_armw	1	35	F5	1.53
VP09_ERPs_resplocked_armw	1	36	F1	1.918
VP09_ERPs_resplocked_armw	1	37	F2	1.823
VP09_ERPs_resplocked_armw	1	38	F6	0.322
VP09_ERPs_resplocked_armw	1	39	FC3	2.518
VP09_ERPs_resplocked_armw	1	40	FCz	2.479
VP09_ERPs_resplocked_armw	1	41	FC4	2.502
VP09_ERPs_resplocked_armw	1	42	C5	0.944
VP09_ERPs_resplocked_armw	1	43	C1	3.31
VP09_ERPs_resplocked_armw	1	44	C2	2.753
VP09_ERPs_resplocked_armw	1	45	C6	0.411
VP09_ERPs_resplocked_armw	1	46	CP3	3.023
VP09_ERPs_resplocked_armw	1	47	CPz	2.62
VP09_ERPs_resplocked_armw	1	48	CP4	1.758
VP09_ERPs_resplocked_armw	1	49	P5	1.996
VP09_ERPs_resplocked_armw	1	50	P1	2.46
VP09_ERPs_resplocked_armw	1	51	P2	1.736
VP09_ERPs_resplocked_armw	1	52	P6	1.701
VP09_ERPs_resplocked_armw	1	53	PO5	1.846
VP09_ERPs_resplocked_armw	1	54	PO3	1.825
VP09_ERPs_resplocked_armw	1	55	PO4	1.848
VP09_ERPs_resplocked_armw	1	56	PO6	1.782
VP09_ERPs_resplocked_armw	1	57	FT7	0.182
VP09_ERPs_resplocked_armw	1	58	FT8	0.534
VP09_ERPs_resplocked_armw	1	59	TP7	0.72
VP09_ERPs_resplocked_armw	1	60	TP8	0.624
VP09_ERPs_resplocked_armw	1	61	PO7	1.889
VP09_ERPs_resplocked_armw	1	62	PO8	1.742
VP09_ERPs_resplocked_armw	2	1	Fp1	0.97
VP09_ERPs_resplocked_armw	2	2	Fpz	1.483
VP09_ERPs_resplocked_armw	2	3	Fp2	1.531
VP09_ERPs_resplocked_armw	2	4	F7	0.6
VP09_ERPs_resplocked_armw	2	5	F3	0.496
VP09_ERPs_resplocked_armw	2	6	Fz	0.481
VP09_ERPs_resplocked_armw	2	7	F4	0.475
VP09_ERPs_resplocked_armw	2	8	F8	-1.023
VP09_ERPs_resplocked_armw	2	9	FC5	1.95
VP09_ERPs_resplocked_armw	2	10	FC1	1.127
VP09_ERPs_resplocked_armw	2	11	FC2	1.12
VP09_ERPs_resplocked_armw	2	12	FC6	-0.378
VP09_ERPs_resplocked_armw	2	13	T7	1.381
VP09_ERPs_resplocked_armw	2	14	C3	2.088
VP09_ERPs_resplocked_armw	2	15	Cz	1.851
VP09_ERPs_resplocked_armw	2	16	C4	0.426
VP09_ERPs_resplocked_armw	2	17	T8	-0.356
VP09_ERPs_resplocked_armw	2	18	CP5	2.174
VP09_ERPs_resplocked_armw	2	19	CP1	1.943
VP09_ERPs_resplocked_armw	2	20	CP2	0.983
VP09_ERPs_resplocked_armw	2	21	CP6	0.166
VP09_ERPs_resplocked_armw	2	22	P7	1.931
VP09_ERPs_resplocked_armw	2	23	P3	1.84
VP09_ERPs_resplocked_armw	2	24	Pz	1.229
VP09_ERPs_resplocked_armw	2	25	P4	0.62
VP09_ERPs_resplocked_armw	2	26	P8	0.783
VP09_ERPs_resplocked_armw	2	27	POz	1.306
VP09_ERPs_resplocked_armw	2	28	O1	1.762
VP09_ERPs_resplocked_armw	2	29	Oz	1.956
VP09_ERPs_resplocked_armw	2	30	O2	0.736
VP09_ERPs_resplocked_armw	2	31	AF7	0.765
VP09_ERPs_resplocked_armw	2	32	AF3	0.535
VP09_ERPs_resplocked_armw	2	33	AF4	0.209
VP09_ERPs_resplocked_armw	2	34	AF8	-1.02
VP09_ERPs_resplocked_armw	2	35	F5	0.711
VP09_ERPs_resplocked_armw	2	36	F1	0.537
VP09_ERPs_resplocked_armw	2	37	F2	0.398
VP09_ERPs_resplocked_armw	2	38	F6	0.312
VP09_ERPs_resplocked_armw	2	39	FC3	1.853
VP09_ERPs_resplocked_armw	2	40	FCz	1.181
VP09_ERPs_resplocked_armw	2	41	FC4	1.081
VP09_ERPs_resplocked_armw	2	42	C5	2.111
VP09_ERPs_resplocked_armw	2	43	C1	2.445
VP09_ERPs_resplocked_armw	2	44	C2	2.006
VP09_ERPs_resplocked_armw	2	45	C6	-0.308
VP09_ERPs_resplocked_armw	2	46	CP3	1.986
VP09_ERPs_resplocked_armw	2	47	CPz	1.703
VP09_ERPs_resplocked_armw	2	48	CP4	0.577
VP09_ERPs_resplocked_armw	2	49	P5	2.032
VP09_ERPs_resplocked_armw	2	50	P1	1.716
VP09_ERPs_resplocked_armw	2	51	P2	0.664
VP09_ERPs_resplocked_armw	2	52	P6	0.69
VP09_ERPs_resplocked_armw	2	53	PO5	2.09
VP09_ERPs_resplocked_armw	2	54	PO3	1.499
VP09_ERPs_resplocked_armw	2	55	PO4	0.653
VP09_ERPs_resplocked_armw	2	56	PO6	0.787
VP09_ERPs_resplocked_armw	2	57	FT7	0.325
VP09_ERPs_resplocked_armw	2	58	FT8	-0.768
VP09_ERPs_resplocked_armw	2	59	TP7	1.731
VP09_ERPs_resplocked_armw	2	60	TP8	-0.317
VP09_ERPs_resplocked_armw	2	61	PO7	1.982
VP09_ERPs_resplocked_armw	2	62	PO8	0.859
VP09_ERPs_resplocked_armw	4	1	Fp1	2.969
VP09_ERPs_resplocked_armw	4	2	Fpz	2.519
VP09_ERPs_resplocked_armw	4	3	Fp2	1.858
VP09_ERPs_resplocked_armw	4	4	F7	2.877
VP09_ERPs_resplocked_armw	4	5	F3	3.751
VP09_ERPs_resplocked_armw	4	6	Fz	3.723
VP09_ERPs_resplocked_armw	4	7	F4	3.426
VP09_ERPs_resplocked_armw	4	8	F8	1.161
VP09_ERPs_resplocked_armw	4	9	FC5	3.689
VP09_ERPs_resplocked_armw	4	10	FC1	3.871
VP09_ERPs_resplocked_armw	4	11	FC2	3.876
VP09_ERPs_resplocked_armw	4	12	FC6	1.063
VP09_ERPs_resplocked_armw	4	13	T7	2.067
VP09_ERPs_resplocked_armw	4	14	C3	4.613
VP09_ERPs_resplocked_armw	4	15	Cz	4.372
VP09_ERPs_resplocked_armw	4	16	C4	2.089
VP09_ERPs_resplocked_armw	4	17	T8	-0.035
VP09_ERPs_resplocked_armw	4	18	CP5	3.019
VP09_ERPs_resplocked_armw	4	19	CP1	4.673
VP09_ERPs_resplocked_armw	4	20	CP2	3.334
VP09_ERPs_resplocked_armw	4	21	CP6	0.387
VP09_ERPs_resplocked_armw	4	22	P7	3.535
VP09_ERPs_resplocked_armw	4	23	P3	3.555
VP09_ERPs_resplocked_armw	4	24	Pz	4.076
VP09_ERPs_resplocked_armw	4	25	P4	2.413
VP09_ERPs_resplocked_armw	4	26	P8	2.384
VP09_ERPs_resplocked_armw	4	27	POz	4.048
VP09_ERPs_resplocked_armw	4	28	O1	4.013
VP09_ERPs_resplocked_armw	4	29	Oz	3.632
VP09_ERPs_resplocked_armw	4	30	O2	2.377
VP09_ERPs_resplocked_armw	4	31	AF7	2.571
VP09_ERPs_resplocked_armw	4	32	AF3	3.611
VP09_ERPs_resplocked_armw	4	33	AF4	1.569
VP09_ERPs_resplocked_armw	4	34	AF8	1.19
VP09_ERPs_resplocked_armw	4	35	F5	2.962
VP09_ERPs_resplocked_armw	4	36	F1	3.767
VP09_ERPs_resplocked_armw	4	37	F2	3.488
VP09_ERPs_resplocked_armw	4	38	F6	1.555
VP09_ERPs_resplocked_armw	4	39	FC3	4.557
VP09_ERPs_resplocked_armw	4	40	FCz	3.892
VP09_ERPs_resplocked_armw	4	41	FC4	3.923
VP09_ERPs_resplocked_armw	4	42	C5	3.433
VP09_ERPs_resplocked_armw	4	43	C1	5.315
VP09_ERPs_resplocked_armw	4	44	C2	4.414
VP09_ERPs_resplocked_armw	4	45	C6	0.012
VP09_ERPs_resplocked_armw	4	46	CP3	4.581
VP09_ERPs_resplocked_armw	4	47	CPz	4.553
VP09_ERPs_resplocked_armw	4	48	CP4	2.42
VP09_ERPs_resplocked_armw	4	49	P5	3.544
VP09_ERPs_resplocked_armw	4	50	P1	4.801
VP09_ERPs_resplocked_armw	4	51	P2	2.494
VP09_ERPs_resplocked_armw	4	52	P6	2.351
VP09_ERPs_resplocked_armw	4	53	PO5	4.041
VP09_ERPs_resplocked_armw	4	54	PO3	4.299
VP09_ERPs_resplocked_armw	4	55	PO4	2.412
VP09_ERPs_resplocked_armw	4	56	PO6	2.322
VP09_ERPs_resplocked_armw	4	57	FT7	2.192
VP09_ERPs_resplocked_armw	4	58	FT8	0.084
VP09_ERPs_resplocked_armw	4	59	TP7	2.445
VP09_ERPs_resplocked_armw	4	60	TP8	0.171
VP09_ERPs_resplocked_armw	4	61	PO7	4.012
VP09_ERPs_resplocked_armw	4	62	PO8	2.351
VP09_ERPs_resplocked_armw	5	1	Fp1	1.598
VP09_ERPs_resplocked_armw	5	2	Fpz	1.989
VP09_ERPs_resplocked_armw	5	3	Fp2	-0.207
VP09_ERPs_resplocked_armw	5	4	F7	1.839
VP09_ERPs_resplocked_armw	5	5	F3	1.983
VP09_ERPs_resplocked_armw	5	6	Fz	1.984
VP09_ERPs_resplocked_armw	5	7	F4	1.754
VP09_ERPs_resplocked_armw	5	8	F8	-0.635
VP09_ERPs_resplocked_armw	5	9	FC5	3.004
VP09_ERPs_resplocked_armw	5	10	FC1	2.452
VP09_ERPs_resplocked_armw	5	11	FC2	2.477
VP09_ERPs_resplocked_armw	5	12	FC6	0
VP09_ERPs_resplocked_armw	5	13	T7	1.154
VP09_ERPs_resplocked_armw	5	14	C3	3.455
VP09_ERPs_resplocked_armw	5	15	Cz	3.411
VP09_ERPs_resplocked_armw	5	16	C4	1.772
VP09_ERPs_resplocked_armw	5	17	T8	-0.524
VP09_ERPs_resplocked_armw	5	18	CP5	2.266
VP09_ERPs_resplocked_armw	5	19	CP1	3.915
VP09_ERPs_resplocked_armw	5	20	CP2	2.998
VP09_ERPs_resplocked_armw	5	21	CP6	1.065
VP09_ERPs_resplocked_armw	5	22	P7	2.953
VP09_ERPs_resplocked_armw	5	23	P3	3.09
VP09_ERPs_resplocked_armw	5	24	Pz	3.34
VP09_ERPs_resplocked_armw	5	25	P4	2.313
VP09_ERPs_resplocked_armw	5	26	P8	2.236
VP09_ERPs_resplocked_armw	5	27	POz	3.415
VP09_ERPs_resplocked_armw	5	28	O1	3.253
VP09_ERPs_resplocked_armw	5	29	Oz	3.166
VP09_ERPs_resplocked_armw	5	30	O2	2.265
VP09_ERPs_resplocked_armw	5	31	AF7	0.906
VP09_ERPs_resplocked_armw	5	32	AF3	2.273
VP09_ERPs_resplocked_armw	5	33	AF4	-0.214
VP09_ERPs_resplocked_armw	5	34	AF8	-0.742
VP09_ERPs_resplocked_armw	5	35	F5	1.863
VP09_ERPs_resplocked_armw	5	36	F1	1.943
VP09_ERPs_resplocked_armw	5	37	F2	1.717
VP09_ERPs_resplocked_armw	5	38	F6	-0.236
VP09_ERPs_resplocked_armw	5	39	FC3	3.148
VP09_ERPs_resplocked_armw	5	40	FCz	2.457
VP09_ERPs_resplocked_armw	5	41	FC4	2.405
VP09_ERPs_resplocked_armw	5	42	C5	2.963
VP09_ERPs_resplocked_armw	5	43	C1	4.185
VP09_ERPs_resplocked_armw	5	44	C2	3.424
VP09_ERPs_resplocked_armw	5	45	C6	-0.467
VP09_ERPs_resplocked_armw	5	46	CP3	3.36
VP09_ERPs_resplocked_armw	5	47	CPz	3.849
VP09_ERPs_resplocked_armw	5	48	CP4	2.124
VP09_ERPs_resplocked_armw	5	49	P5	3
VP09_ERPs_resplocked_armw	5	50	P1	3.856
VP09_ERPs_resplocked_armw	5	51	P2	2.244
VP09_ERPs_resplocked_armw	5	52	P6	2.217
VP09_ERPs_resplocked_armw	5	53	PO5	3.079
VP09_ERPs_resplocked_armw	5	54	PO3	3.291
VP09_ERPs_resplocked_armw	5	55	PO4	2.259
VP09_ERPs_resplocked_armw	5	56	PO6	2.315
VP09_ERPs_resplocked_armw	5	57	FT7	0.726
VP09_ERPs_resplocked_armw	5	58	FT8	-0.602
VP09_ERPs_resplocked_armw	5	59	TP7	1.623
VP09_ERPs_resplocked_armw	5	60	TP8	0.339
VP09_ERPs_resplocked_armw	5	61	PO7	2.904
VP09_ERPs_resplocked_armw	5	62	PO8	2.238
VP10_ERPs_resplocked_armw	1	1	Fp1	1.015
VP10_ERPs_resplocked_armw	1	2	Fpz	1.752
VP10_ERPs_resplocked_armw	1	3	Fp2	2.519
VP10_ERPs_resplocked_armw	1	4	F7	0.838
VP10_ERPs_resplocked_armw	1	5	F3	1.886
VP10_ERPs_resplocked_armw	1	6	Fz	1.833
VP10_ERPs_resplocked_armw	1	7	F4	1.701
VP10_ERPs_resplocked_armw	1	8	F8	0.672
VP10_ERPs_resplocked_armw	1	9	FC5	0.399
VP10_ERPs_resplocked_armw	1	10	FC1	2.314
VP10_ERPs_resplocked_armw	1	11	FC2	1.381
VP10_ERPs_resplocked_armw	1	12	FC6	0.333
VP10_ERPs_resplocked_armw	1	13	T7	-1.116
VP10_ERPs_resplocked_armw	1	14	C3	1.254
VP10_ERPs_resplocked_armw	1	15	Cz	1.157
[truncated: 4,449 more rows]
