# Supplementary material for: Action Priority: Early Neurophysiological Interaction of Conceptual and Motor Representations
Source: PLoS One. 2016 Dec 14;11(12):e0165882. doi: 10.1371/journal.pone.0165882 (PMC5156427; doi:10.1371/journal.pone.0165882)
Supplement: S29 Dataset — (DAT) [file pone.0165882.s029.dat]

ERPset	bin	chindex	chlabel	value
VP01_ERPs_resplocked_armw	1	1	Fp1	1.275
VP01_ERPs_resplocked_armw	1	2	Fpz	1.971
VP01_ERPs_resplocked_armw	1	3	Fp2	0.917
VP01_ERPs_resplocked_armw	1	4	F7	1.057
VP01_ERPs_resplocked_armw	1	5	F3	1.736
VP01_ERPs_resplocked_armw	1	6	Fz	2.594
VP01_ERPs_resplocked_armw	1	7	F4	1.332
VP01_ERPs_resplocked_armw	1	8	F8	0.397
VP01_ERPs_resplocked_armw	1	9	FC5	1.853
VP01_ERPs_resplocked_armw	1	10	FC1	2.896
VP01_ERPs_resplocked_armw	1	11	FC2	2.788
VP01_ERPs_resplocked_armw	1	12	FC6	1.181
VP01_ERPs_resplocked_armw	1	13	T7	0.893
VP01_ERPs_resplocked_armw	1	14	C3	1.785
VP01_ERPs_resplocked_armw	1	15	Cz	2.547
VP01_ERPs_resplocked_armw	1	16	C4	1.852
VP01_ERPs_resplocked_armw	1	17	T8	-0.462
VP01_ERPs_resplocked_armw	1	18	CP5	-0.785
VP01_ERPs_resplocked_armw	1	19	CP1	1.994
VP01_ERPs_resplocked_armw	1	20	CP2	0.687
VP01_ERPs_resplocked_armw	1	21	CP6	-1.37
VP01_ERPs_resplocked_armw	1	22	P7	-0.374
VP01_ERPs_resplocked_armw	1	23	P3	0.565
VP01_ERPs_resplocked_armw	1	24	Pz	0.482
VP01_ERPs_resplocked_armw	1	25	P4	-0.395
VP01_ERPs_resplocked_armw	1	26	P8	-1.049
VP01_ERPs_resplocked_armw	1	27	POz	-1.197
VP01_ERPs_resplocked_armw	1	28	O1	-1.28
VP01_ERPs_resplocked_armw	1	29	Oz	-1.402
VP01_ERPs_resplocked_armw	1	30	O2	-1.241
VP01_ERPs_resplocked_armw	1	31	AF7	1.218
VP01_ERPs_resplocked_armw	1	32	AF3	1.534
VP01_ERPs_resplocked_armw	1	33	AF4	1.892
VP01_ERPs_resplocked_armw	1	34	AF8	1.088
VP01_ERPs_resplocked_armw	1	35	F5	1.798
VP01_ERPs_resplocked_armw	1	36	F1	1.669
VP01_ERPs_resplocked_armw	1	37	F2	2.67
VP01_ERPs_resplocked_armw	1	38	F6	1.392
VP01_ERPs_resplocked_armw	1	39	FC3	1.879
VP01_ERPs_resplocked_armw	1	40	FCz	3.197
VP01_ERPs_resplocked_armw	1	41	FC4	1.47
VP01_ERPs_resplocked_armw	1	42	C5	0.728
VP01_ERPs_resplocked_armw	1	43	C1	1.63
VP01_ERPs_resplocked_armw	1	44	C2	2.224
VP01_ERPs_resplocked_armw	1	45	C6	-0.479
VP01_ERPs_resplocked_armw	1	46	CP3	0.452
VP01_ERPs_resplocked_armw	1	47	CPz	1.716
VP01_ERPs_resplocked_armw	1	48	CP4	-0.421
VP01_ERPs_resplocked_armw	1	49	P5	-0.465
VP01_ERPs_resplocked_armw	1	50	P1	0.419
VP01_ERPs_resplocked_armw	1	51	P2	0.018
VP01_ERPs_resplocked_armw	1	52	P6	-1.029
VP01_ERPs_resplocked_armw	1	53	PO5	-1.443
VP01_ERPs_resplocked_armw	1	54	PO3	-1.453
VP01_ERPs_resplocked_armw	1	55	PO4	-1.221
VP01_ERPs_resplocked_armw	1	56	PO6	-1.307
VP01_ERPs_resplocked_armw	1	57	FT7	0.737
VP01_ERPs_resplocked_armw	1	58	FT8	-0.349
VP01_ERPs_resplocked_armw	1	59	TP7	0.89
VP01_ERPs_resplocked_armw	1	60	TP8	-1
VP01_ERPs_resplocked_armw	1	61	PO7	-1.519
VP01_ERPs_resplocked_armw	1	62	PO8	-1.269
VP01_ERPs_resplocked_armw	2	1	Fp1	1.049
VP01_ERPs_resplocked_armw	2	2	Fpz	1.514
VP01_ERPs_resplocked_armw	2	3	Fp2	1.296
VP01_ERPs_resplocked_armw	2	4	F7	-0.454
VP01_ERPs_resplocked_armw	2	5	F3	0.892
VP01_ERPs_resplocked_armw	2	6	Fz	0.658
VP01_ERPs_resplocked_armw	2	7	F4	0.902
VP01_ERPs_resplocked_armw	2	8	F8	1.057
VP01_ERPs_resplocked_armw	2	9	FC5	0.462
VP01_ERPs_resplocked_armw	2	10	FC1	1.565
VP01_ERPs_resplocked_armw	2	11	FC2	1.168
VP01_ERPs_resplocked_armw	2	12	FC6	0.605
VP01_ERPs_resplocked_armw	2	13	T7	-0.163
VP01_ERPs_resplocked_armw	2	14	C3	1.047
VP01_ERPs_resplocked_armw	2	15	Cz	2.321
VP01_ERPs_resplocked_armw	2	16	C4	-0.443
VP01_ERPs_resplocked_armw	2	17	T8	0.479
VP01_ERPs_resplocked_armw	2	18	CP5	-1.449
VP01_ERPs_resplocked_armw	2	19	CP1	0.903
VP01_ERPs_resplocked_armw	2	20	CP2	0.292
VP01_ERPs_resplocked_armw	2	21	CP6	-0.897
VP01_ERPs_resplocked_armw	2	22	P7	-0.995
VP01_ERPs_resplocked_armw	2	23	P3	-0.508
VP01_ERPs_resplocked_armw	2	24	Pz	0.505
VP01_ERPs_resplocked_armw	2	25	P4	0.38
VP01_ERPs_resplocked_armw	2	26	P8	0.219
VP01_ERPs_resplocked_armw	2	27	POz	-0.786
VP01_ERPs_resplocked_armw	2	28	O1	-1.666
VP01_ERPs_resplocked_armw	2	29	Oz	-0.822
VP01_ERPs_resplocked_armw	2	30	O2	-0.84
VP01_ERPs_resplocked_armw	2	31	AF7	0.888
VP01_ERPs_resplocked_armw	2	32	AF3	0.694
VP01_ERPs_resplocked_armw	2	33	AF4	1.047
VP01_ERPs_resplocked_armw	2	34	AF8	0.895
VP01_ERPs_resplocked_armw	2	35	F5	0.361
VP01_ERPs_resplocked_armw	2	36	F1	0.897
VP01_ERPs_resplocked_armw	2	37	F2	0.899
VP01_ERPs_resplocked_armw	2	38	F6	0.581
VP01_ERPs_resplocked_armw	2	39	FC3	0.753
VP01_ERPs_resplocked_armw	2	40	FCz	1.466
VP01_ERPs_resplocked_armw	2	41	FC4	0.794
VP01_ERPs_resplocked_armw	2	42	C5	-0.629
VP01_ERPs_resplocked_armw	2	43	C1	2.225
VP01_ERPs_resplocked_armw	2	44	C2	0.993
VP01_ERPs_resplocked_armw	2	45	C6	-1.047
VP01_ERPs_resplocked_armw	2	46	CP3	-0.171
VP01_ERPs_resplocked_armw	2	47	CPz	1.076
VP01_ERPs_resplocked_armw	2	48	CP4	-0.106
VP01_ERPs_resplocked_armw	2	49	P5	-1.212
VP01_ERPs_resplocked_armw	2	50	P1	-0.513
VP01_ERPs_resplocked_armw	2	51	P2	0.274
VP01_ERPs_resplocked_armw	2	52	P6	-0.165
VP01_ERPs_resplocked_armw	2	53	PO5	-1.599
VP01_ERPs_resplocked_armw	2	54	PO3	-1.642
VP01_ERPs_resplocked_armw	2	55	PO4	-0.868
VP01_ERPs_resplocked_armw	2	56	PO6	-0.924
VP01_ERPs_resplocked_armw	2	57	FT7	-0.296
VP01_ERPs_resplocked_armw	2	58	FT8	0.466
VP01_ERPs_resplocked_armw	2	59	TP7	-0.109
VP01_ERPs_resplocked_armw	2	60	TP8	-0.07
VP01_ERPs_resplocked_armw	2	61	PO7	-1.576
VP01_ERPs_resplocked_armw	2	62	PO8	-0.856
VP01_ERPs_resplocked_armw	4	1	Fp1	1.032
VP01_ERPs_resplocked_armw	4	2	Fpz	0.966
VP01_ERPs_resplocked_armw	4	3	Fp2	1.507
VP01_ERPs_resplocked_armw	4	4	F7	0.705
VP01_ERPs_resplocked_armw	4	5	F3	0.044
VP01_ERPs_resplocked_armw	4	6	Fz	0.571
VP01_ERPs_resplocked_armw	4	7	F4	1.041
VP01_ERPs_resplocked_armw	4	8	F8	0.892
VP01_ERPs_resplocked_armw	4	9	FC5	1.008
VP01_ERPs_resplocked_armw	4	10	FC1	0.797
VP01_ERPs_resplocked_armw	4	11	FC2	1.203
VP01_ERPs_resplocked_armw	4	12	FC6	0.677
VP01_ERPs_resplocked_armw	4	13	T7	-0.444
VP01_ERPs_resplocked_armw	4	14	C3	0.336
VP01_ERPs_resplocked_armw	4	15	Cz	1.998
VP01_ERPs_resplocked_armw	4	16	C4	0.686
VP01_ERPs_resplocked_armw	4	17	T8	0.09
VP01_ERPs_resplocked_armw	4	18	CP5	-2.323
VP01_ERPs_resplocked_armw	4	19	CP1	0.546
VP01_ERPs_resplocked_armw	4	20	CP2	0.074
VP01_ERPs_resplocked_armw	4	21	CP6	-0.234
VP01_ERPs_resplocked_armw	4	22	P7	-2.27
VP01_ERPs_resplocked_armw	4	23	P3	-0.611
VP01_ERPs_resplocked_armw	4	24	Pz	0.201
VP01_ERPs_resplocked_armw	4	25	P4	-1.063
VP01_ERPs_resplocked_armw	4	26	P8	-1.912
VP01_ERPs_resplocked_armw	4	27	POz	-1.126
VP01_ERPs_resplocked_armw	4	28	O1	-1.605
VP01_ERPs_resplocked_armw	4	29	Oz	-1.471
VP01_ERPs_resplocked_armw	4	30	O2	-0.929
VP01_ERPs_resplocked_armw	4	31	AF7	0.817
VP01_ERPs_resplocked_armw	4	32	AF3	-0.061
VP01_ERPs_resplocked_armw	4	33	AF4	1.303
VP01_ERPs_resplocked_armw	4	34	AF8	0.753
VP01_ERPs_resplocked_armw	4	35	F5	-1.157
VP01_ERPs_resplocked_armw	4	36	F1	0.027
VP01_ERPs_resplocked_armw	4	37	F2	1.239
VP01_ERPs_resplocked_armw	4	38	F6	0.404
VP01_ERPs_resplocked_armw	4	39	FC3	-0.302
VP01_ERPs_resplocked_armw	4	40	FCz	1.197
VP01_ERPs_resplocked_armw	4	41	FC4	0.332
VP01_ERPs_resplocked_armw	4	42	C5	-0.985
VP01_ERPs_resplocked_armw	4	43	C1	1.292
VP01_ERPs_resplocked_armw	4	44	C2	0.322
VP01_ERPs_resplocked_armw	4	45	C6	0.044
VP01_ERPs_resplocked_armw	4	46	CP3	-0.945
VP01_ERPs_resplocked_armw	4	47	CPz	1.221
VP01_ERPs_resplocked_armw	4	48	CP4	-0.593
VP01_ERPs_resplocked_armw	4	49	P5	-2.358
VP01_ERPs_resplocked_armw	4	50	P1	-0.663
VP01_ERPs_resplocked_armw	4	51	P2	-0.301
VP01_ERPs_resplocked_armw	4	52	P6	-1.313
VP01_ERPs_resplocked_armw	4	53	PO5	-2.386
VP01_ERPs_resplocked_armw	4	54	PO3	-2.347
VP01_ERPs_resplocked_armw	4	55	PO4	-1.069
VP01_ERPs_resplocked_armw	4	56	PO6	-1.008
VP01_ERPs_resplocked_armw	4	57	FT7	0.53
VP01_ERPs_resplocked_armw	4	58	FT8	-0.03
VP01_ERPs_resplocked_armw	4	59	TP7	-0.453
VP01_ERPs_resplocked_armw	4	60	TP8	-0.468
VP01_ERPs_resplocked_armw	4	61	PO7	-2.31
VP01_ERPs_resplocked_armw	4	62	PO8	-1.003
VP01_ERPs_resplocked_armw	5	1	Fp1	1.335
VP01_ERPs_resplocked_armw	5	2	Fpz	2.548
VP01_ERPs_resplocked_armw	5	3	Fp2	2.466
VP01_ERPs_resplocked_armw	5	4	F7	0.9
VP01_ERPs_resplocked_armw	5	5	F3	1.989
VP01_ERPs_resplocked_armw	5	6	Fz	1.444
VP01_ERPs_resplocked_armw	5	7	F4	1.688
VP01_ERPs_resplocked_armw	5	8	F8	0.399
VP01_ERPs_resplocked_armw	5	9	FC5	1.32
VP01_ERPs_resplocked_armw	5	10	FC1	1.229
VP01_ERPs_resplocked_armw	5	11	FC2	2.004
VP01_ERPs_resplocked_armw	5	12	FC6	-0.684
VP01_ERPs_resplocked_armw	5	13	T7	-2.255
VP01_ERPs_resplocked_armw	5	14	C3	0.386
VP01_ERPs_resplocked_armw	5	15	Cz	1.671
VP01_ERPs_resplocked_armw	5	16	C4	-0.203
VP01_ERPs_resplocked_armw	5	17	T8	-1.207
VP01_ERPs_resplocked_armw	5	18	CP5	-0.323
VP01_ERPs_resplocked_armw	5	19	CP1	-0.424
VP01_ERPs_resplocked_armw	5	20	CP2	-0.144
VP01_ERPs_resplocked_armw	5	21	CP6	-1.699
VP01_ERPs_resplocked_armw	5	22	P7	-1.978
VP01_ERPs_resplocked_armw	5	23	P3	-1.567
VP01_ERPs_resplocked_armw	5	24	Pz	0.321
VP01_ERPs_resplocked_armw	5	25	P4	-1.994
VP01_ERPs_resplocked_armw	5	26	P8	-3.004
VP01_ERPs_resplocked_armw	5	27	POz	-2.055
VP01_ERPs_resplocked_armw	5	28	O1	-3.42
VP01_ERPs_resplocked_armw	5	29	Oz	-2.424
VP01_ERPs_resplocked_armw	5	30	O2	-2.401
VP01_ERPs_resplocked_armw	5	31	AF7	1.015
VP01_ERPs_resplocked_armw	5	32	AF3	2.159
VP01_ERPs_resplocked_armw	5	33	AF4	1.701
VP01_ERPs_resplocked_armw	5	34	AF8	0.861
VP01_ERPs_resplocked_armw	5	35	F5	1.381
VP01_ERPs_resplocked_armw	5	36	F1	2.035
VP01_ERPs_resplocked_armw	5	37	F2	1.593
VP01_ERPs_resplocked_armw	5	38	F6	1.033
VP01_ERPs_resplocked_armw	5	39	FC3	1.434
VP01_ERPs_resplocked_armw	5	40	FCz	2.08
VP01_ERPs_resplocked_armw	5	41	FC4	0.796
VP01_ERPs_resplocked_armw	5	42	C5	-0.423
VP01_ERPs_resplocked_armw	5	43	C1	1.054
VP01_ERPs_resplocked_armw	5	44	C2	1.262
VP01_ERPs_resplocked_armw	5	45	C6	-1.288
VP01_ERPs_resplocked_armw	5	46	CP3	0.448
VP01_ERPs_resplocked_armw	5	47	CPz	-0.105
VP01_ERPs_resplocked_armw	5	48	CP4	-1.071
VP01_ERPs_resplocked_armw	5	49	P5	-2.193
VP01_ERPs_resplocked_armw	5	50	P1	-1.581
VP01_ERPs_resplocked_armw	5	51	P2	-1.204
VP01_ERPs_resplocked_armw	5	52	P6	-1.999
VP01_ERPs_resplocked_armw	5	53	PO5	-3.065
VP01_ERPs_resplocked_armw	5	54	PO3	-2.976
VP01_ERPs_resplocked_armw	5	55	PO4	-2.367
VP01_ERPs_resplocked_armw	5	56	PO6	-2.431
VP01_ERPs_resplocked_armw	5	57	FT7	0.409
VP01_ERPs_resplocked_armw	5	58	FT8	-0.692
VP01_ERPs_resplocked_armw	5	59	TP7	-2.139
VP01_ERPs_resplocked_armw	5	60	TP8	-1.731
VP01_ERPs_resplocked_armw	5	61	PO7	-3.083
VP01_ERPs_resplocked_armw	5	62	PO8	-2.426
VP02_ERPs_resplocked_armw	1	1	Fp1	4.157
VP02_ERPs_resplocked_armw	1	2	Fpz	3.89
VP02_ERPs_resplocked_armw	1	3	Fp2	2.863
VP02_ERPs_resplocked_armw	1	4	F7	2.272
VP02_ERPs_resplocked_armw	1	5	F3	3.407
VP02_ERPs_resplocked_armw	1	6	Fz	2.967
VP02_ERPs_resplocked_armw	1	7	F4	1.743
VP02_ERPs_resplocked_armw	1	8	F8	1.792
VP02_ERPs_resplocked_armw	1	9	FC5	1.379
VP02_ERPs_resplocked_armw	1	10	FC1	4.039
VP02_ERPs_resplocked_armw	1	11	FC2	2.619
VP02_ERPs_resplocked_armw	1	12	FC6	1.523
VP02_ERPs_resplocked_armw	1	13	T7	1.432
VP02_ERPs_resplocked_armw	1	14	C3	2.454
VP02_ERPs_resplocked_armw	1	15	Cz	3.319
VP02_ERPs_resplocked_armw	1	16	C4	0.778
VP02_ERPs_resplocked_armw	1	17	T8	1.085
VP02_ERPs_resplocked_armw	1	18	CP5	-0.448
VP02_ERPs_resplocked_armw	1	19	CP1	3.126
VP02_ERPs_resplocked_armw	1	20	CP2	2.196
VP02_ERPs_resplocked_armw	1	21	CP6	0.444
VP02_ERPs_resplocked_armw	1	22	P7	-1.737
VP02_ERPs_resplocked_armw	1	23	P3	1.707
VP02_ERPs_resplocked_armw	1	24	Pz	1.62
VP02_ERPs_resplocked_armw	1	25	P4	-0.005
VP02_ERPs_resplocked_armw	1	26	P8	-1.129
VP02_ERPs_resplocked_armw	1	27	POz	0.878
VP02_ERPs_resplocked_armw	1	28	O1	-2.507
VP02_ERPs_resplocked_armw	1	29	Oz	-0.921
VP02_ERPs_resplocked_armw	1	30	O2	-0.357
VP02_ERPs_resplocked_armw	1	31	AF7	2.236
VP02_ERPs_resplocked_armw	1	32	AF3	3.433
VP02_ERPs_resplocked_armw	1	33	AF4	3.439
VP02_ERPs_resplocked_armw	1	34	AF8	1.422
VP02_ERPs_resplocked_armw	1	35	F5	3.295
VP02_ERPs_resplocked_armw	1	36	F1	3.469
VP02_ERPs_resplocked_armw	1	37	F2	3.322
VP02_ERPs_resplocked_armw	1	38	F6	2.191
VP02_ERPs_resplocked_armw	1	39	FC3	2.839
VP02_ERPs_resplocked_armw	1	40	FCz	3.815
VP02_ERPs_resplocked_armw	1	41	FC4	1.406
VP02_ERPs_resplocked_armw	1	42	C5	2.084
VP02_ERPs_resplocked_armw	1	43	C1	4.092
VP02_ERPs_resplocked_armw	1	44	C2	2.567
VP02_ERPs_resplocked_armw	1	45	C6	1.81
VP02_ERPs_resplocked_armw	1	46	CP3	1.18
VP02_ERPs_resplocked_armw	1	47	CPz	3.125
VP02_ERPs_resplocked_armw	1	48	CP4	0.852
VP02_ERPs_resplocked_armw	1	49	P5	-0.631
VP02_ERPs_resplocked_armw	1	50	P1	1.623
VP02_ERPs_resplocked_armw	1	51	P2	1.549
VP02_ERPs_resplocked_armw	1	52	P6	0.116
VP02_ERPs_resplocked_armw	1	53	PO5	-2.526
VP02_ERPs_resplocked_armw	1	54	PO3	-0.806
VP02_ERPs_resplocked_armw	1	55	PO4	0.108
VP02_ERPs_resplocked_armw	1	56	PO6	-0.881
VP02_ERPs_resplocked_armw	1	57	FT7	1.407
VP02_ERPs_resplocked_armw	1	58	FT8	0.248
VP02_ERPs_resplocked_armw	1	59	TP7	-0.223
VP02_ERPs_resplocked_armw	1	60	TP8	-1.836
VP02_ERPs_resplocked_armw	1	61	PO7	-2.692
VP02_ERPs_resplocked_armw	1	62	PO8	-0.993
VP02_ERPs_resplocked_armw	2	1	Fp1	-1.184
VP02_ERPs_resplocked_armw	2	2	Fpz	-0.918
VP02_ERPs_resplocked_armw	2	3	Fp2	-0.757
VP02_ERPs_resplocked_armw	2	4	F7	-2.967
VP02_ERPs_resplocked_armw	2	5	F3	-0.262
VP02_ERPs_resplocked_armw	2	6	Fz	-0.113
VP02_ERPs_resplocked_armw	2	7	F4	-0.961
VP02_ERPs_resplocked_armw	2	8	F8	-1.599
VP02_ERPs_resplocked_armw	2	9	FC5	-0.126
VP02_ERPs_resplocked_armw	2	10	FC1	1.864
VP02_ERPs_resplocked_armw	2	11	FC2	1.331
VP02_ERPs_resplocked_armw	2	12	FC6	-0.496
VP02_ERPs_resplocked_armw	2	13	T7	-0.912
VP02_ERPs_resplocked_armw	2	14	C3	1.312
VP02_ERPs_resplocked_armw	2	15	Cz	3.093
VP02_ERPs_resplocked_armw	2	16	C4	0.868
VP02_ERPs_resplocked_armw	2	17	T8	-0.375
VP02_ERPs_resplocked_armw	2	18	CP5	0.081
VP02_ERPs_resplocked_armw	2	19	CP1	2.615
VP02_ERPs_resplocked_armw	2	20	CP2	1.888
VP02_ERPs_resplocked_armw	2	21	CP6	-0.467
VP02_ERPs_resplocked_armw	2	22	P7	-1.019
VP02_ERPs_resplocked_armw	2	23	P3	0.827
VP02_ERPs_resplocked_armw	2	24	Pz	2.241
VP02_ERPs_resplocked_armw	2	25	P4	0.832
VP02_ERPs_resplocked_armw	2	26	P8	-1.071
VP02_ERPs_resplocked_armw	2	27	POz	1.115
VP02_ERPs_resplocked_armw	2	28	O1	-1.285
VP02_ERPs_resplocked_armw	2	29	Oz	-0.349
VP02_ERPs_resplocked_armw	2	30	O2	-0.037
VP02_ERPs_resplocked_armw	2	31	AF7	-1.668
VP02_ERPs_resplocked_armw	2	32	AF3	-0.219
VP02_ERPs_resplocked_armw	2	33	AF4	-1.19
VP02_ERPs_resplocked_armw	2	34	AF8	-1.14
VP02_ERPs_resplocked_armw	2	35	F5	-0.201
VP02_ERPs_resplocked_armw	2	36	F1	-0.174
VP02_ERPs_resplocked_armw	2	37	F2	0.376
VP02_ERPs_resplocked_armw	2	38	F6	-1.384
VP02_ERPs_resplocked_armw	2	39	FC3	0.826
VP02_ERPs_resplocked_armw	2	40	FCz	1.66
VP02_ERPs_resplocked_armw	2	41	FC4	0.664
VP02_ERPs_resplocked_armw	2	42	C5	-0.486
VP02_ERPs_resplocked_armw	2	43	C1	2.854
VP02_ERPs_resplocked_armw	2	44	C2	1.575
VP02_ERPs_resplocked_armw	2	45	C6	0.211
VP02_ERPs_resplocked_armw	2	46	CP3	1.296
VP02_ERPs_resplocked_armw	2	47	CPz	2.662
VP02_ERPs_resplocked_armw	2	48	CP4	0.976
VP02_ERPs_resplocked_armw	2	49	P5	0.056
VP02_ERPs_resplocked_armw	2	50	P1	1.583
VP02_ERPs_resplocked_armw	2	51	P2	1.49
VP02_ERPs_resplocked_armw	2	52	P6	-1.465
VP02_ERPs_resplocked_armw	2	53	PO5	-1.044
VP02_ERPs_resplocked_armw	2	54	PO3	0.484
VP02_ERPs_resplocked_armw	2	55	PO4	0.934
VP02_ERPs_resplocked_armw	2	56	PO6	-0.946
VP02_ERPs_resplocked_armw	2	57	FT7	-3.021
VP02_ERPs_resplocked_armw	2	58	FT8	0.068
VP02_ERPs_resplocked_armw	2	59	TP7	-0.925
VP02_ERPs_resplocked_armw	2	60	TP8	-0.584
VP02_ERPs_resplocked_armw	2	61	PO7	-1.098
VP02_ERPs_resplocked_armw	2	62	PO8	-0.973
VP02_ERPs_resplocked_armw	4	1	Fp1	2.436
VP02_ERPs_resplocked_armw	4	2	Fpz	2.382
VP02_ERPs_resplocked_armw	4	3	Fp2	2.16
VP02_ERPs_resplocked_armw	4	4	F7	1.441
VP02_ERPs_resplocked_armw	4	5	F3	2.343
VP02_ERPs_resplocked_armw	4	6	Fz	2.842
VP02_ERPs_resplocked_armw	4	7	F4	1.804
VP02_ERPs_resplocked_armw	4	8	F8	0.244
VP02_ERPs_resplocked_armw	4	9	FC5	2.101
VP02_ERPs_resplocked_armw	4	10	FC1	3.04
VP02_ERPs_resplocked_armw	4	11	FC2	0.972
VP02_ERPs_resplocked_armw	4	12	FC6	-0.946
VP02_ERPs_resplocked_armw	4	13	T7	1.01
VP02_ERPs_resplocked_armw	4	14	C3	1.741
VP02_ERPs_resplocked_armw	4	15	Cz	2.222
VP02_ERPs_resplocked_armw	4	16	C4	-1.163
VP02_ERPs_resplocked_armw	4	17	T8	-1.196
VP02_ERPs_resplocked_armw	4	18	CP5	-0.632
VP02_ERPs_resplocked_armw	4	19	CP1	0.991
VP02_ERPs_resplocked_armw	4	20	CP2	-0.946
VP02_ERPs_resplocked_armw	4	21	CP6	-2.326
VP02_ERPs_resplocked_armw	4	22	P7	-0.251
VP02_ERPs_resplocked_armw	4	23	P3	-0.738
VP02_ERPs_resplocked_armw	4	24	Pz	-0.325
VP02_ERPs_resplocked_armw	4	25	P4	-2.633
VP02_ERPs_resplocked_armw	4	26	P8	-3.031
VP02_ERPs_resplocked_armw	4	27	POz	-1.503
VP02_ERPs_resplocked_armw	4	28	O1	-1.599
VP02_ERPs_resplocked_armw	4	29	Oz	-0.217
VP02_ERPs_resplocked_armw	4	30	O2	-1.166
VP02_ERPs_resplocked_armw	4	31	AF7	1.854
VP02_ERPs_resplocked_armw	4	32	AF3	2.348
VP02_ERPs_resplocked_armw	4	33	AF4	1.925
VP02_ERPs_resplocked_armw	4	34	AF8	1.371
VP02_ERPs_resplocked_armw	4	35	F5	2.335
VP02_ERPs_resplocked_armw	4	36	F1	2.345
VP02_ERPs_resplocked_armw	4	37	F2	2.051
VP02_ERPs_resplocked_armw	4	38	F6	0.744
VP02_ERPs_resplocked_armw	4	39	FC3	1.936
VP02_ERPs_resplocked_armw	4	40	FCz	2.753
VP02_ERPs_resplocked_armw	4	41	FC4	0.351
VP02_ERPs_resplocked_armw	4	42	C5	0.739
VP02_ERPs_resplocked_armw	4	43	C1	2.326
VP02_ERPs_resplocked_armw	4	44	C2	0.549
VP02_ERPs_resplocked_armw	4	45	C6	-1.476
VP02_ERPs_resplocked_armw	4	46	CP3	0.128
VP02_ERPs_resplocked_armw	4	47	CPz	1.149
VP02_ERPs_resplocked_armw	4	48	CP4	-2.068
VP02_ERPs_resplocked_armw	4	49	P5	-1.575
VP02_ERPs_resplocked_armw	4	50	P1	-0.914
VP02_ERPs_resplocked_armw	4	51	P2	-1.469
VP02_ERPs_resplocked_armw	4	52	P6	-3.487
VP02_ERPs_resplocked_armw	4	53	PO5	-1.697
VP02_ERPs_resplocked_armw	4	54	PO3	-0.842
VP02_ERPs_resplocked_armw	4	55	PO4	-2.708
VP02_ERPs_resplocked_armw	4	56	PO6	-2.936
VP02_ERPs_resplocked_armw	4	57	FT7	0.844
VP02_ERPs_resplocked_armw	4	58	FT8	-0.68
VP02_ERPs_resplocked_armw	4	59	TP7	-0.267
VP02_ERPs_resplocked_armw	4	60	TP8	-1.427
VP02_ERPs_resplocked_armw	4	61	PO7	-1.667
VP02_ERPs_resplocked_armw	4	62	PO8	-2.897
VP02_ERPs_resplocked_armw	5	1	Fp1	3.56
VP02_ERPs_resplocked_armw	5	2	Fpz	3.761
VP02_ERPs_resplocked_armw	5	3	Fp2	3.367
VP02_ERPs_resplocked_armw	5	4	F7	1.295
VP02_ERPs_resplocked_armw	5	5	F3	3.43
VP02_ERPs_resplocked_armw	5	6	Fz	4.851
VP02_ERPs_resplocked_armw	5	7	F4	3.274
VP02_ERPs_resplocked_armw	5	8	F8	1.32
VP02_ERPs_resplocked_armw	5	9	FC5	1.966
VP02_ERPs_resplocked_armw	5	10	FC1	4.92
VP02_ERPs_resplocked_armw	5	11	FC2	3.653
VP02_ERPs_resplocked_armw	5	12	FC6	0.951
VP02_ERPs_resplocked_armw	5	13	T7	0.536
VP02_ERPs_resplocked_armw	5	14	C3	2.289
VP02_ERPs_resplocked_armw	5	15	Cz	3.666
VP02_ERPs_resplocked_armw	5	16	C4	1.886
VP02_ERPs_resplocked_armw	5	17	T8	0.152
VP02_ERPs_resplocked_armw	5	18	CP5	0.419
VP02_ERPs_resplocked_armw	5	19	CP1	1.994
VP02_ERPs_resplocked_armw	5	20	CP2	1.057
VP02_ERPs_resplocked_armw	5	21	CP6	-0.158
VP02_ERPs_resplocked_armw	5	22	P7	-0.349
VP02_ERPs_resplocked_armw	5	23	P3	0.789
VP02_ERPs_resplocked_armw	5	24	Pz	0.497
VP02_ERPs_resplocked_armw	5	25	P4	-1.424
VP02_ERPs_resplocked_armw	5	26	P8	-2.47
VP02_ERPs_resplocked_armw	5	27	POz	-0.699
VP02_ERPs_resplocked_armw	5	28	O1	-2.524
VP02_ERPs_resplocked_armw	5	29	Oz	-2.236
VP02_ERPs_resplocked_armw	5	30	O2	-0.987
VP02_ERPs_resplocked_armw	5	31	AF7	2.216
VP02_ERPs_resplocked_armw	5	32	AF3	3.437
VP02_ERPs_resplocked_armw	5	33	AF4	3.701
VP02_ERPs_resplocked_armw	5	34	AF8	2.291
VP02_ERPs_resplocked_armw	5	35	F5	3.251
VP02_ERPs_resplocked_armw	5	36	F1	3.407
VP02_ERPs_resplocked_armw	5	37	F2	3.771
VP02_ERPs_resplocked_armw	5	38	F6	1.095
VP02_ERPs_resplocked_armw	5	39	FC3	3.38
VP02_ERPs_resplocked_armw	5	40	FCz	5.367
VP02_ERPs_resplocked_armw	5	41	FC4	2.479
VP02_ERPs_resplocked_armw	5	42	C5	2.209
VP02_ERPs_resplocked_armw	5	43	C1	3.971
VP02_ERPs_resplocked_armw	5	44	C2	3.017
VP02_ERPs_resplocked_armw	5	45	C6	0.815
VP02_ERPs_resplocked_armw	5	46	CP3	1.02
VP02_ERPs_resplocked_armw	5	47	CPz	1.874
VP02_ERPs_resplocked_armw	5	48	CP4	0.151
VP02_ERPs_resplocked_armw	5	49	P5	-1.012
VP02_ERPs_resplocked_armw	5	50	P1	0.549
VP02_ERPs_resplocked_armw	5	51	P2	0.029
VP02_ERPs_resplocked_armw	5	52	P6	-2.048
VP02_ERPs_resplocked_armw	5	53	PO5	-1.281
VP02_ERPs_resplocked_armw	5	54	PO3	-1.161
VP02_ERPs_resplocked_armw	5	55	PO4	-1.298
VP02_ERPs_resplocked_armw	5	56	PO6	-2.249
VP02_ERPs_resplocked_armw	5	57	FT7	0.823
VP02_ERPs_resplocked_armw	5	58	FT8	0.61
VP02_ERPs_resplocked_armw	5	59	TP7	0.559
VP02_ERPs_resplocked_armw	5	60	TP8	-1.682
VP02_ERPs_resplocked_armw	5	61	PO7	-1.362
VP02_ERPs_resplocked_armw	5	62	PO8	-2.284
VP04_ERPs_resplocked_armw	1	1	Fp1	2.015
VP04_ERPs_resplocked_armw	1	2	Fpz	2.652
VP04_ERPs_resplocked_armw	1	3	Fp2	3.121
VP04_ERPs_resplocked_armw	1	4	F7	-1.543
VP04_ERPs_resplocked_armw	1	5	F3	2.848
VP04_ERPs_resplocked_armw	1	6	Fz	3.032
VP04_ERPs_resplocked_armw	1	7	F4	2.175
VP04_ERPs_resplocked_armw	1	8	F8	1.137
VP04_ERPs_resplocked_armw	1	9	FC5	-0.594
VP04_ERPs_resplocked_armw	1	10	FC1	2.862
VP04_ERPs_resplocked_armw	1	11	FC2	2.7
VP04_ERPs_resplocked_armw	1	12	FC6	-0.171
VP04_ERPs_resplocked_armw	1	13	T7	-1.191
VP04_ERPs_resplocked_armw	1	14	C3	2.307
VP04_ERPs_resplocked_armw	1	15	Cz	4.579
VP04_ERPs_resplocked_armw	1	16	C4	2.493
VP04_ERPs_resplocked_armw	1	17	T8	0.489
VP04_ERPs_resplocked_armw	1	18	CP5	-1.474
VP04_ERPs_resplocked_armw	1	19	CP1	-0.444
VP04_ERPs_resplocked_armw	1	20	CP2	0.959
VP04_ERPs_resplocked_armw	1	21	CP6	0.963
VP04_ERPs_resplocked_armw	1	22	P7	-1.106
VP04_ERPs_resplocked_armw	1	23	P3	-1.032
VP04_ERPs_resplocked_armw	1	24	Pz	2.64
VP04_ERPs_resplocked_armw	1	25	P4	0.961
VP04_ERPs_resplocked_armw	1	26	P8	1.073
VP04_ERPs_resplocked_armw	1	27	POz	2.664
VP04_ERPs_resplocked_armw	1	28	O1	-0.072
VP04_ERPs_resplocked_armw	1	29	Oz	1.26
VP04_ERPs_resplocked_armw	1	30	O2	1.014
VP04_ERPs_resplocked_armw	1	31	AF7	-0.358
VP04_ERPs_resplocked_armw	1	32	AF3	1.585
VP04_ERPs_resplocked_armw	1	33	AF4	2.011
VP04_ERPs_resplocked_armw	1	34	AF8	1.534
VP04_ERPs_resplocked_armw	1	35	F5	2.826
VP04_ERPs_resplocked_armw	1	36	F1	2.89
VP04_ERPs_resplocked_armw	1	37	F2	2.119
VP04_ERPs_resplocked_armw	1	38	F6	1.195
VP04_ERPs_resplocked_armw	1	39	FC3	2.347
VP04_ERPs_resplocked_armw	1	40	FCz	2.539
VP04_ERPs_resplocked_armw	1	41	FC4	2.484
VP04_ERPs_resplocked_armw	1	42	C5	-0.373
VP04_ERPs_resplocked_armw	1	43	C1	3.482
VP04_ERPs_resplocked_armw	1	44	C2	2.54
VP04_ERPs_resplocked_armw	1	45	C6	1.045
VP04_ERPs_resplocked_armw	1	46	CP3	0.792
VP04_ERPs_resplocked_armw	1	47	CPz	2.584
VP04_ERPs_resplocked_armw	1	48	CP4	2.483
VP04_ERPs_resplocked_armw	1	49	P5	-1.091
VP04_ERPs_resplocked_armw	1	50	P1	-0.559
VP04_ERPs_resplocked_armw	1	51	P2	0.993
VP04_ERPs_resplocked_armw	1	52	P6	0.941
VP04_ERPs_resplocked_armw	1	53	PO5	-1.171
VP04_ERPs_resplocked_armw	1	54	PO3	-1.188
VP04_ERPs_resplocked_armw	1	55	PO4	0.945
VP04_ERPs_resplocked_armw	1	56	PO6	1.117
VP04_ERPs_resplocked_armw	1	57	FT7	0.344
VP04_ERPs_resplocked_armw	1	58	FT8	0.956
VP04_ERPs_resplocked_armw	1	59	TP7	-1.387
VP04_ERPs_resplocked_armw	1	60	TP8	0.993
VP04_ERPs_resplocked_armw	1	61	PO7	-1.259
VP04_ERPs_resplocked_armw	1	62	PO8	1.054
VP04_ERPs_resplocked_armw	2	1	Fp1	2.447
VP04_ERPs_resplocked_armw	2	2	Fpz	3.258
VP04_ERPs_resplocked_armw	2	3	Fp2	2.937
VP04_ERPs_resplocked_armw	2	4	F7	1.574
VP04_ERPs_resplocked_armw	2	5	F3	3.476
VP04_ERPs_resplocked_armw	2	6	Fz	3.507
VP04_ERPs_resplocked_armw	2	7	F4	3.057
VP04_ERPs_resplocked_armw	2	8	F8	2.267
VP04_ERPs_resplocked_armw	2	9	FC5	1.05
VP04_ERPs_resplocked_armw	2	10	FC1	2.348
VP04_ERPs_resplocked_armw	2	11	FC2	2.278
VP04_ERPs_resplocked_armw	2	12	FC6	0.763
VP04_ERPs_resplocked_armw	2	13	T7	1.639
VP04_ERPs_resplocked_armw	2	14	C3	1.306
VP04_ERPs_resplocked_armw	2	15	Cz	1.546
VP04_ERPs_resplocked_armw	2	16	C4	2.288
VP04_ERPs_resplocked_armw	2	17	T8	0.49
VP04_ERPs_resplocked_armw	2	18	CP5	0.594
VP04_ERPs_resplocked_armw	2	19	CP1	-1.2
VP04_ERPs_resplocked_armw	2	20	CP2	0.487
VP04_ERPs_resplocked_armw	2	21	CP6	0.484
VP04_ERPs_resplocked_armw	2	22	P7	-1.179
VP04_ERPs_resplocked_armw	2	23	P3	-1.064
VP04_ERPs_resplocked_armw	2	24	Pz	0.205
VP04_ERPs_resplocked_armw	2	25	P4	0.466
VP04_ERPs_resplocked_armw	2	26	P8	0.485
VP04_ERPs_resplocked_armw	2	27	POz	0.287
VP04_ERPs_resplocked_armw	2	28	O1	1.575
VP04_ERPs_resplocked_armw	2	29	Oz	0.768
VP04_ERPs_resplocked_armw	2	30	O2	0.422
VP04_ERPs_resplocked_armw	2	31	AF7	1.408
VP04_ERPs_resplocked_armw	2	32	AF3	3.081
VP04_ERPs_resplocked_armw	2	33	AF4	3.389
VP04_ERPs_resplocked_armw	2	34	AF8	0.538
VP04_ERPs_resplocked_armw	2	35	F5	3.459
VP04_ERPs_resplocked_armw	2	36	F1	3.585
VP04_ERPs_resplocked_armw	2	37	F2	2.987
VP04_ERPs_resplocked_armw	2	38	F6	2.305
VP04_ERPs_resplocked_armw	2	39	FC3	2.728
VP04_ERPs_resplocked_armw	2	40	FCz	2.348
VP04_ERPs_resplocked_armw	2	41	FC4	2.294
VP04_ERPs_resplocked_armw	2	42	C5	1.744
VP04_ERPs_resplocked_armw	2	43	C1	1.632
VP04_ERPs_resplocked_armw	2	44	C2	0.998
VP04_ERPs_resplocked_armw	2	45	C6	0.534
VP04_ERPs_resplocked_armw	2	46	CP3	0.17
VP04_ERPs_resplocked_armw	2	47	CPz	0.3
VP04_ERPs_resplocked_armw	2	48	CP4	2.236
VP04_ERPs_resplocked_armw	2	49	P5	-1.523
VP04_ERPs_resplocked_armw	2	50	P1	-1.18
VP04_ERPs_resplocked_armw	2	51	P2	0.511
VP04_ERPs_resplocked_armw	2	52	P6	0.472
VP04_ERPs_resplocked_armw	2	53	PO5	-1.336
VP04_ERPs_resplocked_armw	2	54	PO3	-1.35
VP04_ERPs_resplocked_armw	2	55	PO4	0.493
VP04_ERPs_resplocked_armw	2	56	PO6	0.562
VP04_ERPs_resplocked_armw	2	57	FT7	1.284
VP04_ERPs_resplocked_armw	2	58	FT8	2.275
VP04_ERPs_resplocked_armw	2	59	TP7	1.252
VP04_ERPs_resplocked_armw	2	60	TP8	0.539
VP04_ERPs_resplocked_armw	2	61	PO7	-1.361
VP04_ERPs_resplocked_armw	2	62	PO8	0.543
VP04_ERPs_resplocked_armw	4	1	Fp1	2.176
VP04_ERPs_resplocked_armw	4	2	Fpz	1.58
VP04_ERPs_resplocked_armw	4	3	Fp2	1.537
VP04_ERPs_resplocked_armw	4	4	F7	-1.84
VP04_ERPs_resplocked_armw	4	5	F3	0.191
VP04_ERPs_resplocked_armw	4	6	Fz	0.233
VP04_ERPs_resplocked_armw	4	7	F4	-0.753
VP04_ERPs_resplocked_armw	4	8	F8	-2.091
VP04_ERPs_resplocked_armw	4	9	FC5	-1.963
VP04_ERPs_resplocked_armw	4	10	FC1	-2.273
VP04_ERPs_resplocked_armw	4	11	FC2	-2.667
VP04_ERPs_resplocked_armw	4	12	FC6	-2.701
VP04_ERPs_resplocked_armw	4	13	T7	-2.886
VP04_ERPs_resplocked_armw	4	14	C3	-3.178
VP04_ERPs_resplocked_armw	4	15	Cz	-2.961
VP04_ERPs_resplocked_armw	4	16	C4	-2.825
VP04_ERPs_resplocked_armw	4	17	T8	-4.135
VP04_ERPs_resplocked_armw	4	18	CP5	-2.572
VP04_ERPs_resplocked_armw	4	19	CP1	-6.024
VP04_ERPs_resplocked_armw	4	20	CP2	-4.938
VP04_ERPs_resplocked_armw	4	21	CP6	-4.875
VP04_ERPs_resplocked_armw	4	22	P7	-5.224
VP04_ERPs_resplocked_armw	4	23	P3	-6.263
VP04_ERPs_resplocked_armw	4	24	Pz	-4.809
VP04_ERPs_resplocked_armw	4	25	P4	-4.805
VP04_ERPs_resplocked_armw	4	26	P8	-4.644
VP04_ERPs_resplocked_armw	4	27	POz	-4.87
VP04_ERPs_resplocked_armw	4	28	O1	-5.241
VP04_ERPs_resplocked_armw	4	29	Oz	-5.788
VP04_ERPs_resplocked_armw	4	30	O2	-4.799
VP04_ERPs_resplocked_armw	4	31	AF7	2.711
VP04_ERPs_resplocked_armw	4	32	AF3	2.477
VP04_ERPs_resplocked_armw	4	33	AF4	0.048
VP04_ERPs_resplocked_armw	4	34	AF8	1.596
VP04_ERPs_resplocked_armw	4	35	F5	0.159
VP04_ERPs_resplocked_armw	4	36	F1	0.112
VP04_ERPs_resplocked_armw	4	37	F2	-0.817
VP04_ERPs_resplocked_armw	4	38	F6	-1.876
VP04_ERPs_resplocked_armw	4	39	FC3	-1.78
VP04_ERPs_resplocked_armw	4	40	FCz	-2.696
VP04_ERPs_resplocked_armw	4	41	FC4	-2.72
VP04_ERPs_resplocked_armw	4	42	C5	-2.37
VP04_ERPs_resplocked_armw	4	43	C1	-3.166
VP04_ERPs_resplocked_armw	4	44	C2	-4.664
VP04_ERPs_resplocked_armw	4	45	C6	-4.677
VP04_ERPs_resplocked_armw	4	46	CP3	-4.839
VP04_ERPs_resplocked_armw	4	47	CPz	-4.872
VP04_ERPs_resplocked_armw	4	48	CP4	-2.845
VP04_ERPs_resplocked_armw	4	49	P5	-5.375
VP04_ERPs_resplocked_armw	4	50	P1	-6.051
VP04_ERPs_resplocked_armw	4	51	P2	-4.796
VP04_ERPs_resplocked_armw	4	52	P6	-4.83
VP04_ERPs_resplocked_armw	4	53	PO5	-5.291
VP04_ERPs_resplocked_armw	4	54	PO3	-5.296
VP04_ERPs_resplocked_armw	4	55	PO4	-4.838
VP04_ERPs_resplocked_armw	4	56	PO6	-4.811
VP04_ERPs_resplocked_armw	4	57	FT7	-3.031
VP04_ERPs_resplocked_armw	4	58	FT8	-2.16
VP04_ERPs_resplocked_armw	4	59	TP7	-5.539
VP04_ERPs_resplocked_armw	4	60	TP8	-4.776
VP04_ERPs_resplocked_armw	4	61	PO7	-5.375
VP04_ERPs_resplocked_armw	4	62	PO8	-4.669
VP04_ERPs_resplocked_armw	5	1	Fp1	0.627
VP04_ERPs_resplocked_armw	5	2	Fpz	-1.106
VP04_ERPs_resplocked_armw	5	3	Fp2	0.022
VP04_ERPs_resplocked_armw	5	4	F7	-4.934
VP04_ERPs_resplocked_armw	5	5	F3	-2.22
VP04_ERPs_resplocked_armw	5	6	Fz	-2.242
VP04_ERPs_resplocked_armw	5	7	F4	-2.537
VP04_ERPs_resplocked_armw	5	8	F8	-3.332
VP04_ERPs_resplocked_armw	5	9	FC5	-2.322
VP04_ERPs_resplocked_armw	5	10	FC1	-4.41
VP04_ERPs_resplocked_armw	5	11	FC2	-4.644
VP04_ERPs_resplocked_armw	5	12	FC6	-5.234
VP04_ERPs_resplocked_armw	5	13	T7	-3.03
VP04_ERPs_resplocked_armw	5	14	C3	-4.737
VP04_ERPs_resplocked_armw	5	15	Cz	-4.546
VP04_ERPs_resplocked_armw	5	16	C4	-4.742
VP04_ERPs_resplocked_armw	5	17	T8	-6.173
VP04_ERPs_resplocked_armw	5	18	CP5	-5.66
VP04_ERPs_resplocked_armw	5	19	CP1	-6.029
VP04_ERPs_resplocked_armw	5	20	CP2	-7.247
VP04_ERPs_resplocked_armw	5	21	CP6	-7.331
VP04_ERPs_resplocked_armw	5	22	P7	-6.579
VP04_ERPs_resplocked_armw	5	23	P3	-6.376
VP04_ERPs_resplocked_armw	5	24	Pz	-5.558
VP04_ERPs_resplocked_armw	5	25	P4	-7.3
VP04_ERPs_resplocked_armw	5	26	P8	-7.312
VP04_ERPs_resplocked_armw	5	27	POz	-5.647
VP04_ERPs_resplocked_armw	5	28	O1	-5.989
VP04_ERPs_resplocked_armw	5	29	Oz	-6.632
VP04_ERPs_resplocked_armw	5	30	O2	-7.38
VP04_ERPs_resplocked_armw	5	31	AF7	1.11
VP04_ERPs_resplocked_armw	5	32	AF3	2.091
VP04_ERPs_resplocked_armw	5	33	AF4	-2.194
VP04_ERPs_resplocked_armw	5	34	AF8	-0.863
VP04_ERPs_resplocked_armw	5	35	F5	-2.05
VP04_ERPs_resplocked_armw	5	36	F1	-2.244
VP04_ERPs_resplocked_armw	5	37	F2	-2.618
VP04_ERPs_resplocked_armw	5	38	F6	-3.382
VP04_ERPs_resplocked_armw	5	39	FC3	-2.907
VP04_ERPs_resplocked_armw	5	40	FCz	-4.679
VP04_ERPs_resplocked_armw	5	41	FC4	-4.731
VP04_ERPs_resplocked_armw	5	42	C5	-5.452
VP04_ERPs_resplocked_armw	5	43	C1	-4.646
VP04_ERPs_resplocked_armw	5	44	C2	-5.846
VP04_ERPs_resplocked_armw	5	45	C6	-7.221
VP04_ERPs_resplocked_armw	5	46	CP3	-5.961
VP04_ERPs_resplocked_armw	5	47	CPz	-5.559
VP04_ERPs_resplocked_armw	5	48	CP4	-4.8
VP04_ERPs_resplocked_armw	5	49	P5	-6.424
VP04_ERPs_resplocked_armw	5	50	P1	-6.1
VP04_ERPs_resplocked_armw	5	51	P2	-7.319
VP04_ERPs_resplocked_armw	5	52	P6	-7.385
VP04_ERPs_resplocked_armw	5	53	PO5	-6.537
VP04_ERPs_resplocked_armw	5	54	PO3	-6.534
VP04_ERPs_resplocked_armw	5	55	PO4	-7.381
VP04_ERPs_resplocked_armw	5	56	PO6	-7.319
VP04_ERPs_resplocked_armw	5	57	FT7	-4.812
VP04_ERPs_resplocked_armw	5	58	FT8	-3.764
VP04_ERPs_resplocked_armw	5	59	TP7	-6.075
VP04_ERPs_resplocked_armw	5	60	TP8	-7.304
VP04_ERPs_resplocked_armw	5	61	PO7	-6.473
VP04_ERPs_resplocked_armw	5	62	PO8	-7.264
VP05_ERPs_resplocked_armw	1	1	Fp1	-3.797
VP05_ERPs_resplocked_armw	1	2	Fpz	-1.879
VP05_ERPs_resplocked_armw	1	3	Fp2	-1.631
VP05_ERPs_resplocked_armw	1	4	F7	-2.752
VP05_ERPs_resplocked_armw	1	5	F3	0.879
VP05_ERPs_resplocked_armw	1	6	Fz	0.947
VP05_ERPs_resplocked_armw	1	7	F4	-0.12
VP05_ERPs_resplocked_armw	1	8	F8	0.338
VP05_ERPs_resplocked_armw	1	9	FC5	-0.53
VP05_ERPs_resplocked_armw	1	10	FC1	2.726
VP05_ERPs_resplocked_armw	1	11	FC2	2.498
VP05_ERPs_resplocked_armw	1	12	FC6	-0.563
VP05_ERPs_resplocked_armw	1	13	T7	0.562
VP05_ERPs_resplocked_armw	1	14	C3	2.872
VP05_ERPs_resplocked_armw	1	15	Cz	3.566
VP05_ERPs_resplocked_armw	1	16	C4	0.622
VP05_ERPs_resplocked_armw	1	17	T8	0.057
VP05_ERPs_resplocked_armw	1	18	CP5	0.805
VP05_ERPs_resplocked_armw	1	19	CP1	3.301
VP05_ERPs_resplocked_armw	1	20	CP2	1.534
VP05_ERPs_resplocked_armw	1	21	CP6	0.261
VP05_ERPs_resplocked_armw	1	22	P7	2.188
VP05_ERPs_resplocked_armw	1	23	P3	4.413
VP05_ERPs_resplocked_armw	1	24	Pz	3.229
VP05_ERPs_resplocked_armw	1	25	P4	1.257
VP05_ERPs_resplocked_armw	1	26	P8	0.988
VP05_ERPs_resplocked_armw	1	27	POz	3.003
VP05_ERPs_resplocked_armw	1	28	O1	2.725
VP05_ERPs_resplocked_armw	1	29	Oz	1.594
VP05_ERPs_resplocked_armw	1	30	O2	1.362
VP05_ERPs_resplocked_armw	1	31	AF7	-3.638
VP05_ERPs_resplocked_armw	1	32	AF3	-1.441
VP05_ERPs_resplocked_armw	1	33	AF4	-0.461
VP05_ERPs_resplocked_armw	1	34	AF8	-1.705
VP05_ERPs_resplocked_armw	1	35	F5	-1.17
VP05_ERPs_resplocked_armw	1	36	F1	0.954
VP05_ERPs_resplocked_armw	1	37	F2	-0.181
VP05_ERPs_resplocked_armw	1	38	F6	-0.214
VP05_ERPs_resplocked_armw	1	39	FC3	3.344
VP05_ERPs_resplocked_armw	1	40	FCz	2.646
VP05_ERPs_resplocked_armw	1	41	FC4	-0.265
VP05_ERPs_resplocked_armw	1	42	C5	-0.337
VP05_ERPs_resplocked_armw	1	43	C1	3.515
VP05_ERPs_resplocked_armw	1	44	C2	2.711
VP05_ERPs_resplocked_armw	1	45	C6	0.201
VP05_ERPs_resplocked_armw	1	46	CP3	2.633
VP05_ERPs_resplocked_armw	1	47	CPz	3.195
VP05_ERPs_resplocked_armw	1	48	CP4	0.615
VP05_ERPs_resplocked_armw	1	49	P5	2.669
VP05_ERPs_resplocked_armw	1	50	P1	3.276
VP05_ERPs_resplocked_armw	1	51	P2	1.852
VP05_ERPs_resplocked_armw	1	52	P6	1.257
VP05_ERPs_resplocked_armw	1	53	PO5	2.96
VP05_ERPs_resplocked_armw	1	54	PO3	2.905
VP05_ERPs_resplocked_armw	1	55	PO4	2.223
VP05_ERPs_resplocked_armw	1	56	PO6	1.355
VP05_ERPs_resplocked_armw	1	57	FT7	-2.685
VP05_ERPs_resplocked_armw	1	58	FT8	0.389
VP05_ERPs_resplocked_armw	1	59	TP7	0.595
VP05_ERPs_resplocked_armw	1	60	TP8	0.814
VP05_ERPs_resplocked_armw	1	61	PO7	2.859
VP05_ERPs_resplocked_armw	1	62	PO8	1.401
VP05_ERPs_resplocked_armw	2	1	Fp1	-3.728
VP05_ERPs_resplocked_armw	2	2	Fpz	-7.438
VP05_ERPs_resplocked_armw	2	3	Fp2	-5.152
VP05_ERPs_resplocked_armw	2	4	F7	-1.814
VP05_ERPs_resplocked_armw	2	5	F3	1.45
VP05_ERPs_resplocked_armw	2	6	Fz	2.524
VP05_ERPs_resplocked_armw	2	7	F4	-0.786
VP05_ERPs_resplocked_armw	2	8	F8	-0.149
VP05_ERPs_resplocked_armw	2	9	FC5	-0.381
VP05_ERPs_resplocked_armw	2	10	FC1	2.41
VP05_ERPs_resplocked_armw	2	11	FC2	1.784
VP05_ERPs_resplocked_armw	2	12	FC6	-0.024
VP05_ERPs_resplocked_armw	2	13	T7	-0.448
VP05_ERPs_resplocked_armw	2	14	C3	-0.681
VP05_ERPs_resplocked_armw	2	15	Cz	0.95
VP05_ERPs_resplocked_armw	2	16	C4	-0.891
VP05_ERPs_resplocked_armw	2	17	T8	-1.968
VP05_ERPs_resplocked_armw	2	18	CP5	-0.463
VP05_ERPs_resplocked_armw	2	19	CP1	0.324
VP05_ERPs_resplocked_armw	2	20	CP2	-1.295
VP05_ERPs_resplocked_armw	2	21	CP6	-1.181
VP05_ERPs_resplocked_armw	2	22	P7	-1.369
VP05_ERPs_resplocked_armw	2	23	P3	0.033
VP05_ERPs_resplocked_armw	2	24	Pz	1.077
VP05_ERPs_resplocked_armw	2	25	P4	-1
VP05_ERPs_resplocked_armw	2	26	P8	-1.32
VP05_ERPs_resplocked_armw	2	27	POz	1.008
VP05_ERPs_resplocked_armw	2	28	O1	0.777
VP05_ERPs_resplocked_armw	2	29	Oz	0.331
VP05_ERPs_resplocked_armw	2	30	O2	-1.209
VP05_ERPs_resplocked_armw	2	31	AF7	-3.398
VP05_ERPs_resplocked_armw	2	32	AF3	-1.543
VP05_ERPs_resplocked_armw	2	33	AF4	-0.136
VP05_ERPs_resplocked_armw	2	34	AF8	0.492
VP05_ERPs_resplocked_armw	2	35	F5	-0.359
VP05_ERPs_resplocked_armw	2	36	F1	1.59
VP05_ERPs_resplocked_armw	2	37	F2	-0.702
VP05_ERPs_resplocked_armw	2	38	F6	-0.782
VP05_ERPs_resplocked_armw	2	39	FC3	2.245
VP05_ERPs_resplocked_armw	2	40	FCz	1.78
VP05_ERPs_resplocked_armw	2	41	FC4	-0.891
VP05_ERPs_resplocked_armw	2	42	C5	-0.193
VP05_ERPs_resplocked_armw	2	43	C1	0.95
VP05_ERPs_resplocked_armw	2	44	C2	1.645
VP05_ERPs_resplocked_armw	2	45	C6	-1.405
VP05_ERPs_resplocked_armw	2	46	CP3	0.727
VP05_ERPs_resplocked_armw	2	47	CPz	0.989
VP05_ERPs_resplocked_armw	2	48	CP4	-0.771
VP05_ERPs_resplocked_armw	2	49	P5	-0.829
VP05_ERPs_resplocked_armw	2	50	P1	0.378
VP05_ERPs_resplocked_armw	2	51	P2	-0.54
VP05_ERPs_resplocked_armw	2	52	P6	-1.138
VP05_ERPs_resplocked_armw	2	53	PO5	-0.153
VP05_ERPs_resplocked_armw	2	54	PO3	0.025
VP05_ERPs_resplocked_armw	2	55	PO4	-0.689
VP05_ERPs_resplocked_armw	2	56	PO6	-1.118
VP05_ERPs_resplocked_armw	2	57	FT7	-1.751
VP05_ERPs_resplocked_armw	2	58	FT8	-0.136
VP05_ERPs_resplocked_armw	2	59	TP7	-0.505
VP05_ERPs_resplocked_armw	2	60	TP8	-1.22
VP05_ERPs_resplocked_armw	2	61	PO7	-0.144
VP05_ERPs_resplocked_armw	2	62	PO8	-1.134
VP05_ERPs_resplocked_armw	4	1	Fp1	-4.807
VP05_ERPs_resplocked_armw	4	2	Fpz	-7.015
VP05_ERPs_resplocked_armw	4	3	Fp2	-6.471
VP05_ERPs_resplocked_armw	4	4	F7	-6.496
VP05_ERPs_resplocked_armw	4	5	F3	-2.339
VP05_ERPs_resplocked_armw	4	6	Fz	-2.316
VP05_ERPs_resplocked_armw	4	7	F4	-3.414
VP05_ERPs_resplocked_armw	4	8	F8	-7.037
VP05_ERPs_resplocked_armw	4	9	FC5	-1.79
VP05_ERPs_resplocked_armw	4	10	FC1	-1.307
VP05_ERPs_resplocked_armw	4	11	FC2	-1.488
VP05_ERPs_resplocked_armw	4	12	FC6	-4.225
VP05_ERPs_resplocked_armw	4	13	T7	-0.563
VP05_ERPs_resplocked_armw	4	14	C3	-0.17
VP05_ERPs_resplocked_armw	4	15	Cz	0.131
VP05_ERPs_resplocked_armw	4	16	C4	-1.971
VP05_ERPs_resplocked_armw	4	17	T8	-4.76
VP05_ERPs_resplocked_armw	4	18	CP5	-1.236
VP05_ERPs_resplocked_armw	4	19	CP1	0.712
VP05_ERPs_resplocked_armw	4	20	CP2	-1.582
VP05_ERPs_resplocked_armw	4	21	CP6	-3.889
VP05_ERPs_resplocked_armw	4	22	P7	-0.303
VP05_ERPs_resplocked_armw	4	23	P3	0.345
VP05_ERPs_resplocked_armw	4	24	Pz	-0.439
VP05_ERPs_resplocked_armw	4	25	P4	-2.528
VP05_ERPs_resplocked_armw	4	26	P8	-3.547
VP05_ERPs_resplocked_armw	4	27	POz	0.447
VP05_ERPs_resplocked_armw	4	28	O1	-0.965
VP05_ERPs_resplocked_armw	4	29	Oz	-2.352
VP05_ERPs_resplocked_armw	4	30	O2	-2.432
VP05_ERPs_resplocked_armw	4	31	AF7	-4.342
VP05_ERPs_resplocked_armw	4	32	AF3	-4.569
VP05_ERPs_resplocked_armw	4	33	AF4	-4.263
VP05_ERPs_resplocked_armw	4	34	AF8	-3.839
VP05_ERPs_resplocked_armw	4	35	F5	-3.876
VP05_ERPs_resplocked_armw	4	36	F1	-2.501
VP05_ERPs_resplocked_armw	4	37	F2	-3.325
VP05_ERPs_resplocked_armw	4	38	F6	-3.336
VP05_ERPs_resplocked_armw	4	39	FC3	-1.164
VP05_ERPs_resplocked_armw	4	40	FCz	-1.347
VP05_ERPs_resplocked_armw	4	41	FC4	-3.577
VP05_ERPs_resplocked_armw	4	42	C5	-1.479
VP05_ERPs_resplocked_armw	4	43	C1	0.093
VP05_ERPs_resplocked_armw	4	44	C2	-1.249
VP05_ERPs_resplocked_armw	4	45	C6	-3.869
VP05_ERPs_resplocked_armw	4	46	CP3	0.737
VP05_ERPs_resplocked_armw	4	47	CPz	-0.486
VP05_ERPs_resplocked_armw	4	48	CP4	-2.073
VP05_ERPs_resplocked_armw	4	49	P5	-0.248
VP05_ERPs_resplocked_armw	4	50	P1	0.739
VP05_ERPs_resplocked_armw	4	51	P2	-1.123
VP05_ERPs_resplocked_armw	4	52	P6	-2.427
VP05_ERPs_resplocked_armw	4	53	PO5	0.196
VP05_ERPs_resplocked_armw	4	54	PO3	0.191
VP05_ERPs_resplocked_armw	4	55	PO4	-1.402
VP05_ERPs_resplocked_armw	4	56	PO6	-2.376
VP05_ERPs_resplocked_armw	4	57	FT7	-6.459
VP05_ERPs_resplocked_armw	4	58	FT8	-6.943
VP05_ERPs_resplocked_armw	4	59	TP7	-0.633
VP05_ERPs_resplocked_armw	4	60	TP8	-3.76
VP05_ERPs_resplocked_armw	4	61	PO7	0.188
VP05_ERPs_resplocked_armw	4	62	PO8	-2.313
VP05_ERPs_resplocked_armw	5	1	Fp1	0.079
VP05_ERPs_resplocked_armw	5	2	Fpz	-1.028
VP05_ERPs_resplocked_armw	5	3	Fp2	0.576
VP05_ERPs_resplocked_armw	5	4	F7	-0.545
VP05_ERPs_resplocked_armw	5	5	F3	1.721
VP05_ERPs_resplocked_armw	5	6	Fz	1.708
VP05_ERPs_resplocked_armw	5	7	F4	1.165
VP05_ERPs_resplocked_armw	5	8	F8	-0.132
VP05_ERPs_resplocked_armw	5	9	FC5	0.282
VP05_ERPs_resplocked_armw	5	10	FC1	1.876
VP05_ERPs_resplocked_armw	5	11	FC2	1.753
VP05_ERPs_resplocked_armw	5	12	FC6	-0.166
VP05_ERPs_resplocked_armw	5	13	T7	0.115
VP05_ERPs_resplocked_armw	5	14	C3	1.18
VP05_ERPs_resplocked_armw	5	15	Cz	2.122
VP05_ERPs_resplocked_armw	5	16	C4	0.638
VP05_ERPs_resplocked_armw	5	17	T8	-0.963
VP05_ERPs_resplocked_armw	5	18	CP5	0.12
VP05_ERPs_resplocked_armw	5	19	CP1	2.107
VP05_ERPs_resplocked_armw	5	20	CP2	1.143
VP05_ERPs_resplocked_armw	5	21	CP6	0.885
VP05_ERPs_resplocked_armw	5	22	P7	1.866
VP05_ERPs_resplocked_armw	5	23	P3	1.882
VP05_ERPs_resplocked_armw	5	24	Pz	2.07
VP05_ERPs_resplocked_armw	5	25	P4	1.534
VP05_ERPs_resplocked_armw	5	26	P8	1.168
VP05_ERPs_resplocked_armw	5	27	POz	1.58
VP05_ERPs_resplocked_armw	5	28	O1	3.411
VP05_ERPs_resplocked_armw	5	29	Oz	3.102
VP05_ERPs_resplocked_armw	5	30	O2	1.517
VP05_ERPs_resplocked_armw	5	31	AF7	0.316
VP05_ERPs_resplocked_armw	5	32	AF3	1.028
VP05_ERPs_resplocked_armw	5	33	AF4	1.023
VP05_ERPs_resplocked_armw	5	34	AF8	0.657
VP05_ERPs_resplocked_armw	5	35	F5	0.614
VP05_ERPs_resplocked_armw	5	36	F1	1.76
VP05_ERPs_resplocked_armw	5	37	F2	1.159
VP05_ERPs_resplocked_armw	5	38	F6	1.209
VP05_ERPs_resplocked_armw	5	39	FC3	1.971
VP05_ERPs_resplocked_armw	5	40	FCz	1.779
VP05_ERPs_resplocked_armw	5	41	FC4	1.63
VP05_ERPs_resplocked_armw	5	42	C5	0.181
VP05_ERPs_resplocked_armw	5	43	C1	2.047
VP05_ERPs_resplocked_armw	5	44	C2	1.824
VP05_ERPs_resplocked_armw	5	45	C6	0.792
VP05_ERPs_resplocked_armw	5	46	CP3	1.144
VP05_ERPs_resplocked_armw	5	47	CPz	1.999
VP05_ERPs_resplocked_armw	5	48	CP4	0.644
VP05_ERPs_resplocked_armw	5	49	P5	1.635
VP05_ERPs_resplocked_armw	5	50	P1	2.088
VP05_ERPs_resplocked_armw	5	51	P2	0.811
VP05_ERPs_resplocked_armw	5	52	P6	1.473
VP05_ERPs_resplocked_armw	5	53	PO5	2.9
VP05_ERPs_resplocked_armw	5	54	PO3	2.811
VP05_ERPs_resplocked_armw	5	55	PO4	0.776
VP05_ERPs_resplocked_armw	5	56	PO6	1.506
VP05_ERPs_resplocked_armw	5	57	FT7	-0.621
VP05_ERPs_resplocked_armw	5	58	FT8	-0.134
VP05_ERPs_resplocked_armw	5	59	TP7	0.234
VP05_ERPs_resplocked_armw	5	60	TP8	1.038
VP05_ERPs_resplocked_armw	5	61	PO7	2.875
VP05_ERPs_resplocked_armw	5	62	PO8	1.464
VP06_ERPs_resplocked_armw	1	1	Fp1	-3.055
VP06_ERPs_resplocked_armw	1	2	Fpz	-0.766
VP06_ERPs_resplocked_armw	1	3	Fp2	-1.11
VP06_ERPs_resplocked_armw	1	4	F7	-3.026
VP06_ERPs_resplocked_armw	1	5	F3	-2.232
VP06_ERPs_resplocked_armw	1	6	Fz	-2.022
VP06_ERPs_resplocked_armw	1	7	F4	-2.638
VP06_ERPs_resplocked_armw	1	8	F8	-1.705
VP06_ERPs_resplocked_armw	1	9	FC5	-1.753
VP06_ERPs_resplocked_armw	1	10	FC1	-0.898
VP06_ERPs_resplocked_armw	1	11	FC2	-2.617
VP06_ERPs_resplocked_armw	1	12	FC6	-2.573
VP06_ERPs_resplocked_armw	1	13	T7	-0.58
VP06_ERPs_resplocked_armw	1	14	C3	-0.251
VP06_ERPs_resplocked_armw	1	15	Cz	-0.862
VP06_ERPs_resplocked_armw	1	16	C4	-1.36
VP06_ERPs_resplocked_armw	1	17	T8	0.342
VP06_ERPs_resplocked_armw	1	18	CP5	-0.55
VP06_ERPs_resplocked_armw	1	19	CP1	-0.055
VP06_ERPs_resplocked_armw	1	20	CP2	-0.378
VP06_ERPs_resplocked_armw	1	21	CP6	0.284
VP06_ERPs_resplocked_armw	1	22	P7	0.557
VP06_ERPs_resplocked_armw	1	23	P3	0.01
VP06_ERPs_resplocked_armw	1	24	Pz	-0.343
VP06_ERPs_resplocked_armw	1	25	P4	-0.79
VP06_ERPs_resplocked_armw	1	26	P8	1.724
VP06_ERPs_resplocked_armw	1	27	POz	-0.191
VP06_ERPs_resplocked_armw	1	28	O1	-0.828
VP06_ERPs_resplocked_armw	1	29	Oz	-0.617
VP06_ERPs_resplocked_armw	1	30	O2	-0.826
VP06_ERPs_resplocked_armw	1	31	AF7	-3.144
VP06_ERPs_resplocked_armw	1	32	AF3	-2.342
VP06_ERPs_resplocked_armw	1	33	AF4	-4.272
VP06_ERPs_resplocked_armw	1	34	AF8	-0.381
VP06_ERPs_resplocked_armw	1	35	F5	-2.09
VP06_ERPs_resplocked_armw	1	36	F1	-1.719
VP06_ERPs_resplocked_armw	1	37	F2	-2.602
VP06_ERPs_resplocked_armw	1	38	F6	-2.596
VP06_ERPs_resplocked_armw	1	39	FC3	-0.611
VP06_ERPs_resplocked_armw	1	40	FCz	-1.237
VP06_ERPs_resplocked_armw	1	41	FC4	-2.275
VP06_ERPs_resplocked_armw	1	42	C5	-1.197
VP06_ERPs_resplocked_armw	1	43	C1	0.041
VP06_ERPs_resplocked_armw	1	44	C2	-1.052
VP06_ERPs_resplocked_armw	1	45	C6	-1.017
VP06_ERPs_resplocked_armw	1	46	CP3	-0.298
VP06_ERPs_resplocked_armw	1	47	CPz	-0.092
VP06_ERPs_resplocked_armw	1	48	CP4	-1.02
VP06_ERPs_resplocked_armw	1	49	P5	-0.219
VP06_ERPs_resplocked_armw	1	50	P1	-0.031
VP06_ERPs_resplocked_armw	1	51	P2	-0.324
VP06_ERPs_resplocked_armw	1	52	P6	-0.366
VP06_ERPs_resplocked_armw	1	53	PO5	-0.564
VP06_ERPs_resplocked_armw	1	54	PO3	-0.522
VP06_ERPs_resplocked_armw	1	55	PO4	-0.753
VP06_ERPs_resplocked_armw	1	56	PO6	-0.81
VP06_ERPs_resplocked_armw	1	57	FT7	-2.132
VP06_ERPs_resplocked_armw	1	58	FT8	-2.179
VP06_ERPs_resplocked_armw	1	59	TP7	-0.166
VP06_ERPs_resplocked_armw	1	60	TP8	0.405
VP06_ERPs_resplocked_armw	1	61	PO7	-0.522
VP06_ERPs_resplocked_armw	1	62	PO8	-0.798
VP06_ERPs_resplocked_armw	2	1	Fp1	-0.738
VP06_ERPs_resplocked_armw	2	2	Fpz	-0.12
VP06_ERPs_resplocked_armw	2	3	Fp2	-0.582
VP06_ERPs_resplocked_armw	2	4	F7	-1.242
VP06_ERPs_resplocked_armw	2	5	F3	-0.857
VP06_ERPs_resplocked_armw	2	6	Fz	-2.336
VP06_ERPs_resplocked_armw	2	7	F4	-1.61
VP06_ERPs_resplocked_armw	2	8	F8	1.324
VP06_ERPs_resplocked_armw	2	9	FC5	-0.629
VP06_ERPs_resplocked_armw	2	10	FC1	-1.393
VP06_ERPs_resplocked_armw	2	11	FC2	-1.661
VP06_ERPs_resplocked_armw	2	12	FC6	-0.239
VP06_ERPs_resplocked_armw	2	13	T7	-0.132
VP06_ERPs_resplocked_armw	2	14	C3	-0.738
VP06_ERPs_resplocked_armw	2	15	Cz	-0.711
VP06_ERPs_resplocked_armw	2	16	C4	-1.565
VP06_ERPs_resplocked_armw	2	17	T8	0.286
VP06_ERPs_resplocked_armw	2	18	CP5	0.699
VP06_ERPs_resplocked_armw	2	19	CP1	-0.15
VP06_ERPs_resplocked_armw	2	20	CP2	-0.214
VP06_ERPs_resplocked_armw	2	21	CP6	0.804
VP06_ERPs_resplocked_armw	2	22	P7	1.051
VP06_ERPs_resplocked_armw	2	23	P3	-0.139
VP06_ERPs_resplocked_armw	2	24	Pz	-0.252
VP06_ERPs_resplocked_armw	2	25	P4	-0.168
VP06_ERPs_resplocked_armw	2	26	P8	1.645
VP06_ERPs_resplocked_armw	2	27	POz	-0.19
VP06_ERPs_resplocked_armw	2	28	O1	0.008
VP06_ERPs_resplocked_armw	2	29	Oz	-0.235
VP06_ERPs_resplocked_armw	2	30	O2	-0.114
VP06_ERPs_resplocked_armw	2	31	AF7	-2.634
VP06_ERPs_resplocked_armw	2	32	AF3	-0.904
VP06_ERPs_resplocked_armw	2	33	AF4	-1.785
VP06_ERPs_resplocked_armw	2	34	AF8	-0.32
VP06_ERPs_resplocked_armw	2	35	F5	-0.633
VP06_ERPs_resplocked_armw	2	36	F1	-1.923
VP06_ERPs_resplocked_armw	2	37	F2	-1.58
VP06_ERPs_resplocked_armw	2	38	F6	-0.784
VP06_ERPs_resplocked_armw	2	39	FC3	-1.065
VP06_ERPs_resplocked_armw	2	40	FCz	-1.463
VP06_ERPs_resplocked_armw	2	41	FC4	-0.553
VP06_ERPs_resplocked_armw	2	42	C5	0.716
VP06_ERPs_resplocked_armw	2	43	C1	-0.48
VP06_ERPs_resplocked_armw	2	44	C2	-1.008
VP06_ERPs_resplocked_armw	2	45	C6	0.23
VP06_ERPs_resplocked_armw	2	46	CP3	-0.035
VP06_ERPs_resplocked_armw	2	47	CPz	-0.145
VP06_ERPs_resplocked_armw	2	48	CP4	-0.874
VP06_ERPs_resplocked_armw	2	49	P5	0.139
VP06_ERPs_resplocked_armw	2	50	P1	-0.153
VP06_ERPs_resplocked_armw	2	51	P2	-0.276
VP06_ERPs_resplocked_armw	2	52	P6	0.271
VP06_ERPs_resplocked_armw	2	53	PO5	-0.343
VP06_ERPs_resplocked_armw	2	54	PO3	-0.411
VP06_ERPs_resplocked_armw	2	55	PO4	-0.211
VP06_ERPs_resplocked_armw	2	56	PO6	-0.197
VP06_ERPs_resplocked_armw	2	57	FT7	0.802
VP06_ERPs_resplocked_armw	2	58	FT8	0.16
VP06_ERPs_resplocked_armw	2	59	TP7	1.16
VP06_ERPs_resplocked_armw	2	60	TP8	0.28
VP06_ERPs_resplocked_armw	2	61	PO7	-0.317
VP06_ERPs_resplocked_armw	2	62	PO8	-0.102
VP06_ERPs_resplocked_armw	4	1	Fp1	-6.029
VP06_ERPs_resplocked_armw	4	2	Fpz	1.153
VP06_ERPs_resplocked_armw	4	3	Fp2	0.01
VP06_ERPs_resplocked_armw	4	4	F7	-2.034
VP06_ERPs_resplocked_armw	4	5	F3	-7.464
VP06_ERPs_resplocked_armw	4	6	Fz	-11.988
VP06_ERPs_resplocked_armw	4	7	F4	-10.176
VP06_ERPs_resplocked_armw	4	8	F8	-2.485
VP06_ERPs_resplocked_armw	4	9	FC5	-3.932
VP06_ERPs_resplocked_armw	4	10	FC1	-13.137
VP06_ERPs_resplocked_armw	4	11	FC2	-10.518
VP06_ERPs_resplocked_armw	4	12	FC6	-6.235
VP06_ERPs_resplocked_armw	4	13	T7	-2.706
VP06_ERPs_resplocked_armw	4	14	C3	-12.895
VP06_ERPs_resplocked_armw	4	15	Cz	-13.521
VP06_ERPs_resplocked_armw	4	16	C4	-11.623
VP06_ERPs_resplocked_armw	4	17	T8	-0.18
VP06_ERPs_resplocked_armw	4	18	CP5	-8.848
VP06_ERPs_resplocked_armw	4	19	CP1	-13.579
VP06_ERPs_resplocked_armw	4	20	CP2	-13.734
VP06_ERPs_resplocked_armw	4	21	CP6	-6.217
VP06_ERPs_resplocked_armw	4	22	P7	-4.553
VP06_ERPs_resplocked_armw	4	23	P3	-13.334
VP06_ERPs_resplocked_armw	4	24	Pz	-13.283
VP06_ERPs_resplocked_armw	4	25	P4	-11.752
VP06_ERPs_resplocked_armw	4	26	P8	-1.801
VP06_ERPs_resplocked_armw	4	27	POz	-13.976
VP06_ERPs_resplocked_armw	4	28	O1	-12
VP06_ERPs_resplocked_armw	4	29	Oz	-11.729
VP06_ERPs_resplocked_armw	4	30	O2	-11.752
VP06_ERPs_resplocked_armw	4	31	AF7	-16.605
VP06_ERPs_resplocked_armw	4	32	AF3	-7.507
VP06_ERPs_resplocked_armw	4	33	AF4	-8.441
VP06_ERPs_resplocked_armw	4	34	AF8	-3.781
VP06_ERPs_resplocked_armw	4	35	F5	-7.913
VP06_ERPs_resplocked_armw	4	36	F1	-11.08
VP06_ERPs_resplocked_armw	4	37	F2	-10.243
VP06_ERPs_resplocked_armw	4	38	F6	-7.672
VP06_ERPs_resplocked_armw	4	39	FC3	-12.142
VP06_ERPs_resplocked_armw	4	40	FCz	-12.334
VP06_ERPs_resplocked_armw	4	41	FC4	-7.572
VP06_ERPs_resplocked_armw	4	42	C5	-4.731
VP06_ERPs_resplocked_armw	4	43	C1	-13.13
VP06_ERPs_resplocked_armw	4	44	C2	-12.854
VP06_ERPs_resplocked_armw	4	45	C6	-5.763
VP06_ERPs_resplocked_armw	4	46	CP3	-12.881
VP06_ERPs_resplocked_armw	4	47	CPz	-13.589
VP06_ERPs_resplocked_armw	4	48	CP4	-13.199
VP06_ERPs_resplocked_armw	4	49	P5	-12.29
VP06_ERPs_resplocked_armw	4	50	P1	-13.412
VP06_ERPs_resplocked_armw	4	51	P2	-13.212
VP06_ERPs_resplocked_armw	4	52	P6	-9.757
VP06_ERPs_resplocked_armw	4	53	PO5	-12.573
VP06_ERPs_resplocked_armw	4	54	PO3	-12.398
VP06_ERPs_resplocked_armw	4	55	PO4	-11.761
VP06_ERPs_resplocked_armw	4	56	PO6	-11.619
VP06_ERPs_resplocked_armw	4	57	FT7	4.055
VP06_ERPs_resplocked_armw	4	58	FT8	-5.957
VP06_ERPs_resplocked_armw	4	59	TP7	-1.012
VP06_ERPs_resplocked_armw	4	60	TP8	-0.13
VP06_ERPs_resplocked_armw	4	61	PO7	-12.386
VP06_ERPs_resplocked_armw	4	62	PO8	-11.741
VP06_ERPs_resplocked_armw	5	1	Fp1	-2.908
VP06_ERPs_resplocked_armw	5	2	Fpz	0.211
VP06_ERPs_resplocked_armw	5	3	Fp2	-1.596
VP06_ERPs_resplocked_armw	5	4	F7	0.441
VP06_ERPs_resplocked_armw	5	5	F3	-2.547
VP06_ERPs_resplocked_armw	5	6	Fz	-3.838
VP06_ERPs_resplocked_armw	5	7	F4	-3.861
VP06_ERPs_resplocked_armw	5	8	F8	-2.81
VP06_ERPs_resplocked_armw	5	9	FC5	-0.341
VP06_ERPs_resplocked_armw	5	10	FC1	-3.273
VP06_ERPs_resplocked_armw	5	11	FC2	-3.849
VP06_ERPs_resplocked_armw	5	12	FC6	-3.68
VP06_ERPs_resplocked_armw	5	13	T7	1.619
VP06_ERPs_resplocked_armw	5	14	C3	-3.476
VP06_ERPs_resplocked_armw	5	15	Cz	-4.407
VP06_ERPs_resplocked_armw	5	16	C4	-4.603
VP06_ERPs_resplocked_armw	5	17	T8	-2.26
VP06_ERPs_resplocked_armw	5	18	CP5	-1.628
VP06_ERPs_resplocked_armw	5	19	CP1	-4.105
VP06_ERPs_resplocked_armw	5	20	CP2	-5.478
VP06_ERPs_resplocked_armw	5	21	CP6	-4.841
VP06_ERPs_resplocked_armw	5	22	P7	-0.148
VP06_ERPs_resplocked_armw	5	23	P3	-3.653
VP06_ERPs_resplocked_armw	5	24	Pz	-5.342
VP06_ERPs_resplocked_armw	5	25	P4	-5.551
VP06_ERPs_resplocked_armw	5	26	P8	-2.152
VP06_ERPs_resplocked_armw	5	27	POz	-5.985
VP06_ERPs_resplocked_armw	5	28	O1	-4.574
VP06_ERPs_resplocked_armw	5	29	Oz	-5.349
VP06_ERPs_resplocked_armw	5	30	O2	-5.422
VP06_ERPs_resplocked_armw	5	31	AF7	-5.89
VP06_ERPs_resplocked_armw	5	32	AF3	-2.628
VP06_ERPs_resplocked_armw	5	33	AF4	-3.921
VP06_ERPs_resplocked_armw	5	34	AF8	-2.532
VP06_ERPs_resplocked_armw	5	35	F5	-2.746
VP06_ERPs_resplocked_armw	5	36	F1	-3.177
VP06_ERPs_resplocked_armw	5	37	F2	-3.797
VP06_ERPs_resplocked_armw	5	38	F6	-5.469
VP06_ERPs_resplocked_armw	5	39	FC3	-2.984
VP06_ERPs_resplocked_armw	5	40	FCz	-3.998
VP06_ERPs_resplocked_armw	5	41	FC4	-4
VP06_ERPs_resplocked_armw	5	42	C5	-0.673
VP06_ERPs_resplocked_armw	5	43	C1	-3.311
VP06_ERPs_resplocked_armw	5	44	C2	-5.266
VP06_ERPs_resplocked_armw	5	45	C6	-3.174
VP06_ERPs_resplocked_armw	5	46	CP3	-3.424
VP06_ERPs_resplocked_armw	5	47	CPz	-4.193
VP06_ERPs_resplocked_armw	5	48	CP4	-5.278
VP06_ERPs_resplocked_armw	5	49	P5	-1.985
VP06_ERPs_resplocked_armw	5	50	P1	-3.641
VP06_ERPs_resplocked_armw	5	51	P2	-5.481
VP06_ERPs_resplocked_armw	5	52	P6	-4.381
VP06_ERPs_resplocked_armw	5	53	PO5	-3.936
VP06_ERPs_resplocked_armw	5	54	PO3	-3.875
VP06_ERPs_resplocked_armw	5	55	PO4	-5.514
VP06_ERPs_resplocked_armw	5	56	PO6	-5.53
VP06_ERPs_resplocked_armw	5	57	FT7	2.705
VP06_ERPs_resplocked_armw	5	58	FT8	-3.967
VP06_ERPs_resplocked_armw	5	59	TP7	1.256
VP06_ERPs_resplocked_armw	5	60	TP8	-2.2
VP06_ERPs_resplocked_armw	5	61	PO7	-3.893
VP06_ERPs_resplocked_armw	5	62	PO8	-5.513
VP07_ERPs_resplocked_armw	1	1	Fp1	3.06
VP07_ERPs_resplocked_armw	1	2	Fpz	0.735
VP07_ERPs_resplocked_armw	1	3	Fp2	5.668
VP07_ERPs_resplocked_armw	1	4	F7	-1.181
VP07_ERPs_resplocked_armw	1	5	F3	1.662
VP07_ERPs_resplocked_armw	1	6	Fz	1.868
VP07_ERPs_resplocked_armw	1	7	F4	3.911
VP07_ERPs_resplocked_armw	1	8	F8	3.484
VP07_ERPs_resplocked_armw	1	9	FC5	3.656
VP07_ERPs_resplocked_armw	1	10	FC1	3.613
VP07_ERPs_resplocked_armw	1	11	FC2	3.976
VP07_ERPs_resplocked_armw	1	12	FC6	4.699
VP07_ERPs_resplocked_armw	1	13	T7	3.651
VP07_ERPs_resplocked_armw	1	14	C3	4.61
VP07_ERPs_resplocked_armw	1	15	Cz	4.053
VP07_ERPs_resplocked_armw	1	16	C4	3.062
VP07_ERPs_resplocked_armw	1	17	T8	3.322
VP07_ERPs_resplocked_armw	1	18	CP5	3.645
VP07_ERPs_resplocked_armw	1	19	CP1	4.138
VP07_ERPs_resplocked_armw	1	20	CP2	1.792
VP07_ERPs_resplocked_armw	1	21	CP6	3.957
VP07_ERPs_resplocked_armw	1	22	P7	4.68
VP07_ERPs_resplocked_armw	1	23	P3	3.524
VP07_ERPs_resplocked_armw	1	24	Pz	2.704
VP07_ERPs_resplocked_armw	1	25	P4	2.493
VP07_ERPs_resplocked_armw	1	26	P8	3.805
VP07_ERPs_resplocked_armw	1	27	POz	3.356
VP07_ERPs_resplocked_armw	1	28	O1	3.246
VP07_ERPs_resplocked_armw	1	29	Oz	3.804
VP07_ERPs_resplocked_armw	1	30	O2	4.473
VP07_ERPs_resplocked_armw	1	31	AF7	4.489
VP07_ERPs_resplocked_armw	1	32	AF3	0.58
VP07_ERPs_resplocked_armw	1	33	AF4	3.518
VP07_ERPs_resplocked_armw	1	34	AF8	9.45
VP07_ERPs_resplocked_armw	1	35	F5	2.297
VP07_ERPs_resplocked_armw	1	36	F1	1.753
VP07_ERPs_resplocked_armw	1	37	F2	4.1
VP07_ERPs_resplocked_armw	1	38	F6	3.975
VP07_ERPs_resplocked_armw	1	39	FC3	2.732
VP07_ERPs_resplocked_armw	1	40	FCz	3.187
VP07_ERPs_resplocked_armw	1	41	FC4	4.111
VP07_ERPs_resplocked_armw	1	42	C5	2.936
VP07_ERPs_resplocked_armw	1	43	C1	5.055
VP07_ERPs_resplocked_armw	1	44	C2	2.84
VP07_ERPs_resplocked_armw	1	45	C6	4.189
VP07_ERPs_resplocked_armw	1	46	CP3	3.175
VP07_ERPs_resplocked_armw	1	47	CPz	2.75
VP07_ERPs_resplocked_armw	1	48	CP4	1.984
VP07_ERPs_resplocked_armw	1	49	P5	4.553
VP07_ERPs_resplocked_armw	1	50	P1	3.468
VP07_ERPs_resplocked_armw	1	51	P2	2.647
VP07_ERPs_resplocked_armw	1	52	P6	5.262
VP07_ERPs_resplocked_armw	1	53	PO5	3.224
VP07_ERPs_resplocked_armw	1	54	PO3	3.202
VP07_ERPs_resplocked_armw	1	55	PO4	4.214
VP07_ERPs_resplocked_armw	1	56	PO6	4.363
VP07_ERPs_resplocked_armw	1	57	FT7	3.164
VP07_ERPs_resplocked_armw	1	58	FT8	3.975
VP07_ERPs_resplocked_armw	1	59	TP7	4.047
VP07_ERPs_resplocked_armw	1	60	TP8	4.304
VP07_ERPs_resplocked_armw	1	61	PO7	3.32
VP07_ERPs_resplocked_armw	1	62	PO8	4.254
VP07_ERPs_resplocked_armw	2	1	Fp1	3.092
VP07_ERPs_resplocked_armw	2	2	Fpz	2.364
VP07_ERPs_resplocked_armw	2	3	Fp2	10.936
VP07_ERPs_resplocked_armw	2	4	F7	-5.701
VP07_ERPs_resplocked_armw	2	5	F3	1.155
VP07_ERPs_resplocked_armw	2	6	Fz	1.746
VP07_ERPs_resplocked_armw	2	7	F4	5.821
VP07_ERPs_resplocked_armw	2	8	F8	1.925
VP07_ERPs_resplocked_armw	2	9	FC5	6.107
VP07_ERPs_resplocked_armw	2	10	FC1	5.729
VP07_ERPs_resplocked_armw	2	11	FC2	5.965
VP07_ERPs_resplocked_armw	2	12	FC6	7.079
VP07_ERPs_resplocked_armw	2	13	T7	4.151
VP07_ERPs_resplocked_armw	2	14	C3	6.175
VP07_ERPs_resplocked_armw	2	15	Cz	5.887
VP07_ERPs_resplocked_armw	2	16	C4	5.347
VP07_ERPs_resplocked_armw	2	17	T8	5.134
VP07_ERPs_resplocked_armw	2	18	CP5	4.149
VP07_ERPs_resplocked_armw	2	19	CP1	4.569
VP07_ERPs_resplocked_armw	2	20	CP2	5.813
VP07_ERPs_resplocked_armw	2	21	CP6	8.223
VP07_ERPs_resplocked_armw	2	22	P7	6.079
VP07_ERPs_resplocked_armw	2	23	P3	5.435
VP07_ERPs_resplocked_armw	2	24	Pz	4.385
VP07_ERPs_resplocked_armw	2	25	P4	5.933
VP07_ERPs_resplocked_armw	2	26	P8	7.458
VP07_ERPs_resplocked_armw	2	27	POz	5.093
VP07_ERPs_resplocked_armw	2	28	O1	4.621
VP07_ERPs_resplocked_armw	2	29	Oz	4.711
VP07_ERPs_resplocked_armw	2	30	O2	6.231
VP07_ERPs_resplocked_armw	2	31	AF7	5.257
VP07_ERPs_resplocked_armw	2	32	AF3	-2.788
VP07_ERPs_resplocked_armw	2	33	AF4	5.288
VP07_ERPs_resplocked_armw	2	34	AF8	15.109
VP07_ERPs_resplocked_armw	2	35	F5	1.561
VP07_ERPs_resplocked_armw	2	36	F1	1.157
VP07_ERPs_resplocked_armw	2	37	F2	5.771
VP07_ERPs_resplocked_armw	2	38	F6	5.847
VP07_ERPs_resplocked_armw	2	39	FC3	4.626
VP07_ERPs_resplocked_armw	2	40	FCz	5.788
VP07_ERPs_resplocked_armw	2	41	FC4	5.766
VP07_ERPs_resplocked_armw	2	42	C5	3.356
VP07_ERPs_resplocked_armw	2	43	C1	8.587
VP07_ERPs_resplocked_armw	2	44	C2	5.53
VP07_ERPs_resplocked_armw	2	45	C6	6.674
VP07_ERPs_resplocked_armw	2	46	CP3	3.934
VP07_ERPs_resplocked_armw	2	47	CPz	3.232
VP07_ERPs_resplocked_armw	2	48	CP4	5.742
VP07_ERPs_resplocked_armw	2	49	P5	5.85
VP07_ERPs_resplocked_armw	2	50	P1	5.587
VP07_ERPs_resplocked_armw	2	51	P2	4.636
VP07_ERPs_resplocked_armw	2	52	P6	9.008
VP07_ERPs_resplocked_armw	2	53	PO5	4.22
VP07_ERPs_resplocked_armw	2	54	PO3	4.427
VP07_ERPs_resplocked_armw	2	55	PO4	8.455
VP07_ERPs_resplocked_armw	2	56	PO6	8.502
VP07_ERPs_resplocked_armw	2	57	FT7	3.703
VP07_ERPs_resplocked_armw	2	58	FT8	5.027
VP07_ERPs_resplocked_armw	2	59	TP7	4.964
VP07_ERPs_resplocked_armw	2	60	TP8	7.772
VP07_ERPs_resplocked_armw	2	61	PO7	4.449
VP07_ERPs_resplocked_armw	2	62	PO8	8.625
VP07_ERPs_resplocked_armw	4	1	Fp1	-3.857
VP07_ERPs_resplocked_armw	4	2	Fpz	-5.014
VP07_ERPs_resplocked_armw	4	3	Fp2	-7.522
VP07_ERPs_resplocked_armw	4	4	F7	3.21
VP07_ERPs_resplocked_armw	4	5	F3	-0.905
VP07_ERPs_resplocked_armw	4	6	Fz	-0.811
VP07_ERPs_resplocked_armw	4	7	F4	-6.756
VP07_ERPs_resplocked_armw	4	8	F8	-3.965
VP07_ERPs_resplocked_armw	4	9	FC5	-5.595
VP07_ERPs_resplocked_armw	4	10	FC1	-2.573
VP07_ERPs_resplocked_armw	4	11	FC2	-6.024
VP07_ERPs_resplocked_armw	4	12	FC6	-7.209
VP07_ERPs_resplocked_armw	4	13	T7	-5.007
VP07_ERPs_resplocked_armw	4	14	C3	-5.188
VP07_ERPs_resplocked_armw	4	15	Cz	-2.287
VP07_ERPs_resplocked_armw	4	16	C4	-7.18
VP07_ERPs_resplocked_armw	4	17	T8	-4.995
VP07_ERPs_resplocked_armw	4	18	CP5	-5.848
VP07_ERPs_resplocked_armw	4	19	CP1	-4.606
VP07_ERPs_resplocked_armw	4	20	CP2	-6.302
VP07_ERPs_resplocked_armw	4	21	CP6	-8.694
VP07_ERPs_resplocked_armw	4	22	P7	-7.564
VP07_ERPs_resplocked_armw	4	23	P3	-6.499
VP07_ERPs_resplocked_armw	4	24	Pz	-5.335
VP07_ERPs_resplocked_armw	4	25	P4	-7.675
VP07_ERPs_resplocked_armw	4	26	P8	-7.965
VP07_ERPs_resplocked_armw	4	27	POz	-6.77
VP07_ERPs_resplocked_armw	4	28	O1	-6.964
VP07_ERPs_resplocked_armw	4	29	Oz	-7.525
VP07_ERPs_resplocked_armw	4	30	O2	-8.118
VP07_ERPs_resplocked_armw	4	31	AF7	-7.246
VP07_ERPs_resplocked_armw	4	32	AF3	1.297
VP07_ERPs_resplocked_armw	4	33	AF4	-6.648
VP07_ERPs_resplocked_armw	4	34	AF8	-14.701
VP07_ERPs_resplocked_armw	4	35	F5	-3.784
VP07_ERPs_resplocked_armw	4	36	F1	-0.914
VP07_ERPs_resplocked_armw	4	37	F2	-5.984
VP07_ERPs_resplocked_armw	4	38	F6	-6.818
VP07_ERPs_resplocked_armw	4	39	FC3	-3.477
VP07_ERPs_resplocked_armw	4	40	FCz	-1.4
VP07_ERPs_resplocked_armw	4	41	FC4	-6.081
VP07_ERPs_resplocked_armw	4	42	C5	-4.579
VP07_ERPs_resplocked_armw	4	43	C1	-4.027
VP07_ERPs_resplocked_armw	4	44	C2	-5.341
VP07_ERPs_resplocked_armw	4	45	C6	-9.786
VP07_ERPs_resplocked_armw	4	46	CP3	-5.66
VP07_ERPs_resplocked_armw	4	47	CPz	-4.367
VP07_ERPs_resplocked_armw	4	48	CP4	-7.447
VP07_ERPs_resplocked_armw	4	49	P5	-7.541
VP07_ERPs_resplocked_armw	4	50	P1	-6.473
VP07_ERPs_resplocked_armw	4	51	P2	-7.268
VP07_ERPs_resplocked_armw	4	52	P6	-10.265
VP07_ERPs_resplocked_armw	4	53	PO5	-7.292
VP07_ERPs_resplocked_armw	4	54	PO3	-7.231
VP07_ERPs_resplocked_armw	4	55	PO4	-10.799
VP07_ERPs_resplocked_armw	4	56	PO6	-10.839
VP07_ERPs_resplocked_armw	4	57	FT7	-4.82
VP07_ERPs_resplocked_armw	4	58	FT8	-5.625
VP07_ERPs_resplocked_armw	4	59	TP7	-5.341
VP07_ERPs_resplocked_armw	4	60	TP8	-8.317
VP07_ERPs_resplocked_armw	4	61	PO7	-7.35
VP07_ERPs_resplocked_armw	4	62	PO8	-10.896
VP07_ERPs_resplocked_armw	5	1	Fp1	-6.148
VP07_ERPs_resplocked_armw	5	2	Fpz	-4.846
VP07_ERPs_resplocked_armw	5	3	Fp2	-7.335
VP07_ERPs_resplocked_armw	5	4	F7	1.024
VP07_ERPs_resplocked_armw	5	5	F3	-1.078
VP07_ERPs_resplocked_armw	5	6	Fz	-1.415
VP07_ERPs_resplocked_armw	5	7	F4	-6.344
VP07_ERPs_resplocked_armw	5	8	F8	-5.997
VP07_ERPs_resplocked_armw	5	9	FC5	-4.706
VP07_ERPs_resplocked_armw	5	10	FC1	-3.293
VP07_ERPs_resplocked_armw	5	11	FC2	-5.537
VP07_ERPs_resplocked_armw	5	12	FC6	-5.994
VP07_ERPs_resplocked_armw	5	13	T7	-5.524
VP07_ERPs_resplocked_armw	5	14	C3	-5.337
VP07_ERPs_resplocked_armw	5	15	Cz	-2.944
VP07_ERPs_resplocked_armw	5	16	C4	-6.845
VP07_ERPs_resplocked_armw	5	17	T8	-5.318
VP07_ERPs_resplocked_armw	5	18	CP5	-5.572
VP07_ERPs_resplocked_armw	5	19	CP1	-4.542
VP07_ERPs_resplocked_armw	5	20	CP2	-6.233
VP07_ERPs_resplocked_armw	5	21	CP6	-7.025
VP07_ERPs_resplocked_armw	5	22	P7	-5.076
VP07_ERPs_resplocked_armw	5	23	P3	-5.316
VP07_ERPs_resplocked_armw	5	24	Pz	-5.628
VP07_ERPs_resplocked_armw	5	25	P4	-6.492
VP07_ERPs_resplocked_armw	5	26	P8	-4.038
VP07_ERPs_resplocked_armw	5	27	POz	-5.476
VP07_ERPs_resplocked_armw	5	28	O1	-5.505
VP07_ERPs_resplocked_armw	5	29	Oz	-4.657
VP07_ERPs_resplocked_armw	5	30	O2	-6.01
VP07_ERPs_resplocked_armw	5	31	AF7	-5.206
VP07_ERPs_resplocked_armw	5	32	AF3	-0.209
VP07_ERPs_resplocked_armw	5	33	AF4	-6.272
VP07_ERPs_resplocked_armw	5	34	AF8	-12.894
VP07_ERPs_resplocked_armw	5	35	F5	-2.205
VP07_ERPs_resplocked_armw	5	36	F1	-1.175
VP07_ERPs_resplocked_armw	5	37	F2	-5.53
VP07_ERPs_resplocked_armw	5	38	F6	-6.36
VP07_ERPs_resplocked_armw	5	39	FC3	-4.1
VP07_ERPs_resplocked_armw	5	40	FCz	-1.883
VP07_ERPs_resplocked_armw	5	41	FC4	-5.597
VP07_ERPs_resplocked_armw	5	42	C5	-4.121
VP07_ERPs_resplocked_armw	5	43	C1	-5.005
VP07_ERPs_resplocked_armw	5	44	C2	-4.977
VP07_ERPs_resplocked_armw	5	45	C6	-7.329
VP07_ERPs_resplocked_armw	5	46	CP3	-5.727
VP07_ERPs_resplocked_armw	5	47	CPz	-4.687
VP07_ERPs_resplocked_armw	5	48	CP4	-7.343
VP07_ERPs_resplocked_armw	5	49	P5	-5.051
VP07_ERPs_resplocked_armw	5	50	P1	-5.334
VP07_ERPs_resplocked_armw	5	51	P2	-7.347
VP07_ERPs_resplocked_armw	5	52	P6	-7.881
VP07_ERPs_resplocked_armw	5	53	PO5	-5.293
VP07_ERPs_resplocked_armw	5	54	PO3	-5.358
VP07_ERPs_resplocked_armw	5	55	PO4	-7.933
VP07_ERPs_resplocked_armw	5	56	PO6	-7.817
VP07_ERPs_resplocked_armw	5	57	FT7	-4.95
VP07_ERPs_resplocked_armw	5	58	FT8	-5.963
VP07_ERPs_resplocked_armw	5	59	TP7	-2.827
VP07_ERPs_resplocked_armw	5	60	TP8	-5.414
VP07_ERPs_resplocked_armw	5	61	PO7	-5.359
VP07_ERPs_resplocked_armw	5	62	PO8	-7.851
VP08_ERPs_resplocked_armw	1	1	Fp1	-1.015
VP08_ERPs_resplocked_armw	1	2	Fpz	0.514
VP08_ERPs_resplocked_armw	1	3	Fp2	-0.7
VP08_ERPs_resplocked_armw	1	4	F7	-0.806
VP08_ERPs_resplocked_armw	1	5	F3	2.008
VP08_ERPs_resplocked_armw	1	6	Fz	2.153
VP08_ERPs_resplocked_armw	1	7	F4	3.633
VP08_ERPs_resplocked_armw	1	8	F8	1.423
VP08_ERPs_resplocked_armw	1	9	FC5	0.962
VP08_ERPs_resplocked_armw	1	10	FC1	3.612
VP08_ERPs_resplocked_armw	1	11	FC2	3.57
VP08_ERPs_resplocked_armw	1	12	FC6	2.206
VP08_ERPs_resplocked_armw	1	13	T7	0.354
VP08_ERPs_resplocked_armw	1	14	C3	3.247
VP08_ERPs_resplocked_armw	1	15	Cz	4.184
VP08_ERPs_resplocked_armw	1	16	C4	2.647
VP08_ERPs_resplocked_armw	1	17	T8	-0.266
VP08_ERPs_resplocked_armw	1	18	CP5	0.376
VP08_ERPs_resplocked_armw	1	19	CP1	3.129
VP08_ERPs_resplocked_armw	1	20	CP2	2.928
VP08_ERPs_resplocked_armw	1	21	CP6	-0.365
VP08_ERPs_resplocked_armw	1	22	P7	1.725
VP08_ERPs_resplocked_armw	1	23	P3	1.408
VP08_ERPs_resplocked_armw	1	24	Pz	2.322
VP08_ERPs_resplocked_armw	1	25	P4	1.294
VP08_ERPs_resplocked_armw	1	26	P8	-0.305
VP08_ERPs_resplocked_armw	1	27	POz	1.2
VP08_ERPs_resplocked_armw	1	28	O1	1.392
VP08_ERPs_resplocked_armw	1	29	Oz	1.032
VP08_ERPs_resplocked_armw	1	30	O2	0.617
VP08_ERPs_resplocked_armw	1	31	AF7	-1.829
VP08_ERPs_resplocked_armw	1	32	AF3	0.219
VP08_ERPs_resplocked_armw	1	33	AF4	2.245
VP08_ERPs_resplocked_armw	1	34	AF8	0.943
VP08_ERPs_resplocked_armw	1	35	F5	1.945
VP08_ERPs_resplocked_armw	1	36	F1	2.081
VP08_ERPs_resplocked_armw	1	37	F2	3.625
VP08_ERPs_resplocked_armw	1	38	F6	2.494
VP08_ERPs_resplocked_armw	1	39	FC3	3.152
VP08_ERPs_resplocked_armw	1	40	FCz	3.569
VP08_ERPs_resplocked_armw	1	41	FC4	3.663
VP08_ERPs_resplocked_armw	1	42	C5	1.264
VP08_ERPs_resplocked_armw	1	43	C1	4.326
VP08_ERPs_resplocked_armw	1	44	C2	4.133
VP08_ERPs_resplocked_armw	1	45	C6	0.462
VP08_ERPs_resplocked_armw	1	46	CP3	2.434
VP08_ERPs_resplocked_armw	1	47	CPz	3.359
VP08_ERPs_resplocked_armw	1	48	CP4	0.909
VP08_ERPs_resplocked_armw	1	49	P5	1.478
VP08_ERPs_resplocked_armw	1	50	P1	1.896
VP08_ERPs_resplocked_armw	1	51	P2	1.77
VP08_ERPs_resplocked_armw	1	52	P6	-0.328
VP08_ERPs_resplocked_armw	1	53	PO5	1.504
VP08_ERPs_resplocked_armw	1	54	PO3	1.363
VP08_ERPs_resplocked_armw	1	55	PO4	0.659
VP08_ERPs_resplocked_armw	1	56	PO6	0.682
VP08_ERPs_resplocked_armw	1	57	FT7	0.864
VP08_ERPs_resplocked_armw	1	58	FT8	1.197
VP08_ERPs_resplocked_armw	1	59	TP7	0.292
VP08_ERPs_resplocked_armw	1	60	TP8	-0.252
VP08_ERPs_resplocked_armw	1	61	PO7	1.395
VP08_ERPs_resplocked_armw	1	62	PO8	0.708
VP08_ERPs_resplocked_armw	2	1	Fp1	1.674
VP08_ERPs_resplocked_armw	2	2	Fpz	0.672
VP08_ERPs_resplocked_armw	2	3	Fp2	5.454
VP08_ERPs_resplocked_armw	2	4	F7	0.721
VP08_ERPs_resplocked_armw	2	5	F3	2.653
VP08_ERPs_resplocked_armw	2	6	Fz	2.8
VP08_ERPs_resplocked_armw	2	7	F4	3.451
VP08_ERPs_resplocked_armw	2	8	F8	1.629
VP08_ERPs_resplocked_armw	2	9	FC5	1.362
VP08_ERPs_resplocked_armw	2	10	FC1	3.517
VP08_ERPs_resplocked_armw	2	11	FC2	3.531
VP08_ERPs_resplocked_armw	2	12	FC6	1.444
VP08_ERPs_resplocked_armw	2	13	T7	1.239
VP08_ERPs_resplocked_armw	2	14	C3	3.926
VP08_ERPs_resplocked_armw	2	15	Cz	5.248
VP08_ERPs_resplocked_armw	2	16	C4	2.915
VP08_ERPs_resplocked_armw	2	17	T8	1.332
VP08_ERPs_resplocked_armw	2	18	CP5	1.218
VP08_ERPs_resplocked_armw	2	19	CP1	4.392
VP08_ERPs_resplocked_armw	2	20	CP2	4.483
VP08_ERPs_resplocked_armw	2	21	CP6	1.536
VP08_ERPs_resplocked_armw	2	22	P7	2.814
VP08_ERPs_resplocked_armw	2	23	P3	2.699
VP08_ERPs_resplocked_armw	2	24	Pz	3.915
VP08_ERPs_resplocked_armw	2	25	P4	2.185
VP08_ERPs_resplocked_armw	2	26	P8	1.926
VP08_ERPs_resplocked_armw	2	27	POz	3.292
VP08_ERPs_resplocked_armw	2	28	O1	2.959
VP08_ERPs_resplocked_armw	2	29	Oz	3.305
VP08_ERPs_resplocked_armw	2	30	O2	2.56
VP08_ERPs_resplocked_armw	2	31	AF7	0.932
VP08_ERPs_resplocked_armw	2	32	AF3	1.054
VP08_ERPs_resplocked_armw	2	33	AF4	1.781
VP08_ERPs_resplocked_armw	2	34	AF8	4.275
VP08_ERPs_resplocked_armw	2	35	F5	2.688
VP08_ERPs_resplocked_armw	2	36	F1	2.749
VP08_ERPs_resplocked_armw	2	37	F2	3.394
VP08_ERPs_resplocked_armw	2	38	F6	1.956
VP08_ERPs_resplocked_armw	2	39	FC3	3.542
VP08_ERPs_resplocked_armw	2	40	FCz	3.545
VP08_ERPs_resplocked_armw	2	41	FC4	3.482
VP08_ERPs_resplocked_armw	2	42	C5	0.796
VP08_ERPs_resplocked_armw	2	43	C1	5.272
VP08_ERPs_resplocked_armw	2	44	C2	5.259
VP08_ERPs_resplocked_armw	2	45	C6	2.446
VP08_ERPs_resplocked_armw	2	46	CP3	2.985
VP08_ERPs_resplocked_armw	2	47	CPz	4.565
VP08_ERPs_resplocked_armw	2	48	CP4	2.512
VP08_ERPs_resplocked_armw	2	49	P5	2.754
VP08_ERPs_resplocked_armw	2	50	P1	4.46
VP08_ERPs_resplocked_armw	2	51	P2	3.777
VP08_ERPs_resplocked_armw	2	52	P6	1.788
VP08_ERPs_resplocked_armw	2	53	PO5	3.019
VP08_ERPs_resplocked_armw	2	54	PO3	2.782
VP08_ERPs_resplocked_armw	2	55	PO4	2.553
VP08_ERPs_resplocked_armw	2	56	PO6	2.592
VP08_ERPs_resplocked_armw	2	57	FT7	1.432
VP08_ERPs_resplocked_armw	2	58	FT8	0.9
VP08_ERPs_resplocked_armw	2	59	TP7	0.772
VP08_ERPs_resplocked_armw	2	60	TP8	1.943
VP08_ERPs_resplocked_armw	2	61	PO7	2.833
VP08_ERPs_resplocked_armw	2	62	PO8	2.71
VP08_ERPs_resplocked_armw	4	1	Fp1	1.29
VP08_ERPs_resplocked_armw	4	2	Fpz	0.652
VP08_ERPs_resplocked_armw	4	3	Fp2	1.614
VP08_ERPs_resplocked_armw	4	4	F7	-0.11
VP08_ERPs_resplocked_armw	4	5	F3	0.879
VP08_ERPs_resplocked_armw	4	6	Fz	0.932
VP08_ERPs_resplocked_armw	4	7	F4	2.232
VP08_ERPs_resplocked_armw	4	8	F8	1.143
VP08_ERPs_resplocked_armw	4	9	FC5	0.148
VP08_ERPs_resplocked_armw	4	10	FC1	2.261
VP08_ERPs_resplocked_armw	4	11	FC2	2.26
VP08_ERPs_resplocked_armw	4	12	FC6	1.291
VP08_ERPs_resplocked_armw	4	13	T7	-0.945
VP08_ERPs_resplocked_armw	4	14	C3	1.421
VP08_ERPs_resplocked_armw	4	15	Cz	2.743
VP08_ERPs_resplocked_armw	4	16	C4	1.288
VP08_ERPs_resplocked_armw	4	17	T8	-0.915
VP08_ERPs_resplocked_armw	4	18	CP5	-1.8
VP08_ERPs_resplocked_armw	4	19	CP1	1.088
VP08_ERPs_resplocked_armw	4	20	CP2	0.571
VP08_ERPs_resplocked_armw	4	21	CP6	-1.256
VP08_ERPs_resplocked_armw	4	22	P7	-1.164
VP08_ERPs_resplocked_armw	4	23	P3	-1.077
VP08_ERPs_resplocked_armw	4	24	Pz	-0.726
VP08_ERPs_resplocked_armw	4	25	P4	-1.705
VP08_ERPs_resplocked_armw	4	26	P8	-2.641
VP08_ERPs_resplocked_armw	4	27	POz	-1.45
VP08_ERPs_resplocked_armw	4	28	O1	-1.447
VP08_ERPs_resplocked_armw	4	29	Oz	-1.744
VP08_ERPs_resplocked_armw	4	30	O2	-2.331
VP08_ERPs_resplocked_armw	4	31	AF7	-0.391
VP08_ERPs_resplocked_armw	4	32	AF3	0.346
VP08_ERPs_resplocked_armw	4	33	AF4	1.474
VP08_ERPs_resplocked_armw	4	34	AF8	0.895
VP08_ERPs_resplocked_armw	4	35	F5	0.833
VP08_ERPs_resplocked_armw	4	36	F1	0.836
VP08_ERPs_resplocked_armw	4	37	F2	2.262
VP08_ERPs_resplocked_armw	4	38	F6	1.441
VP08_ERPs_resplocked_armw	4	39	FC3	1.462
VP08_ERPs_resplocked_armw	4	40	FCz	2.289
VP08_ERPs_resplocked_armw	4	41	FC4	2.282
VP08_ERPs_resplocked_armw	4	42	C5	-0.116
VP08_ERPs_resplocked_armw	4	43	C1	2.259
VP08_ERPs_resplocked_armw	4	44	C2	2.681
VP08_ERPs_resplocked_armw	4	45	C6	-0.429
VP08_ERPs_resplocked_armw	4	46	CP3	-0.176
VP08_ERPs_resplocked_armw	4	47	CPz	1.018
VP08_ERPs_resplocked_armw	4	48	CP4	-0.847
VP08_ERPs_resplocked_armw	4	49	P5	-1.14
VP08_ERPs_resplocked_armw	4	50	P1	-0.489
VP08_ERPs_resplocked_armw	4	51	P2	-0.909
VP08_ERPs_resplocked_armw	4	52	P6	-2.552
VP08_ERPs_resplocked_armw	4	53	PO5	-1.448
VP08_ERPs_resplocked_armw	4	54	PO3	-1.338
VP08_ERPs_resplocked_armw	4	55	PO4	-2.297
VP08_ERPs_resplocked_armw	4	56	PO6	-2.384
VP08_ERPs_resplocked_armw	4	57	FT7	0.044
VP08_ERPs_resplocked_armw	4	58	FT8	0.617
VP08_ERPs_resplocked_armw	4	59	TP7	-0.161
VP08_ERPs_resplocked_armw	4	60	TP8	-2.004
VP08_ERPs_resplocked_armw	4	61	PO7	-1.383
VP08_ERPs_resplocked_armw	4	62	PO8	-2.347
VP08_ERPs_resplocked_armw	5	1	Fp1	0.047
VP08_ERPs_resplocked_armw	5	2	Fpz	0.502
VP08_ERPs_resplocked_armw	5	3	Fp2	2.635
VP08_ERPs_resplocked_armw	5	4	F7	0.005
VP08_ERPs_resplocked_armw	5	5	F3	0.461
VP08_ERPs_resplocked_armw	5	6	Fz	0.337
VP08_ERPs_resplocked_armw	5	7	F4	1.208
VP08_ERPs_resplocked_armw	5	8	F8	1.768
VP08_ERPs_resplocked_armw	5	9	FC5	-0.174
VP08_ERPs_resplocked_armw	5	10	FC1	1.285
VP08_ERPs_resplocked_armw	5	11	FC2	1.18
VP08_ERPs_resplocked_armw	5	12	FC6	-0.198
VP08_ERPs_resplocked_armw	5	13	T7	-0.743
VP08_ERPs_resplocked_armw	5	14	C3	0.458
VP08_ERPs_resplocked_armw	5	15	Cz	1.672
VP08_ERPs_resplocked_armw	5	16	C4	-0.858
VP08_ERPs_resplocked_armw	5	17	T8	-0.95
VP08_ERPs_resplocked_armw	5	18	CP5	-0.819
VP08_ERPs_resplocked_armw	5	19	CP1	0.979
VP08_ERPs_resplocked_armw	5	20	CP2	0.58
VP08_ERPs_resplocked_armw	5	21	CP6	-2.009
VP08_ERPs_resplocked_armw	5	22	P7	-0.424
VP08_ERPs_resplocked_armw	5	23	P3	-0.295
VP08_ERPs_resplocked_armw	5	24	Pz	0.462
VP08_ERPs_resplocked_armw	5	25	P4	-1.193
VP08_ERPs_resplocked_armw	5	26	P8	-1.981
VP08_ERPs_resplocked_armw	5	27	POz	-0.191
VP08_ERPs_resplocked_armw	5	28	O1	-0.242
VP08_ERPs_resplocked_armw	5	29	Oz	-0.208
VP08_ERPs_resplocked_armw	5	30	O2	-1.725
VP08_ERPs_resplocked_armw	5	31	AF7	0.205
VP08_ERPs_resplocked_armw	5	32	AF3	0.158
VP08_ERPs_resplocked_armw	5	33	AF4	0.423
VP08_ERPs_resplocked_armw	5	34	AF8	0.175
VP08_ERPs_resplocked_armw	5	35	F5	0.337
VP08_ERPs_resplocked_armw	5	36	F1	0.382
VP08_ERPs_resplocked_armw	5	37	F2	1.146
VP08_ERPs_resplocked_armw	5	38	F6	0.328
VP08_ERPs_resplocked_armw	5	39	FC3	0.928
VP08_ERPs_resplocked_armw	5	40	FCz	1.203
VP08_ERPs_resplocked_armw	5	41	FC4	1.108
VP08_ERPs_resplocked_armw	5	42	C5	-0.677
VP08_ERPs_resplocked_armw	5	43	C1	1.177
VP08_ERPs_resplocked_armw	5	44	C2	1.658
VP08_ERPs_resplocked_armw	5	45	C6	-0.951
VP08_ERPs_resplocked_armw	5	46	CP3	0.396
VP08_ERPs_resplocked_armw	5	47	CPz	1.204
VP08_ERPs_resplocked_armw	5	48	CP4	-0.898
VP08_ERPs_resplocked_armw	5	49	P5	-0.269
VP08_ERPs_resplocked_armw	5	50	P1	-0.053
VP08_ERPs_resplocked_armw	5	51	P2	-0.712
VP08_ERPs_resplocked_armw	5	52	P6	-1.985
VP08_ERPs_resplocked_armw	5	53	PO5	-0.257
VP08_ERPs_resplocked_armw	5	54	PO3	-0.078
VP08_ERPs_resplocked_armw	5	55	PO4	-1.677
VP08_ERPs_resplocked_armw	5	56	PO6	-1.7
VP08_ERPs_resplocked_armw	5	57	FT7	-0.244
VP08_ERPs_resplocked_armw	5	58	FT8	0.06
VP08_ERPs_resplocked_armw	5	59	TP7	0.394
VP08_ERPs_resplocked_armw	5	60	TP8	-1.909
VP08_ERPs_resplocked_armw	5	61	PO7	-0.193
VP08_ERPs_resplocked_armw	5	62	PO8	-1.796
VP09_ERPs_resplocked_armw	1	1	Fp1	0.101
VP09_ERPs_resplocked_armw	1	2	Fpz	0.195
VP09_ERPs_resplocked_armw	1	3	Fp2	0.046
VP09_ERPs_resplocked_armw	1	4	F7	0.704
VP09_ERPs_resplocked_armw	1	5	F3	0.528
VP09_ERPs_resplocked_armw	1	6	Fz	0.514
VP09_ERPs_resplocked_armw	1	7	F4	0.477
VP09_ERPs_resplocked_armw	1	8	F8	0.322
VP09_ERPs_resplocked_armw	1	9	FC5	0.456
VP09_ERPs_resplocked_armw	1	10	FC1	0.796
VP09_ERPs_resplocked_armw	1	11	FC2	0.917
VP09_ERPs_resplocked_armw	1	12	FC6	0.542
VP09_ERPs_resplocked_armw	1	13	T7	0.41
VP09_ERPs_resplocked_armw	1	14	C3	1.385
VP09_ERPs_resplocked_armw	1	15	Cz	0.92
VP09_ERPs_resplocked_armw	1	16	C4	-0.144
VP09_ERPs_resplocked_armw	1	17	T8	-0.045
VP09_ERPs_resplocked_armw	1	18	CP5	0.105
VP09_ERPs_resplocked_armw	1	19	CP1	0.641
VP09_ERPs_resplocked_armw	1	20	CP2	0.711
VP09_ERPs_resplocked_armw	1	21	CP6	-0.043
VP09_ERPs_resplocked_armw	1	22	P7	0.131
VP09_ERPs_resplocked_armw	1	23	P3	0.093
VP09_ERPs_resplocked_armw	1	24	Pz	-0.349
VP09_ERPs_resplocked_armw	1	25	P4	-0.203
VP09_ERPs_resplocked_armw	1	26	P8	-0.138
VP09_ERPs_resplocked_armw	1	27	POz	-0.328
VP09_ERPs_resplocked_armw	1	28	O1	-0.646
VP09_ERPs_resplocked_armw	1	29	Oz	-0.147
VP09_ERPs_resplocked_armw	1	30	O2	-0.195
VP09_ERPs_resplocked_armw	1	31	AF7	-0.161
VP09_ERPs_resplocked_armw	1	32	AF3	0.533
VP09_ERPs_resplocked_armw	1	33	AF4	0.217
VP09_ERPs_resplocked_armw	1	34	AF8	0.404
VP09_ERPs_resplocked_armw	1	35	F5	0.669
VP09_ERPs_resplocked_armw	1	36	F1	0.439
VP09_ERPs_resplocked_armw	1	37	F2	0.453
VP09_ERPs_resplocked_armw	1	38	F6	0.265
VP09_ERPs_resplocked_armw	1	39	FC3	0.941
VP09_ERPs_resplocked_armw	1	40	FCz	0.918
VP09_ERPs_resplocked_armw	1	41	FC4	0.872
VP09_ERPs_resplocked_armw	1	42	C5	0.533
VP09_ERPs_resplocked_armw	1	43	C1	1.55
VP09_ERPs_resplocked_armw	1	44	C2	1.102
VP09_ERPs_resplocked_armw	1	45	C6	-0.049
VP09_ERPs_resplocked_armw	1	46	CP3	1.311
VP09_ERPs_resplocked_armw	1	47	CPz	0.486
VP09_ERPs_resplocked_armw	1	48	CP4	-0.123
VP09_ERPs_resplocked_armw	1	49	P5	0.168
VP09_ERPs_resplocked_armw	1	50	P1	0.158
VP09_ERPs_resplocked_armw	1	51	P2	-0.244
VP09_ERPs_resplocked_armw	1	52	P6	-0.184
VP09_ERPs_resplocked_armw	1	53	PO5	-0.213
VP09_ERPs_resplocked_armw	1	54	PO3	-0.608
VP09_ERPs_resplocked_armw	1	55	PO4	-0.208
VP09_ERPs_resplocked_armw	1	56	PO6	-0.124
VP09_ERPs_resplocked_armw	1	57	FT7	-0.153
VP09_ERPs_resplocked_armw	1	58	FT8	-0.19
VP09_ERPs_resplocked_armw	1	59	TP7	-0.201
VP09_ERPs_resplocked_armw	1	60	TP8	-0.2
VP09_ERPs_resplocked_armw	1	61	PO7	-0.276
VP09_ERPs_resplocked_armw	1	62	PO8	-0.174
VP09_ERPs_resplocked_armw	2	1	Fp1	1.322
VP09_ERPs_resplocked_armw	2	2	Fpz	1.788
VP09_ERPs_resplocked_armw	2	3	Fp2	2.127
VP09_ERPs_resplocked_armw	2	4	F7	0.993
VP09_ERPs_resplocked_armw	2	5	F3	1.437
VP09_ERPs_resplocked_armw	2	6	Fz	1.401
VP09_ERPs_resplocked_armw	2	7	F4	1.391
VP09_ERPs_resplocked_armw	2	8	F8	0.781
VP09_ERPs_resplocked_armw	2	9	FC5	1.317
VP09_ERPs_resplocked_armw	2	10	FC1	1.808
VP09_ERPs_resplocked_armw	2	11	FC2	1.835
VP09_ERPs_resplocked_armw	2	12	FC6	1.045
VP09_ERPs_resplocked_armw	2	13	T7	1.043
VP09_ERPs_resplocked_armw	2	14	C3	2.471
VP09_ERPs_resplocked_armw	2	15	Cz	2.136
VP09_ERPs_resplocked_armw	2	16	C4	1.136
VP09_ERPs_resplocked_armw	2	17	T8	0.723
VP09_ERPs_resplocked_armw	2	18	CP5	2.238
VP09_ERPs_resplocked_armw	2	19	CP1	1.792
VP09_ERPs_resplocked_armw	2	20	CP2	1.234
VP09_ERPs_resplocked_armw	2	21	CP6	0.618
VP09_ERPs_resplocked_armw	2	22	P7	1.01
VP09_ERPs_resplocked_armw	2	23	P3	0.916
VP09_ERPs_resplocked_armw	2	24	Pz	0.428
VP09_ERPs_resplocked_armw	2	25	P4	0.51
VP09_ERPs_resplocked_armw	2	26	P8	0.628
VP09_ERPs_resplocked_armw	2	27	POz	0.477
VP09_ERPs_resplocked_armw	2	28	O1	-0.597
VP09_ERPs_resplocked_armw	2	29	Oz	0.069
VP09_ERPs_resplocked_armw	2	30	O2	0.501
VP09_ERPs_resplocked_armw	2	31	AF7	0.517
VP09_ERPs_resplocked_armw	2	32	AF3	1.195
VP09_ERPs_resplocked_armw	2	33	AF4	1.468
VP09_ERPs_resplocked_armw	2	34	AF8	0.876
VP09_ERPs_resplocked_armw	2	35	F5	1.13
VP09_ERPs_resplocked_armw	2	36	F1	1.492
VP09_ERPs_resplocked_armw	2	37	F2	1.34
VP09_ERPs_resplocked_armw	2	38	F6	1.507
VP09_ERPs_resplocked_armw	2	39	FC3	2.837
VP09_ERPs_resplocked_armw	2	40	FCz	1.817
VP09_ERPs_resplocked_armw	2	41	FC4	1.807
VP09_ERPs_resplocked_armw	2	42	C5	1.458
VP09_ERPs_resplocked_armw	2	43	C1	2.925
VP09_ERPs_resplocked_armw	2	44	C2	2.197
VP09_ERPs_resplocked_armw	2	45	C6	0.762
VP09_ERPs_resplocked_armw	2	46	CP3	2.237
VP09_ERPs_resplocked_armw	2	47	CPz	1.627
VP09_ERPs_resplocked_armw	2	48	CP4	0.567
VP09_ERPs_resplocked_armw	2	49	P5	1.027
VP09_ERPs_resplocked_armw	2	50	P1	1.05
VP09_ERPs_resplocked_armw	2	51	P2	0.5
VP09_ERPs_resplocked_armw	2	52	P6	0.512
VP09_ERPs_resplocked_armw	2	53	PO5	0.387
VP09_ERPs_resplocked_armw	2	54	PO3	0.447
VP09_ERPs_resplocked_armw	2	55	PO4	0.387
VP09_ERPs_resplocked_armw	2	56	PO6	0.645
VP09_ERPs_resplocked_armw	2	57	FT7	0.305
VP09_ERPs_resplocked_armw	2	58	FT8	0.514
VP09_ERPs_resplocked_armw	2	59	TP7	0.524
VP09_ERPs_resplocked_armw	2	60	TP8	0.134
VP09_ERPs_resplocked_armw	2	61	PO7	0.326
VP09_ERPs_resplocked_armw	2	62	PO8	0.658
VP09_ERPs_resplocked_armw	4	1	Fp1	1.426
VP09_ERPs_resplocked_armw	4	2	Fpz	0.918
VP09_ERPs_resplocked_armw	4	3	Fp2	0.521
VP09_ERPs_resplocked_armw	4	4	F7	1.144
VP09_ERPs_resplocked_armw	4	5	F3	1.387
VP09_ERPs_resplocked_armw	4	6	Fz	1.415
VP09_ERPs_resplocked_armw	4	7	F4	1.166
VP09_ERPs_resplocked_armw	4	8	F8	0.431
VP09_ERPs_resplocked_armw	4	9	FC5	1.503
VP09_ERPs_resplocked_armw	4	10	FC1	2.009
VP09_ERPs_resplocked_armw	4	11	FC2	2.001
VP09_ERPs_resplocked_armw	4	12	FC6	-0.166
VP09_ERPs_resplocked_armw	4	13	T7	0.949
VP09_ERPs_resplocked_armw	4	14	C3	3.141
VP09_ERPs_resplocked_armw	4	15	Cz	2.868
VP09_ERPs_resplocked_armw	4	16	C4	0.43
VP09_ERPs_resplocked_armw	4	17	T8	-0.592
VP09_ERPs_resplocked_armw	4	18	CP5	1.932
VP09_ERPs_resplocked_armw	4	19	CP1	3.087
VP09_ERPs_resplocked_armw	4	20	CP2	1.886
VP09_ERPs_resplocked_armw	4	21	CP6	-0.899
VP09_ERPs_resplocked_armw	4	22	P7	2.196
VP09_ERPs_resplocked_armw	4	23	P3	2.293
VP09_ERPs_resplocked_armw	4	24	Pz	2.628
VP09_ERPs_resplocked_armw	4	25	P4	0.683
VP09_ERPs_resplocked_armw	4	26	P8	0.679
VP09_ERPs_resplocked_armw	4	27	POz	2.704
VP09_ERPs_resplocked_armw	4	28	O1	2.512
VP09_ERPs_resplocked_armw	4	29	Oz	2.413
VP09_ERPs_resplocked_armw	4	30	O2	0.725
VP09_ERPs_resplocked_armw	4	31	AF7	1.521
VP09_ERPs_resplocked_armw	4	32	AF3	1.861
VP09_ERPs_resplocked_armw	4	33	AF4	0.399
VP09_ERPs_resplocked_armw	4	34	AF8	0.81
VP09_ERPs_resplocked_armw	4	35	F5	1.286
VP09_ERPs_resplocked_armw	4	36	F1	1.403
VP09_ERPs_resplocked_armw	4	37	F2	1.135
VP09_ERPs_resplocked_armw	4	38	F6	0.365
VP09_ERPs_resplocked_armw	4	39	FC3	2.646
VP09_ERPs_resplocked_armw	4	40	FCz	1.971
VP09_ERPs_resplocked_armw	4	41	FC4	1.962
VP09_ERPs_resplocked_armw	4	42	C5	1.401
VP09_ERPs_resplocked_armw	4	43	C1	3.865
VP09_ERPs_resplocked_armw	4	44	C2	2.774
VP09_ERPs_resplocked_armw	4	45	C6	-0.565
VP09_ERPs_resplocked_armw	4	46	CP3	3.172
VP09_ERPs_resplocked_armw	4	47	CPz	3.156
VP09_ERPs_resplocked_armw	4	48	CP4	0.666
VP09_ERPs_resplocked_armw	4	49	P5	2.174
VP09_ERPs_resplocked_armw	4	50	P1	3.008
VP09_ERPs_resplocked_armw	4	51	P2	0.771
VP09_ERPs_resplocked_armw	4	52	P6	0.701
VP09_ERPs_resplocked_armw	4	53	PO5	2.417
VP09_ERPs_resplocked_armw	4	54	PO3	2.545
VP09_ERPs_resplocked_armw	4	55	PO4	0.712
VP09_ERPs_resplocked_armw	4	56	PO6	0.686
VP09_ERPs_resplocked_armw	4	57	FT7	1.049
VP09_ERPs_resplocked_armw	4	58	FT8	-0.493
VP09_ERPs_resplocked_armw	4	59	TP7	1.408
VP09_ERPs_resplocked_armw	4	60	TP8	-0.861
VP09_ERPs_resplocked_armw	4	61	PO7	2.376
VP09_ERPs_resplocked_armw	4	62	PO8	0.676
VP09_ERPs_resplocked_armw	5	1	Fp1	2.731
VP09_ERPs_resplocked_armw	5	2	Fpz	2.24
VP09_ERPs_resplocked_armw	5	3	Fp2	0.844
VP09_ERPs_resplocked_armw	5	4	F7	1.338
VP09_ERPs_resplocked_armw	5	5	F3	1.097
VP09_ERPs_resplocked_armw	5	6	Fz	1.08
VP09_ERPs_resplocked_armw	5	7	F4	0.754
VP09_ERPs_resplocked_armw	5	8	F8	-0.002
VP09_ERPs_resplocked_armw	5	9	FC5	1.446
VP09_ERPs_resplocked_armw	5	10	FC1	0.544
VP09_ERPs_resplocked_armw	5	11	FC2	0.508
VP09_ERPs_resplocked_armw	5	12	FC6	-1.101
VP09_ERPs_resplocked_armw	5	13	T7	0.723
VP09_ERPs_resplocked_armw	5	14	C3	1.3
VP09_ERPs_resplocked_armw	5	15	Cz	0.881
VP09_ERPs_resplocked_armw	5	16	C4	-0.416
VP09_ERPs_resplocked_armw	5	17	T8	-0.812
VP09_ERPs_resplocked_armw	5	18	CP5	0.73
VP09_ERPs_resplocked_armw	5	19	CP1	1.158
VP09_ERPs_resplocked_armw	5	20	CP2	0.392
VP09_ERPs_resplocked_armw	5	21	CP6	-0.916
VP09_ERPs_resplocked_armw	5	22	P7	1.157
VP09_ERPs_resplocked_armw	5	23	P3	1.155
VP09_ERPs_resplocked_armw	5	24	Pz	0.822
VP09_ERPs_resplocked_armw	5	25	P4	-0.388
VP09_ERPs_resplocked_armw	5	26	P8	-0.362
VP09_ERPs_resplocked_armw	5	27	POz	0.809
VP09_ERPs_resplocked_armw	5	28	O1	0.923
VP09_ERPs_resplocked_armw	5	29	Oz	0.453
VP09_ERPs_resplocked_armw	5	30	O2	-0.362
VP09_ERPs_resplocked_armw	5	31	AF7	1.262
VP09_ERPs_resplocked_armw	5	32	AF3	2.634
VP09_ERPs_resplocked_armw	5	33	AF4	0.412
VP09_ERPs_resplocked_armw	5	34	AF8	0.857
VP09_ERPs_resplocked_armw	5	35	F5	1.431
VP09_ERPs_resplocked_armw	5	36	F1	1.116
VP09_ERPs_resplocked_armw	5	37	F2	0.789
VP09_ERPs_resplocked_armw	5	38	F6	0.413
VP09_ERPs_resplocked_armw	5	39	FC3	1.255
VP09_ERPs_resplocked_armw	5	40	FCz	0.477
VP09_ERPs_resplocked_armw	5	41	FC4	0.455
VP09_ERPs_resplocked_armw	5	42	C5	1.45
VP09_ERPs_resplocked_armw	5	43	C1	1.741
VP09_ERPs_resplocked_armw	5	44	C2	0.86
VP09_ERPs_resplocked_armw	5	45	C6	-0.816
VP09_ERPs_resplocked_armw	5	46	CP3	1.259
VP09_ERPs_resplocked_armw	5	47	CPz	1.13
VP09_ERPs_resplocked_armw	5	48	CP4	-0.468
VP09_ERPs_resplocked_armw	5	49	P5	1.179
VP09_ERPs_resplocked_armw	5	50	P1	1.288
VP09_ERPs_resplocked_armw	5	51	P2	-0.368
VP09_ERPs_resplocked_armw	5	52	P6	-0.436
VP09_ERPs_resplocked_armw	5	53	PO5	1.153
VP09_ERPs_resplocked_armw	5	54	PO3	0.801
VP09_ERPs_resplocked_armw	5	55	PO4	-0.354
VP09_ERPs_resplocked_armw	5	56	PO6	-0.354
VP09_ERPs_resplocked_armw	5	57	FT7	0.857
VP09_ERPs_resplocked_armw	5	58	FT8	-0.971
VP09_ERPs_resplocked_armw	5	59	TP7	0.722
VP09_ERPs_resplocked_armw	5	60	TP8	-1.019
VP09_ERPs_resplocked_armw	5	61	PO7	1.138
VP09_ERPs_resplocked_armw	5	62	PO8	-0.344
VP10_ERPs_resplocked_armw	1	1	Fp1	0.377
VP10_ERPs_resplocked_armw	1	2	Fpz	0.662
VP10_ERPs_resplocked_armw	1	3	Fp2	-0.015
VP10_ERPs_resplocked_armw	1	4	F7	1.461
VP10_ERPs_resplocked_armw	1	5	F3	0.896
VP10_ERPs_resplocked_armw	1	6	Fz	0.911
VP10_ERPs_resplocked_armw	1	7	F4	0.25
VP10_ERPs_resplocked_armw	1	8	F8	-0.753
VP10_ERPs_resplocked_armw	1	9	FC5	0.075
VP10_ERPs_resplocked_armw	1	10	FC1	1.689
VP10_ERPs_resplocked_armw	1	11	FC2	-0.104
VP10_ERPs_resplocked_armw	1	12	FC6	-1.665
VP10_ERPs_resplocked_armw	1	13	T7	-0.805
VP10_ERPs_resplocked_armw	1	14	C3	0.414
VP10_ERPs_resplocked_armw	1	15	Cz	0.783
[truncated: 4,449 more rows]
