# Supplementary material for: Action Priority: Early Neurophysiological Interaction of Conceptual and Motor Representations
Source: PLoS One. 2016 Dec 14;11(12):e0165882. doi: 10.1371/journal.pone.0165882 (PMC5156427; doi:10.1371/journal.pone.0165882)
Supplement: S30 Dataset — (DAT) [file pone.0165882.s030.dat]

ERPset	bin	chindex	chlabel	value
VP01_ERPs_resplocked_armw	1	1	Fp1	0.511
VP01_ERPs_resplocked_armw	1	2	Fpz	0.773
VP01_ERPs_resplocked_armw	1	3	Fp2	-0.537
VP01_ERPs_resplocked_armw	1	4	F7	0.24
VP01_ERPs_resplocked_armw	1	5	F3	0.866
VP01_ERPs_resplocked_armw	1	6	Fz	1.228
VP01_ERPs_resplocked_armw	1	7	F4	0.694
VP01_ERPs_resplocked_armw	1	8	F8	-0.405
VP01_ERPs_resplocked_armw	1	9	FC5	1.036
VP01_ERPs_resplocked_armw	1	10	FC1	2.192
VP01_ERPs_resplocked_armw	1	11	FC2	1.832
VP01_ERPs_resplocked_armw	1	12	FC6	1.67
VP01_ERPs_resplocked_armw	1	13	T7	0.153
VP01_ERPs_resplocked_armw	1	14	C3	1.321
VP01_ERPs_resplocked_armw	1	15	Cz	1.94
VP01_ERPs_resplocked_armw	1	16	C4	0.388
VP01_ERPs_resplocked_armw	1	17	T8	-0.481
VP01_ERPs_resplocked_armw	1	18	CP5	-0.241
VP01_ERPs_resplocked_armw	1	19	CP1	1.001
VP01_ERPs_resplocked_armw	1	20	CP2	0.142
VP01_ERPs_resplocked_armw	1	21	CP6	-2.349
VP01_ERPs_resplocked_armw	1	22	P7	-0.927
VP01_ERPs_resplocked_armw	1	23	P3	0.079
VP01_ERPs_resplocked_armw	1	24	Pz	-0.005
VP01_ERPs_resplocked_armw	1	25	P4	-1.34
VP01_ERPs_resplocked_armw	1	26	P8	-2.522
VP01_ERPs_resplocked_armw	1	27	POz	-2.089
VP01_ERPs_resplocked_armw	1	28	O1	-1.171
VP01_ERPs_resplocked_armw	1	29	Oz	-1.511
VP01_ERPs_resplocked_armw	1	30	O2	-2.311
VP01_ERPs_resplocked_armw	1	31	AF7	-0.336
VP01_ERPs_resplocked_armw	1	32	AF3	0.861
VP01_ERPs_resplocked_armw	1	33	AF4	0.451
VP01_ERPs_resplocked_armw	1	34	AF8	-0.375
VP01_ERPs_resplocked_armw	1	35	F5	1.249
VP01_ERPs_resplocked_armw	1	36	F1	0.923
VP01_ERPs_resplocked_armw	1	37	F2	1.716
VP01_ERPs_resplocked_armw	1	38	F6	0.443
VP01_ERPs_resplocked_armw	1	39	FC3	0.328
VP01_ERPs_resplocked_armw	1	40	FCz	2.021
VP01_ERPs_resplocked_armw	1	41	FC4	0.63
VP01_ERPs_resplocked_armw	1	42	C5	-0.009
VP01_ERPs_resplocked_armw	1	43	C1	1.21
VP01_ERPs_resplocked_armw	1	44	C2	1.842
VP01_ERPs_resplocked_armw	1	45	C6	-1.694
VP01_ERPs_resplocked_armw	1	46	CP3	-0.111
VP01_ERPs_resplocked_armw	1	47	CPz	1.083
VP01_ERPs_resplocked_armw	1	48	CP4	-1.273
VP01_ERPs_resplocked_armw	1	49	P5	-0.734
VP01_ERPs_resplocked_armw	1	50	P1	0.091
VP01_ERPs_resplocked_armw	1	51	P2	-0.924
VP01_ERPs_resplocked_armw	1	52	P6	-1.976
VP01_ERPs_resplocked_armw	1	53	PO5	-2.739
VP01_ERPs_resplocked_armw	1	54	PO3	-2.765
VP01_ERPs_resplocked_armw	1	55	PO4	-2.094
VP01_ERPs_resplocked_armw	1	56	PO6	-2.167
VP01_ERPs_resplocked_armw	1	57	FT7	0.197
VP01_ERPs_resplocked_armw	1	58	FT8	-1.004
VP01_ERPs_resplocked_armw	1	59	TP7	0.214
VP01_ERPs_resplocked_armw	1	60	TP8	-1.456
VP01_ERPs_resplocked_armw	1	61	PO7	-2.802
VP01_ERPs_resplocked_armw	1	62	PO8	-2.154
VP01_ERPs_resplocked_armw	2	1	Fp1	0.061
VP01_ERPs_resplocked_armw	2	2	Fpz	-0.313
VP01_ERPs_resplocked_armw	2	3	Fp2	-0.252
VP01_ERPs_resplocked_armw	2	4	F7	-0.745
VP01_ERPs_resplocked_armw	2	5	F3	0.646
VP01_ERPs_resplocked_armw	2	6	Fz	0.298
VP01_ERPs_resplocked_armw	2	7	F4	1.108
VP01_ERPs_resplocked_armw	2	8	F8	0.596
VP01_ERPs_resplocked_armw	2	9	FC5	0.667
VP01_ERPs_resplocked_armw	2	10	FC1	2.077
VP01_ERPs_resplocked_armw	2	11	FC2	1.991
VP01_ERPs_resplocked_armw	2	12	FC6	0.799
VP01_ERPs_resplocked_armw	2	13	T7	1.745
VP01_ERPs_resplocked_armw	2	14	C3	1.873
VP01_ERPs_resplocked_armw	2	15	Cz	3.166
VP01_ERPs_resplocked_armw	2	16	C4	1.672
VP01_ERPs_resplocked_armw	2	17	T8	0.552
VP01_ERPs_resplocked_armw	2	18	CP5	-0.107
VP01_ERPs_resplocked_armw	2	19	CP1	1.725
VP01_ERPs_resplocked_armw	2	20	CP2	1.202
VP01_ERPs_resplocked_armw	2	21	CP6	0.201
VP01_ERPs_resplocked_armw	2	22	P7	0.566
VP01_ERPs_resplocked_armw	2	23	P3	0.551
VP01_ERPs_resplocked_armw	2	24	Pz	1.663
VP01_ERPs_resplocked_armw	2	25	P4	1.027
VP01_ERPs_resplocked_armw	2	26	P8	0.239
VP01_ERPs_resplocked_armw	2	27	POz	-0.787
VP01_ERPs_resplocked_armw	2	28	O1	-1.508
VP01_ERPs_resplocked_armw	2	29	Oz	-1.023
VP01_ERPs_resplocked_armw	2	30	O2	-1.03
VP01_ERPs_resplocked_armw	2	31	AF7	-0.461
VP01_ERPs_resplocked_armw	2	32	AF3	0.374
VP01_ERPs_resplocked_armw	2	33	AF4	0.307
VP01_ERPs_resplocked_armw	2	34	AF8	0.176
VP01_ERPs_resplocked_armw	2	35	F5	-0.259
VP01_ERPs_resplocked_armw	2	36	F1	0.654
VP01_ERPs_resplocked_armw	2	37	F2	1.056
VP01_ERPs_resplocked_armw	2	38	F6	0.287
VP01_ERPs_resplocked_armw	2	39	FC3	0.75
VP01_ERPs_resplocked_armw	2	40	FCz	2.391
VP01_ERPs_resplocked_armw	2	41	FC4	1.452
VP01_ERPs_resplocked_armw	2	42	C5	0.773
VP01_ERPs_resplocked_armw	2	43	C1	2.851
VP01_ERPs_resplocked_armw	2	44	C2	1.524
VP01_ERPs_resplocked_armw	2	45	C6	-0.197
VP01_ERPs_resplocked_armw	2	46	CP3	0.055
VP01_ERPs_resplocked_armw	2	47	CPz	2.228
VP01_ERPs_resplocked_armw	2	48	CP4	0.363
VP01_ERPs_resplocked_armw	2	49	P5	-0.046
VP01_ERPs_resplocked_armw	2	50	P1	0.578
VP01_ERPs_resplocked_armw	2	51	P2	1.486
VP01_ERPs_resplocked_armw	2	52	P6	-0.091
VP01_ERPs_resplocked_armw	2	53	PO5	-1.178
VP01_ERPs_resplocked_armw	2	54	PO3	-1.152
VP01_ERPs_resplocked_armw	2	55	PO4	-0.895
VP01_ERPs_resplocked_armw	2	56	PO6	-1.054
VP01_ERPs_resplocked_armw	2	57	FT7	0.485
VP01_ERPs_resplocked_armw	2	58	FT8	0.156
VP01_ERPs_resplocked_armw	2	59	TP7	1.701
VP01_ERPs_resplocked_armw	2	60	TP8	-0.514
VP01_ERPs_resplocked_armw	2	61	PO7	-1.155
VP01_ERPs_resplocked_armw	2	62	PO8	-1.001
VP01_ERPs_resplocked_armw	4	1	Fp1	-0.607
VP01_ERPs_resplocked_armw	4	2	Fpz	-0.263
VP01_ERPs_resplocked_armw	4	3	Fp2	0.092
VP01_ERPs_resplocked_armw	4	4	F7	-0.056
VP01_ERPs_resplocked_armw	4	5	F3	-0.741
VP01_ERPs_resplocked_armw	4	6	Fz	-0.48
VP01_ERPs_resplocked_armw	4	7	F4	0.377
VP01_ERPs_resplocked_armw	4	8	F8	0.275
VP01_ERPs_resplocked_armw	4	9	FC5	0.51
VP01_ERPs_resplocked_armw	4	10	FC1	0.178
VP01_ERPs_resplocked_armw	4	11	FC2	0.82
VP01_ERPs_resplocked_armw	4	12	FC6	0.292
VP01_ERPs_resplocked_armw	4	13	T7	-0.544
VP01_ERPs_resplocked_armw	4	14	C3	-0.929
VP01_ERPs_resplocked_armw	4	15	Cz	1.775
VP01_ERPs_resplocked_armw	4	16	C4	0.643
VP01_ERPs_resplocked_armw	4	17	T8	-0.65
VP01_ERPs_resplocked_armw	4	18	CP5	-1.818
VP01_ERPs_resplocked_armw	4	19	CP1	0.506
VP01_ERPs_resplocked_armw	4	20	CP2	0.005
VP01_ERPs_resplocked_armw	4	21	CP6	-0.7
VP01_ERPs_resplocked_armw	4	22	P7	-1.838
VP01_ERPs_resplocked_armw	4	23	P3	-0.116
VP01_ERPs_resplocked_armw	4	24	Pz	-0.309
VP01_ERPs_resplocked_armw	4	25	P4	-1.247
VP01_ERPs_resplocked_armw	4	26	P8	-2.762
VP01_ERPs_resplocked_armw	4	27	POz	-0.892
VP01_ERPs_resplocked_armw	4	28	O1	-1.861
VP01_ERPs_resplocked_armw	4	29	Oz	-2.069
VP01_ERPs_resplocked_armw	4	30	O2	-1.256
VP01_ERPs_resplocked_armw	4	31	AF7	-1.159
VP01_ERPs_resplocked_armw	4	32	AF3	-0.999
VP01_ERPs_resplocked_armw	4	33	AF4	0.312
VP01_ERPs_resplocked_armw	4	34	AF8	-0.147
VP01_ERPs_resplocked_armw	4	35	F5	-2.328
VP01_ERPs_resplocked_armw	4	36	F1	-0.816
VP01_ERPs_resplocked_armw	4	37	F2	0.504
VP01_ERPs_resplocked_armw	4	38	F6	0.158
VP01_ERPs_resplocked_armw	4	39	FC3	-0.62
VP01_ERPs_resplocked_armw	4	40	FCz	0.469
VP01_ERPs_resplocked_armw	4	41	FC4	-0.334
VP01_ERPs_resplocked_armw	4	42	C5	-0.916
VP01_ERPs_resplocked_armw	4	43	C1	0.02
VP01_ERPs_resplocked_armw	4	44	C2	-0.218
VP01_ERPs_resplocked_armw	4	45	C6	-0.049
VP01_ERPs_resplocked_armw	4	46	CP3	-0.717
VP01_ERPs_resplocked_armw	4	47	CPz	1.168
VP01_ERPs_resplocked_armw	4	48	CP4	-0.794
VP01_ERPs_resplocked_armw	4	49	P5	-1.516
VP01_ERPs_resplocked_armw	4	50	P1	-0.138
VP01_ERPs_resplocked_armw	4	51	P2	-0.026
VP01_ERPs_resplocked_armw	4	52	P6	-1.605
VP01_ERPs_resplocked_armw	4	53	PO5	-1.281
VP01_ERPs_resplocked_armw	4	54	PO3	-1.243
VP01_ERPs_resplocked_armw	4	55	PO4	-1.195
VP01_ERPs_resplocked_armw	4	56	PO6	-1.256
VP01_ERPs_resplocked_armw	4	57	FT7	0.154
VP01_ERPs_resplocked_armw	4	58	FT8	-0.462
VP01_ERPs_resplocked_armw	4	59	TP7	-0.542
VP01_ERPs_resplocked_armw	4	60	TP8	-0.965
VP01_ERPs_resplocked_armw	4	61	PO7	-1.26
VP01_ERPs_resplocked_armw	4	62	PO8	-1.252
VP01_ERPs_resplocked_armw	5	1	Fp1	-0.197
VP01_ERPs_resplocked_armw	5	2	Fpz	0.943
VP01_ERPs_resplocked_armw	5	3	Fp2	0.557
VP01_ERPs_resplocked_armw	5	4	F7	0.062
VP01_ERPs_resplocked_armw	5	5	F3	1.363
VP01_ERPs_resplocked_armw	5	6	Fz	0.91
VP01_ERPs_resplocked_armw	5	7	F4	0.787
VP01_ERPs_resplocked_armw	5	8	F8	0.091
VP01_ERPs_resplocked_armw	5	9	FC5	1.303
VP01_ERPs_resplocked_armw	5	10	FC1	0.628
VP01_ERPs_resplocked_armw	5	11	FC2	1.982
VP01_ERPs_resplocked_armw	5	12	FC6	-0.794
VP01_ERPs_resplocked_armw	5	13	T7	-1.079
VP01_ERPs_resplocked_armw	5	14	C3	0.039
VP01_ERPs_resplocked_armw	5	15	Cz	2.146
VP01_ERPs_resplocked_armw	5	16	C4	-0.004
VP01_ERPs_resplocked_armw	5	17	T8	-0.887
VP01_ERPs_resplocked_armw	5	18	CP5	0.195
VP01_ERPs_resplocked_armw	5	19	CP1	-0.142
VP01_ERPs_resplocked_armw	5	20	CP2	0.656
VP01_ERPs_resplocked_armw	5	21	CP6	-1.242
VP01_ERPs_resplocked_armw	5	22	P7	-1.579
VP01_ERPs_resplocked_armw	5	23	P3	-1.426
VP01_ERPs_resplocked_armw	5	24	Pz	0.394
VP01_ERPs_resplocked_armw	5	25	P4	-1.29
VP01_ERPs_resplocked_armw	5	26	P8	-3.733
VP01_ERPs_resplocked_armw	5	27	POz	-1.459
VP01_ERPs_resplocked_armw	5	28	O1	-3.732
VP01_ERPs_resplocked_armw	5	29	Oz	-2.259
VP01_ERPs_resplocked_armw	5	30	O2	-2.143
VP01_ERPs_resplocked_armw	5	31	AF7	-0.008
VP01_ERPs_resplocked_armw	5	32	AF3	1.463
VP01_ERPs_resplocked_armw	5	33	AF4	0.957
VP01_ERPs_resplocked_armw	5	34	AF8	0.177
VP01_ERPs_resplocked_armw	5	35	F5	1.127
VP01_ERPs_resplocked_armw	5	36	F1	1.518
VP01_ERPs_resplocked_armw	5	37	F2	1.027
VP01_ERPs_resplocked_armw	5	38	F6	0.162
VP01_ERPs_resplocked_armw	5	39	FC3	1.227
VP01_ERPs_resplocked_armw	5	40	FCz	1.717
VP01_ERPs_resplocked_armw	5	41	FC4	0.59
VP01_ERPs_resplocked_armw	5	42	C5	-0.072
VP01_ERPs_resplocked_armw	5	43	C1	1.34
VP01_ERPs_resplocked_armw	5	44	C2	1.557
VP01_ERPs_resplocked_armw	5	45	C6	-0.425
VP01_ERPs_resplocked_armw	5	46	CP3	0.853
VP01_ERPs_resplocked_armw	5	47	CPz	0.564
VP01_ERPs_resplocked_armw	5	48	CP4	-0.546
VP01_ERPs_resplocked_armw	5	49	P5	-1.895
VP01_ERPs_resplocked_armw	5	50	P1	-1.484
VP01_ERPs_resplocked_armw	5	51	P2	-0.966
VP01_ERPs_resplocked_armw	5	52	P6	-1.709
VP01_ERPs_resplocked_armw	5	53	PO5	-2.673
VP01_ERPs_resplocked_armw	5	54	PO3	-2.549
VP01_ERPs_resplocked_armw	5	55	PO4	-2.062
VP01_ERPs_resplocked_armw	5	56	PO6	-2.082
VP01_ERPs_resplocked_armw	5	57	FT7	0.474
VP01_ERPs_resplocked_armw	5	58	FT8	-0.334
VP01_ERPs_resplocked_armw	5	59	TP7	-1.035
VP01_ERPs_resplocked_armw	5	60	TP8	-1.977
VP01_ERPs_resplocked_armw	5	61	PO7	-2.72
VP01_ERPs_resplocked_armw	5	62	PO8	-2.074
VP02_ERPs_resplocked_armw	1	1	Fp1	3.595
VP02_ERPs_resplocked_armw	1	2	Fpz	3.532
VP02_ERPs_resplocked_armw	1	3	Fp2	2.067
VP02_ERPs_resplocked_armw	1	4	F7	2.927
VP02_ERPs_resplocked_armw	1	5	F3	3.034
VP02_ERPs_resplocked_armw	1	6	Fz	2.634
VP02_ERPs_resplocked_armw	1	7	F4	2.2
VP02_ERPs_resplocked_armw	1	8	F8	1.506
VP02_ERPs_resplocked_armw	1	9	FC5	0.939
VP02_ERPs_resplocked_armw	1	10	FC1	2.997
VP02_ERPs_resplocked_armw	1	11	FC2	1.042
VP02_ERPs_resplocked_armw	1	12	FC6	0.324
VP02_ERPs_resplocked_armw	1	13	T7	1.107
VP02_ERPs_resplocked_armw	1	14	C3	0.452
VP02_ERPs_resplocked_armw	1	15	Cz	1.153
VP02_ERPs_resplocked_armw	1	16	C4	-0.88
VP02_ERPs_resplocked_armw	1	17	T8	0.248
VP02_ERPs_resplocked_armw	1	18	CP5	-2.831
VP02_ERPs_resplocked_armw	1	19	CP1	0.207
VP02_ERPs_resplocked_armw	1	20	CP2	-0.884
VP02_ERPs_resplocked_armw	1	21	CP6	-2.128
VP02_ERPs_resplocked_armw	1	22	P7	-2.515
VP02_ERPs_resplocked_armw	1	23	P3	-1.677
VP02_ERPs_resplocked_armw	1	24	Pz	-1.966
VP02_ERPs_resplocked_armw	1	25	P4	-3.232
VP02_ERPs_resplocked_armw	1	26	P8	-2.9
VP02_ERPs_resplocked_armw	1	27	POz	-2.571
VP02_ERPs_resplocked_armw	1	28	O1	-5.068
VP02_ERPs_resplocked_armw	1	29	Oz	-2.707
VP02_ERPs_resplocked_armw	1	30	O2	-3.142
VP02_ERPs_resplocked_armw	1	31	AF7	1.522
VP02_ERPs_resplocked_armw	1	32	AF3	3.038
VP02_ERPs_resplocked_armw	1	33	AF4	2.995
VP02_ERPs_resplocked_armw	1	34	AF8	1.655
VP02_ERPs_resplocked_armw	1	35	F5	2.953
VP02_ERPs_resplocked_armw	1	36	F1	3.077
VP02_ERPs_resplocked_armw	1	37	F2	2.624
VP02_ERPs_resplocked_armw	1	38	F6	2.127
VP02_ERPs_resplocked_armw	1	39	FC3	1.62
VP02_ERPs_resplocked_armw	1	40	FCz	3.017
VP02_ERPs_resplocked_armw	1	41	FC4	0.324
VP02_ERPs_resplocked_armw	1	42	C5	0.727
VP02_ERPs_resplocked_armw	1	43	C1	1.944
VP02_ERPs_resplocked_armw	1	44	C2	0.894
VP02_ERPs_resplocked_armw	1	45	C6	0.562
VP02_ERPs_resplocked_armw	1	46	CP3	-1.509
VP02_ERPs_resplocked_armw	1	47	CPz	0.234
VP02_ERPs_resplocked_armw	1	48	CP4	-1.862
VP02_ERPs_resplocked_armw	1	49	P5	-2.986
VP02_ERPs_resplocked_armw	1	50	P1	-2.414
VP02_ERPs_resplocked_armw	1	51	P2	-2.308
VP02_ERPs_resplocked_armw	1	52	P6	-2.892
VP02_ERPs_resplocked_armw	1	53	PO5	-4.846
VP02_ERPs_resplocked_armw	1	54	PO3	-4.138
VP02_ERPs_resplocked_armw	1	55	PO4	-3.038
VP02_ERPs_resplocked_armw	1	56	PO6	-3.544
VP02_ERPs_resplocked_armw	1	57	FT7	2.214
VP02_ERPs_resplocked_armw	1	58	FT8	-0.935
VP02_ERPs_resplocked_armw	1	59	TP7	-1.604
VP02_ERPs_resplocked_armw	1	60	TP8	-2.746
VP02_ERPs_resplocked_armw	1	61	PO7	-4.893
VP02_ERPs_resplocked_armw	1	62	PO8	-3.62
VP02_ERPs_resplocked_armw	2	1	Fp1	-0.55
VP02_ERPs_resplocked_armw	2	2	Fpz	0.066
VP02_ERPs_resplocked_armw	2	3	Fp2	-0.251
VP02_ERPs_resplocked_armw	2	4	F7	-2.368
VP02_ERPs_resplocked_armw	2	5	F3	0.006
VP02_ERPs_resplocked_armw	2	6	Fz	0.128
VP02_ERPs_resplocked_armw	2	7	F4	-1.261
VP02_ERPs_resplocked_armw	2	8	F8	-2.879
VP02_ERPs_resplocked_armw	2	9	FC5	0.369
VP02_ERPs_resplocked_armw	2	10	FC1	1.388
VP02_ERPs_resplocked_armw	2	11	FC2	0.212
VP02_ERPs_resplocked_armw	2	12	FC6	-1.465
VP02_ERPs_resplocked_armw	2	13	T7	-0.232
VP02_ERPs_resplocked_armw	2	14	C3	0.322
VP02_ERPs_resplocked_armw	2	15	Cz	2.239
VP02_ERPs_resplocked_armw	2	16	C4	-1.308
VP02_ERPs_resplocked_armw	2	17	T8	-1.96
VP02_ERPs_resplocked_armw	2	18	CP5	-2.103
VP02_ERPs_resplocked_armw	2	19	CP1	0.49
VP02_ERPs_resplocked_armw	2	20	CP2	-0.69
VP02_ERPs_resplocked_armw	2	21	CP6	-2.608
VP02_ERPs_resplocked_armw	2	22	P7	-1.767
VP02_ERPs_resplocked_armw	2	23	P3	-1.092
VP02_ERPs_resplocked_armw	2	24	Pz	-0.816
VP02_ERPs_resplocked_armw	2	25	P4	-1.936
VP02_ERPs_resplocked_armw	2	26	P8	-2.67
VP02_ERPs_resplocked_armw	2	27	POz	-1.995
VP02_ERPs_resplocked_armw	2	28	O1	-3.268
VP02_ERPs_resplocked_armw	2	29	Oz	-2.851
VP02_ERPs_resplocked_armw	2	30	O2	-2.548
VP02_ERPs_resplocked_armw	2	31	AF7	-1.213
VP02_ERPs_resplocked_armw	2	32	AF3	0.037
VP02_ERPs_resplocked_armw	2	33	AF4	-1.978
VP02_ERPs_resplocked_armw	2	34	AF8	-2.574
VP02_ERPs_resplocked_armw	2	35	F5	0.166
VP02_ERPs_resplocked_armw	2	36	F1	0.059
VP02_ERPs_resplocked_armw	2	37	F2	-0.06
VP02_ERPs_resplocked_armw	2	38	F6	-2.528
VP02_ERPs_resplocked_armw	2	39	FC3	0.598
VP02_ERPs_resplocked_armw	2	40	FCz	1.494
VP02_ERPs_resplocked_armw	2	41	FC4	-1.3
VP02_ERPs_resplocked_armw	2	42	C5	-0.799
VP02_ERPs_resplocked_armw	2	43	C1	1.293
VP02_ERPs_resplocked_armw	2	44	C2	0.049
VP02_ERPs_resplocked_armw	2	45	C6	-1.599
VP02_ERPs_resplocked_armw	2	46	CP3	-0.381
VP02_ERPs_resplocked_armw	2	47	CPz	0.543
VP02_ERPs_resplocked_armw	2	48	CP4	-1.218
VP02_ERPs_resplocked_armw	2	49	P5	-2.504
VP02_ERPs_resplocked_armw	2	50	P1	-1.119
VP02_ERPs_resplocked_armw	2	51	P2	-1.289
VP02_ERPs_resplocked_armw	2	52	P6	-4.276
VP02_ERPs_resplocked_armw	2	53	PO5	-3.371
VP02_ERPs_resplocked_armw	2	54	PO3	-2.146
VP02_ERPs_resplocked_armw	2	55	PO4	-1.979
VP02_ERPs_resplocked_armw	2	56	PO6	-2.911
VP02_ERPs_resplocked_armw	2	57	FT7	-1.744
VP02_ERPs_resplocked_armw	2	58	FT8	-1.05
VP02_ERPs_resplocked_armw	2	59	TP7	-0.728
VP02_ERPs_resplocked_armw	2	60	TP8	-1.585
VP02_ERPs_resplocked_armw	2	61	PO7	-3.268
VP02_ERPs_resplocked_armw	2	62	PO8	-2.866
VP02_ERPs_resplocked_armw	4	1	Fp1	0.961
VP02_ERPs_resplocked_armw	4	2	Fpz	0.98
VP02_ERPs_resplocked_armw	4	3	Fp2	0.907
VP02_ERPs_resplocked_armw	4	4	F7	1.085
VP02_ERPs_resplocked_armw	4	5	F3	0.967
VP02_ERPs_resplocked_armw	4	6	Fz	1.432
VP02_ERPs_resplocked_armw	4	7	F4	1.455
VP02_ERPs_resplocked_armw	4	8	F8	-0.294
VP02_ERPs_resplocked_armw	4	9	FC5	1.04
VP02_ERPs_resplocked_armw	4	10	FC1	2.025
VP02_ERPs_resplocked_armw	4	11	FC2	0.861
VP02_ERPs_resplocked_armw	4	12	FC6	-0.894
VP02_ERPs_resplocked_armw	4	13	T7	1.921
VP02_ERPs_resplocked_armw	4	14	C3	0.986
VP02_ERPs_resplocked_armw	4	15	Cz	2.533
VP02_ERPs_resplocked_armw	4	16	C4	-1.248
VP02_ERPs_resplocked_armw	4	17	T8	-1.265
VP02_ERPs_resplocked_armw	4	18	CP5	-1.329
VP02_ERPs_resplocked_armw	4	19	CP1	1.273
VP02_ERPs_resplocked_armw	4	20	CP2	-0.777
VP02_ERPs_resplocked_armw	4	21	CP6	-2.762
VP02_ERPs_resplocked_armw	4	22	P7	-0.623
VP02_ERPs_resplocked_armw	4	23	P3	-0.768
VP02_ERPs_resplocked_armw	4	24	Pz	-0.35
VP02_ERPs_resplocked_armw	4	25	P4	-3.204
VP02_ERPs_resplocked_armw	4	26	P8	-3.469
VP02_ERPs_resplocked_armw	4	27	POz	-1.59
VP02_ERPs_resplocked_armw	4	28	O1	-2.19
VP02_ERPs_resplocked_armw	4	29	Oz	-0.952
VP02_ERPs_resplocked_armw	4	30	O2	-1.896
VP02_ERPs_resplocked_armw	4	31	AF7	0.171
VP02_ERPs_resplocked_armw	4	32	AF3	1.013
VP02_ERPs_resplocked_armw	4	33	AF4	1.338
VP02_ERPs_resplocked_armw	4	34	AF8	0.512
VP02_ERPs_resplocked_armw	4	35	F5	1.033
VP02_ERPs_resplocked_armw	4	36	F1	0.964
VP02_ERPs_resplocked_armw	4	37	F2	1.073
VP02_ERPs_resplocked_armw	4	38	F6	0.386
VP02_ERPs_resplocked_armw	4	39	FC3	1.009
VP02_ERPs_resplocked_armw	4	40	FCz	2.021
VP02_ERPs_resplocked_armw	4	41	FC4	0.405
VP02_ERPs_resplocked_armw	4	42	C5	0.374
VP02_ERPs_resplocked_armw	4	43	C1	2.293
VP02_ERPs_resplocked_armw	4	44	C2	0.329
VP02_ERPs_resplocked_armw	4	45	C6	-1.302
VP02_ERPs_resplocked_armw	4	46	CP3	0.121
VP02_ERPs_resplocked_armw	4	47	CPz	1.395
VP02_ERPs_resplocked_armw	4	48	CP4	-2.412
VP02_ERPs_resplocked_armw	4	49	P5	-1.605
VP02_ERPs_resplocked_armw	4	50	P1	-1.054
VP02_ERPs_resplocked_armw	4	51	P2	-1.522
VP02_ERPs_resplocked_armw	4	52	P6	-4.433
VP02_ERPs_resplocked_armw	4	53	PO5	-2.699
VP02_ERPs_resplocked_armw	4	54	PO3	-1.019
VP02_ERPs_resplocked_armw	4	55	PO4	-3.309
VP02_ERPs_resplocked_armw	4	56	PO6	-4.054
VP02_ERPs_resplocked_armw	4	57	FT7	0.15
VP02_ERPs_resplocked_armw	4	58	FT8	-0.805
VP02_ERPs_resplocked_armw	4	59	TP7	0.843
VP02_ERPs_resplocked_armw	4	60	TP8	-1.324
VP02_ERPs_resplocked_armw	4	61	PO7	-2.59
VP02_ERPs_resplocked_armw	4	62	PO8	-3.876
VP02_ERPs_resplocked_armw	5	1	Fp1	2.088
VP02_ERPs_resplocked_armw	5	2	Fpz	2.253
VP02_ERPs_resplocked_armw	5	3	Fp2	2.6
VP02_ERPs_resplocked_armw	5	4	F7	0.289
VP02_ERPs_resplocked_armw	5	5	F3	2.143
VP02_ERPs_resplocked_armw	5	6	Fz	3.151
VP02_ERPs_resplocked_armw	5	7	F4	2.673
VP02_ERPs_resplocked_armw	5	8	F8	0.329
VP02_ERPs_resplocked_armw	5	9	FC5	1.133
VP02_ERPs_resplocked_armw	5	10	FC1	2.918
VP02_ERPs_resplocked_armw	5	11	FC2	2.312
VP02_ERPs_resplocked_armw	5	12	FC6	0.13
VP02_ERPs_resplocked_armw	5	13	T7	-0.458
VP02_ERPs_resplocked_armw	5	14	C3	1.286
VP02_ERPs_resplocked_armw	5	15	Cz	2.502
VP02_ERPs_resplocked_armw	5	16	C4	1.538
VP02_ERPs_resplocked_armw	5	17	T8	-0.444
VP02_ERPs_resplocked_armw	5	18	CP5	-0.961
VP02_ERPs_resplocked_armw	5	19	CP1	0.791
VP02_ERPs_resplocked_armw	5	20	CP2	0.492
VP02_ERPs_resplocked_armw	5	21	CP6	-0.731
VP02_ERPs_resplocked_armw	5	22	P7	-1.067
VP02_ERPs_resplocked_armw	5	23	P3	0.011
VP02_ERPs_resplocked_armw	5	24	Pz	-0.231
VP02_ERPs_resplocked_armw	5	25	P4	-1.361
VP02_ERPs_resplocked_armw	5	26	P8	-3.318
VP02_ERPs_resplocked_armw	5	27	POz	-0.789
VP02_ERPs_resplocked_armw	5	28	O1	-2.886
VP02_ERPs_resplocked_armw	5	29	Oz	-1.398
VP02_ERPs_resplocked_armw	5	30	O2	-0.875
VP02_ERPs_resplocked_armw	5	31	AF7	0.794
VP02_ERPs_resplocked_armw	5	32	AF3	2.157
VP02_ERPs_resplocked_armw	5	33	AF4	2.404
VP02_ERPs_resplocked_armw	5	34	AF8	1.848
VP02_ERPs_resplocked_armw	5	35	F5	2.053
VP02_ERPs_resplocked_armw	5	36	F1	2.092
VP02_ERPs_resplocked_armw	5	37	F2	2.377
VP02_ERPs_resplocked_armw	5	38	F6	0.465
VP02_ERPs_resplocked_armw	5	39	FC3	2.072
VP02_ERPs_resplocked_armw	5	40	FCz	3.352
VP02_ERPs_resplocked_armw	5	41	FC4	1.551
VP02_ERPs_resplocked_armw	5	42	C5	0.952
VP02_ERPs_resplocked_armw	5	43	C1	2.518
VP02_ERPs_resplocked_armw	5	44	C2	1.714
VP02_ERPs_resplocked_armw	5	45	C6	0.668
VP02_ERPs_resplocked_armw	5	46	CP3	0.071
VP02_ERPs_resplocked_armw	5	47	CPz	0.785
VP02_ERPs_resplocked_armw	5	48	CP4	-0.385
VP02_ERPs_resplocked_armw	5	49	P5	-1.545
VP02_ERPs_resplocked_armw	5	50	P1	0.111
VP02_ERPs_resplocked_armw	5	51	P2	-0.381
VP02_ERPs_resplocked_armw	5	52	P6	-2.217
VP02_ERPs_resplocked_armw	5	53	PO5	-3.129
VP02_ERPs_resplocked_armw	5	54	PO3	-1.369
VP02_ERPs_resplocked_armw	5	55	PO4	-1.44
VP02_ERPs_resplocked_armw	5	56	PO6	-2.795
VP02_ERPs_resplocked_armw	5	57	FT7	0.696
VP02_ERPs_resplocked_armw	5	58	FT8	0.399
VP02_ERPs_resplocked_armw	5	59	TP7	-0.109
VP02_ERPs_resplocked_armw	5	60	TP8	-1.764
VP02_ERPs_resplocked_armw	5	61	PO7	-3.083
VP02_ERPs_resplocked_armw	5	62	PO8	-2.753
VP04_ERPs_resplocked_armw	1	1	Fp1	2.017
VP04_ERPs_resplocked_armw	1	2	Fpz	3.772
VP04_ERPs_resplocked_armw	1	3	Fp2	4.574
VP04_ERPs_resplocked_armw	1	4	F7	0.943
VP04_ERPs_resplocked_armw	1	5	F3	3.516
VP04_ERPs_resplocked_armw	1	6	Fz	3.587
VP04_ERPs_resplocked_armw	1	7	F4	3.011
VP04_ERPs_resplocked_armw	1	8	F8	1.933
VP04_ERPs_resplocked_armw	1	9	FC5	1.394
VP04_ERPs_resplocked_armw	1	10	FC1	3.093
VP04_ERPs_resplocked_armw	1	11	FC2	2.704
VP04_ERPs_resplocked_armw	1	12	FC6	0.15
VP04_ERPs_resplocked_armw	1	13	T7	-0.458
VP04_ERPs_resplocked_armw	1	14	C3	3.168
VP04_ERPs_resplocked_armw	1	15	Cz	2.817
VP04_ERPs_resplocked_armw	1	16	C4	2.609
VP04_ERPs_resplocked_armw	1	17	T8	-0.335
VP04_ERPs_resplocked_armw	1	18	CP5	-0.21
VP04_ERPs_resplocked_armw	1	19	CP1	0.359
VP04_ERPs_resplocked_armw	1	20	CP2	0.283
VP04_ERPs_resplocked_armw	1	21	CP6	0.22
VP04_ERPs_resplocked_armw	1	22	P7	-0.385
VP04_ERPs_resplocked_armw	1	23	P3	-0.193
VP04_ERPs_resplocked_armw	1	24	Pz	1.168
VP04_ERPs_resplocked_armw	1	25	P4	0.205
VP04_ERPs_resplocked_armw	1	26	P8	0.293
VP04_ERPs_resplocked_armw	1	27	POz	1.201
VP04_ERPs_resplocked_armw	1	28	O1	-0.327
VP04_ERPs_resplocked_armw	1	29	Oz	0.601
VP04_ERPs_resplocked_armw	1	30	O2	0.263
VP04_ERPs_resplocked_armw	1	31	AF7	0.389
VP04_ERPs_resplocked_armw	1	32	AF3	3.131
VP04_ERPs_resplocked_armw	1	33	AF4	3.538
VP04_ERPs_resplocked_armw	1	34	AF8	2.02
VP04_ERPs_resplocked_armw	1	35	F5	3.47
VP04_ERPs_resplocked_armw	1	36	F1	3.564
VP04_ERPs_resplocked_armw	1	37	F2	3.058
VP04_ERPs_resplocked_armw	1	38	F6	1.892
VP04_ERPs_resplocked_armw	1	39	FC3	4.208
VP04_ERPs_resplocked_armw	1	40	FCz	2.771
VP04_ERPs_resplocked_armw	1	41	FC4	2.665
VP04_ERPs_resplocked_armw	1	42	C5	1.199
VP04_ERPs_resplocked_armw	1	43	C1	2.633
VP04_ERPs_resplocked_armw	1	44	C2	1.389
VP04_ERPs_resplocked_armw	1	45	C6	0.31
VP04_ERPs_resplocked_armw	1	46	CP3	1.002
VP04_ERPs_resplocked_armw	1	47	CPz	1.172
VP04_ERPs_resplocked_armw	1	48	CP4	2.486
VP04_ERPs_resplocked_armw	1	49	P5	-0.13
VP04_ERPs_resplocked_armw	1	50	P1	0.277
VP04_ERPs_resplocked_armw	1	51	P2	0.202
VP04_ERPs_resplocked_armw	1	52	P6	0.199
VP04_ERPs_resplocked_armw	1	53	PO5	-0.4
VP04_ERPs_resplocked_armw	1	54	PO3	-0.419
VP04_ERPs_resplocked_armw	1	55	PO4	0.294
VP04_ERPs_resplocked_armw	1	56	PO6	0.308
VP04_ERPs_resplocked_armw	1	57	FT7	0.79
VP04_ERPs_resplocked_armw	1	58	FT8	1.884
VP04_ERPs_resplocked_armw	1	59	TP7	-0.969
VP04_ERPs_resplocked_armw	1	60	TP8	0.19
VP04_ERPs_resplocked_armw	1	61	PO7	-0.417
VP04_ERPs_resplocked_armw	1	62	PO8	0.312
VP04_ERPs_resplocked_armw	2	1	Fp1	2.913
VP04_ERPs_resplocked_armw	2	2	Fpz	4.471
VP04_ERPs_resplocked_armw	2	3	Fp2	3.841
VP04_ERPs_resplocked_armw	2	4	F7	2.741
VP04_ERPs_resplocked_armw	2	5	F3	3.666
VP04_ERPs_resplocked_armw	2	6	Fz	3.723
VP04_ERPs_resplocked_armw	2	7	F4	2.828
VP04_ERPs_resplocked_armw	2	8	F8	1.398
VP04_ERPs_resplocked_armw	2	9	FC5	1.079
VP04_ERPs_resplocked_armw	2	10	FC1	3.258
VP04_ERPs_resplocked_armw	2	11	FC2	3.166
VP04_ERPs_resplocked_armw	2	12	FC6	0.047
VP04_ERPs_resplocked_armw	2	13	T7	1.191
VP04_ERPs_resplocked_armw	2	14	C3	2.121
VP04_ERPs_resplocked_armw	2	15	Cz	3.296
VP04_ERPs_resplocked_armw	2	16	C4	3.023
VP04_ERPs_resplocked_armw	2	17	T8	0.114
VP04_ERPs_resplocked_armw	2	18	CP5	1.248
VP04_ERPs_resplocked_armw	2	19	CP1	0.616
VP04_ERPs_resplocked_armw	2	20	CP2	0.439
VP04_ERPs_resplocked_armw	2	21	CP6	0.409
VP04_ERPs_resplocked_armw	2	22	P7	-0.541
VP04_ERPs_resplocked_armw	2	23	P3	0.62
VP04_ERPs_resplocked_armw	2	24	Pz	1.449
VP04_ERPs_resplocked_armw	2	25	P4	0.468
VP04_ERPs_resplocked_armw	2	26	P8	0.503
VP04_ERPs_resplocked_armw	2	27	POz	1.5
VP04_ERPs_resplocked_armw	2	28	O1	1.205
VP04_ERPs_resplocked_armw	2	29	Oz	0.583
VP04_ERPs_resplocked_armw	2	30	O2	0.418
VP04_ERPs_resplocked_armw	2	31	AF7	1.345
VP04_ERPs_resplocked_armw	2	32	AF3	2.826
VP04_ERPs_resplocked_armw	2	33	AF4	2.665
VP04_ERPs_resplocked_armw	2	34	AF8	0.024
VP04_ERPs_resplocked_armw	2	35	F5	3.688
VP04_ERPs_resplocked_armw	2	36	F1	3.802
VP04_ERPs_resplocked_armw	2	37	F2	2.704
VP04_ERPs_resplocked_armw	2	38	F6	1.384
VP04_ERPs_resplocked_armw	2	39	FC3	2.77
VP04_ERPs_resplocked_armw	2	40	FCz	3.156
VP04_ERPs_resplocked_armw	2	41	FC4	3.113
VP04_ERPs_resplocked_armw	2	42	C5	0.869
VP04_ERPs_resplocked_armw	2	43	C1	2.799
VP04_ERPs_resplocked_armw	2	44	C2	2.102
VP04_ERPs_resplocked_armw	2	45	C6	0.54
VP04_ERPs_resplocked_armw	2	46	CP3	0.583
VP04_ERPs_resplocked_armw	2	47	CPz	1.341
VP04_ERPs_resplocked_armw	2	48	CP4	2.954
VP04_ERPs_resplocked_armw	2	49	P5	-1.019
VP04_ERPs_resplocked_armw	2	50	P1	0.623
VP04_ERPs_resplocked_armw	2	51	P2	0.487
VP04_ERPs_resplocked_armw	2	52	P6	0.451
VP04_ERPs_resplocked_armw	2	53	PO5	-0.752
VP04_ERPs_resplocked_armw	2	54	PO3	-0.773
VP04_ERPs_resplocked_armw	2	55	PO4	0.45
VP04_ERPs_resplocked_armw	2	56	PO6	0.564
VP04_ERPs_resplocked_armw	2	57	FT7	-0.038
VP04_ERPs_resplocked_armw	2	58	FT8	1.348
VP04_ERPs_resplocked_armw	2	59	TP7	1.214
VP04_ERPs_resplocked_armw	2	60	TP8	0.427
VP04_ERPs_resplocked_armw	2	61	PO7	-0.832
VP04_ERPs_resplocked_armw	2	62	PO8	0.463
VP04_ERPs_resplocked_armw	4	1	Fp1	-0.653
VP04_ERPs_resplocked_armw	4	2	Fpz	-1.873
VP04_ERPs_resplocked_armw	4	3	Fp2	-1.899
VP04_ERPs_resplocked_armw	4	4	F7	-6.083
VP04_ERPs_resplocked_armw	4	5	F3	-1.742
VP04_ERPs_resplocked_armw	4	6	Fz	-1.688
VP04_ERPs_resplocked_armw	4	7	F4	-2.071
VP04_ERPs_resplocked_armw	4	8	F8	-3.418
VP04_ERPs_resplocked_armw	4	9	FC5	-4.202
VP04_ERPs_resplocked_armw	4	10	FC1	-3.706
VP04_ERPs_resplocked_armw	4	11	FC2	-3.998
VP04_ERPs_resplocked_armw	4	12	FC6	-4.403
VP04_ERPs_resplocked_armw	4	13	T7	-4.246
VP04_ERPs_resplocked_armw	4	14	C3	-5.359
VP04_ERPs_resplocked_armw	4	15	Cz	-3.93
VP04_ERPs_resplocked_armw	4	16	C4	-4.187
VP04_ERPs_resplocked_armw	4	17	T8	-4.522
VP04_ERPs_resplocked_armw	4	18	CP5	-4.629
VP04_ERPs_resplocked_armw	4	19	CP1	-7.801
VP04_ERPs_resplocked_armw	4	20	CP2	-6.454
VP04_ERPs_resplocked_armw	4	21	CP6	-6.384
VP04_ERPs_resplocked_armw	4	22	P7	-7.715
VP04_ERPs_resplocked_armw	4	23	P3	-8.174
VP04_ERPs_resplocked_armw	4	24	Pz	-5.975
VP04_ERPs_resplocked_armw	4	25	P4	-6.398
VP04_ERPs_resplocked_armw	4	26	P8	-6.13
VP04_ERPs_resplocked_armw	4	27	POz	-6.025
VP04_ERPs_resplocked_armw	4	28	O1	-7.048
VP04_ERPs_resplocked_armw	4	29	Oz	-7.925
VP04_ERPs_resplocked_armw	4	30	O2	-6.263
VP04_ERPs_resplocked_armw	4	31	AF7	0.874
VP04_ERPs_resplocked_armw	4	32	AF3	1.908
VP04_ERPs_resplocked_armw	4	33	AF4	-1.385
VP04_ERPs_resplocked_armw	4	34	AF8	0.004
VP04_ERPs_resplocked_armw	4	35	F5	-1.692
VP04_ERPs_resplocked_armw	4	36	F1	-1.658
VP04_ERPs_resplocked_armw	4	37	F2	-2.29
VP04_ERPs_resplocked_armw	4	38	F6	-3.249
VP04_ERPs_resplocked_armw	4	39	FC3	-2.831
VP04_ERPs_resplocked_armw	4	40	FCz	-4.037
VP04_ERPs_resplocked_armw	4	41	FC4	-4.125
VP04_ERPs_resplocked_armw	4	42	C5	-4.892
VP04_ERPs_resplocked_armw	4	43	C1	-4.603
VP04_ERPs_resplocked_armw	4	44	C2	-5.896
VP04_ERPs_resplocked_armw	4	45	C6	-6.182
VP04_ERPs_resplocked_armw	4	46	CP3	-7.145
VP04_ERPs_resplocked_armw	4	47	CPz	-6.108
VP04_ERPs_resplocked_armw	4	48	CP4	-4.266
VP04_ERPs_resplocked_armw	4	49	P5	-7.79
VP04_ERPs_resplocked_armw	4	50	P1	-7.914
VP04_ERPs_resplocked_armw	4	51	P2	-6.222
VP04_ERPs_resplocked_armw	4	52	P6	-6.338
VP04_ERPs_resplocked_armw	4	53	PO5	-7.711
VP04_ERPs_resplocked_armw	4	54	PO3	-7.699
VP04_ERPs_resplocked_armw	4	55	PO4	-6.36
VP04_ERPs_resplocked_armw	4	56	PO6	-6.263
VP04_ERPs_resplocked_armw	4	57	FT7	-5.848
VP04_ERPs_resplocked_armw	4	58	FT8	-3.666
VP04_ERPs_resplocked_armw	4	59	TP7	-8.802
VP04_ERPs_resplocked_armw	4	60	TP8	-6.424
VP04_ERPs_resplocked_armw	4	61	PO7	-7.713
VP04_ERPs_resplocked_armw	4	62	PO8	-6.047
VP04_ERPs_resplocked_armw	5	1	Fp1	-1.799
VP04_ERPs_resplocked_armw	5	2	Fpz	-4.183
VP04_ERPs_resplocked_armw	5	3	Fp2	-2.68
VP04_ERPs_resplocked_armw	5	4	F7	-9.261
VP04_ERPs_resplocked_armw	5	5	F3	-5.793
VP04_ERPs_resplocked_armw	5	6	Fz	-5.972
VP04_ERPs_resplocked_armw	5	7	F4	-4.447
VP04_ERPs_resplocked_armw	5	8	F8	-5.507
VP04_ERPs_resplocked_armw	5	9	FC5	-5.356
VP04_ERPs_resplocked_armw	5	10	FC1	-7.23
VP04_ERPs_resplocked_armw	5	11	FC2	-7.094
VP04_ERPs_resplocked_armw	5	12	FC6	-6.414
VP04_ERPs_resplocked_armw	5	13	T7	-2.952
VP04_ERPs_resplocked_armw	5	14	C3	-7.129
VP04_ERPs_resplocked_armw	5	15	Cz	-7.499
VP04_ERPs_resplocked_armw	5	16	C4	-7.129
VP04_ERPs_resplocked_armw	5	17	T8	-6.905
VP04_ERPs_resplocked_armw	5	18	CP5	-8.362
VP04_ERPs_resplocked_armw	5	19	CP1	-9.322
VP04_ERPs_resplocked_armw	5	20	CP2	-8.304
VP04_ERPs_resplocked_armw	5	21	CP6	-8.229
VP04_ERPs_resplocked_armw	5	22	P7	-9.051
VP04_ERPs_resplocked_armw	5	23	P3	-9.846
VP04_ERPs_resplocked_armw	5	24	Pz	-8.643
VP04_ERPs_resplocked_armw	5	25	P4	-8.341
VP04_ERPs_resplocked_armw	5	26	P8	-8.318
VP04_ERPs_resplocked_armw	5	27	POz	-8.692
VP04_ERPs_resplocked_armw	5	28	O1	-8.844
VP04_ERPs_resplocked_armw	5	29	Oz	-8.934
VP04_ERPs_resplocked_armw	5	30	O2	-8.369
VP04_ERPs_resplocked_armw	5	31	AF7	-0.173
VP04_ERPs_resplocked_armw	5	32	AF3	1.023
VP04_ERPs_resplocked_armw	5	33	AF4	-3.714
VP04_ERPs_resplocked_armw	5	34	AF8	-1.587
VP04_ERPs_resplocked_armw	5	35	F5	-5.695
VP04_ERPs_resplocked_armw	5	36	F1	-5.91
VP04_ERPs_resplocked_armw	5	37	F2	-4.465
VP04_ERPs_resplocked_armw	5	38	F6	-5.578
VP04_ERPs_resplocked_armw	5	39	FC3	-6.64
VP04_ERPs_resplocked_armw	5	40	FCz	-7.137
VP04_ERPs_resplocked_armw	5	41	FC4	-7.127
VP04_ERPs_resplocked_armw	5	42	C5	-6.779
VP04_ERPs_resplocked_armw	5	43	C1	-7.797
VP04_ERPs_resplocked_armw	5	44	C2	-8.08
VP04_ERPs_resplocked_armw	5	45	C6	-8.326
VP04_ERPs_resplocked_armw	5	46	CP3	-8.989
VP04_ERPs_resplocked_armw	5	47	CPz	-8.603
VP04_ERPs_resplocked_armw	5	48	CP4	-7.271
VP04_ERPs_resplocked_armw	5	49	P5	-8.695
VP04_ERPs_resplocked_armw	5	50	P1	-9.31
VP04_ERPs_resplocked_armw	5	51	P2	-8.356
VP04_ERPs_resplocked_armw	5	52	P6	-8.279
VP04_ERPs_resplocked_armw	5	53	PO5	-9.014
VP04_ERPs_resplocked_armw	5	54	PO3	-8.921
VP04_ERPs_resplocked_armw	5	55	PO4	-8.358
VP04_ERPs_resplocked_armw	5	56	PO6	-8.347
VP04_ERPs_resplocked_armw	5	57	FT7	-9.912
VP04_ERPs_resplocked_armw	5	58	FT8	-5.877
VP04_ERPs_resplocked_armw	5	59	TP7	-7.706
VP04_ERPs_resplocked_armw	5	60	TP8	-8.192
VP04_ERPs_resplocked_armw	5	61	PO7	-8.964
VP04_ERPs_resplocked_armw	5	62	PO8	-8.34
VP05_ERPs_resplocked_armw	1	1	Fp1	-4.216
VP05_ERPs_resplocked_armw	1	2	Fpz	-1.926
VP05_ERPs_resplocked_armw	1	3	Fp2	-1.635
VP05_ERPs_resplocked_armw	1	4	F7	-3.2
VP05_ERPs_resplocked_armw	1	5	F3	-0.13
VP05_ERPs_resplocked_armw	1	6	Fz	0.473
VP05_ERPs_resplocked_armw	1	7	F4	-0.873
VP05_ERPs_resplocked_armw	1	8	F8	0.416
VP05_ERPs_resplocked_armw	1	9	FC5	-1.917
VP05_ERPs_resplocked_armw	1	10	FC1	3.482
VP05_ERPs_resplocked_armw	1	11	FC2	2.125
VP05_ERPs_resplocked_armw	1	12	FC6	-1.574
VP05_ERPs_resplocked_armw	1	13	T7	-1.488
VP05_ERPs_resplocked_armw	1	14	C3	0.469
VP05_ERPs_resplocked_armw	1	15	Cz	1.493
VP05_ERPs_resplocked_armw	1	16	C4	-0.699
VP05_ERPs_resplocked_armw	1	17	T8	-0.83
VP05_ERPs_resplocked_armw	1	18	CP5	-1.421
VP05_ERPs_resplocked_armw	1	19	CP1	-0.536
VP05_ERPs_resplocked_armw	1	20	CP2	0.327
VP05_ERPs_resplocked_armw	1	21	CP6	0.088
VP05_ERPs_resplocked_armw	1	22	P7	1.265
VP05_ERPs_resplocked_armw	1	23	P3	0.703
VP05_ERPs_resplocked_armw	1	24	Pz	0.323
VP05_ERPs_resplocked_armw	1	25	P4	0.606
VP05_ERPs_resplocked_armw	1	26	P8	0.5
VP05_ERPs_resplocked_armw	1	27	POz	1.56
VP05_ERPs_resplocked_armw	1	28	O1	2.223
VP05_ERPs_resplocked_armw	1	29	Oz	-0.303
VP05_ERPs_resplocked_armw	1	30	O2	0.412
VP05_ERPs_resplocked_armw	1	31	AF7	-4.116
VP05_ERPs_resplocked_armw	1	32	AF3	-2.548
VP05_ERPs_resplocked_armw	1	33	AF4	-1.201
VP05_ERPs_resplocked_armw	1	34	AF8	-1.721
VP05_ERPs_resplocked_armw	1	35	F5	-3.076
VP05_ERPs_resplocked_armw	1	36	F1	-0.127
VP05_ERPs_resplocked_armw	1	37	F2	-0.823
VP05_ERPs_resplocked_armw	1	38	F6	-1.066
VP05_ERPs_resplocked_armw	1	39	FC3	1.123
VP05_ERPs_resplocked_armw	1	40	FCz	2.126
VP05_ERPs_resplocked_armw	1	41	FC4	-1.076
VP05_ERPs_resplocked_armw	1	42	C5	-2
VP05_ERPs_resplocked_armw	1	43	C1	1.424
VP05_ERPs_resplocked_armw	1	44	C2	2.016
VP05_ERPs_resplocked_armw	1	45	C6	-0.071
VP05_ERPs_resplocked_armw	1	46	CP3	-0.222
VP05_ERPs_resplocked_armw	1	47	CPz	0.41
VP05_ERPs_resplocked_armw	1	48	CP4	-0.566
VP05_ERPs_resplocked_armw	1	49	P5	1.077
VP05_ERPs_resplocked_armw	1	50	P1	-0.478
VP05_ERPs_resplocked_armw	1	51	P2	-0.853
VP05_ERPs_resplocked_armw	1	52	P6	0.422
VP05_ERPs_resplocked_armw	1	53	PO5	1.88
VP05_ERPs_resplocked_armw	1	54	PO3	1.909
VP05_ERPs_resplocked_armw	1	55	PO4	-0.177
VP05_ERPs_resplocked_armw	1	56	PO6	0.341
VP05_ERPs_resplocked_armw	1	57	FT7	-3.163
VP05_ERPs_resplocked_armw	1	58	FT8	0.625
VP05_ERPs_resplocked_armw	1	59	TP7	-1.425
VP05_ERPs_resplocked_armw	1	60	TP8	0.486
VP05_ERPs_resplocked_armw	1	61	PO7	1.803
VP05_ERPs_resplocked_armw	1	62	PO8	0.331
VP05_ERPs_resplocked_armw	2	1	Fp1	-4.282
VP05_ERPs_resplocked_armw	2	2	Fpz	-10.64
VP05_ERPs_resplocked_armw	2	3	Fp2	-7.596
VP05_ERPs_resplocked_armw	2	4	F7	-0.571
VP05_ERPs_resplocked_armw	2	5	F3	3.098
VP05_ERPs_resplocked_armw	2	6	Fz	3.863
VP05_ERPs_resplocked_armw	2	7	F4	0.702
VP05_ERPs_resplocked_armw	2	8	F8	1.053
VP05_ERPs_resplocked_armw	2	9	FC5	0.737
VP05_ERPs_resplocked_armw	2	10	FC1	4.495
VP05_ERPs_resplocked_armw	2	11	FC2	3.199
VP05_ERPs_resplocked_armw	2	12	FC6	1.85
VP05_ERPs_resplocked_armw	2	13	T7	0.791
VP05_ERPs_resplocked_armw	2	14	C3	0.385
VP05_ERPs_resplocked_armw	2	15	Cz	2.339
VP05_ERPs_resplocked_armw	2	16	C4	0.423
VP05_ERPs_resplocked_armw	2	17	T8	-0.082
VP05_ERPs_resplocked_armw	2	18	CP5	0.836
VP05_ERPs_resplocked_armw	2	19	CP1	1.201
VP05_ERPs_resplocked_armw	2	20	CP2	0.361
VP05_ERPs_resplocked_armw	2	21	CP6	0.508
VP05_ERPs_resplocked_armw	2	22	P7	0.147
VP05_ERPs_resplocked_armw	2	23	P3	1.213
VP05_ERPs_resplocked_armw	2	24	Pz	2.577
VP05_ERPs_resplocked_armw	2	25	P4	-0.003
VP05_ERPs_resplocked_armw	2	26	P8	-0.21
VP05_ERPs_resplocked_armw	2	27	POz	1.864
VP05_ERPs_resplocked_armw	2	28	O1	0.511
VP05_ERPs_resplocked_armw	2	29	Oz	1.003
VP05_ERPs_resplocked_armw	2	30	O2	0.021
VP05_ERPs_resplocked_armw	2	31	AF7	-3.818
VP05_ERPs_resplocked_armw	2	32	AF3	0.241
VP05_ERPs_resplocked_armw	2	33	AF4	1.46
VP05_ERPs_resplocked_armw	2	34	AF8	1.82
VP05_ERPs_resplocked_armw	2	35	F5	1.628
VP05_ERPs_resplocked_armw	2	36	F1	3.163
VP05_ERPs_resplocked_armw	2	37	F2	0.744
VP05_ERPs_resplocked_armw	2	38	F6	0.609
VP05_ERPs_resplocked_armw	2	39	FC3	3.966
VP05_ERPs_resplocked_armw	2	40	FCz	3.136
VP05_ERPs_resplocked_armw	2	41	FC4	1.135
VP05_ERPs_resplocked_armw	2	42	C5	1.297
VP05_ERPs_resplocked_armw	2	43	C1	2.383
VP05_ERPs_resplocked_armw	2	44	C2	2.983
VP05_ERPs_resplocked_armw	2	45	C6	0.263
VP05_ERPs_resplocked_armw	2	46	CP3	1.414
VP05_ERPs_resplocked_armw	2	47	CPz	2.492
VP05_ERPs_resplocked_armw	2	48	CP4	0.501
VP05_ERPs_resplocked_armw	2	49	P5	0.589
VP05_ERPs_resplocked_armw	2	50	P1	1.199
VP05_ERPs_resplocked_armw	2	51	P2	-0.538
VP05_ERPs_resplocked_armw	2	52	P6	-0.089
VP05_ERPs_resplocked_armw	2	53	PO5	0.912
VP05_ERPs_resplocked_armw	2	54	PO3	0.954
VP05_ERPs_resplocked_armw	2	55	PO4	-0.844
VP05_ERPs_resplocked_armw	2	56	PO6	0.095
VP05_ERPs_resplocked_armw	2	57	FT7	-0.554
VP05_ERPs_resplocked_armw	2	58	FT8	1.068
VP05_ERPs_resplocked_armw	2	59	TP7	0.912
VP05_ERPs_resplocked_armw	2	60	TP8	-0.111
VP05_ERPs_resplocked_armw	2	61	PO7	0.871
VP05_ERPs_resplocked_armw	2	62	PO8	-0.06
VP05_ERPs_resplocked_armw	4	1	Fp1	-10.548
VP05_ERPs_resplocked_armw	4	2	Fpz	-13.314
VP05_ERPs_resplocked_armw	4	3	Fp2	-13.051
VP05_ERPs_resplocked_armw	4	4	F7	-7.18
VP05_ERPs_resplocked_armw	4	5	F3	-5.119
VP05_ERPs_resplocked_armw	4	6	Fz	-4.579
VP05_ERPs_resplocked_armw	4	7	F4	-5.646
VP05_ERPs_resplocked_armw	4	8	F8	-7.73
VP05_ERPs_resplocked_armw	4	9	FC5	-4.751
VP05_ERPs_resplocked_armw	4	10	FC1	-2.293
VP05_ERPs_resplocked_armw	4	11	FC2	-3.817
VP05_ERPs_resplocked_armw	4	12	FC6	-5.561
VP05_ERPs_resplocked_armw	4	13	T7	-4.647
VP05_ERPs_resplocked_armw	4	14	C3	-4.432
VP05_ERPs_resplocked_armw	4	15	Cz	-2.877
VP05_ERPs_resplocked_armw	4	16	C4	-4.986
VP05_ERPs_resplocked_armw	4	17	T8	-5.467
VP05_ERPs_resplocked_armw	4	18	CP5	-5.107
VP05_ERPs_resplocked_armw	4	19	CP1	-2
VP05_ERPs_resplocked_armw	4	20	CP2	-4.347
VP05_ERPs_resplocked_armw	4	21	CP6	-4.419
VP05_ERPs_resplocked_armw	4	22	P7	-2.721
VP05_ERPs_resplocked_armw	4	23	P3	-1.311
VP05_ERPs_resplocked_armw	4	24	Pz	-3.187
VP05_ERPs_resplocked_armw	4	25	P4	-4.298
VP05_ERPs_resplocked_armw	4	26	P8	-5.305
VP05_ERPs_resplocked_armw	4	27	POz	-3.974
VP05_ERPs_resplocked_armw	4	28	O1	-2.288
VP05_ERPs_resplocked_armw	4	29	Oz	-2.214
VP05_ERPs_resplocked_armw	4	30	O2	-4.403
VP05_ERPs_resplocked_armw	4	31	AF7	-9.725
VP05_ERPs_resplocked_armw	4	32	AF3	-7.428
VP05_ERPs_resplocked_armw	4	33	AF4	-6.521
VP05_ERPs_resplocked_armw	4	34	AF8	-6.155
VP05_ERPs_resplocked_armw	4	35	F5	-6.094
VP05_ERPs_resplocked_armw	4	36	F1	-5.152
VP05_ERPs_resplocked_armw	4	37	F2	-5.786
VP05_ERPs_resplocked_armw	4	38	F6	-5.823
VP05_ERPs_resplocked_armw	4	39	FC3	-4.019
VP05_ERPs_resplocked_armw	4	40	FCz	-3.852
VP05_ERPs_resplocked_armw	4	41	FC4	-4.406
VP05_ERPs_resplocked_armw	4	42	C5	-4.11
VP05_ERPs_resplocked_armw	4	43	C1	-2.996
VP05_ERPs_resplocked_armw	4	44	C2	-3.796
VP05_ERPs_resplocked_armw	4	45	C6	-4.567
VP05_ERPs_resplocked_armw	4	46	CP3	-3.121
VP05_ERPs_resplocked_armw	4	47	CPz	-3.035
VP05_ERPs_resplocked_armw	4	48	CP4	-5.011
VP05_ERPs_resplocked_armw	4	49	P5	-1.639
VP05_ERPs_resplocked_armw	4	50	P1	-1.941
VP05_ERPs_resplocked_armw	4	51	P2	-4.554
VP05_ERPs_resplocked_armw	4	52	P6	-4.396
VP05_ERPs_resplocked_armw	4	53	PO5	-3.243
VP05_ERPs_resplocked_armw	4	54	PO3	-3.02
VP05_ERPs_resplocked_armw	4	55	PO4	-4.274
VP05_ERPs_resplocked_armw	4	56	PO6	-4.48
VP05_ERPs_resplocked_armw	4	57	FT7	-6.791
VP05_ERPs_resplocked_armw	4	58	FT8	-7.585
VP05_ERPs_resplocked_armw	4	59	TP7	-4.366
VP05_ERPs_resplocked_armw	4	60	TP8	-5.448
VP05_ERPs_resplocked_armw	4	61	PO7	-3.159
VP05_ERPs_resplocked_armw	4	62	PO8	-4.566
VP05_ERPs_resplocked_armw	5	1	Fp1	-5.447
VP05_ERPs_resplocked_armw	5	2	Fpz	-4.882
VP05_ERPs_resplocked_armw	5	3	Fp2	-5.086
VP05_ERPs_resplocked_armw	5	4	F7	-2.733
VP05_ERPs_resplocked_armw	5	5	F3	-0.509
VP05_ERPs_resplocked_armw	5	6	Fz	0.083
VP05_ERPs_resplocked_armw	5	7	F4	-1.317
VP05_ERPs_resplocked_armw	5	8	F8	-0.501
VP05_ERPs_resplocked_armw	5	9	FC5	-3.079
VP05_ERPs_resplocked_armw	5	10	FC1	-0.818
VP05_ERPs_resplocked_armw	5	11	FC2	-1.402
VP05_ERPs_resplocked_armw	5	12	FC6	-2.974
VP05_ERPs_resplocked_armw	5	13	T7	-3.475
VP05_ERPs_resplocked_armw	5	14	C3	-2.761
VP05_ERPs_resplocked_armw	5	15	Cz	-1.359
VP05_ERPs_resplocked_armw	5	16	C4	-2.924
VP05_ERPs_resplocked_armw	5	17	T8	-2.963
VP05_ERPs_resplocked_armw	5	18	CP5	-3.476
VP05_ERPs_resplocked_armw	5	19	CP1	-2.782
VP05_ERPs_resplocked_armw	5	20	CP2	-3.173
VP05_ERPs_resplocked_armw	5	21	CP6	-1.266
VP05_ERPs_resplocked_armw	5	22	P7	-1.19
VP05_ERPs_resplocked_armw	5	23	P3	-3.07
VP05_ERPs_resplocked_armw	5	24	Pz	-2.374
VP05_ERPs_resplocked_armw	5	25	P4	-2.266
VP05_ERPs_resplocked_armw	5	26	P8	-2.43
VP05_ERPs_resplocked_armw	5	27	POz	-4.122
VP05_ERPs_resplocked_armw	5	28	O1	1.247
VP05_ERPs_resplocked_armw	5	29	Oz	-0.154
VP05_ERPs_resplocked_armw	5	30	O2	-2.438
VP05_ERPs_resplocked_armw	5	31	AF7	-5.236
VP05_ERPs_resplocked_armw	5	32	AF3	-1.884
VP05_ERPs_resplocked_armw	5	33	AF4	-1.026
VP05_ERPs_resplocked_armw	5	34	AF8	-2.121
VP05_ERPs_resplocked_armw	5	35	F5	-2.879
VP05_ERPs_resplocked_armw	5	36	F1	-0.459
VP05_ERPs_resplocked_armw	5	37	F2	-1.278
VP05_ERPs_resplocked_armw	5	38	F6	-1.405
VP05_ERPs_resplocked_armw	5	39	FC3	-1.483
VP05_ERPs_resplocked_armw	5	40	FCz	-1.391
VP05_ERPs_resplocked_armw	5	41	FC4	-0.174
VP05_ERPs_resplocked_armw	5	42	C5	-3.096
VP05_ERPs_resplocked_armw	5	43	C1	-1.53
VP05_ERPs_resplocked_armw	5	44	C2	-1.473
VP05_ERPs_resplocked_armw	5	45	C6	-1.459
VP05_ERPs_resplocked_armw	5	46	CP3	-3.78
VP05_ERPs_resplocked_armw	5	47	CPz	-2.192
VP05_ERPs_resplocked_armw	5	48	CP4	-2.888
VP05_ERPs_resplocked_armw	5	49	P5	-1.876
VP05_ERPs_resplocked_armw	5	50	P1	-2.759
VP05_ERPs_resplocked_armw	5	51	P2	-4.043
VP05_ERPs_resplocked_armw	5	52	P6	-2.412
VP05_ERPs_resplocked_armw	5	53	PO5	-2.95
VP05_ERPs_resplocked_armw	5	54	PO3	-2.864
VP05_ERPs_resplocked_armw	5	55	PO4	-3.911
VP05_ERPs_resplocked_armw	5	56	PO6	-2.528
VP05_ERPs_resplocked_armw	5	57	FT7	-2.48
VP05_ERPs_resplocked_armw	5	58	FT8	-0.368
VP05_ERPs_resplocked_armw	5	59	TP7	-3.295
VP05_ERPs_resplocked_armw	5	60	TP8	-2.342
VP05_ERPs_resplocked_armw	5	61	PO7	-2.925
VP05_ERPs_resplocked_armw	5	62	PO8	-2.594
VP06_ERPs_resplocked_armw	1	1	Fp1	-2.514
VP06_ERPs_resplocked_armw	1	2	Fpz	0.196
VP06_ERPs_resplocked_armw	1	3	Fp2	0.359
VP06_ERPs_resplocked_armw	1	4	F7	-1.84
VP06_ERPs_resplocked_armw	1	5	F3	-1.588
VP06_ERPs_resplocked_armw	1	6	Fz	-1.013
VP06_ERPs_resplocked_armw	1	7	F4	-1.555
VP06_ERPs_resplocked_armw	1	8	F8	0.121
VP06_ERPs_resplocked_armw	1	9	FC5	-1.39
VP06_ERPs_resplocked_armw	1	10	FC1	0.027
VP06_ERPs_resplocked_armw	1	11	FC2	-1.503
VP06_ERPs_resplocked_armw	1	12	FC6	-1.939
VP06_ERPs_resplocked_armw	1	13	T7	-0.355
VP06_ERPs_resplocked_armw	1	14	C3	-0.077
VP06_ERPs_resplocked_armw	1	15	Cz	0.131
VP06_ERPs_resplocked_armw	1	16	C4	-0.86
VP06_ERPs_resplocked_armw	1	17	T8	0.289
VP06_ERPs_resplocked_armw	1	18	CP5	-0.559
VP06_ERPs_resplocked_armw	1	19	CP1	0.382
VP06_ERPs_resplocked_armw	1	20	CP2	0.112
VP06_ERPs_resplocked_armw	1	21	CP6	-0.637
VP06_ERPs_resplocked_armw	1	22	P7	0.287
VP06_ERPs_resplocked_armw	1	23	P3	-0.101
VP06_ERPs_resplocked_armw	1	24	Pz	-0.21
VP06_ERPs_resplocked_armw	1	25	P4	-0.631
VP06_ERPs_resplocked_armw	1	26	P8	2.215
VP06_ERPs_resplocked_armw	1	27	POz	-0.455
VP06_ERPs_resplocked_armw	1	28	O1	-0.965
VP06_ERPs_resplocked_armw	1	29	Oz	-0.767
VP06_ERPs_resplocked_armw	1	30	O2	-0.725
VP06_ERPs_resplocked_armw	1	31	AF7	-1.88
VP06_ERPs_resplocked_armw	1	32	AF3	-1.559
VP06_ERPs_resplocked_armw	1	33	AF4	-3.175
VP06_ERPs_resplocked_armw	1	34	AF8	1.545
VP06_ERPs_resplocked_armw	1	35	F5	-1.013
VP06_ERPs_resplocked_armw	1	36	F1	-1.058
VP06_ERPs_resplocked_armw	1	37	F2	-1.549
VP06_ERPs_resplocked_armw	1	38	F6	-1.247
VP06_ERPs_resplocked_armw	1	39	FC3	-0.164
VP06_ERPs_resplocked_armw	1	40	FCz	0.305
VP06_ERPs_resplocked_armw	1	41	FC4	-1.64
VP06_ERPs_resplocked_armw	1	42	C5	-1.126
VP06_ERPs_resplocked_armw	1	43	C1	1.109
VP06_ERPs_resplocked_armw	1	44	C2	-0.657
VP06_ERPs_resplocked_armw	1	45	C6	-1.284
VP06_ERPs_resplocked_armw	1	46	CP3	-0.053
VP06_ERPs_resplocked_armw	1	47	CPz	0.426
VP06_ERPs_resplocked_armw	1	48	CP4	-1.014
VP06_ERPs_resplocked_armw	1	49	P5	-0.449
VP06_ERPs_resplocked_armw	1	50	P1	-0.177
VP06_ERPs_resplocked_armw	1	51	P2	-0.16
VP06_ERPs_resplocked_armw	1	52	P6	-0.646
VP06_ERPs_resplocked_armw	1	53	PO5	-0.653
VP06_ERPs_resplocked_armw	1	54	PO3	-0.57
VP06_ERPs_resplocked_armw	1	55	PO4	-0.648
VP06_ERPs_resplocked_armw	1	56	PO6	-0.698
VP06_ERPs_resplocked_armw	1	57	FT7	-0.738
VP06_ERPs_resplocked_armw	1	58	FT8	-1.259
VP06_ERPs_resplocked_armw	1	59	TP7	-0.239
VP06_ERPs_resplocked_armw	1	60	TP8	0.328
VP06_ERPs_resplocked_armw	1	61	PO7	-0.603
VP06_ERPs_resplocked_armw	1	62	PO8	-0.734
VP06_ERPs_resplocked_armw	2	1	Fp1	0.429
VP06_ERPs_resplocked_armw	2	2	Fpz	2.524
VP06_ERPs_resplocked_armw	2	3	Fp2	1.597
VP06_ERPs_resplocked_armw	2	4	F7	0.403
VP06_ERPs_resplocked_armw	2	5	F3	-0.269
VP06_ERPs_resplocked_armw	2	6	Fz	-2.294
VP06_ERPs_resplocked_armw	2	7	F4	-1.651
VP06_ERPs_resplocked_armw	2	8	F8	3.428
VP06_ERPs_resplocked_armw	2	9	FC5	-0.414
VP06_ERPs_resplocked_armw	2	10	FC1	-2.073
VP06_ERPs_resplocked_armw	2	11	FC2	-1.653
VP06_ERPs_resplocked_armw	2	12	FC6	0.036
VP06_ERPs_resplocked_armw	2	13	T7	-0.706
VP06_ERPs_resplocked_armw	2	14	C3	-1.866
VP06_ERPs_resplocked_armw	2	15	Cz	-1.5
VP06_ERPs_resplocked_armw	2	16	C4	-2.386
VP06_ERPs_resplocked_armw	2	17	T8	0.845
VP06_ERPs_resplocked_armw	2	18	CP5	-1.621
VP06_ERPs_resplocked_armw	2	19	CP1	-1.027
VP06_ERPs_resplocked_armw	2	20	CP2	-1.353
VP06_ERPs_resplocked_armw	2	21	CP6	0.035
VP06_ERPs_resplocked_armw	2	22	P7	-0.487
VP06_ERPs_resplocked_armw	2	23	P3	-1.816
VP06_ERPs_resplocked_armw	2	24	Pz	-1.941
VP06_ERPs_resplocked_armw	2	25	P4	-1.979
VP06_ERPs_resplocked_armw	2	26	P8	0.745
VP06_ERPs_resplocked_armw	2	27	POz	-1.959
VP06_ERPs_resplocked_armw	2	28	O1	-2.291
VP06_ERPs_resplocked_armw	2	29	Oz	-2.356
VP06_ERPs_resplocked_armw	2	30	O2	-1.961
VP06_ERPs_resplocked_armw	2	31	AF7	-3.708
VP06_ERPs_resplocked_armw	2	32	AF3	-0.244
VP06_ERPs_resplocked_armw	2	33	AF4	-1.168
VP06_ERPs_resplocked_armw	2	34	AF8	1.727
VP06_ERPs_resplocked_armw	2	35	F5	-0.29
VP06_ERPs_resplocked_armw	2	36	F1	-1.804
VP06_ERPs_resplocked_armw	2	37	F2	-1.601
VP06_ERPs_resplocked_armw	2	38	F6	-0.276
VP06_ERPs_resplocked_armw	2	39	FC3	-1.43
VP06_ERPs_resplocked_armw	2	40	FCz	-1.591
VP06_ERPs_resplocked_armw	2	41	FC4	-0.433
VP06_ERPs_resplocked_armw	2	42	C5	0.208
VP06_ERPs_resplocked_armw	2	43	C1	-1.201
VP06_ERPs_resplocked_armw	2	44	C2	-1.88
VP06_ERPs_resplocked_armw	2	45	C6	0.225
VP06_ERPs_resplocked_armw	2	46	CP3	-1.558
VP06_ERPs_resplocked_armw	2	47	CPz	-1.081
VP06_ERPs_resplocked_armw	2	48	CP4	-1.879
VP06_ERPs_resplocked_armw	2	49	P5	-1.517
VP06_ERPs_resplocked_armw	2	50	P1	-1.753
VP06_ERPs_resplocked_armw	2	51	P2	-1.935
VP06_ERPs_resplocked_armw	2	52	P6	-1.089
VP06_ERPs_resplocked_armw	2	53	PO5	-2.401
VP06_ERPs_resplocked_armw	2	54	PO3	-2.394
VP06_ERPs_resplocked_armw	2	55	PO4	-1.971
VP06_ERPs_resplocked_armw	2	56	PO6	-2.006
VP06_ERPs_resplocked_armw	2	57	FT7	2.87
VP06_ERPs_resplocked_armw	2	58	FT8	0.81
VP06_ERPs_resplocked_armw	2	59	TP7	0.869
VP06_ERPs_resplocked_armw	2	60	TP8	0.815
VP06_ERPs_resplocked_armw	2	61	PO7	-2.315
VP06_ERPs_resplocked_armw	2	62	PO8	-1.879
VP06_ERPs_resplocked_armw	4	1	Fp1	-6.769
VP06_ERPs_resplocked_armw	4	2	Fpz	0.155
VP06_ERPs_resplocked_armw	4	3	Fp2	1.715
VP06_ERPs_resplocked_armw	4	4	F7	-0.94
VP06_ERPs_resplocked_armw	4	5	F3	-6.903
VP06_ERPs_resplocked_armw	4	6	Fz	-10.915
VP06_ERPs_resplocked_armw	4	7	F4	-9.349
VP06_ERPs_resplocked_armw	4	8	F8	-0.899
VP06_ERPs_resplocked_armw	4	9	FC5	-4.439
VP06_ERPs_resplocked_armw	4	10	FC1	-11.46
VP06_ERPs_resplocked_armw	4	11	FC2	-9.802
VP06_ERPs_resplocked_armw	4	12	FC6	-5.613
VP06_ERPs_resplocked_armw	4	13	T7	-5.908
VP06_ERPs_resplocked_armw	4	14	C3	-12.543
VP06_ERPs_resplocked_armw	4	15	Cz	-11.695
VP06_ERPs_resplocked_armw	4	16	C4	-11.617
VP06_ERPs_resplocked_armw	4	17	T8	-0.832
VP06_ERPs_resplocked_armw	4	18	CP5	-9.964
VP06_ERPs_resplocked_armw	4	19	CP1	-12.204
VP06_ERPs_resplocked_armw	4	20	CP2	-12.652
VP06_ERPs_resplocked_armw	4	21	CP6	-8.045
VP06_ERPs_resplocked_armw	4	22	P7	-5.069
VP06_ERPs_resplocked_armw	4	23	P3	-12.574
VP06_ERPs_resplocked_armw	4	24	Pz	-13.815
VP06_ERPs_resplocked_armw	4	25	P4	-13.162
VP06_ERPs_resplocked_armw	4	26	P8	-3.001
VP06_ERPs_resplocked_armw	4	27	POz	-14.234
VP06_ERPs_resplocked_armw	4	28	O1	-12.733
VP06_ERPs_resplocked_armw	4	29	Oz	-13.329
VP06_ERPs_resplocked_armw	4	30	O2	-13.195
VP06_ERPs_resplocked_armw	4	31	AF7	-18.27
VP06_ERPs_resplocked_armw	4	32	AF3	-7.035
VP06_ERPs_resplocked_armw	4	33	AF4	-8.534
VP06_ERPs_resplocked_armw	4	34	AF8	-2.994
VP06_ERPs_resplocked_armw	4	35	F5	-7.37
VP06_ERPs_resplocked_armw	4	36	F1	-10.681
VP06_ERPs_resplocked_armw	4	37	F2	-9.514
VP06_ERPs_resplocked_armw	4	38	F6	-8.774
VP06_ERPs_resplocked_armw	4	39	FC3	-11.517
VP06_ERPs_resplocked_armw	4	40	FCz	-10.584
VP06_ERPs_resplocked_armw	4	41	FC4	-7.046
VP06_ERPs_resplocked_armw	4	42	C5	-4.661
VP06_ERPs_resplocked_armw	4	43	C1	-11.829
VP06_ERPs_resplocked_armw	4	44	C2	-12.074
VP06_ERPs_resplocked_armw	4	45	C6	-6.4
VP06_ERPs_resplocked_armw	4	46	CP3	-12.567
VP06_ERPs_resplocked_armw	4	47	CPz	-12.082
VP06_ERPs_resplocked_armw	4	48	CP4	-13.594
VP06_ERPs_resplocked_armw	4	49	P5	-13.045
VP06_ERPs_resplocked_armw	4	50	P1	-12.581
VP06_ERPs_resplocked_armw	4	51	P2	-14.03
VP06_ERPs_resplocked_armw	4	52	P6	-11.143
VP06_ERPs_resplocked_armw	4	53	PO5	-13.251
VP06_ERPs_resplocked_armw	4	54	PO3	-13.108
VP06_ERPs_resplocked_armw	4	55	PO4	-13.199
VP06_ERPs_resplocked_armw	4	56	PO6	-13.128
VP06_ERPs_resplocked_armw	4	57	FT7	5.798
VP06_ERPs_resplocked_armw	4	58	FT8	-5.343
VP06_ERPs_resplocked_armw	4	59	TP7	-1.562
VP06_ERPs_resplocked_armw	4	60	TP8	-0.704
VP06_ERPs_resplocked_armw	4	61	PO7	-13.026
VP06_ERPs_resplocked_armw	4	62	PO8	-13.058
VP06_ERPs_resplocked_armw	5	1	Fp1	-7.186
VP06_ERPs_resplocked_armw	5	2	Fpz	0.265
VP06_ERPs_resplocked_armw	5	3	Fp2	-5.059
VP06_ERPs_resplocked_armw	5	4	F7	-3.021
VP06_ERPs_resplocked_armw	5	5	F3	-5.9
VP06_ERPs_resplocked_armw	5	6	Fz	-8.127
VP06_ERPs_resplocked_armw	5	7	F4	-7.28
VP06_ERPs_resplocked_armw	5	8	F8	-7.24
VP06_ERPs_resplocked_armw	5	9	FC5	-1.841
VP06_ERPs_resplocked_armw	5	10	FC1	-7.722
VP06_ERPs_resplocked_armw	5	11	FC2	-7.514
VP06_ERPs_resplocked_armw	5	12	FC6	-6.455
VP06_ERPs_resplocked_armw	5	13	T7	-1.517
VP06_ERPs_resplocked_armw	5	14	C3	-8.973
VP06_ERPs_resplocked_armw	5	15	Cz	-8.736
VP06_ERPs_resplocked_armw	5	16	C4	-8.099
VP06_ERPs_resplocked_armw	5	17	T8	-1.651
VP06_ERPs_resplocked_armw	5	18	CP5	-5.595
VP06_ERPs_resplocked_armw	5	19	CP1	-8.302
VP06_ERPs_resplocked_armw	5	20	CP2	-9.457
VP06_ERPs_resplocked_armw	5	21	CP6	-6.176
VP06_ERPs_resplocked_armw	5	22	P7	-2.321
VP06_ERPs_resplocked_armw	5	23	P3	-8.243
VP06_ERPs_resplocked_armw	5	24	Pz	-9.586
VP06_ERPs_resplocked_armw	5	25	P4	-8.953
VP06_ERPs_resplocked_armw	5	26	P8	-0.002
VP06_ERPs_resplocked_armw	5	27	POz	-9.698
VP06_ERPs_resplocked_armw	5	28	O1	-9.118
VP06_ERPs_resplocked_armw	5	29	Oz	-8.977
VP06_ERPs_resplocked_armw	5	30	O2	-8.929
VP06_ERPs_resplocked_armw	5	31	AF7	-18.689
VP06_ERPs_resplocked_armw	5	32	AF3	-6.059
VP06_ERPs_resplocked_armw	5	33	AF4	-8.137
VP06_ERPs_resplocked_armw	5	34	AF8	-6.936
VP06_ERPs_resplocked_armw	5	35	F5	-7.176
VP06_ERPs_resplocked_armw	5	36	F1	-7.376
VP06_ERPs_resplocked_armw	5	37	F2	-7.36
VP06_ERPs_resplocked_armw	5	38	F6	-10.314
VP06_ERPs_resplocked_armw	5	39	FC3	-7.915
VP06_ERPs_resplocked_armw	5	40	FCz	-7.766
VP06_ERPs_resplocked_armw	5	41	FC4	-7.097
VP06_ERPs_resplocked_armw	5	42	C5	-3.36
VP06_ERPs_resplocked_armw	5	43	C1	-8.06
VP06_ERPs_resplocked_armw	5	44	C2	-9.911
VP06_ERPs_resplocked_armw	5	45	C6	-5.528
VP06_ERPs_resplocked_armw	5	46	CP3	-8.518
VP06_ERPs_resplocked_armw	5	47	CPz	-8.381
VP06_ERPs_resplocked_armw	5	48	CP4	-9.243
VP06_ERPs_resplocked_armw	5	49	P5	-7.009
VP06_ERPs_resplocked_armw	5	50	P1	-8.353
VP06_ERPs_resplocked_armw	5	51	P2	-9.574
VP06_ERPs_resplocked_armw	5	52	P6	-5.823
VP06_ERPs_resplocked_armw	5	53	PO5	-9.059
VP06_ERPs_resplocked_armw	5	54	PO3	-9.023
VP06_ERPs_resplocked_armw	5	55	PO4	-9.007
VP06_ERPs_resplocked_armw	5	56	PO6	-9.039
VP06_ERPs_resplocked_armw	5	57	FT7	4.069
VP06_ERPs_resplocked_armw	5	58	FT8	-7.861
VP06_ERPs_resplocked_armw	5	59	TP7	-0.196
VP06_ERPs_resplocked_armw	5	60	TP8	-1.728
VP06_ERPs_resplocked_armw	5	61	PO7	-8.991
VP06_ERPs_resplocked_armw	5	62	PO8	-8.968
VP07_ERPs_resplocked_armw	1	1	Fp1	2.799
VP07_ERPs_resplocked_armw	1	2	Fpz	0.707
VP07_ERPs_resplocked_armw	1	3	Fp2	8.167
VP07_ERPs_resplocked_armw	1	4	F7	-3.13
VP07_ERPs_resplocked_armw	1	5	F3	3.017
VP07_ERPs_resplocked_armw	1	6	Fz	3.583
VP07_ERPs_resplocked_armw	1	7	F4	6.924
VP07_ERPs_resplocked_armw	1	8	F8	5.282
VP07_ERPs_resplocked_armw	1	9	FC5	4.807
VP07_ERPs_resplocked_armw	1	10	FC1	5.713
VP07_ERPs_resplocked_armw	1	11	FC2	7.082
VP07_ERPs_resplocked_armw	1	12	FC6	7.055
VP07_ERPs_resplocked_armw	1	13	T7	3.493
VP07_ERPs_resplocked_armw	1	14	C3	5.742
VP07_ERPs_resplocked_armw	1	15	Cz	6.667
VP07_ERPs_resplocked_armw	1	16	C4	5.356
VP07_ERPs_resplocked_armw	1	17	T8	5.887
VP07_ERPs_resplocked_armw	1	18	CP5	3.993
VP07_ERPs_resplocked_armw	1	19	CP1	5.297
VP07_ERPs_resplocked_armw	1	20	CP2	4.297
VP07_ERPs_resplocked_armw	1	21	CP6	6.369
VP07_ERPs_resplocked_armw	1	22	P7	5.871
VP07_ERPs_resplocked_armw	1	23	P3	3.692
VP07_ERPs_resplocked_armw	1	24	Pz	4.204
VP07_ERPs_resplocked_armw	1	25	P4	4.847
VP07_ERPs_resplocked_armw	1	26	P8	6.373
VP07_ERPs_resplocked_armw	1	27	POz	3.939
VP07_ERPs_resplocked_armw	1	28	O1	3.637
VP07_ERPs_resplocked_armw	1	29	Oz	4.295
VP07_ERPs_resplocked_armw	1	30	O2	6.113
VP07_ERPs_resplocked_armw	1	31	AF7	3.948
VP07_ERPs_resplocked_armw	1	32	AF3	0.357
VP07_ERPs_resplocked_armw	1	33	AF4	6.138
VP07_ERPs_resplocked_armw	1	34	AF8	12.34
VP07_ERPs_resplocked_armw	1	35	F5	1.492
VP07_ERPs_resplocked_armw	1	36	F1	3.089
VP07_ERPs_resplocked_armw	1	37	F2	7.138
VP07_ERPs_resplocked_armw	1	38	F6	6.755
VP07_ERPs_resplocked_armw	1	39	FC3	3.434
VP07_ERPs_resplocked_armw	1	40	FCz	6.256
VP07_ERPs_resplocked_armw	1	41	FC4	7.151
VP07_ERPs_resplocked_armw	1	42	C5	3.662
VP07_ERPs_resplocked_armw	1	43	C1	7.758
VP07_ERPs_resplocked_armw	1	44	C2	6.363
VP07_ERPs_resplocked_armw	1	45	C6	6.597
VP07_ERPs_resplocked_armw	1	46	CP3	3.85
VP07_ERPs_resplocked_armw	1	47	CPz	4.318
VP07_ERPs_resplocked_armw	1	48	CP4	4.925
VP07_ERPs_resplocked_armw	1	49	P5	5.747
VP07_ERPs_resplocked_armw	1	50	P1	3.68
VP07_ERPs_resplocked_armw	1	51	P2	3.954
VP07_ERPs_resplocked_armw	1	52	P6	8.384
VP07_ERPs_resplocked_armw	1	53	PO5	3.651
VP07_ERPs_resplocked_armw	1	54	PO3	3.703
VP07_ERPs_resplocked_armw	1	55	PO4	6.938
VP07_ERPs_resplocked_armw	1	56	PO6	7.033
VP07_ERPs_resplocked_armw	1	57	FT7	2.889
VP07_ERPs_resplocked_armw	1	58	FT8	6.604
VP07_ERPs_resplocked_armw	1	59	TP7	5.057
VP07_ERPs_resplocked_armw	1	60	TP8	6.825
VP07_ERPs_resplocked_armw	1	61	PO7	3.819
VP07_ERPs_resplocked_armw	1	62	PO8	7.115
VP07_ERPs_resplocked_armw	2	1	Fp1	2.536
VP07_ERPs_resplocked_armw	2	2	Fpz	1.033
VP07_ERPs_resplocked_armw	2	3	Fp2	9.669
VP07_ERPs_resplocked_armw	2	4	F7	-5.223
VP07_ERPs_resplocked_armw	2	5	F3	3.255
VP07_ERPs_resplocked_armw	2	6	Fz	3.576
VP07_ERPs_resplocked_armw	2	7	F4	5.885
VP07_ERPs_resplocked_armw	2	8	F8	1.383
VP07_ERPs_resplocked_armw	2	9	FC5	6.539
VP07_ERPs_resplocked_armw	2	10	FC1	7.42
VP07_ERPs_resplocked_armw	2	11	FC2	6.489
VP07_ERPs_resplocked_armw	2	12	FC6	7.24
VP07_ERPs_resplocked_armw	2	13	T7	3.728
VP07_ERPs_resplocked_armw	2	14	C3	6.771
VP07_ERPs_resplocked_armw	2	15	Cz	8.052
VP07_ERPs_resplocked_armw	2	16	C4	5.351
VP07_ERPs_resplocked_armw	2	17	T8	3.463
VP07_ERPs_resplocked_armw	2	18	CP5	3.898
VP07_ERPs_resplocked_armw	2	19	CP1	5.246
VP07_ERPs_resplocked_armw	2	20	CP2	6.312
VP07_ERPs_resplocked_armw	2	21	CP6	7.405
VP07_ERPs_resplocked_armw	2	22	P7	6.324
VP07_ERPs_resplocked_armw	2	23	P3	6.35
VP07_ERPs_resplocked_armw	2	24	Pz	5.456
VP07_ERPs_resplocked_armw	2	25	P4	5.938
VP07_ERPs_resplocked_armw	2	26	P8	6.501
VP07_ERPs_resplocked_armw	2	27	POz	5.567
VP07_ERPs_resplocked_armw	2	28	O1	4.416
VP07_ERPs_resplocked_armw	2	29	Oz	3.629
VP07_ERPs_resplocked_armw	2	30	O2	4.603
VP07_ERPs_resplocked_armw	2	31	AF7	5.282
VP07_ERPs_resplocked_armw	2	32	AF3	-1.358
VP07_ERPs_resplocked_armw	2	33	AF4	5.329
VP07_ERPs_resplocked_armw	2	34	AF8	11.439
VP07_ERPs_resplocked_armw	2	35	F5	2.241
VP07_ERPs_resplocked_armw	2	36	F1	3.016
VP07_ERPs_resplocked_armw	2	37	F2	6.31
VP07_ERPs_resplocked_armw	2	38	F6	5.883
VP07_ERPs_resplocked_armw	2	39	FC3	6.432
VP07_ERPs_resplocked_armw	2	40	FCz	7.381
VP07_ERPs_resplocked_armw	2	41	FC4	6.433
VP07_ERPs_resplocked_armw	2	42	C5	3.618
VP07_ERPs_resplocked_armw	2	43	C1	10.073
VP07_ERPs_resplocked_armw	2	44	C2	6.411
VP07_ERPs_resplocked_armw	2	45	C6	6.996
VP07_ERPs_resplocked_armw	2	46	CP3	4.351
VP07_ERPs_resplocked_armw	2	47	CPz	4.708
VP07_ERPs_resplocked_armw	2	48	CP4	6.425
VP07_ERPs_resplocked_armw	2	49	P5	5.915
VP07_ERPs_resplocked_armw	2	50	P1	6.503
VP07_ERPs_resplocked_armw	2	51	P2	3.918
VP07_ERPs_resplocked_armw	2	52	P6	8.836
VP07_ERPs_resplocked_armw	2	53	PO5	4.342
VP07_ERPs_resplocked_armw	2	54	PO3	4.54
VP07_ERPs_resplocked_armw	2	55	PO4	7.159
VP07_ERPs_resplocked_armw	2	56	PO6	7.252
VP07_ERPs_resplocked_armw	2	57	FT7	3.15
VP07_ERPs_resplocked_armw	2	58	FT8	4.912
VP07_ERPs_resplocked_armw	2	59	TP7	4.237
VP07_ERPs_resplocked_armw	2	60	TP8	7.116
VP07_ERPs_resplocked_armw	2	61	PO7	4.541
VP07_ERPs_resplocked_armw	2	62	PO8	7.351
VP07_ERPs_resplocked_armw	4	1	Fp1	-3.505
VP07_ERPs_resplocked_armw	4	2	Fpz	-6.246
VP07_ERPs_resplocked_armw	4	3	Fp2	-7.808
VP07_ERPs_resplocked_armw	4	4	F7	3.533
VP07_ERPs_resplocked_armw	4	5	F3	-2.041
VP07_ERPs_resplocked_armw	4	6	Fz	-2.017
VP07_ERPs_resplocked_armw	4	7	F4	-8.747
VP07_ERPs_resplocked_armw	4	8	F8	-3.398
VP07_ERPs_resplocked_armw	4	9	FC5	-7.058
VP07_ERPs_resplocked_armw	4	10	FC1	-4.752
VP07_ERPs_resplocked_armw	4	11	FC2	-7.918
VP07_ERPs_resplocked_armw	4	12	FC6	-8.794
VP07_ERPs_resplocked_armw	4	13	T7	-6.667
VP07_ERPs_resplocked_armw	4	14	C3	-7.506
VP07_ERPs_resplocked_armw	4	15	Cz	-4.523
VP07_ERPs_resplocked_armw	4	16	C4	-8.805
VP07_ERPs_resplocked_armw	4	17	T8	-5.601
VP07_ERPs_resplocked_armw	4	18	CP5	-7.884
VP07_ERPs_resplocked_armw	4	19	CP1	-6.266
VP07_ERPs_resplocked_armw	4	20	CP2	-7.481
VP07_ERPs_resplocked_armw	4	21	CP6	-9.406
VP07_ERPs_resplocked_armw	4	22	P7	-9.229
VP07_ERPs_resplocked_armw	4	23	P3	-8.123
VP07_ERPs_resplocked_armw	4	24	Pz	-7.296
VP07_ERPs_resplocked_armw	4	25	P4	-9.368
VP07_ERPs_resplocked_armw	4	26	P8	-9.843
VP07_ERPs_resplocked_armw	4	27	POz	-8.612
VP07_ERPs_resplocked_armw	4	28	O1	-8.814
VP07_ERPs_resplocked_armw	4	29	Oz	-9.287
VP07_ERPs_resplocked_armw	4	30	O2	-10.274
VP07_ERPs_resplocked_armw	4	31	AF7	-8.849
VP07_ERPs_resplocked_armw	4	32	AF3	0.882
VP07_ERPs_resplocked_armw	4	33	AF4	-7.963
VP07_ERPs_resplocked_armw	4	34	AF8	-16.523
VP07_ERPs_resplocked_armw	4	35	F5	-5.328
VP07_ERPs_resplocked_armw	4	36	F1	-2.204
VP07_ERPs_resplocked_armw	4	37	F2	-8.084
VP07_ERPs_resplocked_armw	4	38	F6	-8.851
VP07_ERPs_resplocked_armw	4	39	FC3	-5.182
VP07_ERPs_resplocked_armw	4	40	FCz	-3.222
VP07_ERPs_resplocked_armw	4	41	FC4	-7.953
VP07_ERPs_resplocked_armw	4	42	C5	-5.708
VP07_ERPs_resplocked_armw	4	43	C1	-5.727
VP07_ERPs_resplocked_armw	4	44	C2	-6.883
VP07_ERPs_resplocked_armw	4	45	C6	-10.81
VP07_ERPs_resplocked_armw	4	46	CP3	-7.761
VP07_ERPs_resplocked_armw	4	47	CPz	-6.917
VP07_ERPs_resplocked_armw	4	48	CP4	-8.991
VP07_ERPs_resplocked_armw	4	49	P5	-9.124
VP07_ERPs_resplocked_armw	4	50	P1	-8.009
VP07_ERPs_resplocked_armw	4	51	P2	-9.257
VP07_ERPs_resplocked_armw	4	52	P6	-11.805
VP07_ERPs_resplocked_armw	4	53	PO5	-8.608
VP07_ERPs_resplocked_armw	4	54	PO3	-8.524
VP07_ERPs_resplocked_armw	4	55	PO4	-12.624
VP07_ERPs_resplocked_armw	4	56	PO6	-12.699
VP07_ERPs_resplocked_armw	4	57	FT7	-5.522
VP07_ERPs_resplocked_armw	4	58	FT8	-6.01
VP07_ERPs_resplocked_armw	4	59	TP7	-6.349
VP07_ERPs_resplocked_armw	4	60	TP8	-9.364
VP07_ERPs_resplocked_armw	4	61	PO7	-8.439
VP07_ERPs_resplocked_armw	4	62	PO8	-12.549
VP07_ERPs_resplocked_armw	5	1	Fp1	-2.423
VP07_ERPs_resplocked_armw	5	2	Fpz	-4.249
VP07_ERPs_resplocked_armw	5	3	Fp2	-2.752
VP07_ERPs_resplocked_armw	5	4	F7	5.953
VP07_ERPs_resplocked_armw	5	5	F3	-1.197
VP07_ERPs_resplocked_armw	5	6	Fz	-2.013
VP07_ERPs_resplocked_armw	5	7	F4	-7.004
VP07_ERPs_resplocked_armw	5	8	F8	-3.523
VP07_ERPs_resplocked_armw	5	9	FC5	-3.532
VP07_ERPs_resplocked_armw	5	10	FC1	-5.635
VP07_ERPs_resplocked_armw	5	11	FC2	-7.005
VP07_ERPs_resplocked_armw	5	12	FC6	-6.593
VP07_ERPs_resplocked_armw	5	13	T7	-4.015
VP07_ERPs_resplocked_armw	5	14	C3	-7.891
VP07_ERPs_resplocked_armw	5	15	Cz	-6.453
VP07_ERPs_resplocked_armw	5	16	C4	-9.803
VP07_ERPs_resplocked_armw	5	17	T8	-5.251
VP07_ERPs_resplocked_armw	5	18	CP5	-8.406
VP07_ERPs_resplocked_armw	5	19	CP1	-8.625
VP07_ERPs_resplocked_armw	5	20	CP2	-10.9
VP07_ERPs_resplocked_armw	5	21	CP6	-10.056
VP07_ERPs_resplocked_armw	5	22	P7	-8.668
VP07_ERPs_resplocked_armw	5	23	P3	-9.78
VP07_ERPs_resplocked_armw	5	24	Pz	-9.694
VP07_ERPs_resplocked_armw	5	25	P4	-10.757
VP07_ERPs_resplocked_armw	5	26	P8	-7.65
VP07_ERPs_resplocked_armw	5	27	POz	-10.508
VP07_ERPs_resplocked_armw	5	28	O1	-10.291
VP07_ERPs_resplocked_armw	5	29	Oz	-9.809
VP07_ERPs_resplocked_armw	5	30	O2	-11.029
VP07_ERPs_resplocked_armw	5	31	AF7	-1.722
VP07_ERPs_resplocked_armw	5	32	AF3	1.35
VP07_ERPs_resplocked_armw	5	33	AF4	-6.498
VP07_ERPs_resplocked_armw	5	34	AF8	-8.999
VP07_ERPs_resplocked_armw	5	35	F5	0.898
VP07_ERPs_resplocked_armw	5	36	F1	-1.371
VP07_ERPs_resplocked_armw	5	37	F2	-7.157
VP07_ERPs_resplocked_armw	5	38	F6	-6.973
VP07_ERPs_resplocked_armw	5	39	FC3	-4.479
VP07_ERPs_resplocked_armw	5	40	FCz	-4.691
VP07_ERPs_resplocked_armw	5	41	FC4	-7.115
VP07_ERPs_resplocked_armw	5	42	C5	-4.896
VP07_ERPs_resplocked_armw	5	43	C1	-7.726
VP07_ERPs_resplocked_armw	5	44	C2	-8.994
VP07_ERPs_resplocked_armw	5	45	C6	-8.626
VP07_ERPs_resplocked_armw	5	46	CP3	-9.395
VP07_ERPs_resplocked_armw	5	47	CPz	-9.044
VP07_ERPs_resplocked_armw	5	48	CP4	-11.572
VP07_ERPs_resplocked_armw	5	49	P5	-8.863
VP07_ERPs_resplocked_armw	5	50	P1	-9.729
VP07_ERPs_resplocked_armw	5	51	P2	-12.287
VP07_ERPs_resplocked_armw	5	52	P6	-11.949
VP07_ERPs_resplocked_armw	5	53	PO5	-10.34
VP07_ERPs_resplocked_armw	5	54	PO3	-10.218
VP07_ERPs_resplocked_armw	5	55	PO4	-12.725
VP07_ERPs_resplocked_armw	5	56	PO6	-12.619
VP07_ERPs_resplocked_armw	5	57	FT7	-2.936
VP07_ERPs_resplocked_armw	5	58	FT8	-4.189
VP07_ERPs_resplocked_armw	5	59	TP7	-2.959
VP07_ERPs_resplocked_armw	5	60	TP8	-7.235
VP07_ERPs_resplocked_armw	5	61	PO7	-10.249
VP07_ERPs_resplocked_armw	5	62	PO8	-12.669
VP08_ERPs_resplocked_armw	1	1	Fp1	-0.877
VP08_ERPs_resplocked_armw	1	2	Fpz	0.492
VP08_ERPs_resplocked_armw	1	3	Fp2	0.046
VP08_ERPs_resplocked_armw	1	4	F7	-1.493
VP08_ERPs_resplocked_armw	1	5	F3	1.318
VP08_ERPs_resplocked_armw	1	6	Fz	1.403
VP08_ERPs_resplocked_armw	1	7	F4	2.844
VP08_ERPs_resplocked_armw	1	8	F8	1.662
VP08_ERPs_resplocked_armw	1	9	FC5	-0.343
VP08_ERPs_resplocked_armw	1	10	FC1	2.819
VP08_ERPs_resplocked_armw	1	11	FC2	2.89
VP08_ERPs_resplocked_armw	1	12	FC6	1.563
VP08_ERPs_resplocked_armw	1	13	T7	-0.367
VP08_ERPs_resplocked_armw	1	14	C3	1.992
VP08_ERPs_resplocked_armw	1	15	Cz	3.408
VP08_ERPs_resplocked_armw	1	16	C4	2.139
VP08_ERPs_resplocked_armw	1	17	T8	0.179
VP08_ERPs_resplocked_armw	1	18	CP5	-0.687
VP08_ERPs_resplocked_armw	1	19	CP1	2.661
VP08_ERPs_resplocked_armw	1	20	CP2	1.861
VP08_ERPs_resplocked_armw	1	21	CP6	-1.004
VP08_ERPs_resplocked_armw	1	22	P7	0.083
VP08_ERPs_resplocked_armw	1	23	P3	0.64
VP08_ERPs_resplocked_armw	1	24	Pz	1.197
VP08_ERPs_resplocked_armw	1	25	P4	0.046
VP08_ERPs_resplocked_armw	1	26	P8	-0.928
VP08_ERPs_resplocked_armw	1	27	POz	-0.086
VP08_ERPs_resplocked_armw	1	28	O1	0.156
VP08_ERPs_resplocked_armw	1	29	Oz	-0.019
VP08_ERPs_resplocked_armw	1	30	O2	-0.772
VP08_ERPs_resplocked_armw	1	31	AF7	-2.455
VP08_ERPs_resplocked_armw	1	32	AF3	0.217
VP08_ERPs_resplocked_armw	1	33	AF4	1.814
VP08_ERPs_resplocked_armw	1	34	AF8	-0.016
VP08_ERPs_resplocked_armw	1	35	F5	1.36
VP08_ERPs_resplocked_armw	1	36	F1	1.434
VP08_ERPs_resplocked_armw	1	37	F2	2.897
VP08_ERPs_resplocked_armw	1	38	F6	1.936
VP08_ERPs_resplocked_armw	1	39	FC3	2.289
VP08_ERPs_resplocked_armw	1	40	FCz	2.861
VP08_ERPs_resplocked_armw	1	41	FC4	2.897
VP08_ERPs_resplocked_armw	1	42	C5	0.276
VP08_ERPs_resplocked_armw	1	43	C1	3.633
VP08_ERPs_resplocked_armw	1	44	C2	3.445
VP08_ERPs_resplocked_armw	1	45	C6	0.3
VP08_ERPs_resplocked_armw	1	46	CP3	1.344
VP08_ERPs_resplocked_armw	1	47	CPz	2.148
VP08_ERPs_resplocked_armw	1	48	CP4	-0.232
VP08_ERPs_resplocked_armw	1	49	P5	0.672
VP08_ERPs_resplocked_armw	1	50	P1	0.955
VP08_ERPs_resplocked_armw	1	51	P2	0.574
VP08_ERPs_resplocked_armw	1	52	P6	-1.079
VP08_ERPs_resplocked_armw	1	53	PO5	0.138
VP08_ERPs_resplocked_armw	1	54	PO3	0.044
VP08_ERPs_resplocked_armw	1	55	PO4	-0.792
VP08_ERPs_resplocked_armw	1	56	PO6	-0.875
VP08_ERPs_resplocked_armw	1	57	FT7	-0.407
VP08_ERPs_resplocked_armw	1	58	FT8	0.866
VP08_ERPs_resplocked_armw	1	59	TP7	-0.999
VP08_ERPs_resplocked_armw	1	60	TP8	0.123
VP08_ERPs_resplocked_armw	1	61	PO7	0.056
VP08_ERPs_resplocked_armw	1	62	PO8	-0.781
VP08_ERPs_resplocked_armw	2	1	Fp1	-0.198
VP08_ERPs_resplocked_armw	2	2	Fpz	0.725
VP08_ERPs_resplocked_armw	2	3	Fp2	4.925
VP08_ERPs_resplocked_armw	2	4	F7	0.021
VP08_ERPs_resplocked_armw	2	5	F3	3.072
VP08_ERPs_resplocked_armw	2	6	Fz	3.224
VP08_ERPs_resplocked_armw	2	7	F4	4.386
VP08_ERPs_resplocked_armw	2	8	F8	2.294
VP08_ERPs_resplocked_armw	2	9	FC5	1.547
VP08_ERPs_resplocked_armw	2	10	FC1	4.461
VP08_ERPs_resplocked_armw	2	11	FC2	4.417
VP08_ERPs_resplocked_armw	2	12	FC6	2.351
VP08_ERPs_resplocked_armw	2	13	T7	1.903
VP08_ERPs_resplocked_armw	2	14	C3	3.884
VP08_ERPs_resplocked_armw	2	15	Cz	4.901
VP08_ERPs_resplocked_armw	2	16	C4	2.64
VP08_ERPs_resplocked_armw	2	17	T8	1.596
VP08_ERPs_resplocked_armw	2	18	CP5	1.126
VP08_ERPs_resplocked_armw	2	19	CP1	3.242
VP08_ERPs_resplocked_armw	2	20	CP2	3.045
VP08_ERPs_resplocked_armw	2	21	CP6	0.96
VP08_ERPs_resplocked_armw	2	22	P7	1.626
VP08_ERPs_resplocked_armw	2	23	P3	1.079
VP08_ERPs_resplocked_armw	2	24	Pz	1.98
VP08_ERPs_resplocked_armw	2	25	P4	0.052
VP08_ERPs_resplocked_armw	2	26	P8	0.846
VP08_ERPs_resplocked_armw	2	27	POz	0.964
VP08_ERPs_resplocked_armw	2	28	O1	0.203
VP08_ERPs_resplocked_armw	2	29	Oz	0.696
VP08_ERPs_resplocked_armw	2	30	O2	0.248
VP08_ERPs_resplocked_armw	2	31	AF7	-0.732
VP08_ERPs_resplocked_armw	2	32	AF3	1.148
VP08_ERPs_resplocked_armw	2	33	AF4	3.052
VP08_ERPs_resplocked_armw	2	34	AF8	3.849
VP08_ERPs_resplocked_armw	2	35	F5	3.135
VP08_ERPs_resplocked_armw	2	36	F1	3.14
VP08_ERPs_resplocked_armw	2	37	F2	4.304
VP08_ERPs_resplocked_armw	2	38	F6	2.978
VP08_ERPs_resplocked_armw	2	39	FC3	3.506
VP08_ERPs_resplocked_armw	2	40	FCz	4.363
VP08_ERPs_resplocked_armw	2	41	FC4	4.374
VP08_ERPs_resplocked_armw	2	42	C5	1.432
VP08_ERPs_resplocked_armw	2	43	C1	4.847
VP08_ERPs_resplocked_armw	2	44	C2	4.819
VP08_ERPs_resplocked_armw	2	45	C6	2.777
VP08_ERPs_resplocked_armw	2	46	CP3	2.163
VP08_ERPs_resplocked_armw	2	47	CPz	3.444
VP08_ERPs_resplocked_armw	2	48	CP4	2.014
VP08_ERPs_resplocked_armw	2	49	P5	1.217
VP08_ERPs_resplocked_armw	2	50	P1	2.686
VP08_ERPs_resplocked_armw	2	51	P2	1.894
VP08_ERPs_resplocked_armw	2	52	P6	0.644
VP08_ERPs_resplocked_armw	2	53	PO5	0.217
VP08_ERPs_resplocked_armw	2	54	PO3	0.051
VP08_ERPs_resplocked_armw	2	55	PO4	0.206
VP08_ERPs_resplocked_armw	2	56	PO6	0.286
VP08_ERPs_resplocked_armw	2	57	FT7	1.52
VP08_ERPs_resplocked_armw	2	58	FT8	2.755
VP08_ERPs_resplocked_armw	2	59	TP7	0.593
VP08_ERPs_resplocked_armw	2	60	TP8	1.735
VP08_ERPs_resplocked_armw	2	61	PO7	0.201
VP08_ERPs_resplocked_armw	2	62	PO8	0.446
VP08_ERPs_resplocked_armw	4	1	Fp1	2.031
VP08_ERPs_resplocked_armw	4	2	Fpz	-0.408
VP08_ERPs_resplocked_armw	4	3	Fp2	2.994
VP08_ERPs_resplocked_armw	4	4	F7	0.68
VP08_ERPs_resplocked_armw	4	5	F3	-0.46
VP08_ERPs_resplocked_armw	4	6	Fz	-0.427
VP08_ERPs_resplocked_armw	4	7	F4	-0.224
VP08_ERPs_resplocked_armw	4	8	F8	-0.49
VP08_ERPs_resplocked_armw	4	9	FC5	-0.364
VP08_ERPs_resplocked_armw	4	10	FC1	-0.224
VP08_ERPs_resplocked_armw	4	11	FC2	-0.216
VP08_ERPs_resplocked_armw	4	12	FC6	-1.377
VP08_ERPs_resplocked_armw	4	13	T7	0.351
VP08_ERPs_resplocked_armw	4	14	C3	0.261
VP08_ERPs_resplocked_armw	4	15	Cz	0.053
VP08_ERPs_resplocked_armw	4	16	C4	-1.128
VP08_ERPs_resplocked_armw	4	17	T8	-1.7
VP08_ERPs_resplocked_armw	4	18	CP5	-1.807
VP08_ERPs_resplocked_armw	4	19	CP1	-0.519
VP08_ERPs_resplocked_armw	4	20	CP2	-1.193
VP08_ERPs_resplocked_armw	4	21	CP6	-2.048
VP08_ERPs_resplocked_armw	4	22	P7	-1.635
VP08_ERPs_resplocked_armw	4	23	P3	-1.681
VP08_ERPs_resplocked_armw	4	24	Pz	-1.653
VP08_ERPs_resplocked_armw	4	25	P4	-2.791
VP08_ERPs_resplocked_armw	4	26	P8	-3.155
VP08_ERPs_resplocked_armw	4	27	POz	-2.511
VP08_ERPs_resplocked_armw	4	28	O1	-1.926
VP08_ERPs_resplocked_armw	4	29	Oz	-2.397
VP08_ERPs_resplocked_armw	4	30	O2	-2.985
VP08_ERPs_resplocked_armw	4	31	AF7	0.173
VP08_ERPs_resplocked_armw	4	32	AF3	-0.464
VP08_ERPs_resplocked_armw	4	33	AF4	-0.545
VP08_ERPs_resplocked_armw	4	34	AF8	0.725
VP08_ERPs_resplocked_armw	4	35	F5	-0.414
VP08_ERPs_resplocked_armw	4	36	F1	-0.476
VP08_ERPs_resplocked_armw	4	37	F2	-0.247
VP08_ERPs_resplocked_armw	4	38	F6	-0.687
VP08_ERPs_resplocked_armw	4	39	FC3	-0.249
VP08_ERPs_resplocked_armw	4	40	FCz	-0.148
VP08_ERPs_resplocked_armw	4	41	FC4	-0.281
VP08_ERPs_resplocked_armw	4	42	C5	0.097
VP08_ERPs_resplocked_armw	4	43	C1	0.149
VP08_ERPs_resplocked_armw	4	44	C2	0.056
VP08_ERPs_resplocked_armw	4	45	C6	-1.006
VP08_ERPs_resplocked_armw	4	46	CP3	-1.071
VP08_ERPs_resplocked_armw	4	47	CPz	-0.743
VP08_ERPs_resplocked_armw	4	48	CP4	-2.499
VP08_ERPs_resplocked_armw	4	49	P5	-1.801
VP08_ERPs_resplocked_armw	4	50	P1	-1.115
VP08_ERPs_resplocked_armw	4	51	P2	-1.788
VP08_ERPs_resplocked_armw	4	52	P6	-3.102
VP08_ERPs_resplocked_armw	4	53	PO5	-1.935
VP08_ERPs_resplocked_armw	4	54	PO3	-1.988
VP08_ERPs_resplocked_armw	4	55	PO4	-2.954
VP08_ERPs_resplocked_armw	4	56	PO6	-3.02
VP08_ERPs_resplocked_armw	4	57	FT7	-0.354
VP08_ERPs_resplocked_armw	4	58	FT8	-0.543
VP08_ERPs_resplocked_armw	4	59	TP7	0.222
VP08_ERPs_resplocked_armw	4	60	TP8	-1.735
VP08_ERPs_resplocked_armw	4	61	PO7	-2.009
VP08_ERPs_resplocked_armw	4	62	PO8	-2.926
VP08_ERPs_resplocked_armw	5	1	Fp1	-0.211
VP08_ERPs_resplocked_armw	5	2	Fpz	0.316
VP08_ERPs_resplocked_armw	5	3	Fp2	2.709
VP08_ERPs_resplocked_armw	5	4	F7	1.079
VP08_ERPs_resplocked_armw	5	5	F3	-0.089
VP08_ERPs_resplocked_armw	5	6	Fz	-0.134
VP08_ERPs_resplocked_armw	5	7	F4	0.208
VP08_ERPs_resplocked_armw	5	8	F8	0.556
VP08_ERPs_resplocked_armw	5	9	FC5	-0.669
VP08_ERPs_resplocked_armw	5	10	FC1	0.155
VP08_ERPs_resplocked_armw	5	11	FC2	0.117
VP08_ERPs_resplocked_armw	5	12	FC6	-1.151
VP08_ERPs_resplocked_armw	5	13	T7	-0.485
VP08_ERPs_resplocked_armw	5	14	C3	-1.429
VP08_ERPs_resplocked_armw	5	15	Cz	-0.974
VP08_ERPs_resplocked_armw	5	16	C4	-2.89
VP08_ERPs_resplocked_armw	5	17	T8	-1.394
VP08_ERPs_resplocked_armw	5	18	CP5	-2.351
VP08_ERPs_resplocked_armw	5	19	CP1	-2.033
VP08_ERPs_resplocked_armw	5	20	CP2	-2.267
VP08_ERPs_resplocked_armw	5	21	CP6	-4.119
VP08_ERPs_resplocked_armw	5	22	P7	-2.956
VP08_ERPs_resplocked_armw	5	23	P3	-3.055
VP08_ERPs_resplocked_armw	5	24	Pz	-3.388
VP08_ERPs_resplocked_armw	5	25	P4	-4.508
VP08_ERPs_resplocked_armw	5	26	P8	-4.794
VP08_ERPs_resplocked_armw	5	27	POz	-4.225
VP08_ERPs_resplocked_armw	5	28	O1	-4.027
VP08_ERPs_resplocked_armw	5	29	Oz	-4.706
VP08_ERPs_resplocked_armw	5	30	O2	-5.579
VP08_ERPs_resplocked_armw	5	31	AF7	0.891
VP08_ERPs_resplocked_armw	5	32	AF3	0.115
VP08_ERPs_resplocked_armw	5	33	AF4	-0.422
VP08_ERPs_resplocked_armw	5	34	AF8	1.257
VP08_ERPs_resplocked_armw	5	35	F5	-0.142
VP08_ERPs_resplocked_armw	5	36	F1	-0.099
VP08_ERPs_resplocked_armw	5	37	F2	0.152
VP08_ERPs_resplocked_armw	5	38	F6	-0.292
VP08_ERPs_resplocked_armw	5	39	FC3	-0.693
VP08_ERPs_resplocked_armw	5	40	FCz	0.117
VP08_ERPs_resplocked_armw	5	41	FC4	0.101
VP08_ERPs_resplocked_armw	5	42	C5	-0.848
VP08_ERPs_resplocked_armw	5	43	C1	-0.64
VP08_ERPs_resplocked_armw	5	44	C2	-0.93
VP08_ERPs_resplocked_armw	5	45	C6	-1.751
VP08_ERPs_resplocked_armw	5	46	CP3	-2.113
VP08_ERPs_resplocked_armw	5	47	CPz	-1.788
VP08_ERPs_resplocked_armw	5	48	CP4	-3.499
VP08_ERPs_resplocked_armw	5	49	P5	-3.037
VP08_ERPs_resplocked_armw	5	50	P1	-2.914
VP08_ERPs_resplocked_armw	5	51	P2	-3.772
VP08_ERPs_resplocked_armw	5	52	P6	-4.822
VP08_ERPs_resplocked_armw	5	53	PO5	-4.032
VP08_ERPs_resplocked_armw	5	54	PO3	-3.956
VP08_ERPs_resplocked_armw	5	55	PO4	-5.428
VP08_ERPs_resplocked_armw	5	56	PO6	-5.549
VP08_ERPs_resplocked_armw	5	57	FT7	-0.736
VP08_ERPs_resplocked_armw	5	58	FT8	0.505
VP08_ERPs_resplocked_armw	5	59	TP7	-1.252
VP08_ERPs_resplocked_armw	5	60	TP8	-3.154
VP08_ERPs_resplocked_armw	5	61	PO7	-4.015
VP08_ERPs_resplocked_armw	5	62	PO8	-5.521
VP09_ERPs_resplocked_armw	1	1	Fp1	-1.785
VP09_ERPs_resplocked_armw	1	2	Fpz	-1.604
VP09_ERPs_resplocked_armw	1	3	Fp2	-1.531
VP09_ERPs_resplocked_armw	1	4	F7	-0.582
VP09_ERPs_resplocked_armw	1	5	F3	0.539
VP09_ERPs_resplocked_armw	1	6	Fz	0.443
VP09_ERPs_resplocked_armw	1	7	F4	0.389
VP09_ERPs_resplocked_armw	1	8	F8	-1.509
VP09_ERPs_resplocked_armw	1	9	FC5	0.654
VP09_ERPs_resplocked_armw	1	10	FC1	0.548
VP09_ERPs_resplocked_armw	1	11	FC2	0.573
VP09_ERPs_resplocked_armw	1	12	FC6	-0.36
VP09_ERPs_resplocked_armw	1	13	T7	-0.253
VP09_ERPs_resplocked_armw	1	14	C3	1.082
VP09_ERPs_resplocked_armw	1	15	Cz	0.359
VP09_ERPs_resplocked_armw	1	16	C4	-0.86
VP09_ERPs_resplocked_armw	1	17	T8	-1.152
VP09_ERPs_resplocked_armw	1	18	CP5	0.02
VP09_ERPs_resplocked_armw	1	19	CP1	0.707
VP09_ERPs_resplocked_armw	1	20	CP2	0.179
VP09_ERPs_resplocked_armw	1	21	CP6	-0.746
VP09_ERPs_resplocked_armw	1	22	P7	-0.044
VP09_ERPs_resplocked_armw	1	23	P3	0.084
VP09_ERPs_resplocked_armw	1	24	Pz	-0.854
VP09_ERPs_resplocked_armw	1	25	P4	-0.463
VP09_ERPs_resplocked_armw	1	26	P8	-0.566
VP09_ERPs_resplocked_armw	1	27	POz	-0.811
VP09_ERPs_resplocked_armw	1	28	O1	-1.274
VP09_ERPs_resplocked_armw	1	29	Oz	-0.987
VP09_ERPs_resplocked_armw	1	30	O2	-0.571
VP09_ERPs_resplocked_armw	1	31	AF7	-1.031
VP09_ERPs_resplocked_armw	1	32	AF3	-0.262
VP09_ERPs_resplocked_armw	1	33	AF4	-1.266
VP09_ERPs_resplocked_armw	1	34	AF8	-0.959
VP09_ERPs_resplocked_armw	1	35	F5	-0.546
VP09_ERPs_resplocked_armw	1	36	F1	0.472
VP09_ERPs_resplocked_armw	1	37	F2	0.372
VP09_ERPs_resplocked_armw	1	38	F6	-1.331
VP09_ERPs_resplocked_armw	1	39	FC3	0.965
VP09_ERPs_resplocked_armw	1	40	FCz	0.636
VP09_ERPs_resplocked_armw	1	41	FC4	0.58
VP09_ERPs_resplocked_armw	1	42	C5	0.72
VP09_ERPs_resplocked_armw	1	43	C1	1.256
VP09_ERPs_resplocked_armw	1	44	C2	0.371
VP09_ERPs_resplocked_armw	1	45	C6	-1.138
VP09_ERPs_resplocked_armw	1	46	CP3	1.095
VP09_ERPs_resplocked_armw	1	47	CPz	0.274
VP09_ERPs_resplocked_armw	1	48	CP4	-0.499
VP09_ERPs_resplocked_armw	1	49	P5	0.014
VP09_ERPs_resplocked_armw	1	50	P1	-0.275
VP09_ERPs_resplocked_armw	1	51	P2	-0.577
VP09_ERPs_resplocked_armw	1	52	P6	-0.465
VP09_ERPs_resplocked_armw	1	53	PO5	-1.012
VP09_ERPs_resplocked_armw	1	54	PO3	-0.62
VP09_ERPs_resplocked_armw	1	55	PO4	-0.509
VP09_ERPs_resplocked_armw	1	56	PO6	-0.581
VP09_ERPs_resplocked_armw	1	57	FT7	-0.592
VP09_ERPs_resplocked_armw	1	58	FT8	-1.088
VP09_ERPs_resplocked_armw	1	59	TP7	-0.355
VP09_ERPs_resplocked_armw	1	60	TP8	-0.344
VP09_ERPs_resplocked_armw	1	61	PO7	-1.046
VP09_ERPs_resplocked_armw	1	62	PO8	-0.606
VP09_ERPs_resplocked_armw	2	1	Fp1	-0.17
VP09_ERPs_resplocked_armw	2	2	Fpz	-0.026
VP09_ERPs_resplocked_armw	2	3	Fp2	0.51
VP09_ERPs_resplocked_armw	2	4	F7	-0.277
VP09_ERPs_resplocked_armw	2	5	F3	0.566
VP09_ERPs_resplocked_armw	2	6	Fz	0.637
VP09_ERPs_resplocked_armw	2	7	F4	0.729
VP09_ERPs_resplocked_armw	2	8	F8	0.478
VP09_ERPs_resplocked_armw	2	9	FC5	-0.407
VP09_ERPs_resplocked_armw	2	10	FC1	1.257
VP09_ERPs_resplocked_armw	2	11	FC2	1.204
VP09_ERPs_resplocked_armw	2	12	FC6	0.38
VP09_ERPs_resplocked_armw	2	13	T7	0.815
VP09_ERPs_resplocked_armw	2	14	C3	2.058
VP09_ERPs_resplocked_armw	2	15	Cz	2.183
VP09_ERPs_resplocked_armw	2	16	C4	0.515
VP09_ERPs_resplocked_armw	2	17	T8	-0.273
VP09_ERPs_resplocked_armw	2	18	CP5	1.868
VP09_ERPs_resplocked_armw	2	19	CP1	1.882
VP09_ERPs_resplocked_armw	2	20	CP2	1.084
VP09_ERPs_resplocked_armw	2	21	CP6	-0.542
VP09_ERPs_resplocked_armw	2	22	P7	0.722
VP09_ERPs_resplocked_armw	2	23	P3	0.626
VP09_ERPs_resplocked_armw	2	24	Pz	0.431
VP09_ERPs_resplocked_armw	2	25	P4	-0.256
VP09_ERPs_resplocked_armw	2	26	P8	-0.167
VP09_ERPs_resplocked_armw	2	27	POz	0.485
VP09_ERPs_resplocked_armw	2	28	O1	-0.938
VP09_ERPs_resplocked_armw	2	29	Oz	-0.786
VP09_ERPs_resplocked_armw	2	30	O2	-0.218
VP09_ERPs_resplocked_armw	2	31	AF7	-1.373
VP09_ERPs_resplocked_armw	2	32	AF3	0.357
VP09_ERPs_resplocked_armw	2	33	AF4	0.303
VP09_ERPs_resplocked_armw	2	34	AF8	0.854
VP09_ERPs_resplocked_armw	2	35	F5	-0.133
VP09_ERPs_resplocked_armw	2	36	F1	0.682
VP09_ERPs_resplocked_armw	2	37	F2	0.688
VP09_ERPs_resplocked_armw	2	38	F6	0.394
VP09_ERPs_resplocked_armw	2	39	FC3	1.747
VP09_ERPs_resplocked_armw	2	40	FCz	1.283
VP09_ERPs_resplocked_armw	2	41	FC4	1.285
VP09_ERPs_resplocked_armw	2	42	C5	-0.238
VP09_ERPs_resplocked_armw	2	43	C1	2.561
VP09_ERPs_resplocked_armw	2	44	C2	2.202
VP09_ERPs_resplocked_armw	2	45	C6	-0.292
VP09_ERPs_resplocked_armw	2	46	CP3	1.917
VP09_ERPs_resplocked_armw	2	47	CPz	1.758
VP09_ERPs_resplocked_armw	2	48	CP4	-0.13
VP09_ERPs_resplocked_armw	2	49	P5	0.847
VP09_ERPs_resplocked_armw	2	50	P1	0.973
VP09_ERPs_resplocked_armw	2	51	P2	-0.225
VP09_ERPs_resplocked_armw	2	52	P6	-0.205
VP09_ERPs_resplocked_armw	2	53	PO5	0.083
VP09_ERPs_resplocked_armw	2	54	PO3	0.561
VP09_ERPs_resplocked_armw	2	55	PO4	-0.335
VP09_ERPs_resplocked_armw	2	56	PO6	-0.039
VP09_ERPs_resplocked_armw	2	57	FT7	-0.715
VP09_ERPs_resplocked_armw	2	58	FT8	-0.603
VP09_ERPs_resplocked_armw	2	59	TP7	0.004
VP09_ERPs_resplocked_armw	2	60	TP8	-0.916
VP09_ERPs_resplocked_armw	2	61	PO7	0.067
VP09_ERPs_resplocked_armw	2	62	PO8	-0.163
VP09_ERPs_resplocked_armw	4	1	Fp1	0.883
VP09_ERPs_resplocked_armw	4	2	Fpz	0.774
VP09_ERPs_resplocked_armw	4	3	Fp2	0.311
VP09_ERPs_resplocked_armw	4	4	F7	0.73
VP09_ERPs_resplocked_armw	4	5	F3	0.809
VP09_ERPs_resplocked_armw	4	6	Fz	0.808
VP09_ERPs_resplocked_armw	4	7	F4	0.544
VP09_ERPs_resplocked_armw	4	8	F8	-0.291
VP09_ERPs_resplocked_armw	4	9	FC5	0.712
VP09_ERPs_resplocked_armw	4	10	FC1	1.191
VP09_ERPs_resplocked_armw	4	11	FC2	1.255
VP09_ERPs_resplocked_armw	4	12	FC6	-0.441
VP09_ERPs_resplocked_armw	4	13	T7	0.472
VP09_ERPs_resplocked_armw	4	14	C3	2.136
VP09_ERPs_resplocked_armw	4	15	Cz	1.851
VP09_ERPs_resplocked_armw	4	16	C4	0.037
VP09_ERPs_resplocked_armw	4	17	T8	-0.639
VP09_ERPs_resplocked_armw	4	18	CP5	1.439
VP09_ERPs_resplocked_armw	4	19	CP1	1.972
VP09_ERPs_resplocked_armw	4	20	CP2	1.282
VP09_ERPs_resplocked_armw	4	21	CP6	-0.154
VP09_ERPs_resplocked_armw	4	22	P7	1.881
VP09_ERPs_resplocked_armw	4	23	P3	1.977
VP09_ERPs_resplocked_armw	4	24	Pz	2.323
VP09_ERPs_resplocked_armw	4	25	P4	0.833
VP09_ERPs_resplocked_armw	4	26	P8	0.94
VP09_ERPs_resplocked_armw	4	27	POz	2.401
VP09_ERPs_resplocked_armw	4	28	O1	2.298
VP09_ERPs_resplocked_armw	4	29	Oz	2.59
VP09_ERPs_resplocked_armw	4	30	O2	0.912
VP09_ERPs_resplocked_armw	4	31	AF7	1.457
VP09_ERPs_resplocked_armw	4	32	AF3	1.593
VP09_ERPs_resplocked_armw	4	33	AF4	0.101
VP09_ERPs_resplocked_armw	4	34	AF8	0.505
VP09_ERPs_resplocked_armw	4	35	F5	0.848
VP09_ERPs_resplocked_armw	4	36	F1	0.783
VP09_ERPs_resplocked_armw	4	37	F2	0.571
VP09_ERPs_resplocked_armw	4	38	F6	0.087
VP09_ERPs_resplocked_armw	4	39	FC3	1.864
VP09_ERPs_resplocked_armw	4	40	FCz	1.171
VP09_ERPs_resplocked_armw	4	41	FC4	1.113
VP09_ERPs_resplocked_armw	4	42	C5	0.672
VP09_ERPs_resplocked_armw	4	43	C1	2.487
VP09_ERPs_resplocked_armw	4	44	C2	1.719
VP09_ERPs_resplocked_armw	4	45	C6	-0.537
VP09_ERPs_resplocked_armw	4	46	CP3	2.157
VP09_ERPs_resplocked_armw	4	47	CPz	2.06
VP09_ERPs_resplocked_armw	4	48	CP4	0.809
VP09_ERPs_resplocked_armw	4	49	P5	1.909
VP09_ERPs_resplocked_armw	4	50	P1	2.263
VP09_ERPs_resplocked_armw	4	51	P2	0.828
VP09_ERPs_resplocked_armw	4	52	P6	0.838
VP09_ERPs_resplocked_armw	4	53	PO5	2.305
VP09_ERPs_resplocked_armw	4	54	PO3	1.836
VP09_ERPs_resplocked_armw	4	55	PO4	0.828
VP09_ERPs_resplocked_armw	4	56	PO6	0.885
VP09_ERPs_resplocked_armw	4	57	FT7	0.846
VP09_ERPs_resplocked_armw	4	58	FT8	-0.741
VP09_ERPs_resplocked_armw	4	59	TP7	1.378
VP09_ERPs_resplocked_armw	4	60	TP8	-0.019
VP09_ERPs_resplocked_armw	4	61	PO7	2.319
VP09_ERPs_resplocked_armw	4	62	PO8	0.904
VP09_ERPs_resplocked_armw	5	1	Fp1	2.858
VP09_ERPs_resplocked_armw	5	2	Fpz	1.706
VP09_ERPs_resplocked_armw	5	3	Fp2	0.54
VP09_ERPs_resplocked_armw	5	4	F7	2.467
VP09_ERPs_resplocked_armw	5	5	F3	2.524
VP09_ERPs_resplocked_armw	5	6	Fz	2.528
VP09_ERPs_resplocked_armw	5	7	F4	2.346
VP09_ERPs_resplocked_armw	5	8	F8	1.466
VP09_ERPs_resplocked_armw	5	9	FC5	1.921
VP09_ERPs_resplocked_armw	5	10	FC1	2.197
VP09_ERPs_resplocked_armw	5	11	FC2	2.135
VP09_ERPs_resplocked_armw	5	12	FC6	0.006
VP09_ERPs_resplocked_armw	5	13	T7	1.241
VP09_ERPs_resplocked_armw	5	14	C3	2.608
VP09_ERPs_resplocked_armw	5	15	Cz	2.689
VP09_ERPs_resplocked_armw	5	16	C4	0.595
VP09_ERPs_resplocked_armw	5	17	T8	0.099
VP09_ERPs_resplocked_armw	5	18	CP5	1.072
VP09_ERPs_resplocked_armw	5	19	CP1	2.248
VP09_ERPs_resplocked_armw	5	20	CP2	1.252
VP09_ERPs_resplocked_armw	5	21	CP6	0.04
VP09_ERPs_resplocked_armw	5	22	P7	1.476
VP09_ERPs_resplocked_armw	5	23	P3	1.491
VP09_ERPs_resplocked_armw	5	24	Pz	1.002
VP09_ERPs_resplocked_armw	5	25	P4	0.167
VP09_ERPs_resplocked_armw	5	26	P8	0.161
VP09_ERPs_resplocked_armw	5	27	POz	0.987
VP09_ERPs_resplocked_armw	5	28	O1	0.029
VP09_ERPs_resplocked_armw	5	29	Oz	-0.049
VP09_ERPs_resplocked_armw	5	30	O2	0.16
VP09_ERPs_resplocked_armw	5	31	AF7	2.629
VP09_ERPs_resplocked_armw	5	32	AF3	3.459
VP09_ERPs_resplocked_armw	5	33	AF4	2.079
VP09_ERPs_resplocked_armw	5	34	AF8	1.214
VP09_ERPs_resplocked_armw	5	35	F5	2.525
VP09_ERPs_resplocked_armw	5	36	F1	2.547
VP09_ERPs_resplocked_armw	5	37	F2	2.28
VP09_ERPs_resplocked_armw	5	38	F6	2.051
VP09_ERPs_resplocked_armw	5	39	FC3	2.675
VP09_ERPs_resplocked_armw	5	40	FCz	2.104
VP09_ERPs_resplocked_armw	5	41	FC4	2.069
VP09_ERPs_resplocked_armw	5	42	C5	1.87
VP09_ERPs_resplocked_armw	5	43	C1	2.943
VP09_ERPs_resplocked_armw	5	44	C2	2.624
VP09_ERPs_resplocked_armw	5	45	C6	0.106
VP09_ERPs_resplocked_armw	5	46	CP3	2.637
VP09_ERPs_resplocked_armw	5	47	CPz	2.091
VP09_ERPs_resplocked_armw	5	48	CP4	0.165
VP09_ERPs_resplocked_armw	5	49	P5	1.505
VP09_ERPs_resplocked_armw	5	50	P1	1.864
VP09_ERPs_resplocked_armw	5	51	P2	0.202
VP09_ERPs_resplocked_armw	5	52	P6	0.104
VP09_ERPs_resplocked_armw	5	53	PO5	0.616
VP09_ERPs_resplocked_armw	5	54	PO3	0.753
VP09_ERPs_resplocked_armw	5	55	PO4	0.144
VP09_ERPs_resplocked_armw	5	56	PO6	0.177
VP09_ERPs_resplocked_armw	5	57	FT7	1.828
VP09_ERPs_resplocked_armw	5	58	FT8	-0.018
VP09_ERPs_resplocked_armw	5	59	TP7	1.097
VP09_ERPs_resplocked_armw	5	60	TP8	-0.259
VP09_ERPs_resplocked_armw	5	61	PO7	0.67
VP09_ERPs_resplocked_armw	5	62	PO8	0.167
VP10_ERPs_resplocked_armw	1	1	Fp1	0.304
VP10_ERPs_resplocked_armw	1	2	Fpz	0.794
VP10_ERPs_resplocked_armw	1	3	Fp2	0.312
VP10_ERPs_resplocked_armw	1	4	F7	1.463
VP10_ERPs_resplocked_armw	1	5	F3	1.325
VP10_ERPs_resplocked_armw	1	6	Fz	1.439
VP10_ERPs_resplocked_armw	1	7	F4	0.999
VP10_ERPs_resplocked_armw	1	8	F8	-0.237
VP10_ERPs_resplocked_armw	1	9	FC5	0.07
VP10_ERPs_resplocked_armw	1	10	FC1	2.41
VP10_ERPs_resplocked_armw	1	11	FC2	1.005
VP10_ERPs_resplocked_armw	1	12	FC6	-0.499
VP10_ERPs_resplocked_armw	1	13	T7	-1.086
VP10_ERPs_resplocked_armw	1	14	C3	1.303
VP10_ERPs_resplocked_armw	1	15	Cz	2.121
[truncated: 4,449 more rows]
